# Supplementary material for: Data on anti-insulation detection via Point of Thermal Inflexion (PTI) in 1248 cases; 13 climates, four occupancy profiles, six wall configurations and four insulation levels
Source: Data Brief. 2017 Apr 15;12:333–5. doi: 10.1016/j.dib.2017.04.016 (PMC5412003; doi:10.1016/j.dib.2017.04.016)
Supplement: Supplementary file 2 — Supplementary material [file mmc2.xlsx]

## Sheet: Summary Simp without range
Climate	Table No 1 - Data in Breif	M-I-M																I-M																I-M-I
		Residential-TYP				Residential +ContLoad				Office-TYP				Office+ContLoad				Residential-TYP				Residential +ContLoad				Office-TYP				Office+ContLoad				Residential-TYP				Residential +ContLoad				Office-TYP				Office+ContLoad
	City	5cm	10cm	15cm	20cm	5cm	10cm	15cm	20cm	5cm	10cm	15cm	20cm	5cm	10cm	15cm	20cm	5cm	10cm	15cm	20cm	5cm	10cm	15cm	20cm	5cm	10cm	15cm	20cm	5cm	10cm	15cm	20cm	5cm	10cm	15cm	20cm	5cm	10cm	15cm	20cm	5cm	10cm	15cm	20cm	5cm	10cm	15cm	20cm
(1A)	Miami, Florida	27.2323	26.8615	26.6828	26.5946	26.1843	25.8815	25.7701	25.7227	25.7347	26.0413	26.1498	26.2018	21.0922	21.6133	21.8135	21.9136	27.8756	27.1503	26.8626	26.7162	26.7485	26.1283	25.9212	25.8323	26.6354	26.6476	26.6165	26.5763	21.3835	21.8494	22.0074	22.0863	27.3797	26.8509	26.6522	26.5604	27	26.4924	26.2812	26.1641	25.9697	25.724	25.6289	25.5953	24.811	24.6492	24.557	24.4661
(1B)	Riyadh - KSA	34.3	34.3	34.3	34.3	34.2207	33.364	32.79	32.1011	31.1325	31.4908	31.5897	31.6306	25.3221	25.6707	25.6997	25.6318	34.3	34.3	34.3	34.3	34.3	34.3287	33.6229	32.7302	33.4	33.4281	32.6889	32.3823	26.5209	26.5186	26.3519	26.1672	34.3	34.3	34.3	34.3	34.3	34.3	34.3	33.1841	33.0336	32.0733	31.7911	31.5924	31.2294	30.528	30.0494	29.6249
(2A)	Houston, Texas	28.5173	27.9271	27.602	27.372	27.2964	26.6769	26.2959	26.0201	26.0911	26.5713	26.762	26.8169	20.573	21.1029	21.2155	21.2063	29.4462	28.5129	28.032	27.7088	28.252	27.2346	26.6904	26.3217	27.478	27.4893	27.4835	27.4253	21.7494	21.8456	21.7377	21.5911	28.7777	27.9843	27.5063	27.173	28.3509	27.4733	26.9097	26.4987	26.6382	26.2458	25.9923	25.8343	25.2229	24.813	24.455	24.1643
(2B)	Phoenix, Arizona	34.3	34.3	34.3	34.3	34.3	34.3	34.3	34.3	29.8087	31.0697	31.566	31.7799	24.5612	25.391	25.5381	25.5028	34.3	34.3	34.3	34.3	34.3	34.3	34.3	34.3	31.863	32.2536	32.429	32.4854	26.2213	26.5813	26.4398	26.2362	34.3	34.3	34.3	34.3	34.3	34.3	34.3	34.3	32.1913	31.9656	31.7613	31.6441	30.7351	30.4045	29.9685	29.5541
(3A)	Memphis, Tennessee	29.4765	28.8273	28.451	28.2056	28.1227	27.4191	27.0018	26.7336	27.142	27.4451	27.6068	27.6922	20.9485	21.4096	21.5543	21.5702	31.2729	29.514	28.9613	28.611	29.3488	28.084	27.4786	27.1082	33.4	28.7883	28.5444	28.4513	22.2805	22.2992	22.2008	22.0928	29.956	28.9265	28.3961	28.064	29.4269	28.342	27.7334	27.338	27.5684	27.0542	26.7141	26.6283	26.0525	25.498	25.1324	24.8356
(3B)	El Paso, Texas	27.6806	27.683	27.6461	27.6053	29.1378	28.362	27.9636	27.6476	26.8145	27.3073	27.4945	27.5764	21.7079	22.0547	22.0603	21.9083	27.8676	27.8077	27.7462	27.6945	30.2289	28.8447	28.3186	27.9507	28.1544	28.1251	28.1171	28.0999	22.5777	22.7147	22.5937	22.3672	27.7931	27.7196	27.6342	27.5417	30.2766	29.1203	28.5531	28.1111	27.2131	26.9299	26.7313	26.5707	25.9921	25.6234	25.2467	24.8785
(3C)	San Francisco, California	29.4596	29.8677	-28.2943	-29.1699	29.7129	-28.3737	-29.4312	-29.6467	28.2643	29.1659	29.1438	29.2426	29.5116	29.6888	29.9633	-28.5482	29.4672	29.6482	-27.5737	-28.7346	29.5522	-27.6969	-29.2076	-29.5162	28.0202	28.5168	28.5446	28.8629	29.57	29.6504	29.8657	-28.2046	29.7182	-29.2301	-29.822	-30.0735	29.7891	-29.4845	-29.913	-30.1875	29.6336	29.9686	-29.7068	-30.0383	29.7982	-29.3603	-29.9908	-30.2716
(4A)	Baltimore, Maryland	28.2891	27.2475	26.8503	26.6245	26.6424	25.8469	25.4898	25.2602	33.4	27.4379	27.1663	27.0919	20.886	21.0388	21.0579	21.0169	34.3	28.0089	27.3199	26.9751	28.0478	26.439	25.8789	25.5646	33.4	33.4	28.9058	28.2556	22.1093	21.7959	21.6236	21.4852	28.6695	27.2718	26.7486	26.4479	27.9853	26.6906	26.1261	25.7562	26.5428	25.723	25.3961	25.2405	24.8932	24.2338	23.8773	23.6004
(4B)	Albuquerque, New Mexico	34.3	28.4904	27.888	27.5923	28.097	26.8625	26.4387	26.1638	33.4	27.8332	27.5888	27.4796	20.972	21.375	21.3793	21.2547	34.3	29.5295	28.3489	27.9518	32	27.4276	26.8115	26.4493	33.4	33.4	29.0052	28.5144	21.9642	22.0001	21.8857	21.7057	34.3	28.3195	27.6884	27.3543	34.3	27.7048	27.08	26.665	26.6549	25.899	25.6511	25.4865	25.0951	24.5132	24.1024	23.7129
(4C)	Salem, Oregon	34.3	26.404	24.8409	24.2058	34.3	23.5734	22.61	21.9999	-24.5666	-27.2781	22.5983	22.697	-29.2826	-30.5518	-31.0211	-31.4232	34.3	34.3	26.2397	25.0767	32	25.1155	23.4234	22.5818	31.6944	33.4	33.4	33.4	-29.2325	-30.182	-30.7619	-31.1692	34.3	26.0793	24.4749	23.6779	34.3	24.9289	23.4833	22.6057	-29.7021	-30.4779	-31.1009	-31.4501	-30.1496	-31.0035	-31.6285	-32.1281
(5A)	Chicago, Illinois	27.8822	26.2191	25.8043	25.5913	25.5886	24.7688	24.4524	24.2461	33.4	33.4	33.4	27.8845	20.8649	20.998	20.8827	20.7681	34.3	27.3172	26.46	26.0699	28.0099	25.548	24.9772	24.6604	33.4	33.4	33.4	33.4	22.4529	21.8513	21.5179	21.2838	28.2703	26.2888	25.7279	25.4367	27.2656	25.7304	25.1797	24.824	26.2507	25.214	24.8298	24.6536	24.4949	23.78	23.3782	23.0958
(5B)	Boise, Idaho	34.3	34.3	34.3	30.4033	34.3	29.5827	27.807	26.9985	26.2104	26.7164	26.8845	26.8775	-33.4596	-33.3733	-33.7162	-34.039	34.3	34.3	34.3	34.3	34.3	34.3	29.3372	27.8251	30.3071	29.8142	29.2725	28.8582	-34.3004	-33.2818	-33.5313	-33.8413	34.3	34.3	34.3	28.9933	34.3	34.3	28.8123	27.6546	26.1747	24.9423	24.346	24.0225	24.0335	22.8387	22.198	21.7565
(5C)	Vancouver, BC - Canada	31.3977	24.5267	22.4572	21.7293	34.3	-29.9812	-30.618	-31.1681	29.6031	29.6508	29.5188	30.3244	-28.258	-29.6321	-29.9075	-30.2172	30.331	34.3	23.3882	22.2381	31.1856	-29.5937	-30.4021	-30.9592	29.5604	29.6758	29.7217	29.6978	30	-29.3632	-29.7204	-30.0029	34.3	22.6476	21.2476	20.3453	34.3	-30.1457	-30.9295	-31.5633	-28.5916	-29.7705	-30.0902	-30.464	-29.2201	-30.0107	-30.5942	-31.1388
Severe Negative cases (VII,VI,V)		0	0	1	2	0	2	2	2	1	1	0	0	10	9	9	11	0	0	1	1	0	2	2	2	0	0	0	0	4	7	7	8	0	1	2	2	0	2	2	2	2	2	3	3	2	3	3	4
	Safe cases (I,II)	6	3	3	3	5	2	2	2	4	3	3	3	0	0	0	0	9	5	3	3	7	3	2	2	8	6	4	4	0	0	0	0	6	3	3	2	7	3	2	2	2	2	2	2	2	2	0	0
Sum/Profiles Severe Negative cases (VII,VI,V)		3				6				2				39				2				6				0				26				5				6				10				12
	Sum/Profile Safe cases (I,II)	15				11				13				0				20				14				22				0				14				14				8				4
Pattern №
I	Always savings	Vlaue is based on highest record
II	saving in typical range
III	common PTI
IV	Positive band	higher value
VIII	Negative Band	lower value
VII	** inverted PTI ( - )	Red is >30
VI	Loss across all typical range
V	** Always loss ( - )	Vlaue is based on lowest record
[truncated: 53 more columns]

## Sheet: Residential
Residential			M-I-M				I-M				I-M-I				I-M-I-M				M-I				M-I-M-I					average	median
case number	Climate	City	Residential				Residential				Residential				Residential				Residential				Residential
			5cm	10cm	15cm	20cm	5cm	10cm	15cm	20cm	5cm	10cm	15cm	20cm	5cm	10cm	15cm	20cm	5cm	10cm	15cm	20cm	5cm	10cm	15cm	20cm
1b	(1A)	Miami, Florida	27.2323	26.8615	26.6828	26.5946	27.8756	27.1503	26.8626	26.7162	27.3797	26.8509	26.6522	26.5604	27.7793	27.1493	26.8667	26.7238	26.5596	26.3722	26.3405	26.348	26.9196	26.6382	26.5191	26.4613		26.8374	26.72	27.8756
4b	(1B)	Riyadh - KSA	34.3	34.3	34.3	34.3	34.3	34.3	34.3	34.3	34.3	34.3	34.3	34.3	34.3	34.3	34.3	34.3	34.3	34.3	33.78	33.1847	34.3	34.3	34.3	34.2511		34.2298	34.3	34.3
7b	(2A)	Houston, Texas	28.5173	27.9271	27.602	27.372	29.4462	28.5129	28.032	27.7088	28.7777	27.9843	27.5063	27.173	29.2836	28.4472	27.9977	27.7056	27.355	26.8794	26.6655	26.5687	28.0647	27.5323	27.1838	26.9249		27.7987	27.7072	29.4462
10b	(2B)	Phoenix, Arizona	34.3	34.3	34.3	34.3	34.3	34.3	34.3	34.3	34.3	34.3	34.3	34.3	34.3	34.3	34.3	34.3	34.3	34.3	34.3	34.3	34.3	34.3	34.3	34.3		34.3	34.3	34.3
13b	(3A)	Memphis, Tennessee	29.4765	28.8273	28.451	28.2056	31.2729	29.514	28.9613	28.611	29.956	28.9265	28.3961	28.064	30.9004	29.4572	28.911	28.5729	28.2503	27.7178	27.4735	27.3384	28.9342	28.3662	27.9954	27.7423		28.7634	28.592	31.2729
16b	(3B)	El Paso, Texas	27.6806	27.683	27.6461	27.6053	27.8676	27.8077	27.7462	27.6945	27.7931	27.7196	27.6342	27.5417	27.8389	27.7982	27.7408	27.6876	27.4811	27.4264	27.3694	27.3323	27.6321	27.6126	27.5404	27.4621		27.6392	27.6634	27.8676
19b	(3C)	San Francisco, California	29.4596	29.8677	-28.2943	-29.1699	29.4672	29.6482	-27.5737	-28.7346	29.7182	-29.2301	-29.822	-30.0735	29.5307	29.8126	-27.8534	-28.8843	-29.8578	-30.0444	-30.275	-30.4989	29.8495	-29.416	-29.8723	-30.111		-9.68156	-28.8094	29.8677
22b	(4A)	Baltimore, Maryland	28.2891	27.2475	26.8503	26.6245	34.3	28.0089	27.3199	26.9751	28.6695	27.2718	26.7486	26.4479	34.3	27.9419	27.2762	26.9369	26.6069	26.1251	25.9071	25.8067	27.4545	26.754	26.4055	26.1831		27.6021	26.956	34.3
25b	(4B)	Albuquerque, New Mexico	34.3	28.4904	27.888	27.5923	34.3	29.5295	28.3489	27.9518	34.3	28.3195	27.6884	27.3543	34.3	29.3665	28.3005	27.8927	27.7255	27.0488	26.7929	26.6718	29.205	27.7958	27.3656	27.0918		28.9842	27.9222	34.3
28b	(4C)	Salem, Oregon	34.3	26.404	24.8409	24.2058	34.3	34.3	26.2397	25.0767	34.3	26.0793	24.4749	23.6779	34.3	34.3	26.0659	24.9646	24.7851	23.4481	22.8365	22.5101	34.3	24.7492	23.7486	23.1481		27.3898	25.0206	34.3
31b	(5A)	Chicago, Illinois	27.8822	26.2191	25.8043	25.5913	34.3	27.3172	26.46	26.0699	28.2703	26.2888	25.7279	25.4367	34.3	27.15	26.3655	26.022	25.5	24.998	24.7941	24.7149	26.4105	25.6469	25.3231	25.1338		26.7386	26.0459	34.3
34b	(5B)	Boise, Idaho	34.3	34.3	34.3	30.4033	34.3	34.3	34.3	34.3	34.3	34.3	34.3	28.9933	34.3	34.3	34.3	34.3	29.1695	28.141	27.6634	27.4022	34.3	34.3	29.0555	28.2472		32.4115	34.3	34.3
37b	(5C)	Vancouver, BC - Canada	31.3977	24.5267	22.4572	21.7293	30.331	34.3	23.3882	22.2381	34.3	22.6476	21.2476	20.3453	30.3937	34.3	23.3001	22.2207	21.9511	20.6557	19.9585	19.3657	34.3	21.8266	20.8519	20.0331		24.9194	22.3476	34.3
		average	30.8796	28.9965	24.0637	23.4888	32.0277	30.6914	24.5142	24.0929	31.2588	24.2891	23.7811	23.0862	31.9867	30.6633	24.4516	24.0571	23.3943	22.8745	22.5851	22.388	30.4592	23.8774	23.132	22.836		34.3	MAX PTI	34.3		5 cm									10 cm
		median	29.4765	27.9271	27.602	27.372	34.3	29.5295	27.7462	27.6945	29.956	27.7196	27.5063	27.173	34.3	29.4572	27.7408	27.6876	27.355	26.8794	26.6655	26.5687	29.205	27.5323	27.1838	26.9249		-30.4989	MIN PTI	-30.5		Climate	City	M-I-M	I-M	I-M-I	I-M-I-M	M-I	M-I-M-I		Climate	City	M-I-M	I-M	I-M-I	I-M-I-M	M-I	M-I-M-I
		Grand Avergage	26.8572				27.8316				25.6038				27.7897				22.8105				25.0762									(1A)	Miami, FL	27.2323	27.8756	27.3797	27.7793	26.5596	26.9196		(1A)	Miami, FL	26.8615	27.1503	26.8509	27.1493	26.3722	26.6382
		Grand Median	27.8851				28.7861				27.7563				28.742				26.6686				27.4972									(1B)	Riyadh - KSA	34.3	34.3	34.3	34.3	34.3	34.3		(1B)	Riyadh - KSA	34.3	34.3	34.3	34.3	34.3	34.3
																																(2A)	Houston, TX	28.5173	29.4462	28.7777	29.2836	27.355	28.0647		(2A)	Houston, TX	27.9271	28.5129	27.9843	28.4472	26.8794	27.5323
		RANKING	3				1								2																	(2B)	Phoenix, AZ	34.3	34.3	34.3	34.3	34.3	34.3		(2B)	Phoenix, AZ	34.3	34.3	34.3	34.3	34.3	34.3
																																(3A)	Memphis, TN	29.4765	31.2729	29.956	30.9004	28.2503	28.9342		(3A)	Memphis, TN	28.8273	29.514	28.9265	29.4572	27.7178	28.3662
																																(3B)	El Paso, TX	27.6806	27.8676	27.7931	27.8389	27.4811	27.6321		(3B)	El Paso, TX	27.683	27.8077	27.7196	27.7982	27.4264	27.6126
	I	Always savings	Vlaue is based on highest record																													(3C)	San Francisco, CA	29.4596	29.4672	29.7182	29.5307	-29.8578	29.8495		(3C)	San Francisco, CA	29.8677	29.6482	-29.2301	29.8126	-30.0444	-29.416
	II	saving in typical range																														(4A)	Baltimore, MD	28.2891	34.3	28.6695	34.3	26.6069	27.4545		(4A)	Baltimore, MD	27.2475	28.0089	27.2718	27.9419	26.1251	26.754
																																(4B)	Albuquerque, NM	34.3	34.3	34.3	34.3	27.7255	29.205		(4B)	Albuquerque, NM	28.4904	29.5295	28.3195	29.3665	27.0488	27.7958
	III	common PTI																														(4C)	Salem, OR	34.3	34.3	34.3	34.3	24.7851	34.3		(4C)	Salem, OR	26.404	34.3	26.0793	34.3	23.4481	24.7492
																																(5A)	Chicago, IL	27.8822	34.3	28.2703	34.3	25.5	26.4105		(5A)	Chicago, IL	26.2191	27.3172	26.2888	27.15	24.998	25.6469
	IV	Positive band	higher value																													(5B)	Boise, ID	34.3	34.3	34.3	34.3	29.1695	34.3		(5B)	Boise, ID	34.3	34.3	34.3	34.3	28.141	34.3
	VIII	Negative Band	lower value																													(5C)	Vancouver, BC- Ca	31.3977	30.331	34.3	30.3937	21.9511	34.3		(5C)	Vancouver, BC- Ca	24.5267	34.3	22.6476	34.3	20.6557	21.8266
	VII	** inverted PTI ( - )	Red is >30
	VI	Loss within typical range
	V	** Always loss ( - )	Vlaue is based on lowest record
[truncated: 16 more columns]

## Sheet: Residential +ContLoad
Residential + Cont Load			M-I-M				I-M				I-M-I				I-M-I-M				M-I				M-I-M-I					average	median
case number	Climate	City	Residential+ContLoad				Residential +ContLoad				Residential +ContLoad				Residential +ContLoad				Residential +ContLoad				Residential +ContLoad
			5cm	10cm	15cm	20cm	5cm	10cm	15cm	20cm	5cm	10cm	15cm	20cm	5cm	10cm	15cm	20cm	5cm	10cm	15cm	20cm	5cm	10cm	15cm	20cm
1	(1A)	Miami, Florida	26.1843	25.8815	25.7701	25.7227	26.7485	26.1283	25.9212	25.8323	27	26.4924	26.2812	26.1641	26.6749	26.1199	25.9202	25.8268	26.5446	26.2122	26.0511	25.9728	26.5724	26.291	26.1527	26.0707		26.189	26.1405	27
4	(1B)	Riyadh - KSA	34.2207	33.364	32.79	32.1011	34.3	34.3287	33.6229	32.7302	34.3	34.3	34.3	33.1841	34.3	34.1969	33.7322	32.7146	34.3	33.9571	32.7983	32.1361	34.3	34.3	33.6345	32.6217		33.6055	33.8447	34.3287
7	(2A)	Houston, Texas	27.2964	26.6769	26.2959	26.0201	28.252	27.2346	26.6904	26.3217	28.3509	27.4733	26.9097	26.4987	28.0877	27.1836	26.6731	26.3108	27.2828	26.6063	26.2198	25.9901	27.6183	27.0209	26.5974	26.2804		26.9122	26.6836	28.3509
10	(2B)	Phoenix, Arizona	34.3	34.3	34.3	34.3	34.3	34.3	34.3	34.3	34.3	34.3	34.3	34.3	34.3	34.3	34.3	34.3	34.3	34.3	34.3	34.3	34.3	34.3	34.3	34.3		34.3	34.3	34.3
13	(3A)	Memphis, Tennessee	28.1227	27.4191	27.0018	26.7336	29.3488	28.084	27.4786	27.1082	29.4269	28.342	27.7334	27.338	29.1837	28.0168	27.4408	27.0737	28.1752	27.4015	26.9438	26.6698	28.4584	27.7879	27.3397	27.0207		27.7354	27.4597	29.4269
16	(3B)	El Paso, Texas	29.1378	28.362	27.9636	27.6476	30.2289	28.8447	28.3186	27.9507	30.2766	29.1203	28.5531	28.1111	30.0356	28.7993	28.2906	27.9232	29.0216	28.3189	27.8749	27.5479	29.4203	28.7256	28.272	27.8666		28.6088	28.3405	30.2766
19	(3C)	San Francisco, California	29.7129	-28.3737	-29.4312	-29.6467	29.5522	-27.6969	-29.2076	-29.5162	29.7891	-29.4845	-29.913	-30.1875	29.6048	-27.9639	-29.2784	-29.5877	-30.398	-30.0847	-30.3123	-30.5783	29.8315	-29.6245	-29.9632	-30.2461		-17.2085	-29.5004	29.8315
22	(4A)	Baltimore, Maryland	26.6424	25.8469	25.4898	25.2602	28.0478	26.439	25.8789	25.5646	27.9853	26.6906	26.1261	25.7562	27.8242	26.401	25.8467	25.5386	26.5331	25.837	25.4342	25.1723	26.9221	26.2241	25.8043	25.5045		26.1987	25.8629	28.0478
25	(4B)	Albuquerque, New Mexico	28.097	26.8625	26.4387	26.1638	32	27.4276	26.8115	26.4493	34.3	27.7048	27.08	26.665	34.3	27.3601	26.7747	26.4347	27.6746	26.7916	26.3438	26.0501	28.3028	27.2339	26.7762	26.4171		27.7692	26.837	34.3
28	(4C)	Salem, Oregon	34.3	23.5734	22.61	21.9999	32	25.1155	23.4234	22.5818	34.3	24.9289	23.4833	22.6057	34.3	24.9229	23.346	22.5524	24.6243	23.0559	22.1767	21.6264	26.6787	23.844	22.8286	22.1198		25.1249	23.4534	34.3
31	(5A)	Chicago, Illinois	25.5886	24.7688	24.4524	24.2461	28.0099	25.548	24.9772	24.6604	27.2656	25.7304	25.1797	24.824	27.3081	25.4404	24.9178	24.6167	25.4642	24.7746	24.3977	24.1887	25.8617	25.1505	24.7893	24.5483		25.2795	24.9475	28.0099
34	(5B)	Boise, Idaho	34.3	29.5827	27.807	26.9985	34.3	34.3	29.3372	27.8251	34.3	34.3	28.8123	27.6546	34.3	34.3	29.1374	27.7286	29.0088	27.7309	26.9659	26.5038	34.3	29.2821	27.8685	27.0774		30.155	29.0731	34.3
37	(5C)	Vancouver, BC - Canada	34.3	-29.9812	-30.618	-31.1681	31.1856	-29.5937	-30.4021	-30.9592	34.3	-30.1457	-30.9295	-31.5633	31.4758	-29.6328	-30.4162	-31.0015	-30.936	-31.2069	-31.6572	-32.0971	23.8394	-30.3913	-31.0834	-31.7204		-17.9334	-30.5171	34.3
		average	30.1695	19.0987	18.5285	18.183	30.6364	20.0354	19.0116	18.5268	31.2226	19.981	19.0705	18.5654	30.8996	19.9573	18.9758	18.4947	19.3535	18.7457	18.2721	17.9602	28.9543	19.2419	18.7167	18.297		34.3287	MAX PTI	34.3		5 cm									10 cm
		median	29.1378	26.6769	26.2959	26.0201	30.2289	27.2346	26.6904	26.3217	30.2766	27.4733	26.9097	26.4987	30.0356	27.1836	26.6731	26.3108	27.2828	26.6063	26.2198	25.9901	28.3028	27.0209	26.5974	26.2804		-32.0971	MIN PTI	-32.1		Climate	City	M-I-M	I-M	I-M-I	I-M-I-M	M-I	M-I-M-I		Climate	City	M-I-M	I-M	I-M-I	I-M-I-M	M-I	M-I-M-I
		Grand Avergage	21.4949				22.0526				22.2099				22.0818				18.5829				21.3024									(1A)	Miami, FL	26.1843	26.7485	27	26.6749	26.5446	26.5724		(1A)	Miami, FL	25.8815	26.1283	26.4924	26.1199	26.2122	26.291
		Grand Median	26.7052				27.4531				27.564				27.3341				26.4238				26.8492									(1B)	Riyadh - KSA	34.2207	34.3	34.3	34.3	34.3	34.3		(1B)	Riyadh - KSA	33.364	34.3287	34.3	34.1969	33.9571	34.3
																																(2A)	Houston, TX	27.2964	28.252	28.3509	28.0877	27.2828	27.6183		(2A)	Houston, TX	26.6769	27.2346	27.4733	27.1836	26.6063	27.0209
		RANKING					2				1				3																	(2B)	Phoenix, AZ	34.3	34.3	34.3	34.3	34.3	34.3		(2B)	Phoenix, AZ	34.3	34.3	34.3	34.3	34.3	34.3
																																(3A)	Memphis, TN	28.1227	29.3488	29.4269	29.1837	28.1752	28.4584		(3A)	Memphis, TN	27.4191	28.084	28.342	28.0168	27.4015	27.7879
																																(3B)	El Paso, TX	29.1378	30.2289	30.2766	30.0356	29.0216	29.4203		(3B)	El Paso, TX	28.362	28.8447	29.1203	28.7993	28.3189	28.7256
	I	Always savings	Vlaue is based on highest record																													(3C)	San Francisco, CA	29.7129	29.5522	29.7891	29.6048	-30.398	29.8315		(3C)	San Francisco, CA	-28.3737	-27.6969	-29.4845	-27.9639	-30.0847	-29.6245
	II	saving in typical range																														(4A)	Baltimore, MD	26.6424	28.0478	27.9853	27.8242	26.5331	26.9221		(4A)	Baltimore, MD	25.8469	26.439	26.6906	26.401	25.837	26.2241
																																(4B)	Albuquerque, NM	28.097	32	34.3	34.3	27.6746	28.3028		(4B)	Albuquerque, NM	26.8625	27.4276	27.7048	27.3601	26.7916	27.2339
	III	common PTI																														(4C)	Salem, OR	34.3	32	34.3	34.3	24.6243	26.6787		(4C)	Salem, OR	23.5734	25.1155	24.9289	24.9229	23.0559	23.844
																																(5A)	Chicago, IL	25.5886	28.0099	27.2656	27.3081	25.4642	25.8617		(5A)	Chicago, IL	24.7688	25.548	25.7304	25.4404	24.7746	25.1505
	IV	Positive band	higher value																													(5B)	Boise, ID	34.3	34.3	34.3	34.3	29.0088	34.3		(5B)	Boise, ID	29.5827	34.3	34.3	34.3	27.7309	29.2821
	VIII	Negative Band	lower value																													(5C)	Vancouver, BC- Ca	34.3	31.1856	34.3	31.4758	-30.936	23.8394		(5C)	Vancouver, BC- Ca	-29.9812	-29.5937	-30.1457	-29.6328	-31.2069	-30.3913
	VII	** inverted PTI ( - )	Red is >30
	VI	Loss within typical range
	V	** Always loss ( - )	Vlaue is based on lowest record
[truncated: 16 more columns]

## Sheet: Office
Office			M-I-M				I-M				I-M-I				I-M-I-M				M-I				M-I-M-I					average	median
case number	Climate	City	Office-TYP				Office-TYP				Office-TYP				Office-TYP				Office-TYP				Office-TYP
			5cm	10cm	15cm	20cm	5cm	10cm	15cm	20cm	5cm	10cm	15cm	20cm	5cm	10cm	15cm	20cm	5cm	10cm	15cm	20cm	5cm	10cm	15cm	20cm
2	(1A)	Miami, Florida	25.7347	26.0413	26.1498	26.2018	26.6354	26.6476	26.6165	26.5763	25.9697	25.724	25.6289	25.5953	26.1589	26.4215	26.4684	26.4737	25.9556	25.8268	25.7511	25.673	25.8181	25.5693	25.5111	25.4997		26.027	25.9627	26.6476
5	(1B)	Riyadh - KSA	31.1325	31.4908	31.5897	31.6306	33.4	33.4281	32.6889	32.3823	33.0336	32.0733	31.7911	31.5924	33.4	32.6744	32.399	32.2748	32.6445	32.1844	31.897	31.6032	32.3458	31.675	31.3844	31.2297		32.1644	32.1288	33.4281
8	(2A)	Houston, Texas	26.0911	26.5713	26.762	26.8169	27.478	27.4893	27.4835	27.4253	26.6382	26.2458	25.9923	25.8343	26.787	27.207	27.2828	27.2974	26.2994	25.9708	25.7873	25.6558	26.2095	25.8563	25.6886	25.5831		26.5189	26.4354	27.4893
11	(2B)	Phoenix, Arizona	29.8087	31.0697	31.566	31.7799	31.863	32.2536	32.429	32.4854	32.1913	31.9656	31.7613	31.6441	31.0225	31.9531	32.2013	32.3	32.5539	32.1942	31.8428	31.5218	31.5513	31.3842	31.2357	31.1815		31.74	31.8114	32.5539
14	(3A)	Memphis, Tennessee	27.142	27.4451	27.6068	27.6922	33.4	28.7883	28.5444	28.4513	27.5684	27.0542	26.7141	26.6283	28.3671	28.2391	28.252	28.2604	27.2491	26.8711	26.6711	26.5136	27.2043	26.6329	26.4259	26.311		27.668	27.3471	33.4
17	(3B)	El Paso, Texas	26.8145	27.3073	27.4945	27.5764	28.1544	28.1251	28.1171	28.0999	27.2131	26.9299	26.7313	26.5707	27.2524	27.7858	27.8982	27.9312	27.2932	27.0055	26.7964	26.6104	26.9966	26.6455	26.4976	26.3572		27.2585	27.2328	28.1544
20	(3C)	San Francisco, California	28.2643	29.1659	29.1438	29.2426	28.0202	28.5168	28.5446	28.8629	29.6336	29.9686	-29.7068	-30.0383	28.2197	28.6179	28.7659	28.8065	-31.9	-30.5919	-30.3656	-30.3651	29.7703	29.9939	-29.8247	-30.0889		9.19401	28.5307	29.9939
23	(4A)	Baltimore, Maryland	33.4	27.4379	27.1663	27.0919	33.4	33.4	28.9058	28.2556	26.5428	25.723	25.3961	25.2405	33.4	33.4	28.1208	27.825	25.5169	25.1926	25.0472	24.9367	25.9565	25.3357	25.0792	24.9605		27.7805	26.8173	33.4
26	(4B)	Albuquerque, New Mexico	33.4	27.8332	27.5888	27.4796	33.4	33.4	29.0052	28.5144	26.6549	25.899	25.6511	25.4865	33.4	28.7513	28.3909	28.1651	26.027	25.7014	25.5184	25.3329	26.2664	25.6113	25.3849	25.2427		27.8377	27.0673	33.4
29	(4C)	Salem, Oregon	-24.5666	-27.2781	22.5983	22.697	31.6944	33.4	33.4	33.4	-29.7021	-30.4779	-31.1009	-31.4501	31.7327	33.4	33.4	33.4	-31.067	-31.5304	-31.7834	-31.9095	-30.1283	-30.7653	-31.339	-31.6935		-4.81957	-28.4901	33.4
32	(5A)	Chicago, Illinois	33.4	33.4	33.4	27.8845	33.4	33.4	33.4	33.4	26.2507	25.214	24.8298	24.6536	33.4	33.4	33.4	33.4	24.6813	24.4227	24.3229	24.2271	25.4591	24.7137	24.472	24.357		28.8703	27.0676	33.4
35	(5B)	Boise, Idaho	26.2104	26.7164	26.8845	26.8775	30.3071	29.8142	29.2725	28.8582	26.1747	24.9423	24.346	24.0225	29.1499	28.5931	28.4268	28.2476	24.8922	24.3079	23.9301	23.6584	24.8077	24.1363	23.777	23.5517		26.3294	26.1926	30.3071
38	(5C)	Vancouver, BC - Canada	29.6031	29.6508	29.5188	30.3244	29.5604	29.6758	29.7217	29.6978	-28.5916	-29.7705	-30.0902	-30.464	29.64	29.6303	29.7058	29.7974	-30.3261	-30.6297	-30.8094	-30.9417	-29.6566	-29.9022	-30.2482	-30.5613		-0.227716	0.463592	30.3244
		average	25.1104	24.3732	28.2669	27.9458	30.8241	30.6414	29.8561	29.7238	19.1983	18.5763	13.688	13.4858	30.1485	30.0057	29.5932	29.5522	13.8323	13.6097	13.4312	13.2705	18.6616	18.222	13.388	13.2254		33.4281	MAX PTI	33.4		5 cm									10 cm
		median	28.2643	27.4451	27.5888	27.5764	31.6944	29.8142	29.0052	28.8582	26.6382	25.899	25.6289	25.4865	29.64	28.7513	28.4268	28.2604	25.9556	25.7014	25.5184	25.3329	26.2095	25.6113	25.3849	25.2427		-31.9095	MIN PTI	-31.9		Climate	City	M-I-M	I-M	I-M-I	I-M-I-M	M-I	M-I-M-I		Climate	City	M-I-M	I-M	I-M-I	I-M-I-M	M-I	M-I-M-I
		Grand Avergage	26.4241				30.2613				16.2371				29.8249				13.5359				15.8743									(1A)	Miami, FL	25.7347	26.6354	25.9697	26.1589	25.9556	25.8181		(1A)	Miami, FL	26.0413	26.6476	25.724	26.4215	25.8268	25.5693
		Grand Median	27.5826				29.6181				25.9344				28.7586				25.5871				25.5762									(1B)	Riyadh - KSA	31.1325	33.4	33.0336	33.4	32.6445	32.3458		(1B)	Riyadh - KSA	31.4908	33.4281	32.0733	32.6744	32.1844	31.675
																																(2A)	Houston, TX	26.0911	27.478	26.6382	26.787	26.2994	26.2095		(2A)	Houston, TX	26.5713	27.4893	26.2458	27.207	25.9708	25.8563
		RANKING	3				1								2																	(2B)	Phoenix, AZ	29.8087	31.863	32.1913	31.0225	32.5539	31.5513		(2B)	Phoenix, AZ	31.0697	32.2536	31.9656	31.9531	32.1942	31.3842
																																(3A)	Memphis, TN	27.142	33.4	27.5684	28.3671	27.2491	27.2043		(3A)	Memphis, TN	27.4451	28.7883	27.0542	28.2391	26.8711	26.6329
																																(3B)	El Paso, TX	26.8145	28.1544	27.2131	27.2524	27.2932	26.9966		(3B)	El Paso, TX	27.3073	28.1251	26.9299	27.7858	27.0055	26.6455
	I	Always savings	Vlaue is based on highest record																													(3C)	San Francisco, CA	28.2643	28.0202	29.6336	28.2197	-31.9	29.7703		(3C)	San Francisco, CA	29.1659	28.5168	29.9686	28.6179	-30.5919	29.9939
	II	saving in typical range																														(4A)	Baltimore, MD	33.4	33.4	26.5428	33.4	25.5169	25.9565		(4A)	Baltimore, MD	27.4379	33.4	25.723	33.4	25.1926	25.3357
																																(4B)	Albuquerque, NM	33.4	33.4	26.6549	33.4	26.027	26.2664		(4B)	Albuquerque, NM	27.8332	33.4	25.899	28.7513	25.7014	25.6113
	III	common PTI																														(4C)	Salem, OR	-24.5666	31.6944	-29.7021	31.7327	-31.067	-30.1283		(4C)	Salem, OR	-27.2781	33.4	-30.4779	33.4	-31.5304	-30.7653
																																(5A)	Chicago, IL	33.4	33.4	26.2507	33.4	24.6813	25.4591		(5A)	Chicago, IL	33.4	33.4	25.214	33.4	24.4227	24.7137
	IV	Positive band	higher value																													(5B)	Boise, ID	26.2104	30.3071	26.1747	29.1499	24.8922	24.8077		(5B)	Boise, ID	26.7164	29.8142	24.9423	28.5931	24.3079	24.1363
	VIII	Negative Band	lower value																													(5C)	Vancouver, BC- Ca	29.6031	29.5604	-28.5916	29.64	-30.3261	-29.6566		(5C)	Vancouver, BC- Ca	29.6508	29.6758	-29.7705	29.6303	-30.6297	-29.9022
	VII	** inverted PTI ( - )	Red is >30
	VI	Loss within typical range
	V	** Always loss ( - )	Vlaue is based on lowest record
[truncated: 16 more columns]

## Sheet: Offc + ContLoad
Office + Cont Load			M-I-M				I-M				I-M-I				I-M-I-M				M-I				M-I-M-I					average	median
case number	Climate	City	Office+ContLoad				Office+ContLoad				Office+ContLoad				Office+ContLoad				Office+ContLoad				Office+ContLoad
			5cm	10cm	15cm	20cm	5cm	10cm	15cm	20cm	5cm	10cm	15cm	20cm	5cm	10cm	15cm	20cm	5cm	10cm	15cm	20cm	5cm	10cm	15cm	20cm
3	(1A)	Miami, Florida	21.0922	21.6133	21.8135	21.9136	21.3835	21.8494	22.0074	22.0863	24.811	24.6492	24.557	24.4661	21.2243	21.7734	21.9567	22.0469	25.8577	25.4485	25.0553	24.7036	24.6976	24.5124	24.4391	24.3711		23.2637	23.2287	25.8577
6	(1B)	Riyadh - KSA	25.3221	25.6707	25.6997	25.6318	26.5209	26.5186	26.3519	26.1672	31.2294	30.528	30.0494	29.6249	26.077	26.3316	26.2194	26.0734	32.634	31.7195	30.8454	29.9774	30.7996	30.068	29.6732	29.3164		28.2937	27.9186	32.634
9	(2A)	Houston, Texas	20.573	21.1029	21.2155	21.2063	21.7494	21.8456	21.7377	21.5911	25.2229	24.813	24.455	24.1643	21.2645	21.6518	21.6472	21.5333	26.161	25.4731	24.8555	24.2903	24.8068	24.4405	24.1683	23.9357		23.0793	22.8906	26.161
12	(2B)	Phoenix, Arizona	24.5612	25.391	25.5381	25.5028	26.2213	26.5813	26.4398	26.2362	30.7351	30.4045	29.9685	29.5541	25.6617	26.3099	26.2814	26.1212	32.503	31.6684	30.7092	29.7808	30.1347	29.7804	29.4493	29.1127		28.1103	27.847	32.503
15	(3A)	Memphis, Tennessee	20.9485	21.4096	21.5543	21.5702	22.2805	22.2992	22.2008	22.0928	26.0525	25.498	25.1324	24.8356	21.7938	22.0863	22.0768	22.0001	27.1422	26.3666	25.6301	24.976	25.6745	25.0677	24.7564	24.5176		23.6651	23.4084	27.1422
18	(3B)	El Paso, Texas	21.7079	22.0547	22.0603	21.9083	22.5777	22.7147	22.5937	22.3672	25.9921	25.6234	25.2467	24.8785	22.1583	22.5264	22.4704	22.2819	27.2307	26.5823	25.896	25.2214	25.7663	25.3377	24.9774	24.6517		23.9511	23.6832	27.2307
21	(3C)	San Francisco, California	29.5116	29.6888	29.9633	-28.5482	29.57	29.6504	29.8657	-28.2046	29.7982	-29.3603	-29.9908	-30.2716	29.5776	29.7068	29.9041	-28.4414	-34.3	-30.5138	-30.3876	-30.5133	29.8304	-29.5076	-30.1236	-30.2955		-2.64131	-28.323	29.9633
24	(4A)	Baltimore, Maryland	20.886	21.0388	21.0579	21.0169	22.1093	21.7959	21.6236	21.4852	24.8932	24.2338	23.8773	23.6004	21.7562	21.6376	21.5203	21.4141	25.3958	24.7054	24.1026	23.5513	24.3868	23.8707	23.5795	23.3262		22.786	22.7177	25.3958
27	(4B)	Albuquerque, New Mexico	20.972	21.375	21.3793	21.2547	21.9642	22.0001	21.8857	21.7057	25.0951	24.5132	24.1024	23.7129	21.4897	21.8226	21.7801	21.6125	25.9738	25.2613	24.5688	23.8866	24.7566	24.206	23.8409	23.4683		23.0262	22.7342	25.9738
30	(4C)	Salem, Oregon	-29.2826	-30.5518	-31.0211	-31.4232	-29.2325	-30.182	-30.7619	-31.1692	-30.1496	-31.0035	-31.6285	-32.1281	-29.7199	-30.2805	-30.8048	-31.189	-31.007	-31.5552	-31.9271	-32.3381	-30.4076	-31.2543	-31.854	-32.3288		-30.9667	-31.0141	-29.2325
33	(5A)	Chicago, Illinois	20.8649	20.998	20.8827	20.7681	22.4529	21.8513	21.5179	21.2838	24.4949	23.78	23.3782	23.0958	21.8467	21.6721	21.3896	21.1955	24.5942	24.0095	23.4793	22.989	23.9051	23.3664	23.0766	22.8377		22.4888	22.6453	24.5942
36	(5B)	Boise, Idaho	-33.4596	-33.3733	-33.7162	-34.039	-34.3004	-33.2818	-33.5313	-33.8413	24.0335	22.8387	22.198	21.7565	-34.2993	-33.3505	-33.6195	-33.9027	24.8002	23.7964	22.809	21.8842	22.9287	22.1725	21.6697	21.2837		-5.52266	-5.99903	24.8002
39	(5C)	Vancouver, BC - Canada	-28.258	-29.6321	-29.9075	-30.2172	30	-29.3632	-29.7204	-30.0029	-29.2201	-30.0107	-30.5942	-31.1388	-27.1412	-29.5292	-29.7711	-30.1083	-30.3229	-30.6605	-30.9949	-31.2986	-29.734	-30.1775	-30.7157	-31.2588		-27.4907	-30.0068	30
		average	10.4184	10.522	10.5015	5.88808	15.6382	11.0984	10.9393	6.29212	17.9222	12.8083	12.3655	12.0116	10.8992	10.9506	10.85	6.20288	13.5894	13.254	12.6647	12.0854	17.5035	12.4525	12.0721	11.7645		32.634	MAX PTI	??		5 cm									10 cm
		median	20.9485	21.375	21.3793	21.2063	22.2805	21.8513	21.8857	21.5911	25.0951	24.5132	24.1024	23.7129	21.7562	21.7734	21.7801	21.5333	25.8577	25.2613	24.5688	23.8866	24.7566	24.206	23.8409	23.4683		-34.3004	MIN PTI	-34.3		Climate	City	M-I-M	I-M	I-M-I	I-M-I-M	M-I	M-I-M-I		Climate	City	M-I-M	I-M	I-M-I	I-M-I-M	M-I	M-I-M-I
		Grand Avergage	9.33249				10.992				13.7769				9.72569				12.8984				13.4481									(1A)	Miami, FL	21.0922	21.3835	24.811	21.2243	25.8577	24.6976		(1A)	Miami, FL	21.6133	21.8494	24.6492	21.7734	25.4485	24.5124
		Grand Median	21.1546				21.9249				24.4805				21.7142				24.7528				24.1872									(1B)	Riyadh - KSA	25.3221	26.5209	31.2294	26.077	32.634	30.7996		(1B)	Riyadh - KSA	25.6707	26.5186	30.528	26.3316	31.7195	30.068
																																(2A)	Houston, TX	20.573	21.7494	25.2229	21.2645	26.161	24.8068		(2A)	Houston, TX	21.1029	21.8456	24.813	21.6518	25.4731	24.4405
		RANKING									2								1				3									(2B)	Phoenix, AZ	24.5612	26.2213	30.7351	25.6617	32.503	30.1347		(2B)	Phoenix, AZ	25.391	26.5813	30.4045	26.3099	31.6684	29.7804
																																(3A)	Memphis, TN	20.9485	22.2805	26.0525	21.7938	27.1422	25.6745		(3A)	Memphis, TN	21.4096	22.2992	25.498	22.0863	26.3666	25.0677
																																(3B)	El Paso, TX	21.7079	22.5777	25.9921	22.1583	27.2307	25.7663		(3B)	El Paso, TX	22.0547	22.7147	25.6234	22.5264	26.5823	25.3377
	I	Always savings	Vlaue is based on highest record																													(3C)	San Francisco, CA	29.5116	29.57	29.7982	29.5776	-34.3	29.8304		(3C)	San Francisco, CA	29.6888	29.6504	-29.3603	29.7068	-30.5138	-29.5076
	II	saving in typical range																														(4A)	Baltimore, MD	20.886	22.1093	24.8932	21.7562	25.3958	24.3868		(4A)	Baltimore, MD	21.0388	21.7959	24.2338	21.6376	24.7054	23.8707
																																(4B)	Albuquerque, NM	20.972	21.9642	25.0951	21.4897	25.9738	24.7566		(4B)	Albuquerque, NM	21.375	22.0001	24.5132	21.8226	25.2613	24.206
	III	common PTI																														(4C)	Salem, OR	-29.2826	-29.2325	-30.1496	-29.7199	-31.007	-30.4076		(4C)	Salem, OR	-30.5518	-30.182	-31.0035	-30.2805	-31.5552	-31.2543
																																(5A)	Chicago, IL	20.8649	22.4529	24.4949	21.8467	24.5942	23.9051		(5A)	Chicago, IL	20.998	21.8513	23.78	21.6721	24.0095	23.3664
	IV	Positive band	higher value																													(5B)	Boise, ID	-33.4596	-34.3004	24.0335	-34.2993	24.8002	22.9287		(5B)	Boise, ID	-33.3733	-33.2818	22.8387	-33.3505	23.7964	22.1725
	VIII	Negative Band	lower value																													(5C)	Vancouver, BC- Ca	-28.258	30	-29.2201	-27.1412	-30.3229	-29.734		(5C)	Vancouver, BC- Ca	-29.6321	-29.3632	-30.0107	-29.5292	-30.6605	-30.1775
	VII	** inverted PTI ( - )	Red is >30
	VI	Loss within typical range
	V	** Always loss ( - )	Vlaue is based on lowest record
[truncated: 16 more columns]

## Sheet: Graphs of PTI
			M-I-M	I-M	I-M-I	I-M-I-M	M-I	M-I-M-I	SUMMARY OF ALL
Res + Cont Load	(1A)	Miami, Florida	For this graph refer to article: Y. Idris, M. Mae, Anti-insulation Mitigation by Altering the Envelope Layers’ Configuration, Energy Build. 141 (2017) 186–204. doi:10.1016/j.enbuild.2017.02.02						For this graph refer to article: Y. Idris, M. Mae, Anti-insulation Mitigation by Altering the Envelope Layers’ Configuration, Energy Build. 141 (2017) 186–204. doi:10.1016/j.enbuild.2017.02.02
Residential
Office
Ofc + Cont Load
Res + Cont Load	(1B)	Riyadh - KSA
Residential
5 Office
Ofc + Cont Load
Res + Cont Load	(2A)	Houston, Texas							For this graph refer to article: Y. Idris, M. Mae, Anti-insulation Mitigation by Altering the Envelope Layers’ Configuration, Energy Build. 141 (2017) 186–204. doi:10.1016/j.enbuild.2017.02.02
Residential									For this graph refer to article: Y. Idris, M. Mae, Anti-insulation Mitigation by Altering the Envelope Layers’ Configuration, Energy Build. 141 (2017) 186–204. doi:10.1016/j.enbuild.2017.02.02
Office									For this graph refer to article: Y. Idris, M. Mae, Anti-insulation Mitigation by Altering the Envelope Layers’ Configuration, Energy Build. 141 (2017) 186–204. doi:10.1016/j.enbuild.2017.02.02
Ofc + Cont Load									For this graph refer to article: Y. Idris, M. Mae, Anti-insulation Mitigation by Altering the Envelope Layers’ Configuration, Energy Build. 141 (2017) 186–204. doi:10.1016/j.enbuild.2017.02.02
Res + Cont Load	(2B)	Phoenix, Arizona							safe in all configuraiotns
Residential									safe in all configuraiotns
Office
Ofc + Cont Load
Res + Cont Load	(3A)	Memphis, Tennessee
Residential
Office
Ofc + Cont Load
Res + Cont Load	(3B)	El Paso, Texas
Residential
Office
Ofc + Cont Load
Res + Load	(3C)	San Francisco, California								make a range graph
Residential
20 Office
Ofc + Cont Load
Res + Cont Load	(4A)	Baltimore, Maryland
Residential
Office
Ofc + Cont Load
Res + Cont Load	(4B)	Albuquerque, New Mexico							For this graph refer to article: Y. Idris, M. Mae, Anti-insulation Mitigation by Altering the Envelope Layers’ Configuration, Energy Build. 141 (2017) 186–204. doi:10.1016/j.enbuild.2017.02.025.
Residential									For this graph refer to article: Y. Idris, M. Mae, Anti-insulation Mitigation by Altering the Envelope Layers’ Configuration, Energy Build. 141 (2017) 186–204. doi:10.1016/j.enbuild.2017.02.025.
Office									For this graph refer to article: Y. Idris, M. Mae, Anti-insulation Mitigation by Altering the Envelope Layers’ Configuration, Energy Build. 141 (2017) 186–204. doi:10.1016/j.enbuild.2017.02.025.
Ofc + Cont Load									For this graph refer to article: Y. Idris, M. Mae, Anti-insulation Mitigation by Altering the Envelope Layers’ Configuration, Energy Build. 141 (2017) 186–204. doi:10.1016/j.enbuild.2017.02.025.
Res + Cont Load	(4C)	Salem, Oregon
Residential
Office										low Energy and R2
Ofc + Cont Load
Res + Cont Load	(5A)	Chicago, Illinois
Residential
32 Office
Ofc + Cont Load
Res + Cont Load	(5B)	Boise, Idaho
Residential
Office
Ofc + Cont Load
Res + Cont Load	(5C)	Vancouver, BC - Canada
Residential
Office
Ofc + Cont Load
