# Supplementary material for: Data on anti-insulation detection via Point of Thermal Inflexion (PTI) in 1248 cases; 13 climates, four occupancy profiles, six wall configurations and four insulation levels
Source: Data Brief. 2017 Apr 15;12:333–5. doi: 10.1016/j.dib.2017.04.016 (PMC5412003; doi:10.1016/j.dib.2017.04.016)
Supplement: Supplementary file 3 — Supplementary material [file mmc3.zip]

Archive with 52 entries (52 files):
- all 52 cases/01 Miam_Res.xlsx
- all 52 cases/02 Miam_Ofc.xlsx
- all 52 cases/03 Miam_ResConL.xlsx
- all 52 cases/04 Miam_OfcConL.xlsx
- all 52 cases/05 Rydh_Res.xlsx
- all 52 cases/06 Rydh_Ofc.xlsx
- all 52 cases/07 Rydh_ResConL.xlsx
- all 52 cases/08 Rydh_OfcConL.xlsx
- all 52 cases/09 Hstn_Res.xlsx
- all 52 cases/10 Hstn_Ofc.xlsx
- all 52 cases/11 Hstn_ResConL.xlsx
- all 52 cases/12 Hstn_OfcConL.xlsx
- all 52 cases/13 Phnx_Res.xlsx
- all 52 cases/14 Phnx_Ofc.xlsx
- all 52 cases/15 Phnx_ResConL.xlsx
- all 52 cases/16 Phnx_OfcConL.xlsx
- all 52 cases/17 Mphs_Res.xlsx
- all 52 cases/18 Mphs_Ofc.xlsx
- all 52 cases/19 Mphs_ResConL.xlsx
- all 52 cases/20 Mphs_OfcConL.xlsx
- all 52 cases/21 Epso_Res.xlsx
- all 52 cases/22 Epso_Ofc.xlsx
- all 52 cases/23 Epso_ResConL.xlsx
- all 52 cases/24 Epso_OfcConL.xlsx
- all 52 cases/25 SFrn_Res.xlsx
- all 52 cases/26 SFrn_Ofc.xlsx
- all 52 cases/27 SFrn_ResConL.xlsx
- all 52 cases/28 SFrn_OfcConL.xlsx
- all 52 cases/29 Bltm_Res.xlsx
- all 52 cases/30 Bltm_Ofc.xlsx
- all 52 cases/31 Bltm_ResConL.xlsx
- all 52 cases/32 Bltm_OfcConL.xlsx
- all 52 cases/33 Albq_Res.xlsx
- all 52 cases/34 Albq_Ofc.xlsx
- all 52 cases/35 Albq_ResConL.xlsx
- all 52 cases/36 Albq_OfcConL.xlsx
- all 52 cases/37 Salm_Res.xlsx
- all 52 cases/38 Salm_Ofc.xlsx
- all 52 cases/39 Salm_ResConL.xlsx
- all 52 cases/40 Salm_OfcConL.xlsx
- all 52 cases/41 Cago_Res.xlsx
- all 52 cases/42 Cago_Ofc.xlsx
- all 52 cases/43 Cago_ResConL.xlsx
- all 52 cases/44 Cago_OfcConL.xlsx
- all 52 cases/45 Bois_Res.xlsx
- all 52 cases/46 Bois_Ofc.xlsx
- all 52 cases/47 Bois_ResConL.xlsx
- all 52 cases/48 Bois_OfcConL.xlsx
- all 52 cases/49 Vcvr_Res.xlsx
- all 52 cases/50 Vcvr_Ofc.xlsx
- all 52 cases/51 Vcvr_ResConL.xlsx
- all 52 cases/52 Vcvr_OfcConL.xlsx
