# Supplementary material for: Data on anti-insulation detection via Point of Thermal Inflexion (PTI) in 1248 cases; 13 climates, four occupancy profiles, six wall configurations and four insulation levels
Source: Data Brief. 2017 Apr 15;12:333–5. doi: 10.1016/j.dib.2017.04.016 (PMC5412003; doi:10.1016/j.dib.2017.04.016)
Supplement: Supplementary file 3 — Supplementary material [file mmc3.zip › all 52 cases/01 Miam_Res.xlsx]

## Sheet: 01 Miam_ResTYP  CONF DATA
CITY	CASE NUMBER	Setpoint	Insulation thickness	U-value (W/m².k)	Heating Load	Cooling Load (kWh/m².yr)		CITY	CASE NUMBER	Setpoint	Insulation thickness	U-value (W/m².k)	Heating Load	Cooling Load (kWh/m².yr)		CITY	CASE NUMBER	Setpoint	Insulation thickness	U-value (W/m².k)	Heating Load	Cooling Load (kWh/m².yr)			filename	heating(PXInsu)	cooling(PXInsu)					filename	heating(PXInsu)	cooling(PXInsu)
Dflt - MIM		22°C	0	4.45	1.0369	273.082		out I-M		22°C	0	4.45	1.0369	273.082		out I-M-I		22°C	0	4.45	1.0369	273.082		MIM	01b Miam_ResTYP_xxIns-StPt22_Ins5mm.csv	4.65483e-14	195.761				IM	01b Miam_ResTYP_Conf-StPt22_Ins5mm_IM.csv	4.92429e-14	190.222
			5	0.529	4.65483e-14	195.761					5	0.529	4.92429e-14	190.222					5	0.529	5.25537e-14	185.422			01b Miam_ResTYP_xxIns-StPt22_Ins10mm.csv	5.23865e-14	177.29					01b Miam_ResTYP_Conf-StPt22_Ins10mm_IM.csv	5.62183e-14	173.76
			10	0.281	5.23865e-14	177.29					10	0.281	5.62183e-14	173.76					10	0.281	6.0604e-14	169.546			01b Miam_ResTYP_xxIns-StPt22_Ins15mm.csv	5.56207e-14	168.958					01b Miam_ResTYP_Conf-StPt22_Ins15mm_IM.csv	5.79664e-14	166.377
			15	0.191	5.56207e-14	168.958					15	0.191	5.79664e-14	166.377					15	0.191	0.000607728	162.921			01b Miam_ResTYP_xxIns-StPt22_Ins20mm.csv	5.84189e-14	164.162					01b Miam_ResTYP_Conf-StPt22_Ins20mm_IM.csv	5.96203e-14	162.143
			20	0.145	5.84189e-14	164.162					20	0.145	5.96203e-14	162.143					20	0.145	0.00119669	159.331			01b Miam_ResTYP_xxIns-StPt24_Ins5mm.csv	1.66621e-14	158.573					01b Miam_ResTYP_Conf-StPt24_Ins5mm_IM.csv	1.79736e-14	152.923
		24°C	0	4.45	0.963165	199.32				24°C	0	4.45	0.963165	199.32				24°C	0	4.45	0.963165	199.32			01b Miam_ResTYP_xxIns-StPt24_Ins10mm.csv	2.48646e-14	149.869					01b Miam_ResTYP_Conf-StPt24_Ins10mm_IM.csv	2.55229e-14	146.25
			5	0.529	1.66621e-14	158.573					5	0.529	1.79736e-14	152.923					5	0.529	2.06369e-14	151.9			01b Miam_ResTYP_xxIns-StPt24_Ins15mm.csv	2.96014e-14	146.094					01b Miam_ResTYP_Conf-StPt24_Ins15mm_IM.csv	3.13849e-14	143.466
			10	0.281	2.48646e-14	149.869					10	0.281	2.55229e-14	146.25					10	0.281	3.16288e-14	145.265			01b Miam_ResTYP_xxIns-StPt24_Ins20mm.csv	3.27918e-14	143.939					01b Miam_ResTYP_Conf-StPt24_Ins20mm_IM.csv	3.46704e-14	141.897
			15	0.191	2.96014e-14	146.094					15	0.191	3.13849e-14	143.466					15	0.191	3.61002e-14	142.726			01b Miam_ResTYP_xxIns-StPt26_Ins5mm.csv	2.06299e-15	120.536					01b Miam_ResTYP_Conf-StPt26_Ins5mm_IM.csv	2.10562e-15	114.705
			20	0.145	3.27918e-14	143.939					20	0.145	3.46704e-14	141.897					20	0.145	0.000293289	141.366			01b Miam_ResTYP_xxIns-StPt26_Ins10mm.csv	3.5716e-15	121.256					01b Miam_ResTYP_Conf-StPt26_Ins10mm_IM.csv	4.0004e-15	117.607
		26°C	0	4.45	0.938543	133.09				26°C	0	4.45	0.938543	133.09				26°C	0	4.45	0.938543	133.09			01b Miam_ResTYP_xxIns-StPt26_Ins15mm.csv	5.35068e-15	122.12					01b Miam_ResTYP_Conf-StPt26_Ins15mm_IM.csv	5.85956e-15	119.467
			5	0.529	2.06299e-15	120.536					5	0.529	2.10562e-15	114.705					5	0.529	2.71278e-15	117.461			01b Miam_ResTYP_xxIns-StPt26_Ins20mm.csv	6.90973e-15	122.694					01b Miam_ResTYP_Conf-StPt26_Ins20mm_IM.csv	7.08852e-15	120.65
			10	0.281	3.5716e-15	121.256					10	0.281	4.0004e-15	117.607					10	0.281	5.40716e-15	119.949			01b Miam_ResTYP_xxIns-StPt28_Ins5mm.csv	1.91143e-16	83.8714					01b Miam_ResTYP_Conf-StPt28_Ins5mm_IM.csv	1.80001e-16	78.6658
			15	0.191	5.35068e-15	122.12					15	0.191	5.85956e-15	119.467					15	0.191	7.7777e-15	121.569			01b Miam_ResTYP_xxIns-StPt28_Ins10mm.csv	7.13652e-16	91.0211					01b Miam_ResTYP_Conf-StPt28_Ins10mm_IM.csv	7.23196e-16	87.2124
			20	0.145	6.90973e-15	122.694					20	0.145	7.08852e-15	120.65					20	0.145	9.00977e-15	122.488			01b Miam_ResTYP_xxIns-StPt28_Ins15mm.csv	1.20319e-15	96.04					01b Miam_ResTYP_Conf-StPt28_Ins15mm_IM.csv	1.39413e-15	93.2698
		28°C	0	4.45	0.934607	77.4738				28°C	0	4.45	0.934607	77.4738				28°C	0	4.45	0.934607	77.4738			01b Miam_ResTYP_xxIns-StPt28_Ins20mm.csv	1.87626e-15	99.2923					01b Miam_ResTYP_Conf-StPt28_Ins20mm_IM.csv	2.16804e-15	97.2247
			5	0.529	1.91143e-16	83.8714					5	0.529	1.80001e-16	78.6658					5	0.529	3.60071e-16	83.377			01b Miam_ResTYP_xxIns-StPt30_Ins5mm.csv	0	51.3852					01b Miam_ResTYP_Conf-StPt30_Ins5mm_IM.csv	0	47.2056
			10	0.281	7.13652e-16	91.0211					10	0.281	7.23196e-16	87.2124					10	0.281	1.09222e-15	93.0053			01b Miam_ResTYP_xxIns-StPt30_Ins10mm.csv	1.25188e-17	62.0627					01b Miam_ResTYP_Conf-StPt30_Ins10mm_IM.csv	1.28588e-17	58.6005
			15	0.191	1.20319e-15	96.04					15	0.191	1.39413e-15	93.2698					15	0.191	1.95684e-15	98.5918			01b Miam_ResTYP_xxIns-StPt30_Ins15mm.csv	2.02366e-16	69.1727					01b Miam_ResTYP_Conf-StPt30_Ins15mm_IM.csv	1.19401e-16	66.3182
			20	0.145	1.87626e-15	99.2923					20	0.145	2.16804e-15	97.2247					20	0.145	2.80439e-15	101.851			01b Miam_ResTYP_xxIns-StPt30_Ins20mm.csv	3.49658e-16	74.1729					01b Miam_ResTYP_Conf-StPt30_Ins20mm_IM.csv	3.16038e-16	71.9266
		30°C	0	4.45	0.934042	35.7765				30°C	0	4.45	0.934042	35.7765				30°C	0	4.45	0.934042	35.7765									IMI	01b Miam_ResTYP_Conf-StPt22_Ins5mm_IMI.csv	5.25537e-14	185.422
			5	0.529	0	51.3852					5	0.529	0	47.2056					5	0.529	0	52.8822										01b Miam_ResTYP_Conf-StPt22_Ins10mm_IMI.csv	6.0604e-14	169.546
			10	0.281	1.25188e-17	62.0627					10	0.281	1.28588e-17	58.6005					10	0.281	1.10855e-16	65.7798										01b Miam_ResTYP_Conf-StPt22_Ins15mm_IMI.csv	0.000607728	162.921
			15	0.191	2.02366e-16	69.1727					15	0.191	1.19401e-16	66.3182					15	0.191	2.70649e-16	74.2459										01b Miam_ResTYP_Conf-StPt22_Ins20mm_IMI.csv	0.00119669	159.331
			20	0.145	3.49658e-16	74.1729					20	0.145	3.16038e-16	71.9266					20	0.145	5.4627e-16	79.4662										01b Miam_ResTYP_Conf-StPt24_Ins5mm_IMI.csv	2.06369e-14	151.9
																																01b Miam_ResTYP_Conf-StPt24_Ins10mm_IMI.csv	3.16288e-14	145.265
																																01b Miam_ResTYP_Conf-StPt24_Ins15mm_IMI.csv	3.61002e-14	142.726
																																01b Miam_ResTYP_Conf-StPt24_Ins20mm_IMI.csv	0.000293289	141.366
CITY	CASE NUMBER	Setpoint	Insulation thickness	U-value (W/m².k)	Heating Load	Cooling Load (kWh/m².yr)		CITY	CASE NUMBER	Setpoint	Insulation thickness	U-value (W/m².k)	Heating Load	Cooling Load (kWh/m².yr)		CITY	CASE NUMBER	Setpoint	Insulation thickness	U-value (W/m².k)	Heating Load	Cooling Load (kWh/m².yr)										01b Miam_ResTYP_Conf-StPt26_Ins5mm_IMI.csv	2.71278e-15	117.461
out I-M-I-M		22°C	0	4.45	1.0369	273.082		out M-I		22°C	0	4.45	1.0369	273.082		out M-I-M-I		22°C	0	4.45	1.0369	273.082		00mm Insulation	01b Miam_ResTYP_00Insu-StPt22_Ins00mm.csv	1.0369	273.082					01b Miam_ResTYP_Conf-StPt26_Ins10mm_IMI.csv	5.40716e-15	119.949
			5	0.529	5.17253e-14	190.887					5	0.529	0.0146431	188.741					5	0.529	0.000408608	190.069			01b Miam_ResTYP_00Insu-StPt24_Ins00mm.csv	0.963165	199.32					01b Miam_ResTYP_Conf-StPt26_Ins15mm_IMI.csv	7.7777e-15	121.569
			10	0.281	5.77643e-14	173.871					10	0.281	0.0117845	174.082					10	0.281	6.06444e-14	172.5			01b Miam_ResTYP_00Insu-StPt26_Ins00mm.csv	0.938543	133.09					01b Miam_ResTYP_Conf-StPt26_Ins20mm_IMI.csv	9.00977e-15	122.488
			15	0.191	6.09569e-14	166.387					15	0.191	0.0215788	167.283					15	0.191	0.000366213	165.079			01b Miam_ResTYP_00Insu-StPt28_Ins00mm.csv	0.934607	77.4738					01b Miam_ResTYP_Conf-StPt28_Ins5mm_IMI.csv	3.60071e-16	83.377
			20	0.145	6.0805e-14	162.135					20	0.145	0.02241	162.945					20	0.145	0.00117486	161.037			01b Miam_ResTYP_00Insu-StPt30_Ins00mm.csv	0.934042	35.7765					01b Miam_ResTYP_Conf-StPt28_Ins10mm_IMI.csv	1.09222e-15	93.0053
		24°C	0	4.45	0.963165	199.32				24°C	0	4.45	0.963165	199.32				24°C	0	4.45	0.963165	199.32										01b Miam_ResTYP_Conf-StPt28_Ins15mm_IMI.csv	1.95684e-15	98.5918
			5	0.529	1.89323e-14	153.581					5	0.529	0.0136618	157.555					5	0.529	2.05406e-14	156.641										01b Miam_ResTYP_Conf-StPt28_Ins20mm_IMI.csv	2.80439e-15	101.851
			10	0.281	2.84385e-14	146.338					10	0.281	0.0104915	150.823					10	0.281	3.13769e-14	148.252										01b Miam_ResTYP_Conf-StPt30_Ins5mm_IMI.csv	0	52.8822
			15	0.191	3.3479e-14	143.443					15	0.191	0.0176096	147.394					15	0.191	3.70388e-14	144.883										01b Miam_ResTYP_Conf-StPt30_Ins10mm_IMI.csv	1.10855e-16	65.7798
			20	0.145	3.57318e-14	141.851					20	0.145	0.0148235	145.008					20	0.145	2.04487e-05	143.07										01b Miam_ResTYP_Conf-StPt30_Ins15mm_IMI.csv	2.70649e-16	74.2459
		26°C	0	4.45	0.938543	133.09				26°C	0	4.45	0.938543	133.09				26°C	0	4.45	0.938543	133.09										01b Miam_ResTYP_Conf-StPt30_Ins20mm_IMI.csv	5.4627e-16	79.4662
			5	0.529	1.93436e-15	115.448					5	0.529	0.0133936	125.717					5	0.529	2.72675e-15	122.341									IMIM	01b Miam_ResTYP_Conf-StPt22_Ins5mm_IMIM.csv	5.17253e-14	190.887
			10	0.281	4.12014e-15	117.628					10	0.281	0.0100236	126.807					10	0.281	5.36981e-15	123.047										01b Miam_ResTYP_Conf-StPt22_Ins10mm_IMIM.csv	5.77643e-14	173.871
			15	0.191	6.18433e-15	119.406					15	0.191	0.0148208	126.84					15	0.191	7.73484e-15	123.822										01b Miam_ResTYP_Conf-StPt22_Ins15mm_IMIM.csv	6.09569e-14	166.387
			20	0.145	7.43014e-15	120.581					20	0.145	0.00970171	126.408					20	0.145	9.30333e-15	124.285										01b Miam_ResTYP_Conf-StPt22_Ins20mm_IMIM.csv	6.0805e-14	162.135
		28°C	0	4.45	0.934607	77.4738				28°C	0	4.45	0.934607	77.4738				28°C	0	4.45	0.934607	77.4738										01b Miam_ResTYP_Conf-StPt24_Ins5mm_IMIM.csv	1.89323e-14	153.581
			5	0.529	1.23004e-16	79.4079					5	0.529	0.0132811	93.5408					5	0.529	3.54575e-16	88.0835										01b Miam_ResTYP_Conf-StPt24_Ins10mm_IMIM.csv	2.84385e-14	146.338
			10	0.281	6.81535e-16	87.3004					10	0.281	0.00976115	101.412					10	0.281	1.15039e-15	96.1123										01b Miam_ResTYP_Conf-StPt24_Ins15mm_IMIM.csv	3.3479e-14	143.443
			15	0.191	1.31461e-15	93.2432					15	0.191	0.0131995	104.717					15	0.191	1.97955e-15	100.912										01b Miam_ResTYP_Conf-StPt24_Ins20mm_IMIM.csv	3.57318e-14	141.851
			20	0.145	1.9711e-15	97.124					20	0.145	0.00678459	106.17					20	0.145	2.87157e-15	103.71										01b Miam_ResTYP_Conf-StPt26_Ins5mm_IMIM.csv	1.93436e-15	115.448
		30°C	0	4.45	0.934042	35.7765				30°C	0	4.45	0.934042	35.7765				30°C	0	4.45	0.934042	35.7765										01b Miam_ResTYP_Conf-StPt26_Ins10mm_IMIM.csv	4.12014e-15	117.628
			5	0.529	0	47.8103					5	0.529	0.0132648	62.5838					5	0.529	0	56.7932										01b Miam_ResTYP_Conf-StPt26_Ins15mm_IMIM.csv	6.18433e-15	119.406
			10	0.281	1.13654e-17	58.7795					10	0.281	0.00963993	75.1521					10	0.281	1.22514e-16	68.8165										01b Miam_ResTYP_Conf-StPt26_Ins20mm_IMIM.csv	7.43014e-15	120.581
			15	0.191	1.46898e-16	66.396					15	0.191	0.0122881	81.2181					15	0.191	3.43718e-16	76.5351										01b Miam_ResTYP_Conf-StPt28_Ins5mm_IMIM.csv	1.23004e-16	79.4079
			20	0.145	3.70945e-16	71.907					20	0.145	0.00569792	84.3864					20	0.145	5.79986e-16	81.391										01b Miam_ResTYP_Conf-StPt28_Ins10mm_IMIM.csv	6.81535e-16	87.3004
																																01b Miam_ResTYP_Conf-StPt28_Ins15mm_IMIM.csv	1.31461e-15	93.2432
																																01b Miam_ResTYP_Conf-StPt28_Ins20mm_IMIM.csv	1.9711e-15	97.124
																																01b Miam_ResTYP_Conf-StPt30_Ins5mm_IMIM.csv	0	47.8103
																																01b Miam_ResTYP_Conf-StPt30_Ins10mm_IMIM.csv	1.13654e-17	58.7795
																																01b Miam_ResTYP_Conf-StPt30_Ins15mm_IMIM.csv	1.46898e-16	66.396
																																01b Miam_ResTYP_Conf-StPt30_Ins20mm_IMIM.csv	3.70945e-16	71.907
																															MI	01b Miam_ResTYP_Conf-StPt22_Ins5mm_MI.csv	0.0146431	188.741
																																01b Miam_ResTYP_Conf-StPt22_Ins10mm_MI.csv	0.0117845	174.082
																																01b Miam_ResTYP_Conf-StPt22_Ins15mm_MI.csv	0.0215788	167.283
																																01b Miam_ResTYP_Conf-StPt22_Ins20mm_MI.csv	0.02241	162.945
																																01b Miam_ResTYP_Conf-StPt24_Ins5mm_MI.csv	0.0136618	157.555
																																01b Miam_ResTYP_Conf-StPt24_Ins10mm_MI.csv	0.0104915	150.823
																																01b Miam_ResTYP_Conf-StPt24_Ins15mm_MI.csv	0.0176096	147.394
																																01b Miam_ResTYP_Conf-StPt24_Ins20mm_MI.csv	0.0148235	145.008
																																01b Miam_ResTYP_Conf-StPt26_Ins5mm_MI.csv	0.0133936	125.717
																																01b Miam_ResTYP_Conf-StPt26_Ins10mm_MI.csv	0.0100236	126.807
																																01b Miam_ResTYP_Conf-StPt26_Ins15mm_MI.csv	0.0148208	126.84
																																01b Miam_ResTYP_Conf-StPt26_Ins20mm_MI.csv	0.00970171	126.408
																																01b Miam_ResTYP_Conf-StPt28_Ins5mm_MI.csv	0.0132811	93.5408
																																01b Miam_ResTYP_Conf-StPt28_Ins10mm_MI.csv	0.00976115	101.412
																																01b Miam_ResTYP_Conf-StPt28_Ins15mm_MI.csv	0.0131995	104.717
																																01b Miam_ResTYP_Conf-StPt28_Ins20mm_MI.csv	0.00678459	106.17
																																01b Miam_ResTYP_Conf-StPt30_Ins5mm_MI.csv	0.0132648	62.5838
																																01b Miam_ResTYP_Conf-StPt30_Ins10mm_MI.csv	0.00963993	75.1521
																																01b Miam_ResTYP_Conf-StPt30_Ins15mm_MI.csv	0.0122881	81.2181
																																01b Miam_ResTYP_Conf-StPt30_Ins20mm_MI.csv	0.00569792	84.3864
																															MIMI	01b Miam_ResTYP_Conf-StPt22_Ins5mm_MIMI.csv	0.000408608	190.069
																																01b Miam_ResTYP_Conf-StPt22_Ins10mm_MIMI.csv	6.06444e-14	172.5
																																01b Miam_ResTYP_Conf-StPt22_Ins15mm_MIMI.csv	0.000366213	165.079
																																01b Miam_ResTYP_Conf-StPt22_Ins20mm_MIMI.csv	0.00117486	161.037
																																01b Miam_ResTYP_Conf-StPt24_Ins5mm_MIMI.csv	2.05406e-14	156.641
																																01b Miam_ResTYP_Conf-StPt24_Ins10mm_MIMI.csv	3.13769e-14	148.252
																																01b Miam_ResTYP_Conf-StPt24_Ins15mm_MIMI.csv	3.70388e-14	144.883
																																01b Miam_ResTYP_Conf-StPt24_Ins20mm_MIMI.csv	2.04487e-05	143.07
																																01b Miam_ResTYP_Conf-StPt26_Ins5mm_MIMI.csv	2.72675e-15	122.341
																																01b Miam_ResTYP_Conf-StPt26_Ins10mm_MIMI.csv	5.36981e-15	123.047
																																01b Miam_ResTYP_Conf-StPt26_Ins15mm_MIMI.csv	7.73484e-15	123.822
																																01b Miam_ResTYP_Conf-StPt26_Ins20mm_MIMI.csv	9.30333e-15	124.285
																																01b Miam_ResTYP_Conf-StPt28_Ins5mm_MIMI.csv	3.54575e-16	88.0835
																																01b Miam_ResTYP_Conf-StPt28_Ins10mm_MIMI.csv	1.15039e-15	96.1123
																																01b Miam_ResTYP_Conf-StPt28_Ins15mm_MIMI.csv	1.97955e-15	100.912
																																01b Miam_ResTYP_Conf-StPt28_Ins20mm_MIMI.csv	2.87157e-15	103.71
																																01b Miam_ResTYP_Conf-StPt30_Ins5mm_MIMI.csv	0	56.7932
																																01b Miam_ResTYP_Conf-StPt30_Ins10mm_MIMI.csv	1.22514e-16	68.8165
																																01b Miam_ResTYP_Conf-StPt30_Ins15mm_MIMI.csv	3.43718e-16	76.5351
																																01b Miam_ResTYP_Conf-StPt30_Ins20mm_MIMI.csv	5.79986e-16	81.391

## Sheet: M_I_M
01 Miam_ResTYP										point of thermal inflexion for various insulation thickneses
	CITY	CASE NUMBER	Setpoint	Insulation thickness	U-value (W/m².k)	Heating Load	Cooling Load (kWh/m².yr)			insulation Thickness	corrosponding Setpoint	0 mm Energy	0mm-(X)mm	(E) saving %			01 Miam_ResTYP	DFLT- MIM							M01 - 100mm brick	Insulation Board
	DFLT- MIM	TCSN-22-0	22°C	0	4.45	1.0369	273.082			05cm	22	273.082	77.3211	0.283143			05 cm	27.2323	0					thick(m)	0.2	0.1
		TCSN-22-5		5	0.529	4.65483e-14	195.761				24	199.32	40.7471	0.20443			10 cm	26.8615	0					cond (W/m.K)	0.89	0.03
		TCSN-22-10		10	0.281	5.23865e-14	177.29				26	133.09	12.554	0.0943269			15 cm	26.6828	0					R-value	0.224719	3.33333
		TCSN-22-15		15	0.191	5.56207e-14	168.958				28	77.4738	-6.39756	-0.0825771			20 cm	26.5946	0
		TCSN-22-20		20	0.145	5.84189e-14	164.162				30	35.7765	-15.6087	-0.436283										ƩR-value	3.55805
		TCSN-24-0	24°C	0	4.45	0.963165	199.32			10cm	22	273.082	95.7922	0.350782										U-value	0.281053
		TCSN-24-5		5	0.529	1.66621e-14	158.573				24	199.32	49.4512	0.248099
		TCSN-24-10		10	0.281	2.48646e-14	149.869				26	133.09	11.8341	0.0889179
		TCSN-24-15		15	0.191	2.96014e-14	146.094				28	77.4738	-13.5473	-0.174863
		TCSN-24-20		20	0.145	3.27918e-14	143.939				30	35.7765	-26.2862	-0.734733
		TCSN-26-0	26°C	0	4.45	0.938543	133.09			15cm	22	273.082	104.123	0.38129
		TCSN-26-5		5	0.529	2.06299e-15	120.536				24	199.32	53.2259	0.267037
		TCSN-26-10		10	0.281	3.5716e-15	121.256				26	133.09	10.9702	0.0824268
		TCSN-26-15		15	0.191	5.35068e-15	122.12				28	77.4738	-18.5662	-0.239646
		TCSN-26-20		20	0.145	6.90973e-15	122.694				30	35.7765	-33.3962	-0.933469
		TCSN-28-0	28°C	0	4.45	0.934607	77.4738			20cm	22	273.082	108.92	0.398854
		TCSN-28-5		5	0.529	1.91143e-16	83.8714				24	199.32	55.3812	0.277851
		TCSN-28-10		10	0.281	7.13652e-16	91.0211				26	133.09	10.3967	0.0781177
		TCSN-28-15		15	0.191	1.20319e-15	96.04				28	77.4738	-21.8185	-0.281625
		TCSN-28-20		20	0.145	1.87626e-15	99.2923				30	35.7765	-38.3964	-1.07323
		TCSN-30-0	30°C	0	4.45	0.934042	35.7765
		TCSN-30-5		5	0.529	0	51.3852				max		108.92	0.398854
		TCSN-30-10		10	0.281	1.25188e-17	62.0627				min		-38.3964	-1.07323
		TCSN-30-15		15	0.191	2.02366e-16	69.1727						for PTI
		TCSN-30-20		20	0.145	3.49658e-16	74.1729
					max	1.0369	273.082
					Min	0	35.7765
							For Load
									27.2323
																						26.8615
									26.6828
																						26.5946

## Sheet: I_M
										point of thermal inflexion for various insulation thickneses
	CITY	CASE NUMBER	Setpoint	Insulation thickness	U-value (W/m².k)	Heating Load	Cooling Load (kWh/m².yr)			insulation Thickness	corrosponding Setpoint	0 mm Energy	0mm-(X)mm	(E) saving %			01 Miam_ResTYP	IM							M01 - 100mm brick	Insulation Board
	IM	TCSN-22-0	22°C	0	4.45	1.0369	273.082			05cm	22	273.082	82.8601	0.303426			05 cm	27.8756	0					thick(m)	0.2	0.1
		TCSN-22-5		5	0.529	4.92429e-14	190.222				24	199.32	46.3968	0.232775			10 cm	27.1503	0					cond (W/m.K)	0.89	0.03
		TCSN-22-10		10	0.281	5.62183e-14	173.76				26	133.09	18.385	0.138139			15 cm	26.8626	0					R-value	0.224719	3.33333
		TCSN-22-15		15	0.191	5.79664e-14	166.377				28	77.4738	-1.19204	-0.0153864			20 cm	26.7162	0
		TCSN-22-20		20	0.145	5.96203e-14	162.143				30	35.7765	-11.4291	-0.319458										ƩR-value	3.55805
		TCSN-24-0	24°C	0	4.45	0.963165	199.32			10cm	22	273.082	99.3216	0.363707										U-value	0.281053
		TCSN-24-5		5	0.529	1.79736e-14	152.923				24	199.32	53.0705	0.266258
		TCSN-24-10		10	0.281	2.55229e-14	146.25				26	133.09	15.4837	0.11634
		TCSN-24-15		15	0.191	3.13849e-14	143.466				28	77.4738	-9.73864	-0.125702
		TCSN-24-20		20	0.145	3.46704e-14	141.897				30	35.7765	-22.824	-0.637961
		TCSN-26-0	26°C	0	4.45	0.938543	133.09			15cm	22	273.082	106.704	0.390741
		TCSN-26-5		5	0.529	2.10562e-15	114.705				24	199.32	55.8545	0.280225
		TCSN-26-10		10	0.281	4.0004e-15	117.607				26	133.09	13.6236	0.102364
		TCSN-26-15		15	0.191	5.85956e-15	119.467				28	77.4738	-15.796	-0.203888
		TCSN-26-20		20	0.145	7.08852e-15	120.65				30	35.7765	-30.5417	-0.853681
		TCSN-28-0	28°C	0	4.45	0.934607	77.4738			20cm	22	273.082	110.939	0.406248
		TCSN-28-5		5	0.529	1.80001e-16	78.6658				24	199.32	57.423	0.288094
		TCSN-28-10		10	0.281	7.23196e-16	87.2124				26	133.09	12.44	0.09347
		TCSN-28-15		15	0.191	1.39413e-15	93.2698				28	77.4738	-19.7509	-0.254936
		TCSN-28-20		20	0.145	2.16804e-15	97.2247				30	35.7765	-36.1501	-1.01044
		TCSN-30-0	30°C	0	4.45	0.934042	35.7765
		TCSN-30-5		5	0.529	0	47.2056				max		110.939	0.406248
		TCSN-30-10		10	0.281	1.28588e-17	58.6005				min		-36.1501	-1.01044
		TCSN-30-15		15	0.191	1.19401e-16	66.3182						for PTI
		TCSN-30-20		20	0.145	3.16038e-16	71.9266
					max	1.0369	273.082
					Min	0	35.7765
							For Load
									27.8756
																						27.1503
									26.8626
																						26.7162

## Sheet: I_M_I
										point of thermal inflexion for various insulation thickneses
	CITY	CASE NUMBER	Setpoint	Insulation thickness	U-value (W/m².k)	Heating Load	Cooling Load (kWh/m².yr)			insulation Thickness	corrosponding Setpoint	0 mm Energy	0mm-(X)mm	(E) saving %			01 Miam_ResTYP	IMI							M01 - 100mm brick	Insulation Board
	IMI	TCSN-22-0	22°C	0	4.45	1.0369	273.082			05cm	22	273.082	87.6602	0.321004			05 cm	27.3797	0					thick(m)	0.2	0.1
		TCSN-22-5		5	0.529	5.25537e-14	185.422				24	199.32	47.4205	0.237911			10 cm	26.8509	0					cond (W/m.K)	0.89	0.03
		TCSN-22-10		10	0.281	6.0604e-14	169.546				26	133.09	15.6297	0.117437			15 cm	26.6522	0					R-value	0.224719	3.33333
		TCSN-22-15		15	0.191	0.000607728	162.921				28	77.4738	-5.90324	-0.0761966			20 cm	26.5604	0
		TCSN-22-20		20	0.145	0.00119669	159.331				30	35.7765	-17.1057	-0.478127										ƩR-value	3.55805
		TCSN-24-0	24°C	0	4.45	0.963165	199.32			10cm	22	273.082	103.536	0.379138										U-value	0.281053
		TCSN-24-5		5	0.529	2.06369e-14	151.9				24	199.32	54.0552	0.271198
		TCSN-24-10		10	0.281	3.16288e-14	145.265				26	133.09	13.1413	0.0987398
		TCSN-24-15		15	0.191	3.61002e-14	142.726				28	77.4738	-15.5315	-0.200474
		TCSN-24-20		20	0.145	0.000293289	141.366				30	35.7765	-30.0033	-0.838631
		TCSN-26-0	26°C	0	4.45	0.938543	133.09			15cm	22	273.082	110.161	0.403398
		TCSN-26-5		5	0.529	2.71278e-15	117.461				24	199.32	56.5939	0.283935
		TCSN-26-10		10	0.281	5.40716e-15	119.949				26	133.09	11.5209	0.0865646
		TCSN-26-15		15	0.191	7.7777e-15	121.569				28	77.4738	-21.118	-0.272582
		TCSN-26-20		20	0.145	9.00977e-15	122.488				30	35.7765	-38.4694	-1.07527
		TCSN-28-0	28°C	0	4.45	0.934607	77.4738			20cm	22	273.082	113.75	0.416543
		TCSN-28-5		5	0.529	3.60071e-16	83.377				24	199.32	57.9542	0.290759
		TCSN-28-10		10	0.281	1.09222e-15	93.0053				26	133.09	10.6025	0.0796641
		TCSN-28-15		15	0.191	1.95684e-15	98.5918				28	77.4738	-24.3769	-0.314647
		TCSN-28-20		20	0.145	2.80439e-15	101.851				30	35.7765	-43.6897	-1.22119
		TCSN-30-0	30°C	0	4.45	0.934042	35.7765
		TCSN-30-5		5	0.529	0	52.8822				max		113.75	0.416543
		TCSN-30-10		10	0.281	1.10855e-16	65.7798				min		-43.6897	-1.22119
		TCSN-30-15		15	0.191	2.70649e-16	74.2459						for PTI
		TCSN-30-20		20	0.145	5.4627e-16	79.4662
					max	1.0369	273.082
					Min	0	35.7765
							For Load
									27.3797
																						26.8509
									26.6522
																						26.5604

## Sheet: I_M_I_M
										point of thermal inflexion for various insulation thickneses
	CITY	CASE NUMBER	Setpoint	Insulation thickness	U-value (W/m².k)	Heating Load	Cooling Load (kWh/m².yr)			insulation Thickness	corrosponding Setpoint	0 mm Energy	0mm-(X)mm	(E) saving %			01 Miam_ResTYP	IMIM							M01 - 100mm brick	Insulation Board
	IMIM	TCSN-22-0	22°C	0	4.45	1.0369	273.082			05cm	22	273.082	82.1946	0.300989			05 cm	27.7793	0					thick(m)	0.2	0.1
		TCSN-22-5		5	0.529	5.17253e-14	190.887				24	199.32	45.7393	0.229476			10 cm	27.1493	0					cond (W/m.K)	0.89	0.03
		TCSN-22-10		10	0.281	5.77643e-14	173.871				26	133.09	17.642	0.132556			15 cm	26.8667	0					R-value	0.224719	3.33333
		TCSN-22-15		15	0.191	6.09569e-14	166.387				28	77.4738	-1.93407	-0.0249641			20 cm	26.7238	0
		TCSN-22-20		20	0.145	6.0805e-14	162.135				30	35.7765	-12.0338	-0.336361										ƩR-value	3.55805
		TCSN-24-0	24°C	0	4.45	0.963165	199.32			10cm	22	273.082	99.2107	0.363301										U-value	0.281053
		TCSN-24-5		5	0.529	1.89323e-14	153.581				24	199.32	52.9818	0.265812
		TCSN-24-10		10	0.281	2.84385e-14	146.338				26	133.09	15.4622	0.116179
		TCSN-24-15		15	0.191	3.3479e-14	143.443				28	77.4738	-9.82663	-0.126838
		TCSN-24-20		20	0.145	3.57318e-14	141.851				30	35.7765	-23.003	-0.642965
		TCSN-26-0	26°C	0	4.45	0.938543	133.09			15cm	22	273.082	106.694	0.390705
		TCSN-26-5		5	0.529	1.93436e-15	115.448				24	199.32	55.8769	0.280337
		TCSN-26-10		10	0.281	4.12014e-15	117.628				26	133.09	13.6841	0.102818
		TCSN-26-15		15	0.191	6.18433e-15	119.406				28	77.4738	-15.7694	-0.203545
		TCSN-26-20		20	0.145	7.43014e-15	120.581				30	35.7765	-30.6195	-0.855856
		TCSN-28-0	28°C	0	4.45	0.934607	77.4738			20cm	22	273.082	110.946	0.406275
		TCSN-28-5		5	0.529	1.23004e-16	79.4079				24	199.32	57.4693	0.288326
		TCSN-28-10		10	0.281	6.81535e-16	87.3004				26	133.09	12.5095	0.0939926
		TCSN-28-15		15	0.191	1.31461e-15	93.2432				28	77.4738	-19.6502	-0.253637
		TCSN-28-20		20	0.145	1.9711e-15	97.124				30	35.7765	-36.1305	-1.0099
		TCSN-30-0	30°C	0	4.45	0.934042	35.7765
		TCSN-30-5		5	0.529	0	47.8103				max		110.946	0.406275
		TCSN-30-10		10	0.281	1.13654e-17	58.7795				min		-36.1305	-1.0099
		TCSN-30-15		15	0.191	1.46898e-16	66.396						for PTI
		TCSN-30-20		20	0.145	3.70945e-16	71.907
					max	1.0369	273.082
					Min	0	35.7765
							For Load
									27.7793
																						27.1493
									26.8667
																						26.7238

## Sheet: M_I
										point of thermal inflexion for various insulation thickneses
	CITY	CASE NUMBER	Setpoint	Insulation thickness	U-value (W/m².k)	Heating Load	Cooling Load (kWh/m².yr)			insulation Thickness	corrosponding Setpoint	0 mm Energy	0mm-(X)mm	(E) saving %			01 Miam_ResTYP	MI							M01 - 100mm brick	Insulation Board
	MI	TCSN-22-0	22°C	0	4.45	1.0369	273.082			05cm	22	273.082	84.3409	0.308849			05 cm	26.5596	0					thick(m)	0.2	0.1
		TCSN-22-5		5	0.529	0.0146431	188.741				24	199.32	41.7655	0.20954			10 cm	26.3722	0					cond (W/m.K)	0.89	0.03
		TCSN-22-10		10	0.281	0.0117845	174.082				26	133.09	7.3733	0.0554007			15 cm	26.3405	0					R-value	0.224719	3.33333
		TCSN-22-15		15	0.191	0.0215788	167.283				28	77.4738	-16.067	-0.207386			20 cm	26.348	0
		TCSN-22-20		20	0.145	0.02241	162.945				30	35.7765	-26.8073	-0.749301										ƩR-value	3.55805
		TCSN-24-0	24°C	0	4.45	0.963165	199.32			10cm	22	273.082	98.9993	0.362526										U-value	0.281053
		TCSN-24-5		5	0.529	0.0136618	157.555				24	199.32	48.4976	0.243315
		TCSN-24-10		10	0.281	0.0104915	150.823				26	133.09	6.28347	0.0472121
		TCSN-24-15		15	0.191	0.0176096	147.394				28	77.4738	-23.9383	-0.308986
		TCSN-24-20		20	0.145	0.0148235	145.008				30	35.7765	-39.3756	-1.1006
		TCSN-26-0	26°C	0	4.45	0.938543	133.09			15cm	22	273.082	105.799	0.387425
		TCSN-26-5		5	0.529	0.0133936	125.717				24	199.32	51.9262	0.260517
		TCSN-26-10		10	0.281	0.0100236	126.807				26	133.09	6.2502	0.0469621
		TCSN-26-15		15	0.191	0.0148208	126.84				28	77.4738	-27.2428	-0.351639
		TCSN-26-20		20	0.145	0.00970171	126.408				30	35.7765	-45.4416	-1.27015
		TCSN-28-0	28°C	0	4.45	0.934607	77.4738			20cm	22	273.082	110.137	0.40331
		TCSN-28-5		5	0.529	0.0132811	93.5408				24	199.32	54.3118	0.272485
		TCSN-28-10		10	0.281	0.00976115	101.412				26	133.09	6.68239	0.0502094
		TCSN-28-15		15	0.191	0.0131995	104.717				28	77.4738	-28.696	-0.370396
		TCSN-28-20		20	0.145	0.00678459	106.17				30	35.7765	-48.61	-1.35871
		TCSN-30-0	30°C	0	4.45	0.934042	35.7765
		TCSN-30-5		5	0.529	0.0132648	62.5838				max		110.137	0.40331
		TCSN-30-10		10	0.281	0.00963993	75.1521				min		-48.61	-1.35871
		TCSN-30-15		15	0.191	0.0122881	81.2181						for PTI
		TCSN-30-20		20	0.145	0.00569792	84.3864
					max	1.0369	273.082
					Min	0.00569792	35.7765
							For Load
									26.5596
																						26.3722
									26.3405
																						26.348

## Sheet: M_I_M_I
										point of thermal inflexion for various insulation thickneses
	CITY	CASE NUMBER	Setpoint	Insulation thickness	U-value (W/m².k)	Heating Load	Cooling Load (kWh/m².yr)			insulation Thickness	corrosponding Setpoint	0 mm Energy	0mm-(X)mm	(E) saving %			01 Miam_ResTYP	MIMI							M01 - 100mm brick	Insulation Board
	MIMI	TCSN-22-0	22°C	0	4.45	1.0369	273.082			05cm	22	273.082	83.0128	0.303985			05 cm	26.9196	0					thick(m)	0.2	0.1
		TCSN-22-5		5	0.529	0.000408608	190.069				24	199.32	42.6791	0.214123			10 cm	26.6382	0					cond (W/m.K)	0.89	0.03
		TCSN-22-10		10	0.281	6.06444e-14	172.5				26	133.09	10.7493	0.0807672			15 cm	26.5191	0					R-value	0.224719	3.33333
		TCSN-22-15		15	0.191	0.000366213	165.079				28	77.4738	-10.6097	-0.136946			20 cm	26.4613	0
		TCSN-22-20		20	0.145	0.00117486	161.037				30	35.7765	-21.0167	-0.587444										ƩR-value	3.55805
		TCSN-24-0	24°C	0	4.45	0.963165	199.32			10cm	22	273.082	100.581	0.36832										U-value	0.281053
		TCSN-24-5		5	0.529	2.05406e-14	156.641				24	199.32	51.0685	0.256213
		TCSN-24-10		10	0.281	3.13769e-14	148.252				26	133.09	10.0429	0.0754594
		TCSN-24-15		15	0.191	3.70388e-14	144.883				28	77.4738	-18.6385	-0.240578
		TCSN-24-20		20	0.145	2.04487e-05	143.07				30	35.7765	-33.04	-0.923512
		TCSN-26-0	26°C	0	4.45	0.938543	133.09			15cm	22	273.082	108.003	0.395498
		TCSN-26-5		5	0.529	2.72675e-15	122.341				24	199.32	54.437	0.273114
		TCSN-26-10		10	0.281	5.36981e-15	123.047				26	133.09	9.26818	0.0696383
		TCSN-26-15		15	0.191	7.73484e-15	123.822				28	77.4738	-23.4381	-0.30253
		TCSN-26-20		20	0.145	9.30333e-15	124.285				30	35.7765	-40.7586	-1.13926
		TCSN-28-0	28°C	0	4.45	0.934607	77.4738			20cm	22	273.082	112.044	0.410296
		TCSN-28-5		5	0.529	3.54575e-16	88.0835				24	199.32	56.2499	0.282209
		TCSN-28-10		10	0.281	1.15039e-15	96.1123				26	133.09	8.80486	0.066157
		TCSN-28-15		15	0.191	1.97955e-15	100.912				28	77.4738	-26.2358	-0.338641
		TCSN-28-20		20	0.145	2.87157e-15	103.71				30	35.7765	-45.6146	-1.27499
		TCSN-30-0	30°C	0	4.45	0.934042	35.7765
		TCSN-30-5		5	0.529	0	56.7932				max		112.044	0.410296
		TCSN-30-10		10	0.281	1.22514e-16	68.8165				min		-45.6146	-1.27499
		TCSN-30-15		15	0.191	3.43718e-16	76.5351						for PTI
		TCSN-30-20		20	0.145	5.79986e-16	81.391
					max	1.0369	273.082
					Min	0	35.7765
							For Load
									26.9196
																						26.6382
									26.5191
																						26.4613

## Sheet: SUMMARY OF PTI
	PTI for all configiration at different insualtion thicknesse							the A case [Tm~Ins~Tm] as arefrence
	Base M-I-M	I-M	I-M-I	I-M-I-M	M-I	M-I-M-I			Base M-I-M	I-M	I-M-I	I-M-I-M	M-I	M-I-M-I
5cm	27.2323	27.8756	27.3797	27.7793	26.5596	26.9196		5cm	0	0.6433	0.1474	0.547	-0.672668	-0.3127
10cm	26.8615	27.1503	26.8509	27.1493	26.3722	26.6382		10cm	0	0.2888	-0.0106	0.2878	-0.4893	-0.2233
15cm	26.6828	26.8626	26.6522	26.8667	26.3405	26.5191		15cm	0	0.1798	-0.0306	0.1839	-0.3423	-0.1637
20cm	26.5946	26.7162	26.5604	26.7238	26.348	26.4613		20cm	0	0.1216	-0.0342	0.1292	-0.2466	-0.1333
