# Supplementary material for: Data on anti-insulation detection via Point of Thermal Inflexion (PTI) in 1248 cases; 13 climates, four occupancy profiles, six wall configurations and four insulation levels
Source: Data Brief. 2017 Apr 15;12:333–5. doi: 10.1016/j.dib.2017.04.016 (PMC5412003; doi:10.1016/j.dib.2017.04.016)
Supplement: Supplementary file 3 — Supplementary material [file mmc3.zip › all 52 cases/02 Miam_Ofc.xlsx]

## Sheet: 02 Miam_Ofc CONF DATA
CITY	CASE NUMBER	Setpoint	Insulation thickness	U-value (W/m².k)	Heating Load	Cooling Load (kWh/m².yr)		CITY	CASE NUMBER	Setpoint	Insulation thickness	U-value (W/m².k)	Heating Load	Cooling Load (kWh/m².yr)		CITY	CASE NUMBER	Setpoint	Insulation thickness	U-value (W/m².k)	Heating Load	Cooling Load (kWh/m².yr)										filename	heating(PXInsu)	cooling(PXInsu)
Dflt - MIM		22°C	0	4.45	0.964929	111.247		out I-M		22°C	0	4.45	0.964929	111.247		out I-M-I		22°C	0	4.45	0.964929	111.247									IM	02 Miam_Ofc_Conf-StPt22_Ins5mm_IM.csv	2.13472e-14	95.3778
			5	0.529	0.000181533	97.4082					5	0.529	2.13472e-14	95.3778					5	0.529	0.0162848	84.9353										02 Miam_Ofc_Conf-StPt22_Ins10mm_IM.csv	2.53738e-14	86.8505
			10	0.281	2.38539e-14	88.9306					10	0.281	2.53738e-14	86.8505					10	0.281	0.0196178	78.1622										02 Miam_Ofc_Conf-StPt22_Ins15mm_IM.csv	2.73953e-14	82.0885
			15	0.191	2.51238e-14	83.9052					15	0.191	2.73953e-14	82.0885					15	0.191	0.0276653	75.0647										02 Miam_Ofc_Conf-StPt22_Ins20mm_IM.csv	2.8479e-14	79.1188
			20	0.145	2.5999e-14	80.7001					20	0.145	2.8479e-14	79.1188					20	0.145	0.0355438	73.3573										02 Miam_Ofc_Conf-StPt24_Ins5mm_IM.csv	4.85589e-15	70.8333
		24°C	0	4.45	0.943257	78.5123				24°C	0	4.45	0.943257	78.5123				24°C	0	4.45	0.943257	78.5123										02 Miam_Ofc_Conf-StPt24_Ins10mm_IM.csv	7.18691e-15	66.6055
			5	0.529	3.91772e-15	73.0076					5	0.529	4.85589e-15	70.8333					5	0.529	0.011871	67.1038										02 Miam_Ofc_Conf-StPt24_Ins15mm_IM.csv	8.74995e-15	64.3282
			10	0.281	6.40764e-15	68.7864					10	0.281	7.18691e-15	66.6055					10	0.281	0.0136876	64.7864										02 Miam_Ofc_Conf-StPt24_Ins20mm_IM.csv	1.01676e-14	62.9158
			15	0.191	8.22355e-15	66.2605					15	0.191	8.74995e-15	64.3282					15	0.191	0.0212128	63.7673										02 Miam_Ofc_Conf-StPt26_Ins5mm_IM.csv	3.56553e-16	48.0233
			20	0.145	9.37962e-15	64.6325					20	0.145	1.01676e-14	62.9158					20	0.145	0.0292362	63.1482										02 Miam_Ofc_Conf-StPt26_Ins10mm_IM.csv	5.10463e-16	47.1247
		26°C	0	4.45	0.935572	49.8844				26°C	0	4.45	0.935572	49.8844				26°C	0	4.45	0.935572	49.8844										02 Miam_Ofc_Conf-StPt26_Ins15mm_IM.csv	7.31677e-16	46.7641
			5	0.529	3.7662e-16	50.2524					5	0.529	3.56553e-16	48.0233					5	0.529	0.00923035	49.8375										02 Miam_Ofc_Conf-StPt26_Ins20mm_IM.csv	8.88103e-16	46.6855
			10	0.281	7.73513e-16	49.4719					10	0.281	5.10463e-16	47.1247					10	0.281	0.0104608	51.5777										02 Miam_Ofc_Conf-StPt28_Ins5mm_IM.csv	0	29.3316
			15	0.191	1.02153e-15	48.9653					15	0.191	7.31677e-16	46.7641					15	0.191	0.0161063	52.467										02 Miam_Ofc_Conf-StPt28_Ins10mm_IM.csv	0	30.7732
			20	0.145	1.09427e-15	48.6706					20	0.145	8.88103e-16	46.6855					20	0.145	0.0238381	52.8872										02 Miam_Ofc_Conf-StPt28_Ins15mm_IM.csv	0	31.773
		28°C	0	4.45	0.933775	26.3488				28°C	0	4.45	0.933775	26.3488				28°C	0	4.45	0.933775	26.3488										02 Miam_Ofc_Conf-StPt28_Ins20mm_IM.csv	0	32.5186
			5	0.529	0	30.8709					5	0.529	0	29.3316					5	0.529	0.0083766	34.0274										02 Miam_Ofc_Conf-StPt30_Ins5mm_IM.csv	0	13.9096
			10	0.281	0	32.5317					10	0.281	0	30.7732					10	0.281	0.00838855	38.4101										02 Miam_Ofc_Conf-StPt30_Ins10mm_IM.csv	0	16.9003
			15	0.191	3.42113e-19	33.3854					15	0.191	0	31.773					15	0.191	0.0126612	40.8733										02 Miam_Ofc_Conf-StPt30_Ins15mm_IM.csv	0	18.7281
			20	0.145	2.29894e-17	34.0151					20	0.145	0	32.5186					20	0.145	0.0192279	42.2298										02 Miam_Ofc_Conf-StPt30_Ins20mm_IM.csv	0	19.9668
		30°C	0	4.45	0.933655	10.3842				30°C	0	4.45	0.933655	10.3842				30°C	0	4.45	0.933655	10.3842									IMI	02 Miam_Ofc_Conf-StPt22_Ins5mm_IMI.csv	0.0162848	84.9353
			5	0.529	0	14.9072					5	0.529	0	13.9096					5	0.529	0.00823224	20.1476										02 Miam_Ofc_Conf-StPt22_Ins10mm_IMI.csv	0.0196178	78.1622
			10	0.281	0	18.1424					10	0.281	0	16.9003					10	0.281	0.00729271	25.7362										02 Miam_Ofc_Conf-StPt22_Ins15mm_IMI.csv	0.0276653	75.0647
			15	0.191	0	19.9795					15	0.191	0	18.7281					15	0.191	0.0105127	29.1811										02 Miam_Ofc_Conf-StPt22_Ins20mm_IMI.csv	0.0355438	73.3573
			20	0.145	0	21.2099					20	0.145	0	19.9668					20	0.145	0.0161615	31.2621										02 Miam_Ofc_Conf-StPt24_Ins5mm_IMI.csv	0.011871	67.1038
																																02 Miam_Ofc_Conf-StPt24_Ins10mm_IMI.csv	0.0136876	64.7864
																																02 Miam_Ofc_Conf-StPt24_Ins15mm_IMI.csv	0.0212128	63.7673
																																02 Miam_Ofc_Conf-StPt24_Ins20mm_IMI.csv	0.0292362	63.1482
CITY	CASE NUMBER	Setpoint	Insulation thickness	U-value (W/m².k)	Heating Load	Cooling Load (kWh/m².yr)		CITY	CASE NUMBER	Setpoint	Insulation thickness	U-value (W/m².k)	Heating Load	Cooling Load (kWh/m².yr)		CITY	CASE NUMBER	Setpoint	Insulation thickness	U-value (W/m².k)	Heating Load	Cooling Load (kWh/m².yr)										02 Miam_Ofc_Conf-StPt26_Ins5mm_IMI.csv	0.00923035	49.8375
out I-M-I-M		22°C	0	4.45	0.964929	111.247		out M-I		22°C	0	4.45	0.964929	111.247		out M-I-M-I		22°C	0	4.45	0.964929	111.247										02 Miam_Ofc_Conf-StPt26_Ins10mm_IMI.csv	0.0104608	51.5777
			5	0.529	2.21746e-14	96.4011					5	0.529	0.136775	78.7299					5	0.529	0.0146573	85.5794										02 Miam_Ofc_Conf-StPt26_Ins15mm_IMI.csv	0.0161063	52.467
			10	0.281	2.6784e-14	87.4646					10	0.281	0.128136	73.6651					10	0.281	0.0187305	79.2054										02 Miam_Ofc_Conf-StPt26_Ins20mm_IMI.csv	0.0238381	52.8872
			15	0.191	2.77361e-14	82.4598					15	0.191	0.109445	72.3229					15	0.191	0.0275189	76.0462										02 Miam_Ofc_Conf-StPt28_Ins5mm_IMI.csv	0.0083766	34.0274
			20	0.145	2.85255e-14	79.3457					20	0.145	0.0940615	72.0952					20	0.145	0.0366435	74.2406										02 Miam_Ofc_Conf-StPt28_Ins10mm_IMI.csv	0.00838855	38.4101
		24°C	0	4.45	0.943257	78.5123				24°C	0	4.45	0.943257	78.5123				24°C	0	4.45	0.943257	78.5123										02 Miam_Ofc_Conf-StPt28_Ins15mm_IMI.csv	0.0126612	40.8733
			5	0.529	5.62653e-15	71.9695					5	0.529	0.135063	64.1735					5	0.529	0.0101226	67.7433										02 Miam_Ofc_Conf-StPt28_Ins20mm_IMI.csv	0.0192279	42.2298
			10	0.281	7.66187e-15	67.3158					10	0.281	0.126624	62.2739					10	0.281	0.0130297	65.7975										02 Miam_Ofc_Conf-StPt30_Ins5mm_IMI.csv	0.00823224	20.1476
			15	0.191	9.3381e-15	64.8314					15	0.191	0.106975	61.9973					15	0.191	0.0206127	64.7029										02 Miam_Ofc_Conf-StPt30_Ins10mm_IMI.csv	0.00729271	25.7362
			20	0.145	1.04084e-14	63.2897					20	0.145	0.089066	62.2448					20	0.145	0.0294511	63.9985										02 Miam_Ofc_Conf-StPt30_Ins15mm_IMI.csv	0.0105127	29.1811
		26°C	0	4.45	0.935572	49.8844				26°C	0	4.45	0.935572	49.8844				26°C	0	4.45	0.935572	49.8844										02 Miam_Ofc_Conf-StPt30_Ins20mm_IMI.csv	0.0161615	31.2621
			5	0.529	4.8348e-16	49.1695					5	0.529	0.133933	50.0529					5	0.529	0.00778831	50.5248									IMIM	02 Miam_Ofc_Conf-StPt22_Ins5mm_IMIM.csv	2.21746e-14	96.4011
			10	0.281	6.73014e-16	48.0335					10	0.281	0.125556	51.0193					10	0.281	0.00890253	52.5444										02 Miam_Ofc_Conf-StPt22_Ins10mm_IMIM.csv	2.6784e-14	87.4646
			15	0.191	1.01601e-15	47.5013					15	0.191	0.104878	51.7014					15	0.191	0.0155721	53.3865										02 Miam_Ofc_Conf-StPt22_Ins15mm_IMIM.csv	2.77361e-14	82.4598
			20	0.145	1.13699e-15	47.2565					20	0.145	0.0847464	52.3843					20	0.145	0.0231855	53.7286										02 Miam_Ofc_Conf-StPt22_Ins20mm_IMIM.csv	2.85255e-14	79.3457
		28°C	0	4.45	0.933775	26.3488				28°C	0	4.45	0.933775	26.3488				28°C	0	4.45	0.933775	26.3488										02 Miam_Ofc_Conf-StPt24_Ins5mm_IMIM.csv	5.62653e-15	71.9695
			5	0.529	0	30.2316					5	0.529	0.133304	36.4227					5	0.529	0.0071521	34.7194										02 Miam_Ofc_Conf-StPt24_Ins10mm_IMIM.csv	7.66187e-15	67.3158
			10	0.281	0	31.4183					10	0.281	0.124785	39.6758					10	0.281	0.00667813	39.3728										02 Miam_Ofc_Conf-StPt24_Ins15mm_IMIM.csv	9.3381e-15	64.8314
			15	0.191	1.68425e-18	32.2509					15	0.191	0.103251	41.1672					15	0.191	0.0120776	41.7837										02 Miam_Ofc_Conf-StPt24_Ins20mm_IMIM.csv	1.04084e-14	63.2897
			20	0.145	7.38041e-19	32.8963					20	0.145	0.0812409	42.2291					20	0.145	0.0187807	43.0739										02 Miam_Ofc_Conf-StPt26_Ins5mm_IMIM.csv	4.8348e-16	49.1695
		30°C	0	4.45	0.933655	10.3842				30°C	0	4.45	0.933655	10.3842				30°C	0	4.45	0.933655	10.3842										02 Miam_Ofc_Conf-StPt26_Ins10mm_IMIM.csv	6.73014e-16	48.0335
			5	0.529	0	14.5703					5	0.529	0.133057	23.5503					5	0.529	0.00697055	20.518										02 Miam_Ofc_Conf-StPt26_Ins15mm_IMIM.csv	1.01601e-15	47.5013
			10	0.281	0	17.4502					10	0.281	0.124367	28.3219					10	0.281	0.00577676	26.6066										02 Miam_Ofc_Conf-StPt26_Ins20mm_IMIM.csv	1.13699e-15	47.2565
			15	0.191	0	19.1702					15	0.191	0.102385	30.4196					15	0.191	0.00992611	30.0603										02 Miam_Ofc_Conf-StPt28_Ins5mm_IMIM.csv	0	30.2316
			20	0.145	0	20.3427					20	0.145	0.0791412	31.7729					20	0.145	0.0155822	32.0806										02 Miam_Ofc_Conf-StPt28_Ins10mm_IMIM.csv	0	31.4183
																																02 Miam_Ofc_Conf-StPt28_Ins15mm_IMIM.csv	1.68425e-18	32.2509
																																02 Miam_Ofc_Conf-StPt28_Ins20mm_IMIM.csv	7.38041e-19	32.8963
																																02 Miam_Ofc_Conf-StPt30_Ins5mm_IMIM.csv	0	14.5703
																																02 Miam_Ofc_Conf-StPt30_Ins10mm_IMIM.csv	0	17.4502
																																02 Miam_Ofc_Conf-StPt30_Ins15mm_IMIM.csv	0	19.1702
																																02 Miam_Ofc_Conf-StPt30_Ins20mm_IMIM.csv	0	20.3427
																															MI	02 Miam_Ofc_Conf-StPt22_Ins5mm_MI.csv	0.136775	78.7299
																																02 Miam_Ofc_Conf-StPt22_Ins10mm_MI.csv	0.128136	73.6651
																																02 Miam_Ofc_Conf-StPt22_Ins15mm_MI.csv	0.109445	72.3229
																																02 Miam_Ofc_Conf-StPt22_Ins20mm_MI.csv	0.0940615	72.0952
																																02 Miam_Ofc_Conf-StPt24_Ins5mm_MI.csv	0.135063	64.1735
																																02 Miam_Ofc_Conf-StPt24_Ins10mm_MI.csv	0.126624	62.2739
																																02 Miam_Ofc_Conf-StPt24_Ins15mm_MI.csv	0.106975	61.9973
																																02 Miam_Ofc_Conf-StPt24_Ins20mm_MI.csv	0.089066	62.2448
																																02 Miam_Ofc_Conf-StPt26_Ins5mm_MI.csv	0.133933	50.0529
																																02 Miam_Ofc_Conf-StPt26_Ins10mm_MI.csv	0.125556	51.0193
																																02 Miam_Ofc_Conf-StPt26_Ins15mm_MI.csv	0.104878	51.7014
																																02 Miam_Ofc_Conf-StPt26_Ins20mm_MI.csv	0.0847464	52.3843
																																02 Miam_Ofc_Conf-StPt28_Ins5mm_MI.csv	0.133304	36.4227
																																02 Miam_Ofc_Conf-StPt28_Ins10mm_MI.csv	0.124785	39.6758
																																02 Miam_Ofc_Conf-StPt28_Ins15mm_MI.csv	0.103251	41.1672
																																02 Miam_Ofc_Conf-StPt28_Ins20mm_MI.csv	0.0812409	42.2291
																																02 Miam_Ofc_Conf-StPt30_Ins5mm_MI.csv	0.133057	23.5503
																																02 Miam_Ofc_Conf-StPt30_Ins10mm_MI.csv	0.124367	28.3219
																																02 Miam_Ofc_Conf-StPt30_Ins15mm_MI.csv	0.102385	30.4196
																																02 Miam_Ofc_Conf-StPt30_Ins20mm_MI.csv	0.0791412	31.7729
																															MIMI	02 Miam_Ofc_Conf-StPt22_Ins5mm_MIMI.csv	0.0146573	85.5794
																																02 Miam_Ofc_Conf-StPt22_Ins10mm_MIMI.csv	0.0187305	79.2054
																																02 Miam_Ofc_Conf-StPt22_Ins15mm_MIMI.csv	0.0275189	76.0462
																																02 Miam_Ofc_Conf-StPt22_Ins20mm_MIMI.csv	0.0366435	74.2406
																																02 Miam_Ofc_Conf-StPt24_Ins5mm_MIMI.csv	0.0101226	67.7433
																																02 Miam_Ofc_Conf-StPt24_Ins10mm_MIMI.csv	0.0130297	65.7975
																																02 Miam_Ofc_Conf-StPt24_Ins15mm_MIMI.csv	0.0206127	64.7029
																																02 Miam_Ofc_Conf-StPt24_Ins20mm_MIMI.csv	0.0294511	63.9985
																																02 Miam_Ofc_Conf-StPt26_Ins5mm_MIMI.csv	0.00778831	50.5248
																																02 Miam_Ofc_Conf-StPt26_Ins10mm_MIMI.csv	0.00890253	52.5444
																																02 Miam_Ofc_Conf-StPt26_Ins15mm_MIMI.csv	0.0155721	53.3865
																																02 Miam_Ofc_Conf-StPt26_Ins20mm_MIMI.csv	0.0231855	53.7286
																																02 Miam_Ofc_Conf-StPt28_Ins5mm_MIMI.csv	0.0071521	34.7194
																																02 Miam_Ofc_Conf-StPt28_Ins10mm_MIMI.csv	0.00667813	39.3728
																																02 Miam_Ofc_Conf-StPt28_Ins15mm_MIMI.csv	0.0120776	41.7837
																																02 Miam_Ofc_Conf-StPt28_Ins20mm_MIMI.csv	0.0187807	43.0739
																																02 Miam_Ofc_Conf-StPt30_Ins5mm_MIMI.csv	0.00697055	20.518
																																02 Miam_Ofc_Conf-StPt30_Ins10mm_MIMI.csv	0.00577676	26.6066
																																02 Miam_Ofc_Conf-StPt30_Ins15mm_MIMI.csv	0.00992611	30.0603
																																02 Miam_Ofc_Conf-StPt30_Ins20mm_MIMI.csv	0.0155822	32.0806

## Sheet: M_I_M
02 Miam_Ofc										point of thermal inflexion for various insulation thickneses
	CITY	CASE NUMBER	Setpoint	Insulation thickness	U-value (W/m².k)	Heating Load	Cooling Load (kWh/m².yr)			insulation Thickness	corrosponding Setpoint	0 mm Energy	0mm-(X)mm	(E) saving %			02 Miam_Ofc	DFLT- MIM							M01 - 100mm brick	Insulation Board
	DFLT- MIM	TCSN-22-0	22°C	0	4.45	0.964929	111.247			05cm	22	111.247	13.8387	0.124396			05 cm	25.7347	0					thick(m)	0.2	0.1
		TCSN-22-5		5	0.529	0.000181533	97.4082				24	78.5123	5.50471	0.0701127			10 cm	26.0413	0					cond (W/m.K)	0.89	0.03
		TCSN-22-10		10	0.281	2.38539e-14	88.9306				26	49.8844	-0.367966	-0.00737637			15 cm	26.1498	0					R-value	0.224719	3.33333
		TCSN-22-15		15	0.191	2.51238e-14	83.9052				28	26.3488	-4.52204	-0.171622			20 cm	26.2018	0
		TCSN-22-20		20	0.145	2.5999e-14	80.7001				30	10.3842	-4.52298	-0.435565										ƩR-value	3.55805
		TCSN-24-0	24°C	0	4.45	0.943257	78.5123			10cm	22	111.247	22.3163	0.200601										U-value	0.281053
		TCSN-24-5		5	0.529	3.91772e-15	73.0076				24	78.5123	9.72588	0.123877
		TCSN-24-10		10	0.281	6.40764e-15	68.7864				26	49.8844	0.412486	0.00826883
		TCSN-24-15		15	0.191	8.22355e-15	66.2605				28	26.3488	-6.18284	-0.234653
		TCSN-24-20		20	0.145	9.37962e-15	64.6325				30	10.3842	-7.75822	-0.74712
		TCSN-26-0	26°C	0	4.45	0.935572	49.8844			15cm	22	111.247	27.3417	0.245775
		TCSN-26-5		5	0.529	3.7662e-16	50.2524				24	78.5123	12.2518	0.15605
		TCSN-26-10		10	0.281	7.73513e-16	49.4719				26	49.8844	0.919119	0.018425
		TCSN-26-15		15	0.191	1.02153e-15	48.9653				28	26.3488	-7.03661	-0.267056
		TCSN-26-20		20	0.145	1.09427e-15	48.6706				30	10.3842	-9.59535	-0.924036
		TCSN-28-0	28°C	0	4.45	0.933775	26.3488			20cm	22	111.247	30.5468	0.274585
		TCSN-28-5		5	0.529	0	30.8709				24	78.5123	13.8798	0.176785
		TCSN-28-10		10	0.281	0	32.5317				26	49.8844	1.2138	0.0243322
		TCSN-28-15		15	0.191	3.42113e-19	33.3854				28	26.3488	-7.66628	-0.290953
		TCSN-28-20		20	0.145	2.29894e-17	34.0151				30	10.3842	-10.8257	-1.04252
		TCSN-30-0	30°C	0	4.45	0.933655	10.3842
		TCSN-30-5		5	0.529	0	14.9072				max		30.5468	0.274585
		TCSN-30-10		10	0.281	0	18.1424				min		-10.8257	-1.04252
		TCSN-30-15		15	0.191	0	19.9795						for PTI
		TCSN-30-20		20	0.145	0	21.2099
					max	0.964929	111.247
					Min	0	10.3842
							For Load
									25.7347
																						26.0413
									26.1498
																						26.2018

## Sheet: I_M
										point of thermal inflexion for various insulation thickneses
	CITY	CASE NUMBER	Setpoint	Insulation thickness	U-value (W/m².k)	Heating Load	Cooling Load (kWh/m².yr)			insulation Thickness	corrosponding Setpoint	0 mm Energy	0mm-(X)mm	(E) saving %			02 Miam_Ofc	IM							M01 - 100mm brick	Insulation Board
	IM	TCSN-22-0	22°C	0	4.45	0.964929	111.247			05cm	22	111.247	15.8691	0.142647			05 cm	26.6354	0					thick(m)	0.2	0.1
		TCSN-22-5		5	0.529	2.13472e-14	95.3778				24	78.5123	7.67904	0.0978068			10 cm	26.6476	0					cond (W/m.K)	0.89	0.03
		TCSN-22-10		10	0.281	2.53738e-14	86.8505				26	49.8844	1.86112	0.0373087			15 cm	26.6165	0					R-value	0.224719	3.33333
		TCSN-22-15		15	0.191	2.73953e-14	82.0885				28	26.3488	-2.98282	-0.113205			20 cm	26.5763	0
		TCSN-22-20		20	0.145	2.8479e-14	79.1188				30	10.3842	-3.52542	-0.339499										ƩR-value	3.55805
		TCSN-24-0	24°C	0	4.45	0.943257	78.5123			10cm	22	111.247	24.3964	0.2193										U-value	0.281053
		TCSN-24-5		5	0.529	4.85589e-15	70.8333				24	78.5123	11.9068	0.151656
		TCSN-24-10		10	0.281	7.18691e-15	66.6055				26	49.8844	2.75974	0.0553227
		TCSN-24-15		15	0.191	8.74995e-15	64.3282				28	26.3488	-4.42438	-0.167916
		TCSN-24-20		20	0.145	1.01676e-14	62.9158				30	10.3842	-6.51618	-0.627511
		TCSN-26-0	26°C	0	4.45	0.935572	49.8844			15cm	22	111.247	29.1585	0.262106
		TCSN-26-5		5	0.529	3.56553e-16	48.0233				24	78.5123	14.1841	0.180661
		TCSN-26-10		10	0.281	5.10463e-16	47.1247				26	49.8844	3.12031	0.0625508
		TCSN-26-15		15	0.191	7.31677e-16	46.7641				28	26.3488	-5.42418	-0.20586
		TCSN-26-20		20	0.145	8.88103e-16	46.6855				30	10.3842	-8.34391	-0.803522
		TCSN-28-0	28°C	0	4.45	0.933775	26.3488			20cm	22	111.247	32.1282	0.2888
		TCSN-28-5		5	0.529	0	29.3316				24	78.5123	15.5965	0.19865
		TCSN-28-10		10	0.281	0	30.7732				26	49.8844	3.19887	0.0641256
		TCSN-28-15		15	0.191	0	31.773				28	26.3488	-6.16974	-0.234156
		TCSN-28-20		20	0.145	0	32.5186				30	10.3842	-9.58264	-0.922813
		TCSN-30-0	30°C	0	4.45	0.933655	10.3842
		TCSN-30-5		5	0.529	0	13.9096				max		32.1282	0.2888
		TCSN-30-10		10	0.281	0	16.9003				min		-9.58264	-0.922813
		TCSN-30-15		15	0.191	0	18.7281						for PTI
		TCSN-30-20		20	0.145	0	19.9668
					max	0.964929	111.247
					Min	0	10.3842
							For Load
									26.6354
																						26.6476
									26.6165
																						26.5763

## Sheet: I_M_I
										point of thermal inflexion for various insulation thickneses
	CITY	CASE NUMBER	Setpoint	Insulation thickness	U-value (W/m².k)	Heating Load	Cooling Load (kWh/m².yr)			insulation Thickness	corrosponding Setpoint	0 mm Energy	0mm-(X)mm	(E) saving %			02 Miam_Ofc	IMI							M01 - 100mm brick	Insulation Board
	IMI	TCSN-22-0	22°C	0	4.45	0.964929	111.247			05cm	22	111.247	26.3116	0.236515			05 cm	25.9697	0					thick(m)	0.2	0.1
		TCSN-22-5		5	0.529	0.0162848	84.9353				24	78.5123	11.4086	0.145309			10 cm	25.724	0					cond (W/m.K)	0.89	0.03
		TCSN-22-10		10	0.281	0.0196178	78.1622				26	49.8844	0.0468682	0.000939537			15 cm	25.6289	0					R-value	0.224719	3.33333
		TCSN-22-15		15	0.191	0.0276653	75.0647				28	26.3488	-7.67861	-0.291421			20 cm	25.5953	0
		TCSN-22-20		20	0.145	0.0355438	73.3573				30	10.3842	-9.76338	-0.940218										ƩR-value	3.55805
		TCSN-24-0	24°C	0	4.45	0.943257	78.5123			10cm	22	111.247	33.0847	0.297399										U-value	0.281053
		TCSN-24-5		5	0.529	0.011871	67.1038				24	78.5123	13.7259	0.174825
		TCSN-24-10		10	0.281	0.0136876	64.7864				26	49.8844	-1.69327	-0.0339438
		TCSN-24-15		15	0.191	0.0212128	63.7673				28	26.3488	-12.0613	-0.457755
		TCSN-24-20		20	0.145	0.0292362	63.1482				30	10.3842	-15.352	-1.4784
		TCSN-26-0	26°C	0	4.45	0.935572	49.8844			15cm	22	111.247	36.1822	0.325243
		TCSN-26-5		5	0.529	0.00923035	49.8375				24	78.5123	14.745	0.187805
		TCSN-26-10		10	0.281	0.0104608	51.5777				26	49.8844	-2.58255	-0.0517707
		TCSN-26-15		15	0.191	0.0161063	52.467				28	26.3488	-14.5244	-0.551237
		TCSN-26-20		20	0.145	0.0238381	52.8872				30	10.3842	-18.797	-1.81016
		TCSN-28-0	28°C	0	4.45	0.933775	26.3488			20cm	22	111.247	37.8896	0.34059
		TCSN-28-5		5	0.529	0.0083766	34.0274				24	78.5123	15.3641	0.19569
		TCSN-28-10		10	0.281	0.00838855	38.4101				26	49.8844	-3.00276	-0.0601943
		TCSN-28-15		15	0.191	0.0126612	40.8733				28	26.3488	-15.881	-0.602723
		TCSN-28-20		20	0.145	0.0192279	42.2298				30	10.3842	-20.878	-2.01056
		TCSN-30-0	30°C	0	4.45	0.933655	10.3842
		TCSN-30-5		5	0.529	0.00823224	20.1476				max		37.8896	0.34059
		TCSN-30-10		10	0.281	0.00729271	25.7362				min		-20.878	-2.01056
		TCSN-30-15		15	0.191	0.0105127	29.1811						for PTI
		TCSN-30-20		20	0.145	0.0161615	31.2621
					max	0.964929	111.247
					Min	0.00729271	10.3842
							For Load
									25.9697
																						25.724
									25.6289
																						25.5953

## Sheet: I_M_I_M
										point of thermal inflexion for various insulation thickneses
	CITY	CASE NUMBER	Setpoint	Insulation thickness	U-value (W/m².k)	Heating Load	Cooling Load (kWh/m².yr)			insulation Thickness	corrosponding Setpoint	0 mm Energy	0mm-(X)mm	(E) saving %			02 Miam_Ofc	IMIM							M01 - 100mm brick	Insulation Board
	IMIM	TCSN-22-0	22°C	0	4.45	0.964929	111.247			05cm	22	111.247	14.8459	0.13345			05 cm	26.1589	0					thick(m)	0.2	0.1
		TCSN-22-5		5	0.529	2.21746e-14	96.4011				24	78.5123	6.54287	0.0833355			10 cm	26.4215	0					cond (W/m.K)	0.89	0.03
		TCSN-22-10		10	0.281	2.6784e-14	87.4646				26	49.8844	0.714951	0.0143321			15 cm	26.4684	0					R-value	0.224719	3.33333
		TCSN-22-15		15	0.191	2.77361e-14	82.4598				28	26.3488	-3.88281	-0.147362			20 cm	26.4737	0
		TCSN-22-20		20	0.145	2.85255e-14	79.3457				30	10.3842	-4.18613	-0.403126										ƩR-value	3.55805
		TCSN-24-0	24°C	0	4.45	0.943257	78.5123			10cm	22	111.247	23.7823	0.21378										U-value	0.281053
		TCSN-24-5		5	0.529	5.62653e-15	71.9695				24	78.5123	11.1966	0.142609
		TCSN-24-10		10	0.281	7.66187e-15	67.3158				26	49.8844	1.85092	0.0371041
		TCSN-24-15		15	0.191	9.3381e-15	64.8314				28	26.3488	-5.06947	-0.192399
		TCSN-24-20		20	0.145	1.04084e-14	63.2897				30	10.3842	-7.06606	-0.680464
		TCSN-26-0	26°C	0	4.45	0.935572	49.8844			15cm	22	111.247	28.7871	0.258768
		TCSN-26-5		5	0.529	4.8348e-16	49.1695				24	78.5123	13.6809	0.174252
		TCSN-26-10		10	0.281	6.73014e-16	48.0335				26	49.8844	2.38309	0.0477722
		TCSN-26-15		15	0.191	1.01601e-15	47.5013				28	26.3488	-5.90204	-0.223996
		TCSN-26-20		20	0.145	1.13699e-15	47.2565				30	10.3842	-8.78606	-0.846101
		TCSN-28-0	28°C	0	4.45	0.933775	26.3488			20cm	22	111.247	31.9013	0.286761
		TCSN-28-5		5	0.529	0	30.2316				24	78.5123	15.2226	0.193889
		TCSN-28-10		10	0.281	0	31.4183				26	49.8844	2.62795	0.0526808
		TCSN-28-15		15	0.191	1.68425e-18	32.2509				28	26.3488	-6.54748	-0.248492
		TCSN-28-20		20	0.145	7.38041e-19	32.8963				30	10.3842	-9.95848	-0.959006
		TCSN-30-0	30°C	0	4.45	0.933655	10.3842
		TCSN-30-5		5	0.529	0	14.5703				max		31.9013	0.286761
		TCSN-30-10		10	0.281	0	17.4502				min		-9.95848	-0.959006
		TCSN-30-15		15	0.191	0	19.1702						for PTI
		TCSN-30-20		20	0.145	0	20.3427
					max	0.964929	111.247
					Min	0	10.3842
							For Load
									26.1589
																						26.4215
									26.4684
																						26.4737

## Sheet: M_I
										point of thermal inflexion for various insulation thickneses
	CITY	CASE NUMBER	Setpoint	Insulation thickness	U-value (W/m².k)	Heating Load	Cooling Load (kWh/m².yr)			insulation Thickness	corrosponding Setpoint	0 mm Energy	0mm-(X)mm	(E) saving %			02 Miam_Ofc	MI							M01 - 100mm brick	Insulation Board
	MI	TCSN-22-0	22°C	0	4.45	0.964929	111.247			05cm	22	111.247	32.517	0.292296			05 cm	25.9556	0					thick(m)	0.2	0.1
		TCSN-22-5		5	0.529	0.136775	78.7299				24	78.5123	14.3388	0.182631			10 cm	25.8268	0					cond (W/m.K)	0.89	0.03
		TCSN-22-10		10	0.281	0.128136	73.6651				26	49.8844	-0.168467	-0.00337715			15 cm	25.7511	0					R-value	0.224719	3.33333
		TCSN-22-15		15	0.191	0.109445	72.3229				28	26.3488	-10.0739	-0.382327			20 cm	25.673	0
		TCSN-22-20		20	0.145	0.0940615	72.0952				30	10.3842	-13.1661	-1.2679										ƩR-value	3.55805
		TCSN-24-0	24°C	0	4.45	0.943257	78.5123			10cm	22	111.247	37.5818	0.337824										U-value	0.281053
		TCSN-24-5		5	0.529	0.135063	64.1735				24	78.5123	16.2384	0.206826
		TCSN-24-10		10	0.281	0.126624	62.2739				26	49.8844	-1.13494	-0.0227513
		TCSN-24-15		15	0.191	0.106975	61.9973				28	26.3488	-13.327	-0.505792
		TCSN-24-20		20	0.145	0.089066	62.2448				30	10.3842	-17.9377	-1.72741
		TCSN-26-0	26°C	0	4.45	0.935572	49.8844			15cm	22	111.247	38.924	0.349888
		TCSN-26-5		5	0.529	0.133933	50.0529				24	78.5123	16.515	0.210349
		TCSN-26-10		10	0.281	0.125556	51.0193				26	49.8844	-1.81702	-0.0364247
		TCSN-26-15		15	0.191	0.104878	51.7014				28	26.3488	-14.8184	-0.562392
		TCSN-26-20		20	0.145	0.0847464	52.3843				30	10.3842	-20.0354	-1.92942
		TCSN-28-0	28°C	0	4.45	0.933775	26.3488			20cm	22	111.247	39.1517	0.351935
		TCSN-28-5		5	0.529	0.133304	36.4227				24	78.5123	16.2675	0.207197
		TCSN-28-10		10	0.281	0.124785	39.6758				26	49.8844	-2.49988	-0.0501134
		TCSN-28-15		15	0.191	0.103251	41.1672				28	26.3488	-15.8803	-0.602694
		TCSN-28-20		20	0.145	0.0812409	42.2291				30	10.3842	-21.3887	-2.05974
		TCSN-30-0	30°C	0	4.45	0.933655	10.3842
		TCSN-30-5		5	0.529	0.133057	23.5503				max		39.1517	0.351935
		TCSN-30-10		10	0.281	0.124367	28.3219				min		-21.3887	-2.05974
		TCSN-30-15		15	0.191	0.102385	30.4196						for PTI
		TCSN-30-20		20	0.145	0.0791412	31.7729
					max	0.964929	111.247
					Min	0.0791412	10.3842
							For Load
									25.9556
																						25.8268
									25.7511
																						25.673

## Sheet: M_I_M_I
										point of thermal inflexion for various insulation thickneses
	CITY	CASE NUMBER	Setpoint	Insulation thickness	U-value (W/m².k)	Heating Load	Cooling Load (kWh/m².yr)			insulation Thickness	corrosponding Setpoint	0 mm Energy	0mm-(X)mm	(E) saving %			02 Miam_Ofc	MIMI							M01 - 100mm brick	Insulation Board
	MIMI	TCSN-22-0	22°C	0	4.45	0.964929	111.247			05cm	22	111.247	25.6675	0.230726			05 cm	25.8181	0					thick(m)	0.2	0.1
		TCSN-22-5		5	0.529	0.0146573	85.5794				24	78.5123	10.7691	0.137164			10 cm	25.5693	0					cond (W/m.K)	0.89	0.03
		TCSN-22-10		10	0.281	0.0187305	79.2054				26	49.8844	-0.640397	-0.0128376			15 cm	25.5111	0					R-value	0.224719	3.33333
		TCSN-22-15		15	0.191	0.0275189	76.0462				28	26.3488	-8.37056	-0.317683			20 cm	25.4997	0
		TCSN-22-20		20	0.145	0.0366435	74.2406				30	10.3842	-10.1338	-0.975888										ƩR-value	3.55805
		TCSN-24-0	24°C	0	4.45	0.943257	78.5123			10cm	22	111.247	32.0415	0.288021										U-value	0.281053
		TCSN-24-5		5	0.529	0.0101226	67.7433				24	78.5123	12.7148	0.161946
		TCSN-24-10		10	0.281	0.0130297	65.7975				26	49.8844	-2.65996	-0.0533224
		TCSN-24-15		15	0.191	0.0206127	64.7029				28	26.3488	-13.024	-0.494291
		TCSN-24-20		20	0.145	0.0294511	63.9985				30	10.3842	-16.2225	-1.56223
		TCSN-26-0	26°C	0	4.45	0.935572	49.8844			15cm	22	111.247	35.2007	0.31642
		TCSN-26-5		5	0.529	0.00778831	50.5248				24	78.5123	13.8094	0.175889
		TCSN-26-10		10	0.281	0.00890253	52.5444				26	49.8844	-3.50207	-0.0702037
		TCSN-26-15		15	0.191	0.0155721	53.3865				28	26.3488	-15.4349	-0.585791
		TCSN-26-20		20	0.145	0.0231855	53.7286				30	10.3842	-19.6761	-1.89482
		TCSN-28-0	28°C	0	4.45	0.933775	26.3488			20cm	22	111.247	37.0063	0.33265
		TCSN-28-5		5	0.529	0.0071521	34.7194				24	78.5123	14.5138	0.18486
		TCSN-28-10		10	0.281	0.00667813	39.3728				26	49.8844	-3.84419	-0.0770619
		TCSN-28-15		15	0.191	0.0120776	41.7837				28	26.3488	-16.7251	-0.634756
		TCSN-28-20		20	0.145	0.0187807	43.0739				30	10.3842	-21.6964	-2.08938
		TCSN-30-0	30°C	0	4.45	0.933655	10.3842
		TCSN-30-5		5	0.529	0.00697055	20.518				max		37.0063	0.33265
		TCSN-30-10		10	0.281	0.00577676	26.6066				min		-21.6964	-2.08938
		TCSN-30-15		15	0.191	0.00992611	30.0603						for PTI
		TCSN-30-20		20	0.145	0.0155822	32.0806
					max	0.964929	111.247
					Min	0.00577676	10.3842
							For Load
									25.8181
																						25.5693
									25.5111
																						25.4997

## Sheet: SUMMARY OF PTI
	PTI for all configiration at different insualtion thicknesse							the A case [Tm~Ins~Tm] as arefrence
	Base M-I-M	I-M	I-M-I	I-M-I-M	M-I	M-I-M-I			Base M-I-M	I-M	I-M-I	I-M-I-M	M-I	M-I-M-I
5cm	25.7347	26.6354	25.9697	26.1589	25.9556	25.8181		5cm	0	0.900664	0.234983	0.4242	0.220921	0.0833987
10cm	26.0413	26.6476	25.724	26.4215	25.8268	25.5693		10cm	0	0.606256	-0.317266	0.380155	-0.214506	-0.471963
15cm	26.1498	26.6165	25.6289	26.4684	25.7511	25.5111		15cm	0	0.4667	-0.520873	0.318548	-0.398673	-0.638747
20cm	26.2018	26.5763	25.5953	26.4737	25.673	25.4997		20cm	0	0.374486	-0.606508	0.271906	-0.528793	-0.702121
