# Supplementary material for: Data on anti-insulation detection via Point of Thermal Inflexion (PTI) in 1248 cases; 13 climates, four occupancy profiles, six wall configurations and four insulation levels
Source: Data Brief. 2017 Apr 15;12:333–5. doi: 10.1016/j.dib.2017.04.016 (PMC5412003; doi:10.1016/j.dib.2017.04.016)
Supplement: Supplementary file 3 — Supplementary material [file mmc3.zip › all 52 cases/03 Miam_ResConL.xlsx]

## Sheet: 01 Miam_ResWLoad  CONF DATA
CITY	CASE NUMBER	Setpoint	Insulation thickness	U-value (W/m².k)	Heating Load	Cooling Load (kWh/m².yr)		CITY	CASE NUMBER	Setpoint	Insulation thickness	U-value (W/m².k)	Heating Load	Cooling Load (kWh/m².yr)		CITY	CASE NUMBER	Setpoint	Insulation thickness	U-value (W/m².k)	Heating Load	Cooling Load (kWh/m².yr)										filename	heating(PXInsu)	cooling(PXInsu)
Dflt - MIM		22°C	0	4.45	0.993353	280.884		out I-M		22°C	0	4.45	0.993353	280.884		out I-M-I		22°C	0	4.45	0.993353	280.884									IM	01 Miam_Res_Conf-StPt22_Ins5mm_IM.csv	4.72371e-14	207.52
			5	0.529	4.61941e-14	213.182					5	0.529	4.72371e-14	207.52					5	0.529	4.65545e-14	196.265										01 Miam_Res_Conf-StPt22_Ins10mm_IM.csv	5.5365e-14	193.446
			10	0.281	5.43982e-14	197.057					10	0.281	5.5365e-14	193.446					10	0.281	5.26424e-14	181.667										01 Miam_Res_Conf-StPt22_Ins15mm_IM.csv	5.83377e-14	187.153
			15	0.191	5.89493e-14	189.804					15	0.191	5.83377e-14	187.153					15	0.191	5.56777e-14	176.164										01 Miam_Res_Conf-StPt22_Ins20mm_IM.csv	6.12341e-14	183.549
			20	0.145	6.08608e-14	185.636					20	0.145	6.12341e-14	183.549					20	0.145	5.58543e-14	173.677										01 Miam_Res_Conf-StPt24_Ins5mm_IM.csv	1.81789e-14	170.032
		24°C	0	4.45	0.918805	206.229				24°C	0	4.45	0.918805	206.229				24°C	0	4.45	0.918805	206.229										01 Miam_Res_Conf-StPt24_Ins10mm_IM.csv	2.89386e-14	166.105
			5	0.529	1.79195e-14	175.814					5	0.529	1.81789e-14	170.032					5	0.529	1.80056e-14	162.296										01 Miam_Res_Conf-StPt24_Ins15mm_IM.csv	3.51663e-14	164.472
			10	0.281	2.8076e-14	169.823					10	0.281	2.89386e-14	166.105					10	0.281	2.90751e-14	156.948										01 Miam_Res_Conf-StPt24_Ins20mm_IM.csv	3.78523e-14	163.53
			15	0.191	3.29347e-14	167.208					15	0.191	3.51663e-14	164.472					15	0.191	3.38219e-14	155.431										01 Miam_Res_Conf-StPt26_Ins5mm_IM.csv	1.8996e-15	131.168
			20	0.145	3.76067e-14	165.688					20	0.145	3.78523e-14	163.53					20	0.145	3.59851e-14	155.097										01 Miam_Res_Conf-StPt26_Ins10mm_IM.csv	4.83157e-15	137.251
		26°C	0	4.45	0.892926	138.991				26°C	0	4.45	0.892926	138.991				26°C	0	4.45	0.892926	138.991										01 Miam_Res_Conf-StPt26_Ins15mm_IM.csv	7.70647e-15	140.474
			5	0.529	2.14809e-15	137.102					5	0.529	1.8996e-15	131.168					5	0.529	2.09427e-15	127.209										01 Miam_Res_Conf-StPt26_Ins20mm_IM.csv	9.3197e-15	142.344
			10	0.281	4.46378e-15	141.028					10	0.281	4.83157e-15	137.251					10	0.281	5.15407e-15	131.178										01 Miam_Res_Conf-StPt28_Ins5mm_IM.csv	1.03354e-16	92.6197
			15	0.191	7.06903e-15	143.225					15	0.191	7.70647e-15	140.474					15	0.191	8.43663e-15	133.867										01 Miam_Res_Conf-StPt28_Ins10mm_IM.csv	8.29099e-16	106.236
			20	0.145	9.21308e-15	144.497					20	0.145	9.3197e-15	142.344					20	0.145	9.69774e-15	135.794										01 Miam_Res_Conf-StPt28_Ins15mm_IM.csv	1.95956e-15	114.235
		28°C	0	4.45	0.888626	82.1988				28°C	0	4.45	0.888626	82.1988				28°C	0	4.45	0.888626	82.1988										01 Miam_Res_Conf-StPt28_Ins20mm_IM.csv	2.86545e-15	119.018
			5	0.529	1.58812e-16	98.3153					5	0.529	1.03354e-16	92.6197					5	0.529	1.46949e-16	91.8253										01 Miam_Res_Conf-StPt30_Ins5mm_IM.csv	0	58.3618
			10	0.281	8.46864e-16	110.122					10	0.281	8.29099e-16	106.236					10	0.281	9.19894e-16	103.502										01 Miam_Res_Conf-StPt30_Ins10mm_IM.csv	4.59682e-17	74.9416
			15	0.191	1.8344e-15	117.049					15	0.191	1.95956e-15	114.235					15	0.191	1.87047e-15	110.396										01 Miam_Res_Conf-StPt30_Ins15mm_IM.csv	2.70017e-16	85.9864
			20	0.145	2.87325e-15	121.188					20	0.145	2.86545e-15	119.018					20	0.145	3.1111e-15	114.747										01 Miam_Res_Conf-StPt30_Ins20mm_IM.csv	7.35939e-16	93.3563
		30°C	0	4.45	0.888049	39.0502				30°C	0	4.45	0.888049	39.0502				30°C	0	4.45	0.888049	39.0502									IMI	01 Miam_Res_Conf-StPt22_Ins5mm_IMI.csv	4.65545e-14	196.265
			5	0.529	0	63.3206					5	0.529	0	58.3618					5	0.529	0	59.6964										01 Miam_Res_Conf-StPt22_Ins10mm_IMI.csv	5.26424e-14	181.667
			10	0.281	6.55583e-17	78.7348					10	0.281	4.59682e-17	74.9416					10	0.281	8.98944e-17	74.8272										01 Miam_Res_Conf-StPt22_Ins15mm_IMI.csv	5.56777e-14	176.164
			15	0.191	2.76296e-16	88.8476					15	0.191	2.70017e-16	85.9864					15	0.191	3.90353e-16	85.0508										01 Miam_Res_Conf-StPt22_Ins20mm_IMI.csv	5.58543e-14	173.677
			20	0.145	6.95082e-16	95.5893					20	0.145	7.35939e-16	93.3563					20	0.145	7.77045e-16	91.659										01 Miam_Res_Conf-StPt24_Ins5mm_IMI.csv	1.80056e-14	162.296
																																01 Miam_Res_Conf-StPt24_Ins10mm_IMI.csv	2.90751e-14	156.948
																																01 Miam_Res_Conf-StPt24_Ins15mm_IMI.csv	3.38219e-14	155.431
																																01 Miam_Res_Conf-StPt24_Ins20mm_IMI.csv	3.59851e-14	155.097
CITY	CASE NUMBER	Setpoint	Insulation thickness	U-value (W/m².k)	Heating Load	Cooling Load (kWh/m².yr)		CITY	CASE NUMBER	Setpoint	Insulation thickness	U-value (W/m².k)	Heating Load	Cooling Load (kWh/m².yr)		CITY	CASE NUMBER	Setpoint	Insulation thickness	U-value (W/m².k)	Heating Load	Cooling Load (kWh/m².yr)										01 Miam_Res_Conf-StPt26_Ins5mm_IMI.csv	2.09427e-15	127.209
out I-M-I-M		22°C	0	4.45	0.993353	280.884		out M-I		22°C	0	4.45	0.993353	280.884		out M-I-M-I		22°C	0	4.45	0.993353	280.884										01 Miam_Res_Conf-StPt26_Ins10mm_IMI.csv	5.15407e-15	131.178
			5	0.529	5.17922e-14	208.262					5	0.529	0.0103639	195.931					5	0.529	4.45716e-14	200.988										01 Miam_Res_Conf-StPt26_Ins15mm_IMI.csv	8.43663e-15	133.867
			10	0.281	5.91563e-14	193.656					10	0.281	4.23649e-14	183.975					10	0.281	5.33009e-14	184.689										01 Miam_Res_Conf-StPt26_Ins20mm_IMI.csv	9.69774e-15	135.794
			15	0.191	6.30296e-14	187.278					15	0.191	4.59278e-14	179.809					15	0.191	5.64231e-14	178.395										01 Miam_Res_Conf-StPt28_Ins5mm_IMI.csv	1.46949e-16	91.8253
			20	0.145	6.34127e-14	183.658					20	0.145	5.07815e-14	177.384					20	0.145	5.71584e-14	175.451										01 Miam_Res_Conf-StPt28_Ins10mm_IMI.csv	9.19894e-16	103.502
		24°C	0	4.45	0.918805	206.229				24°C	0	4.45	0.918805	206.229				24°C	0	4.45	0.918805	206.229										01 Miam_Res_Conf-StPt28_Ins15mm_IMI.csv	1.87047e-15	110.396
			5	0.529	2.11313e-14	170.785					5	0.529	0.00971721	164.189					5	0.529	1.8001e-14	167.13										01 Miam_Res_Conf-StPt28_Ins20mm_IMI.csv	3.1111e-15	114.747
			10	0.281	3.15835e-14	166.278					10	0.281	2.0574e-14	160.096					10	0.281	2.9008e-14	160.054										01 Miam_Res_Conf-StPt30_Ins5mm_IMI.csv	0	59.6964
			15	0.191	3.65962e-14	164.548					15	0.191	2.62151e-14	159.272					15	0.191	3.3768e-14	157.721										01 Miam_Res_Conf-StPt30_Ins10mm_IMI.csv	8.98944e-17	74.8272
			20	0.145	3.91109e-14	163.59					20	0.145	2.95298e-14	158.812					20	0.145	3.56951e-14	156.926										01 Miam_Res_Conf-StPt30_Ins15mm_IMI.csv	3.90353e-16	85.0508
		26°C	0	4.45	0.892926	138.991				26°C	0	4.45	0.892926	138.991				26°C	0	4.45	0.892926	138.991										01 Miam_Res_Conf-StPt30_Ins20mm_IMI.csv	7.77045e-16	91.659
			5	0.529	2.23902e-15	131.894					5	0.529	0.00950293	131.75					5	0.529	2.16659e-15	132.163									IMIM	01 Miam_Res_Conf-StPt22_Ins5mm_IMIM.csv	5.17922e-14	208.262
			10	0.281	5.27099e-15	137.388					10	0.281	4.16194e-15	135.412					10	0.281	4.94874e-15	134.308										01 Miam_Res_Conf-StPt22_Ins10mm_IMIM.csv	5.91563e-14	193.656
			15	0.191	8.47477e-15	140.518					15	0.191	5.38436e-15	138.051					15	0.191	7.83812e-15	136.181										01 Miam_Res_Conf-StPt22_Ins15mm_IMIM.csv	6.30296e-14	187.278
			20	0.145	1.03771e-14	142.338					20	0.145	6.83023e-15	139.596					20	0.145	9.40385e-15	137.675										01 Miam_Res_Conf-StPt22_Ins20mm_IMIM.csv	6.34127e-14	183.658
		28°C	0	4.45	0.888626	82.1988				28°C	0	4.45	0.888626	82.1988				28°C	0	4.45	0.888626	82.1988										01 Miam_Res_Conf-StPt24_Ins5mm_IMIM.csv	2.11313e-14	170.785
			5	0.529	9.16477e-17	93.4184					5	0.529	0.00942374	98.7777					5	0.529	2.61487e-16	96.6811										01 Miam_Res_Conf-StPt24_Ins10mm_IMIM.csv	3.15835e-14	166.278
			10	0.281	8.19225e-16	106.298					10	0.281	1.03739e-15	109.193					10	0.281	1.07772e-15	106.659										01 Miam_Res_Conf-StPt24_Ins15mm_IMIM.csv	3.65962e-14	164.548
			15	0.191	1.89702e-15	114.236					15	0.191	1.62576e-15	115.146					15	0.191	2.0888e-15	112.695										01 Miam_Res_Conf-StPt24_Ins20mm_IMIM.csv	3.91109e-14	163.59
			20	0.145	3.19739e-15	119.01					20	0.145	2.19071e-15	118.682					20	0.145	3.63457e-15	116.596										01 Miam_Res_Conf-StPt26_Ins5mm_IMIM.csv	2.23902e-15	131.894
		30°C	0	4.45	0.888049	39.0502				30°C	0	4.45	0.888049	39.0502				30°C	0	4.45	0.888049	39.0502										01 Miam_Res_Conf-StPt26_Ins10mm_IMIM.csv	5.27099e-15	137.388
			5	0.529	0	59.2788					5	0.529	0.00941157	66.8487					5	0.529	0	63.7799										01 Miam_Res_Conf-StPt26_Ins15mm_IMIM.csv	8.47477e-15	140.518
			10	0.281	4.97783e-17	75.167					10	0.281	8.67072e-17	81.8627					10	0.281	9.26845e-17	78.033										01 Miam_Res_Conf-StPt26_Ins20mm_IMIM.csv	1.03771e-14	142.338
			15	0.191	3.73175e-16	85.9633					15	0.191	3.1606e-16	90.5994					15	0.191	4.40263e-16	87.3517										01 Miam_Res_Conf-StPt28_Ins5mm_IMIM.csv	9.16477e-17	93.4184
			20	0.145	7.09313e-16	93.3177					20	0.145	5.50744e-16	95.9565					20	0.145	8.5819e-16	93.4954										01 Miam_Res_Conf-StPt28_Ins10mm_IMIM.csv	8.19225e-16	106.298
																																01 Miam_Res_Conf-StPt28_Ins15mm_IMIM.csv	1.89702e-15	114.236
																																01 Miam_Res_Conf-StPt28_Ins20mm_IMIM.csv	3.19739e-15	119.01
																																01 Miam_Res_Conf-StPt30_Ins5mm_IMIM.csv	0	59.2788
																																01 Miam_Res_Conf-StPt30_Ins10mm_IMIM.csv	4.97783e-17	75.167
																																01 Miam_Res_Conf-StPt30_Ins15mm_IMIM.csv	3.73175e-16	85.9633
																																01 Miam_Res_Conf-StPt30_Ins20mm_IMIM.csv	7.09313e-16	93.3177
																															MI	01 Miam_Res_Conf-StPt22_Ins5mm_MI.csv	0.0103639	195.931
																																01 Miam_Res_Conf-StPt22_Ins10mm_MI.csv	4.23649e-14	183.975
																																01 Miam_Res_Conf-StPt22_Ins15mm_MI.csv	4.59278e-14	179.809
																																01 Miam_Res_Conf-StPt22_Ins20mm_MI.csv	5.07815e-14	177.384
																																01 Miam_Res_Conf-StPt24_Ins5mm_MI.csv	0.00971721	164.189
																																01 Miam_Res_Conf-StPt24_Ins10mm_MI.csv	2.0574e-14	160.096
																																01 Miam_Res_Conf-StPt24_Ins15mm_MI.csv	2.62151e-14	159.272
																																01 Miam_Res_Conf-StPt24_Ins20mm_MI.csv	2.95298e-14	158.812
																																01 Miam_Res_Conf-StPt26_Ins5mm_MI.csv	0.00950293	131.75
																																01 Miam_Res_Conf-StPt26_Ins10mm_MI.csv	4.16194e-15	135.412
																																01 Miam_Res_Conf-StPt26_Ins15mm_MI.csv	5.38436e-15	138.051
																																01 Miam_Res_Conf-StPt26_Ins20mm_MI.csv	6.83023e-15	139.596
																																01 Miam_Res_Conf-StPt28_Ins5mm_MI.csv	0.00942374	98.7777
																																01 Miam_Res_Conf-StPt28_Ins10mm_MI.csv	1.03739e-15	109.193
																																01 Miam_Res_Conf-StPt28_Ins15mm_MI.csv	1.62576e-15	115.146
																																01 Miam_Res_Conf-StPt28_Ins20mm_MI.csv	2.19071e-15	118.682
																																01 Miam_Res_Conf-StPt30_Ins5mm_MI.csv	0.00941157	66.8487
																																01 Miam_Res_Conf-StPt30_Ins10mm_MI.csv	8.67072e-17	81.8627
																																01 Miam_Res_Conf-StPt30_Ins15mm_MI.csv	3.1606e-16	90.5994
																																01 Miam_Res_Conf-StPt30_Ins20mm_MI.csv	5.50744e-16	95.9565
																															MIMI	01 Miam_Res_Conf-StPt22_Ins5mm_MIMI.csv	4.45716e-14	200.988
																																01 Miam_Res_Conf-StPt22_Ins10mm_MIMI.csv	5.33009e-14	184.689
																																01 Miam_Res_Conf-StPt22_Ins15mm_MIMI.csv	5.64231e-14	178.395
																																01 Miam_Res_Conf-StPt22_Ins20mm_MIMI.csv	5.71584e-14	175.451
																																01 Miam_Res_Conf-StPt24_Ins5mm_MIMI.csv	1.8001e-14	167.13
																																01 Miam_Res_Conf-StPt24_Ins10mm_MIMI.csv	2.9008e-14	160.054
																																01 Miam_Res_Conf-StPt24_Ins15mm_MIMI.csv	3.3768e-14	157.721
																																01 Miam_Res_Conf-StPt24_Ins20mm_MIMI.csv	3.56951e-14	156.926
																																01 Miam_Res_Conf-StPt26_Ins5mm_MIMI.csv	2.16659e-15	132.163
																																01 Miam_Res_Conf-StPt26_Ins10mm_MIMI.csv	4.94874e-15	134.308
																																01 Miam_Res_Conf-StPt26_Ins15mm_MIMI.csv	7.83812e-15	136.181
																																01 Miam_Res_Conf-StPt26_Ins20mm_MIMI.csv	9.40385e-15	137.675
																																01 Miam_Res_Conf-StPt28_Ins5mm_MIMI.csv	2.61487e-16	96.6811
																																01 Miam_Res_Conf-StPt28_Ins10mm_MIMI.csv	1.07772e-15	106.659
																																01 Miam_Res_Conf-StPt28_Ins15mm_MIMI.csv	2.0888e-15	112.695
																																01 Miam_Res_Conf-StPt28_Ins20mm_MIMI.csv	3.63457e-15	116.596
																																01 Miam_Res_Conf-StPt30_Ins5mm_MIMI.csv	0	63.7799
																																01 Miam_Res_Conf-StPt30_Ins10mm_MIMI.csv	9.26845e-17	78.033
																																01 Miam_Res_Conf-StPt30_Ins15mm_MIMI.csv	4.40263e-16	87.3517
																																01 Miam_Res_Conf-StPt30_Ins20mm_MIMI.csv	8.5819e-16	93.4954

## Sheet: M_I_M
01 Miam_ResWLoad										point of thermal inflexion for various insulation thickneses
	CITY	CASE NUMBER	Setpoint	Insulation thickness	U-value (W/m².k)	Heating Load	Cooling Load (kWh/m².yr)			insulation Thickness	corrosponding Setpoint	0 mm Energy	0mm-(X)mm	(E) saving %			01 Miam_ResWLoad	DFLT- MIM							M01 - 100mm brick	Insulation Board
	DFLT- MIM	TCSN-22-0	22°C	0	4.45	0.993353	280.884			05cm	22	280.884	67.702	0.241032			05 cm	26.1843	0					thick(m)	0.2	0.1
		TCSN-22-5		5	0.529	4.61941e-14	213.182				24	206.229	30.4147	0.14748			10 cm	25.8815	0					cond (W/m.K)	0.89	0.03
		TCSN-22-10		10	0.281	5.43982e-14	197.057				26	138.991	1.88881	0.0135894			15 cm	25.7701	0					R-value	0.224719	3.33333
		TCSN-22-15		15	0.191	5.89493e-14	189.804				28	82.1988	-16.1166	-0.196068			20 cm	25.7227	0
		TCSN-22-20		20	0.145	6.08608e-14	185.636				30	39.0502	-24.2705	-0.62152										ƩR-value	3.55805
		TCSN-24-0	24°C	0	4.45	0.918805	206.229			10cm	22	280.884	83.8268	0.298439										U-value	0.281053
		TCSN-24-5		5	0.529	1.79195e-14	175.814				24	206.229	36.406	0.176532
		TCSN-24-10		10	0.281	2.8076e-14	169.823				26	138.991	-2.03743	-0.0146588
		TCSN-24-15		15	0.191	3.29347e-14	167.208				28	82.1988	-27.9229	-0.3397
		TCSN-24-20		20	0.145	3.76067e-14	165.688				30	39.0502	-39.6846	-1.01625
		TCSN-26-0	26°C	0	4.45	0.892926	138.991			15cm	22	280.884	91.0794	0.32426
		TCSN-26-5		5	0.529	2.14809e-15	137.102				24	206.229	39.0208	0.189211
		TCSN-26-10		10	0.281	4.46378e-15	141.028				26	138.991	-4.23447	-0.0304658
		TCSN-26-15		15	0.191	7.06903e-15	143.225				28	82.1988	-34.8506	-0.42398
		TCSN-26-20		20	0.145	9.21308e-15	144.497				30	39.0502	-49.7975	-1.27522
		TCSN-28-0	28°C	0	4.45	0.888626	82.1988			20cm	22	280.884	95.2477	0.3391
		TCSN-28-5		5	0.529	1.58812e-16	98.3153				24	206.229	40.5414	0.196584
		TCSN-28-10		10	0.281	8.46864e-16	110.122				26	138.991	-5.50573	-0.0396121
		TCSN-28-15		15	0.191	1.8344e-15	117.049				28	82.1988	-38.9895	-0.474332
		TCSN-28-20		20	0.145	2.87325e-15	121.188				30	39.0502	-56.5392	-1.44786
		TCSN-30-0	30°C	0	4.45	0.888049	39.0502
		TCSN-30-5		5	0.529	0	63.3206				max		95.2477	0.3391
		TCSN-30-10		10	0.281	6.55583e-17	78.7348				min		-56.5392	-1.44786
		TCSN-30-15		15	0.191	2.76296e-16	88.8476						for PTI
		TCSN-30-20		20	0.145	6.95082e-16	95.5893
					max	0.993353	280.884
					Min	0	39.0502
							For Load
									26.1843
																						25.8815
									25.7701
																						25.7227

## Sheet: I_M
										point of thermal inflexion for various insulation thickneses
	CITY	CASE NUMBER	Setpoint	Insulation thickness	U-value (W/m².k)	Heating Load	Cooling Load (kWh/m².yr)			insulation Thickness	corrosponding Setpoint	0 mm Energy	0mm-(X)mm	(E) saving %			01 Miam_ResWLoad	IM							M01 - 100mm brick	Insulation Board
	IM	TCSN-22-0	22°C	0	4.45	0.993353	280.884			05cm	22	280.884	73.3638	0.261189			05 cm	26.7485	0					thick(m)	0.2	0.1
		TCSN-22-5		5	0.529	4.72371e-14	207.52				24	206.229	36.197	0.175518			10 cm	26.1283	0					cond (W/m.K)	0.89	0.03
		TCSN-22-10		10	0.281	5.5365e-14	193.446				26	138.991	7.82272	0.0562822			15 cm	25.9212	0					R-value	0.224719	3.33333
		TCSN-22-15		15	0.191	5.83377e-14	187.153				28	82.1988	-10.4209	-0.126777			20 cm	25.8323	0
		TCSN-22-20		20	0.145	6.12341e-14	183.549				30	39.0502	-19.3117	-0.494535										ƩR-value	3.55805
		TCSN-24-0	24°C	0	4.45	0.918805	206.229			10cm	22	280.884	87.438	0.311296										U-value	0.281053
		TCSN-24-5		5	0.529	1.81789e-14	170.032				24	206.229	40.1241	0.194561
		TCSN-24-10		10	0.281	2.89386e-14	166.105				26	138.991	1.73975	0.012517
		TCSN-24-15		15	0.191	3.51663e-14	164.472				28	82.1988	-24.0374	-0.29243
		TCSN-24-20		20	0.145	3.78523e-14	163.53				30	39.0502	-35.8914	-0.91911
		TCSN-26-0	26°C	0	4.45	0.892926	138.991			15cm	22	280.884	93.731	0.3337
		TCSN-26-5		5	0.529	1.8996e-15	131.168				24	206.229	41.7569	0.202478
		TCSN-26-10		10	0.281	4.83157e-15	137.251				26	138.991	-1.48345	-0.010673
		TCSN-26-15		15	0.191	7.70647e-15	140.474				28	82.1988	-32.0357	-0.389735
		TCSN-26-20		20	0.145	9.3197e-15	142.344				30	39.0502	-46.9362	-1.20195
		TCSN-28-0	28°C	0	4.45	0.888626	82.1988			20cm	22	280.884	97.3353	0.346532
		TCSN-28-5		5	0.529	1.03354e-16	92.6197				24	206.229	42.6992	0.207047
		TCSN-28-10		10	0.281	8.29099e-16	106.236				26	138.991	-3.35303	-0.0241241
		TCSN-28-15		15	0.191	1.95956e-15	114.235				28	82.1988	-36.8189	-0.447926
		TCSN-28-20		20	0.145	2.86545e-15	119.018				30	39.0502	-54.3061	-1.39068
		TCSN-30-0	30°C	0	4.45	0.888049	39.0502
		TCSN-30-5		5	0.529	0	58.3618				max		97.3353	0.346532
		TCSN-30-10		10	0.281	4.59682e-17	74.9416				min		-54.3061	-1.39068
		TCSN-30-15		15	0.191	2.70017e-16	85.9864						for PTI
		TCSN-30-20		20	0.145	7.35939e-16	93.3563
					max	0.993353	280.884
					Min	0	39.0502
							For Load
									26.7485
																						26.1283
									25.9212
																						25.8323

## Sheet: I_M_I
										point of thermal inflexion for various insulation thickneses
	CITY	CASE NUMBER	Setpoint	Insulation thickness	U-value (W/m².k)	Heating Load	Cooling Load (kWh/m².yr)			insulation Thickness	corrosponding Setpoint	0 mm Energy	0mm-(X)mm	(E) saving %			01 Miam_ResWLoad	IMI							M01 - 100mm brick	Insulation Board
	IMI	TCSN-22-0	22°C	0	4.45	0.993353	280.884			05cm	22	280.884	84.6189	0.301259			05 cm	27	0					thick(m)	0.2	0.1
		TCSN-22-5		5	0.529	4.65545e-14	196.265				24	206.229	43.9329	0.21303			10 cm	26.4924	0					cond (W/m.K)	0.89	0.03
		TCSN-22-10		10	0.281	5.26424e-14	181.667				26	138.991	11.7822	0.0847696			15 cm	26.2812	0					R-value	0.224719	3.33333
		TCSN-22-15		15	0.191	5.56777e-14	176.164				28	82.1988	-9.62651	-0.117113			20 cm	26.1641	0
		TCSN-22-20		20	0.145	5.58543e-14	173.677				30	39.0502	-20.6463	-0.528711										ƩR-value	3.55805
		TCSN-24-0	24°C	0	4.45	0.918805	206.229			10cm	22	280.884	99.2171	0.353232										U-value	0.281053
		TCSN-24-5		5	0.529	1.80056e-14	162.296				24	206.229	49.2808	0.238961
		TCSN-24-10		10	0.281	2.90751e-14	156.948				26	138.991	7.81343	0.0562153
		TCSN-24-15		15	0.191	3.38219e-14	155.431				28	82.1988	-21.3035	-0.259171
		TCSN-24-20		20	0.145	3.59851e-14	155.097				30	39.0502	-35.777	-0.916182
		TCSN-26-0	26°C	0	4.45	0.892926	138.991			15cm	22	280.884	104.72	0.372821
		TCSN-26-5		5	0.529	2.09427e-15	127.209				24	206.229	50.798	0.246318
		TCSN-26-10		10	0.281	5.15407e-15	131.178				26	138.991	5.12431	0.0368679
		TCSN-26-15		15	0.191	8.43663e-15	133.867				28	82.1988	-28.1971	-0.343036
		TCSN-26-20		20	0.145	9.69774e-15	135.794				30	39.0502	-46.0007	-1.17799
		TCSN-28-0	28°C	0	4.45	0.888626	82.1988			20cm	22	280.884	107.207	0.381676
		TCSN-28-5		5	0.529	1.46949e-16	91.8253				24	206.229	51.1322	0.247939
		TCSN-28-10		10	0.281	9.19894e-16	103.502				26	138.991	3.19661	0.0229987
		TCSN-28-15		15	0.191	1.87047e-15	110.396				28	82.1988	-32.5478	-0.395965
		TCSN-28-20		20	0.145	3.1111e-15	114.747				30	39.0502	-52.6088	-1.34721
		TCSN-30-0	30°C	0	4.45	0.888049	39.0502
		TCSN-30-5		5	0.529	0	59.6964				max		107.207	0.381676
		TCSN-30-10		10	0.281	8.98944e-17	74.8272				min		-52.6088	-1.34721
		TCSN-30-15		15	0.191	3.90353e-16	85.0508						for PTI
		TCSN-30-20		20	0.145	7.77045e-16	91.659
					max	0.993353	280.884
					Min	0	39.0502
							For Load
									27
																						26.4924
									26.2812
																						26.1641

## Sheet: I_M_I_M
										point of thermal inflexion for various insulation thickneses
	CITY	CASE NUMBER	Setpoint	Insulation thickness	U-value (W/m².k)	Heating Load	Cooling Load (kWh/m².yr)			insulation Thickness	corrosponding Setpoint	0 mm Energy	0mm-(X)mm	(E) saving %			01 Miam_ResWLoad	IMIM							M01 - 100mm brick	Insulation Board
	IMIM	TCSN-22-0	22°C	0	4.45	0.993353	280.884			05cm	22	280.884	72.6223	0.258549			05 cm	26.6749	0					thick(m)	0.2	0.1
		TCSN-22-5		5	0.529	5.17922e-14	208.262				24	206.229	35.4439	0.171866			10 cm	26.1199	0					cond (W/m.K)	0.89	0.03
		TCSN-22-10		10	0.281	5.91563e-14	193.656				26	138.991	7.09708	0.0510614			15 cm	25.9202	0					R-value	0.224719	3.33333
		TCSN-22-15		15	0.191	6.30296e-14	187.278				28	82.1988	-11.2196	-0.136494			20 cm	25.8268	0
		TCSN-22-20		20	0.145	6.34127e-14	183.658				30	39.0502	-20.2286	-0.518017										ƩR-value	3.55805
		TCSN-24-0	24°C	0	4.45	0.918805	206.229			10cm	22	280.884	87.2277	0.310547										U-value	0.281053
		TCSN-24-5		5	0.529	2.11313e-14	170.785				24	206.229	39.9512	0.193722
		TCSN-24-10		10	0.281	3.15835e-14	166.278				26	138.991	1.60256	0.01153
		TCSN-24-15		15	0.191	3.65962e-14	164.548				28	82.1988	-24.0991	-0.293181
		TCSN-24-20		20	0.145	3.91109e-14	163.59				30	39.0502	-36.1168	-0.924883
		TCSN-26-0	26°C	0	4.45	0.892926	138.991			15cm	22	280.884	93.6055	0.333254
		TCSN-26-5		5	0.529	2.23902e-15	131.894				24	206.229	41.6815	0.202112
		TCSN-26-10		10	0.281	5.27099e-15	137.388				26	138.991	-1.52738	-0.010989
		TCSN-26-15		15	0.191	8.47477e-15	140.518				28	82.1988	-32.0367	-0.389747
		TCSN-26-20		20	0.145	1.03771e-14	142.338				30	39.0502	-46.9132	-1.20136
		TCSN-28-0	28°C	0	4.45	0.888626	82.1988			20cm	22	280.884	97.226	0.346143
		TCSN-28-5		5	0.529	9.16477e-17	93.4184				24	206.229	42.6391	0.206756
		TCSN-28-10		10	0.281	8.19225e-16	106.298				26	138.991	-3.34664	-0.0240781
		TCSN-28-15		15	0.191	1.89702e-15	114.236				28	82.1988	-36.8116	-0.447836
		TCSN-28-20		20	0.145	3.19739e-15	119.01				30	39.0502	-54.2676	-1.38969
		TCSN-30-0	30°C	0	4.45	0.888049	39.0502
		TCSN-30-5		5	0.529	0	59.2788				max		97.226	0.346143
		TCSN-30-10		10	0.281	4.97783e-17	75.167				min		-54.2676	-1.38969
		TCSN-30-15		15	0.191	3.73175e-16	85.9633						for PTI
		TCSN-30-20		20	0.145	7.09313e-16	93.3177
					max	0.993353	280.884
					Min	0	39.0502
							For Load
									26.6749
																						26.1199
									25.9202
																						25.8268

## Sheet: M_I
										point of thermal inflexion for various insulation thickneses
	CITY	CASE NUMBER	Setpoint	Insulation thickness	U-value (W/m².k)	Heating Load	Cooling Load (kWh/m².yr)			insulation Thickness	corrosponding Setpoint	0 mm Energy	0mm-(X)mm	(E) saving %			01 Miam_ResWLoad	MI							M01 - 100mm brick	Insulation Board
	MI	TCSN-22-0	22°C	0	4.45	0.993353	280.884			05cm	22	280.884	84.9533	0.30245			05 cm	26.5446	0					thick(m)	0.2	0.1
		TCSN-22-5		5	0.529	0.0103639	195.931				24	206.229	42.0398	0.20385			10 cm	26.2122	0					cond (W/m.K)	0.89	0.03
		TCSN-22-10		10	0.281	4.23649e-14	183.975				26	138.991	7.24115	0.052098			15 cm	26.0511	0					R-value	0.224719	3.33333
		TCSN-22-15		15	0.191	4.59278e-14	179.809				28	82.1988	-16.5789	-0.201693			20 cm	25.9728	0
		TCSN-22-20		20	0.145	5.07815e-14	177.384				30	39.0502	-27.7985	-0.711867										ƩR-value	3.55805
		TCSN-24-0	24°C	0	4.45	0.918805	206.229			10cm	22	280.884	96.9091	0.345015										U-value	0.281053
		TCSN-24-5		5	0.529	0.00971721	164.189				24	206.229	46.1329	0.223697
		TCSN-24-10		10	0.281	2.0574e-14	160.096				26	138.991	3.57857	0.0257468
		TCSN-24-15		15	0.191	2.62151e-14	159.272				28	82.1988	-26.9944	-0.328403
		TCSN-24-20		20	0.145	2.95298e-14	158.812				30	39.0502	-42.8125	-1.09635
		TCSN-26-0	26°C	0	4.45	0.892926	138.991			15cm	22	280.884	101.075	0.359846
		TCSN-26-5		5	0.529	0.00950293	131.75				24	206.229	46.9574	0.227695
		TCSN-26-10		10	0.281	4.16194e-15	135.412				26	138.991	0.939627	0.00676035
		TCSN-26-15		15	0.191	5.38436e-15	138.051				28	82.1988	-32.9474	-0.400826
		TCSN-26-20		20	0.145	6.83023e-15	139.596				30	39.0502	-51.5492	-1.32008
		TCSN-28-0	28°C	0	4.45	0.888626	82.1988			20cm	22	280.884	103.5	0.368479
		TCSN-28-5		5	0.529	0.00942374	98.7777				24	206.229	47.4173	0.229925
		TCSN-28-10		10	0.281	1.03739e-15	109.193				26	138.991	-0.604903	-0.0043521
		TCSN-28-15		15	0.191	1.62576e-15	115.146				28	82.1988	-36.483	-0.443839
		TCSN-28-20		20	0.145	2.19071e-15	118.682				30	39.0502	-56.9064	-1.45726
		TCSN-30-0	30°C	0	4.45	0.888049	39.0502
		TCSN-30-5		5	0.529	0.00941157	66.8487				max		103.5	0.368479
		TCSN-30-10		10	0.281	8.67072e-17	81.8627				min		-56.9064	-1.45726
		TCSN-30-15		15	0.191	3.1606e-16	90.5994						for PTI
		TCSN-30-20		20	0.145	5.50744e-16	95.9565
					max	0.993353	280.884
					Min	8.67072e-17	39.0502
							For Load
									26.5446
																						26.2122
									26.0511
																						25.9728

## Sheet: M_I_M_I
										point of thermal inflexion for various insulation thickneses
	CITY	CASE NUMBER	Setpoint	Insulation thickness	U-value (W/m².k)	Heating Load	Cooling Load (kWh/m².yr)			insulation Thickness	corrosponding Setpoint	0 mm Energy	0mm-(X)mm	(E) saving %			01 Miam_ResWLoad	MIMI							M01 - 100mm brick	Insulation Board
	MIMI	TCSN-22-0	22°C	0	4.45	0.993353	280.884			05cm	22	280.884	79.8956	0.284443			05 cm	26.5724	0					thick(m)	0.2	0.1
		TCSN-22-5		5	0.529	4.45716e-14	200.988				24	206.229	39.0991	0.189591			10 cm	26.291	0					cond (W/m.K)	0.89	0.03
		TCSN-22-10		10	0.281	5.33009e-14	184.689				26	138.991	6.82805	0.0491258			15 cm	26.1527	0					R-value	0.224719	3.33333
		TCSN-22-15		15	0.191	5.64231e-14	178.395				28	82.1988	-14.4823	-0.176187			20 cm	26.0707	0
		TCSN-22-20		20	0.145	5.71584e-14	175.451				30	39.0502	-24.7297	-0.633281										ƩR-value	3.55805
		TCSN-24-0	24°C	0	4.45	0.918805	206.229			10cm	22	280.884	96.1946	0.342471										U-value	0.281053
		TCSN-24-5		5	0.529	1.8001e-14	167.13				24	206.229	46.1748	0.2239
		TCSN-24-10		10	0.281	2.9008e-14	160.054				26	138.991	4.6833	0.033695
		TCSN-24-15		15	0.191	3.3768e-14	157.721				28	82.1988	-24.4597	-0.297568
		TCSN-24-20		20	0.145	3.56951e-14	156.926				30	39.0502	-38.9829	-0.998276
		TCSN-26-0	26°C	0	4.45	0.892926	138.991			15cm	22	280.884	102.489	0.36488
		TCSN-26-5		5	0.529	2.16659e-15	132.163				24	206.229	48.5077	0.235213
		TCSN-26-10		10	0.281	4.94874e-15	134.308				26	138.991	2.8097	0.020215
		TCSN-26-15		15	0.191	7.83812e-15	136.181				28	82.1988	-30.4966	-0.371011
		TCSN-26-20		20	0.145	9.40385e-15	137.675				30	39.0502	-48.3015	-1.23691
		TCSN-28-0	28°C	0	4.45	0.888626	82.1988			20cm	22	280.884	105.433	0.375361
		TCSN-28-5		5	0.529	2.61487e-16	96.6811				24	206.229	49.3029	0.239069
		TCSN-28-10		10	0.281	1.07772e-15	106.659				26	138.991	1.31615	0.00946928
		TCSN-28-15		15	0.191	2.0888e-15	112.695				28	82.1988	-34.3972	-0.418464
		TCSN-28-20		20	0.145	3.63457e-15	116.596				30	39.0502	-54.4452	-1.39424
		TCSN-30-0	30°C	0	4.45	0.888049	39.0502
		TCSN-30-5		5	0.529	0	63.7799				max		105.433	0.375361
		TCSN-30-10		10	0.281	9.26845e-17	78.033				min		-54.4452	-1.39424
		TCSN-30-15		15	0.191	4.40263e-16	87.3517						for PTI
		TCSN-30-20		20	0.145	8.5819e-16	93.4954
					max	0.993353	280.884
					Min	0	39.0502
							For Load
									26.5724
																						26.291
									26.1527
																						26.0707

## Sheet: SUMMARY OF PTI
	PTI for all configiration at different insualtion thicknesse							the A case [Tm~Ins~Tm] as arefrence
	Base M-I-M	I-M	I-M-I	I-M-I-M	M-I	M-I-M-I			Base M-I-M	I-M	I-M-I	I-M-I-M	M-I	M-I-M-I
5cm	26.1843	26.7485	27	26.6749	26.5446	26.5724		5cm	0	0.564186	0.815653	0.490549	0.360268	0.388031
10cm	25.8815	26.1283	26.4924	26.1199	26.2122	26.291		10cm	0	0.246799	0.610875	0.238378	0.330642	0.409415
15cm	25.7701	25.9212	26.2812	25.9202	26.0511	26.1527		15cm	0	0.151151	0.511146	0.150108	0.281005	0.382645
20cm	25.7227	25.8323	26.1641	25.8268	25.9728	26.0707		20cm	0	0.109526	0.441345	0.104033	0.250053	0.34796
