# Supplementary material for: Data on anti-insulation detection via Point of Thermal Inflexion (PTI) in 1248 cases; 13 climates, four occupancy profiles, six wall configurations and four insulation levels
Source: Data Brief. 2017 Apr 15;12:333–5. doi: 10.1016/j.dib.2017.04.016 (PMC5412003; doi:10.1016/j.dib.2017.04.016)
Supplement: Supplementary file 3 — Supplementary material [file mmc3.zip › all 52 cases/04 Miam_OfcConL.xlsx]

## Sheet: 03 Miam_OfMod CONF DATA
CITY	CASE NUMBER	Setpoint	Insulation thickness	U-value (W/m².k)	Heating Load	Cooling Load (kWh/m².yr)		CITY	CASE NUMBER	Setpoint	Insulation thickness	U-value (W/m².k)	Heating Load	Cooling Load (kWh/m².yr)		CITY	CASE NUMBER	Setpoint	Insulation thickness	U-value (W/m².k)	Heating Load	Cooling Load (kWh/m².yr)										filename	heating(PXInsu)	cooling(PXInsu)
Dflt - MIM		22°C	0	4.45	0.746531	117.48		out I-M		22°C	0	4.45	0.746531	117.48		out I-M-I		22°C	0	4.45	0.746531	117.48									IM	03 Miam_OfMd_Conf-StPt22_Ins5mm_IM.csv	3.485e-14	120.55
			5	0.529	3.14559e-14	122.472					5	0.529	3.485e-14	120.55					5	0.529	2.90193e-14	96.7969										03 Miam_OfMd_Conf-StPt22_Ins10mm_IM.csv	4.6465e-14	118.715
			10	0.281	4.24292e-14	120.845					10	0.281	4.6465e-14	118.715					10	0.281	3.67658e-14	91.6106										03 Miam_OfMd_Conf-StPt22_Ins15mm_IM.csv	5.23376e-14	117.553
			15	0.191	4.92122e-14	119.555					15	0.191	5.23376e-14	117.553					15	0.191	3.83014e-14	89.694										03 Miam_OfMd_Conf-StPt22_Ins20mm_IM.csv	5.51478e-14	116.811
			20	0.145	5.16421e-14	118.699					20	0.145	5.51478e-14	116.811					20	0.145	3.99826e-14	89.1682										03 Miam_OfMd_Conf-StPt24_Ins5mm_IM.csv	1.19896e-14	95.0154
		24°C	0	4.45	0.727403	83.7671				24°C	0	4.45	0.727403	83.7671				24°C	0	4.45	0.727403	83.7671										03 Miam_OfMd_Conf-StPt24_Ins10mm_IM.csv	2.25086e-14	98.3198
			5	0.529	9.788e-15	97.0833					5	0.529	1.19896e-14	95.0154					5	0.529	1.1635e-14	78.3734										03 Miam_OfMd_Conf-StPt24_Ins15mm_IM.csv	3.0002e-14	99.9823
			10	0.281	2.09366e-14	100.627					10	0.281	2.25086e-14	98.3198					10	0.281	2.07321e-14	77.6397										03 Miam_OfMd_Conf-StPt24_Ins20mm_IM.csv	3.3459e-14	100.99
			15	0.191	2.65922e-14	102.173					15	0.191	3.0002e-14	99.9823					15	0.191	2.43435e-14	77.6685										03 Miam_OfMd_Conf-StPt26_Ins5mm_IM.csv	1.31935e-15	69.7326
			20	0.145	3.09775e-14	103.073					20	0.145	3.3459e-14	100.99					20	0.145	2.62333e-14	78.1651										03 Miam_OfMd_Conf-StPt26_Ins10mm_IM.csv	3.79715e-15	77.1504
		26°C	0	4.45	0.720597	53.9368				26°C	0	4.45	0.720597	53.9368				26°C	0	4.45	0.720597	53.9368										03 Miam_OfMd_Conf-StPt26_Ins15mm_IM.csv	6.66156e-15	81.4391
			5	0.529	1.33112e-15	72.0073					5	0.529	1.31935e-15	69.7326					5	0.529	1.44195e-15	59.9215										03 Miam_OfMd_Conf-StPt26_Ins20mm_IM.csv	9.06872e-15	84.1595
			10	0.281	3.01786e-15	79.6384					10	0.281	3.79715e-15	77.1504					10	0.281	4.29329e-15	63.531										03 Miam_OfMd_Conf-StPt28_Ins5mm_IM.csv	2.09298e-19	46.6336
			15	0.191	5.94299e-15	83.8671					15	0.191	6.66156e-15	81.4391					15	0.191	6.54648e-15	65.651										03 Miam_OfMd_Conf-StPt28_Ins10mm_IM.csv	4.33713e-16	55.9867
			20	0.145	8.18098e-15	86.5251					20	0.145	9.06872e-15	84.1595					20	0.145	8.33652e-15	67.2336										03 Miam_OfMd_Conf-StPt28_Ins15mm_IM.csv	1.16972e-15	62.1826
		28°C	0	4.45	0.719184	28.924				28°C	0	4.45	0.719184	28.924				28°C	0	4.45	0.719184	28.924										03 Miam_OfMd_Conf-StPt28_Ins20mm_IM.csv	2.25956e-15	66.3855
			5	0.529	3.72973e-18	48.7806					5	0.529	2.09298e-19	46.6336					5	0.529	2.18514e-16	42.5774										03 Miam_OfMd_Conf-StPt30_Ins5mm_IM.csv	0	27.591
			10	0.281	5.79908e-16	58.7986					10	0.281	4.33713e-16	55.9867					10	0.281	9.85809e-16	49.3257										03 Miam_OfMd_Conf-StPt30_Ins10mm_IM.csv	0	37.7061
			15	0.191	1.03761e-15	64.8903					15	0.191	1.16972e-15	62.1826					15	0.191	2.21292e-15	53.2404										03 Miam_OfMd_Conf-StPt30_Ins15mm_IM.csv	2.97778e-17	44.2935
			20	0.145	1.97917e-15	69.1022					20	0.145	2.25956e-15	66.3855					20	0.145	3.2747e-15	55.8805										03 Miam_OfMd_Conf-StPt30_Ins20mm_IM.csv	1.44094e-16	49.0385
		30°C	0	4.45	0.719099	11.5253				30°C	0	4.45	0.719099	11.5253				30°C	0	4.45	0.719099	11.5253									IMI	03 Miam_OfMd_Conf-StPt22_Ins5mm_IMI.csv	2.90193e-14	96.7969
			5	0.529	0	28.9626					5	0.529	0	27.591					5	0.529	0	26.9338										03 Miam_OfMd_Conf-StPt22_Ins10mm_IMI.csv	3.67658e-14	91.6106
			10	0.281	0	39.7229					10	0.281	0	37.7061					10	0.281	7.25323e-17	35.1658										03 Miam_OfMd_Conf-StPt22_Ins15mm_IMI.csv	3.83014e-14	89.694
			15	0.191	7.73143e-17	46.6224					15	0.191	2.97778e-17	44.2935					15	0.191	3.56775e-16	40.3063										03 Miam_OfMd_Conf-StPt22_Ins20mm_IMI.csv	3.99826e-14	89.1682
			20	0.145	2.09235e-16	51.5505					20	0.145	1.44094e-16	49.0385					20	0.145	7.47139e-16	43.8098										03 Miam_OfMd_Conf-StPt24_Ins5mm_IMI.csv	1.1635e-14	78.3734
																																03 Miam_OfMd_Conf-StPt24_Ins10mm_IMI.csv	2.07321e-14	77.6397
																																03 Miam_OfMd_Conf-StPt24_Ins15mm_IMI.csv	2.43435e-14	77.6685
																																03 Miam_OfMd_Conf-StPt24_Ins20mm_IMI.csv	2.62333e-14	78.1651
CITY	CASE NUMBER	Setpoint	Insulation thickness	U-value (W/m².k)	Heating Load	Cooling Load (kWh/m².yr)		CITY	CASE NUMBER	Setpoint	Insulation thickness	U-value (W/m².k)	Heating Load	Cooling Load (kWh/m².yr)		CITY	CASE NUMBER	Setpoint	Insulation thickness	U-value (W/m².k)	Heating Load	Cooling Load (kWh/m².yr)										03 Miam_OfMd_Conf-StPt26_Ins5mm_IMI.csv	1.44195e-15	59.9215
out I-M-I-M		22°C	0	4.45	0.746531	117.48		out M-I		22°C	0	4.45	0.746531	117.48		out M-I-M-I		22°C	0	4.45	0.746531	117.48										03 Miam_OfMd_Conf-StPt26_Ins10mm_IMI.csv	4.29329e-15	63.531
			5	0.529	3.54988e-14	121.548					5	0.529	0.0156779	84.9328					5	0.529	2.79249e-14	97.3756										03 Miam_OfMd_Conf-StPt26_Ins15mm_IMI.csv	6.54648e-15	65.651
			10	0.281	4.72511e-14	119.377					10	0.281	0.0029909	82.2078					10	0.281	3.57621e-14	92.6969										03 Miam_OfMd_Conf-StPt26_Ins20mm_IMI.csv	8.33652e-15	67.2336
			15	0.191	5.09376e-14	118.095					15	0.191	2.69478e-14	83.8477					15	0.191	3.85219e-14	90.7643										03 Miam_OfMd_Conf-StPt28_Ins5mm_IMI.csv	2.18514e-16	42.5774
			20	0.145	5.40385e-14	117.253					20	0.145	3.03474e-14	86.4359					20	0.145	3.92989e-14	90.1617										03 Miam_OfMd_Conf-StPt28_Ins10mm_IMI.csv	9.85809e-16	49.3257
		24°C	0	4.45	0.727403	83.7671				24°C	0	4.45	0.727403	83.7671				24°C	0	4.45	0.727403	83.7671										03 Miam_OfMd_Conf-StPt28_Ins15mm_IMI.csv	2.21292e-15	53.2404
			5	0.529	1.24101e-14	96.0896					5	0.529	0.0152989	69.6711					5	0.529	1.02262e-14	79.0014										03 Miam_OfMd_Conf-StPt28_Ins20mm_IMI.csv	3.2747e-15	55.8805
			10	0.281	2.3277e-14	99.1042					10	0.281	0.00285913	70.0629					10	0.281	2.0097e-14	78.726										03 Miam_OfMd_Conf-StPt30_Ins5mm_IMI.csv	0	26.9338
			15	0.191	2.87782e-14	100.657					15	0.191	1.5496e-14	72.7342					15	0.191	2.42259e-14	78.7314										03 Miam_OfMd_Conf-StPt30_Ins10mm_IMI.csv	7.25323e-17	35.1658
			20	0.145	3.22286e-14	101.569					20	0.145	1.86082e-14	75.8267					20	0.145	2.5869e-14	79.1563										03 Miam_OfMd_Conf-StPt30_Ins15mm_IMI.csv	3.56775e-16	40.3063
		26°C	0	4.45	0.720597	53.9368				26°C	0	4.45	0.720597	53.9368				26°C	0	4.45	0.720597	53.9368										03 Miam_OfMd_Conf-StPt30_Ins20mm_IMI.csv	7.47139e-16	43.8098
			5	0.529	1.33559e-15	70.9102					5	0.529	0.0150314	54.6619					5	0.529	1.29123e-15	60.6024									IMIM	03 Miam_OfMd_Conf-StPt22_Ins5mm_IMIM.csv	3.54988e-14	121.548
			10	0.281	3.95572e-15	78.0517					10	0.281	0.002737	58.0158					10	0.281	3.92606e-15	64.6189										03 Miam_OfMd_Conf-StPt22_Ins10mm_IMIM.csv	4.72511e-14	119.377
			15	0.191	6.76271e-15	82.2661					15	0.191	3.52946e-15	61.6867					15	0.191	6.49118e-15	66.7018										03 Miam_OfMd_Conf-StPt22_Ins15mm_IMIM.csv	5.09376e-14	118.095
			20	0.145	8.61692e-15	84.915					20	0.145	4.81537e-15	65.2457					20	0.145	7.80024e-15	68.2126										03 Miam_OfMd_Conf-StPt22_Ins20mm_IMIM.csv	5.40385e-14	117.253
		28°C	0	4.45	0.719184	28.924				28°C	0	4.45	0.719184	28.924				28°C	0	4.45	0.719184	28.924										03 Miam_OfMd_Conf-StPt24_Ins5mm_IMIM.csv	1.24101e-14	96.0896
			5	0.529	2.7918e-18	47.8075					5	0.529	0.0149073	40.0305					5	0.529	2.06744e-16	43.3649										03 Miam_OfMd_Conf-StPt24_Ins10mm_IMIM.csv	2.3277e-14	99.1042
			10	0.281	5.63555e-16	57.106					10	0.281	0.00264692	45.7196					10	0.281	9.00607e-16	50.4139										03 Miam_OfMd_Conf-StPt24_Ins15mm_IMIM.csv	2.87782e-14	100.657
			15	0.191	1.30754e-15	63.223					15	0.191	8.23363e-16	50.29					15	0.191	1.93469e-15	54.3002										03 Miam_OfMd_Conf-StPt24_Ins20mm_IMIM.csv	3.22286e-14	101.569
			20	0.145	2.2645e-15	67.4014					20	0.145	1.39546e-15	54.3093					20	0.145	3.04113e-15	56.879										03 Miam_OfMd_Conf-StPt26_Ins5mm_IMIM.csv	1.33559e-15	70.9102
		30°C	0	4.45	0.719099	11.5253				30°C	0	4.45	0.719099	11.5253				30°C	0	4.45	0.719099	11.5253										03 Miam_OfMd_Conf-StPt26_Ins10mm_IMIM.csv	3.95572e-15	78.0517
			5	0.529	0	28.4352					5	0.529	0.014854	26.0337					5	0.529	0	27.5101										03 Miam_OfMd_Conf-StPt26_Ins15mm_IMIM.csv	6.76271e-15	82.2661
			10	0.281	0	38.3778					10	0.281	0.00260246	33.1818					10	0.281	8.47174e-17	36.2559										03 Miam_OfMd_Conf-StPt26_Ins20mm_IMIM.csv	8.61692e-15	84.915
			15	0.191	9.34701e-17	45.0254					15	0.191	1.53257e-16	38.4302					15	0.191	2.6255e-16	41.3939										03 Miam_OfMd_Conf-StPt28_Ins5mm_IMIM.csv	2.7918e-18	47.8075
			20	0.145	1.95849e-16	49.8319					20	0.145	2.8437e-16	42.8197					20	0.145	7.48328e-16	44.8445										03 Miam_OfMd_Conf-StPt28_Ins10mm_IMIM.csv	5.63555e-16	57.106
																																03 Miam_OfMd_Conf-StPt28_Ins15mm_IMIM.csv	1.30754e-15	63.223
																																03 Miam_OfMd_Conf-StPt28_Ins20mm_IMIM.csv	2.2645e-15	67.4014
																																03 Miam_OfMd_Conf-StPt30_Ins5mm_IMIM.csv	0	28.4352
																																03 Miam_OfMd_Conf-StPt30_Ins10mm_IMIM.csv	0	38.3778
																																03 Miam_OfMd_Conf-StPt30_Ins15mm_IMIM.csv	9.34701e-17	45.0254
																																03 Miam_OfMd_Conf-StPt30_Ins20mm_IMIM.csv	1.95849e-16	49.8319
																															MI	03 Miam_OfMd_Conf-StPt22_Ins5mm_MI.csv	0.0156779	84.9328
																																03 Miam_OfMd_Conf-StPt22_Ins10mm_MI.csv	0.0029909	82.2078
																																03 Miam_OfMd_Conf-StPt22_Ins15mm_MI.csv	2.69478e-14	83.8477
																																03 Miam_OfMd_Conf-StPt22_Ins20mm_MI.csv	3.03474e-14	86.4359
																																03 Miam_OfMd_Conf-StPt24_Ins5mm_MI.csv	0.0152989	69.6711
																																03 Miam_OfMd_Conf-StPt24_Ins10mm_MI.csv	0.00285913	70.0629
																																03 Miam_OfMd_Conf-StPt24_Ins15mm_MI.csv	1.5496e-14	72.7342
																																03 Miam_OfMd_Conf-StPt24_Ins20mm_MI.csv	1.86082e-14	75.8267
																																03 Miam_OfMd_Conf-StPt26_Ins5mm_MI.csv	0.0150314	54.6619
																																03 Miam_OfMd_Conf-StPt26_Ins10mm_MI.csv	0.002737	58.0158
																																03 Miam_OfMd_Conf-StPt26_Ins15mm_MI.csv	3.52946e-15	61.6867
																																03 Miam_OfMd_Conf-StPt26_Ins20mm_MI.csv	4.81537e-15	65.2457
																																03 Miam_OfMd_Conf-StPt28_Ins5mm_MI.csv	0.0149073	40.0305
																																03 Miam_OfMd_Conf-StPt28_Ins10mm_MI.csv	0.00264692	45.7196
																																03 Miam_OfMd_Conf-StPt28_Ins15mm_MI.csv	8.23363e-16	50.29
																																03 Miam_OfMd_Conf-StPt28_Ins20mm_MI.csv	1.39546e-15	54.3093
																																03 Miam_OfMd_Conf-StPt30_Ins5mm_MI.csv	0.014854	26.0337
																																03 Miam_OfMd_Conf-StPt30_Ins10mm_MI.csv	0.00260246	33.1818
																																03 Miam_OfMd_Conf-StPt30_Ins15mm_MI.csv	1.53257e-16	38.4302
																																03 Miam_OfMd_Conf-StPt30_Ins20mm_MI.csv	2.8437e-16	42.8197
																															MIMI	03 Miam_OfMd_Conf-StPt22_Ins5mm_MIMI.csv	2.79249e-14	97.3756
																																03 Miam_OfMd_Conf-StPt22_Ins10mm_MIMI.csv	3.57621e-14	92.6969
																																03 Miam_OfMd_Conf-StPt22_Ins15mm_MIMI.csv	3.85219e-14	90.7643
																																03 Miam_OfMd_Conf-StPt22_Ins20mm_MIMI.csv	3.92989e-14	90.1617
																																03 Miam_OfMd_Conf-StPt24_Ins5mm_MIMI.csv	1.02262e-14	79.0014
																																03 Miam_OfMd_Conf-StPt24_Ins10mm_MIMI.csv	2.0097e-14	78.726
																																03 Miam_OfMd_Conf-StPt24_Ins15mm_MIMI.csv	2.42259e-14	78.7314
																																03 Miam_OfMd_Conf-StPt24_Ins20mm_MIMI.csv	2.5869e-14	79.1563
																																03 Miam_OfMd_Conf-StPt26_Ins5mm_MIMI.csv	1.29123e-15	60.6024
																																03 Miam_OfMd_Conf-StPt26_Ins10mm_MIMI.csv	3.92606e-15	64.6189
																																03 Miam_OfMd_Conf-StPt26_Ins15mm_MIMI.csv	6.49118e-15	66.7018
																																03 Miam_OfMd_Conf-StPt26_Ins20mm_MIMI.csv	7.80024e-15	68.2126
																																03 Miam_OfMd_Conf-StPt28_Ins5mm_MIMI.csv	2.06744e-16	43.3649
																																03 Miam_OfMd_Conf-StPt28_Ins10mm_MIMI.csv	9.00607e-16	50.4139
																																03 Miam_OfMd_Conf-StPt28_Ins15mm_MIMI.csv	1.93469e-15	54.3002
																																03 Miam_OfMd_Conf-StPt28_Ins20mm_MIMI.csv	3.04113e-15	56.879
																																03 Miam_OfMd_Conf-StPt30_Ins5mm_MIMI.csv	0	27.5101
																																03 Miam_OfMd_Conf-StPt30_Ins10mm_MIMI.csv	8.47174e-17	36.2559
																																03 Miam_OfMd_Conf-StPt30_Ins15mm_MIMI.csv	2.6255e-16	41.3939
																																03 Miam_OfMd_Conf-StPt30_Ins20mm_MIMI.csv	7.48328e-16	44.8445

## Sheet: M_I_M
03 Miam_OfMod										point of thermal inflexion for various insulation thickneses
	CITY	CASE NUMBER	Setpoint	Insulation thickness	U-value (W/m².k)	Heating Load	Cooling Load (kWh/m².yr)			insulation Thickness	corrosponding Setpoint	0 mm Energy	0mm-(X)mm	(E) saving %			03 Miam_OfMod	DFLT- MIM							M01 - 100mm brick	Insulation Board
	DFLT- MIM	TCSN-22-0	22°C	0	4.45	0.746531	117.48			05cm	22	117.48	-4.99117	-0.0424851			05 cm	21.0922	0					thick(m)	0.2	0.1
		TCSN-22-5		5	0.529	3.14559e-14	122.472				24	83.7671	-13.3162	-0.158967			10 cm	21.6133	0					cond (W/m.K)	0.89	0.03
		TCSN-22-10		10	0.281	4.24292e-14	120.845				26	53.9368	-18.0705	-0.33503			15 cm	21.8135	0					R-value	0.224719	3.33333
		TCSN-22-15		15	0.191	4.92122e-14	119.555				28	28.924	-19.8566	-0.686508			20 cm	21.9136	0
		TCSN-22-20		20	0.145	5.16421e-14	118.699				30	11.5253	-17.4374	-1.51297										ƩR-value	3.55805
		TCSN-24-0	24°C	0	4.45	0.727403	83.7671			10cm	22	117.48	-3.36427	-0.0286368										U-value	0.281053
		TCSN-24-5		5	0.529	9.788e-15	97.0833				24	83.7671	-16.8602	-0.201275
		TCSN-24-10		10	0.281	2.09366e-14	100.627				26	53.9368	-25.7016	-0.476512
		TCSN-24-15		15	0.191	2.65922e-14	102.173				28	28.924	-29.8746	-1.03286
		TCSN-24-20		20	0.145	3.09775e-14	103.073				30	11.5253	-28.1977	-2.4466
		TCSN-26-0	26°C	0	4.45	0.720597	53.9368			15cm	22	117.48	-2.07472	-0.0176601
		TCSN-26-5		5	0.529	1.33112e-15	72.0073				24	83.7671	-18.4064	-0.219733
		TCSN-26-10		10	0.281	3.01786e-15	79.6384				26	53.9368	-29.9303	-0.554914
		TCSN-26-15		15	0.191	5.94299e-15	83.8671				28	28.924	-35.9663	-1.24348
		TCSN-26-20		20	0.145	8.18098e-15	86.5251				30	11.5253	-35.0972	-3.04524
		TCSN-28-0	28°C	0	4.45	0.719184	28.924			20cm	22	117.48	-1.21836	-0.0103708
		TCSN-28-5		5	0.529	3.72973e-18	48.7806				24	83.7671	-19.3061	-0.230473
		TCSN-28-10		10	0.281	5.79908e-16	58.7986				26	53.9368	-32.5883	-0.604193
		TCSN-28-15		15	0.191	1.03761e-15	64.8903				28	28.924	-40.1782	-1.38909
		TCSN-28-20		20	0.145	1.97917e-15	69.1022				30	11.5253	-40.0252	-3.47282
		TCSN-30-0	30°C	0	4.45	0.719099	11.5253
		TCSN-30-5		5	0.529	0	28.9626				max		-1.21836	-0.0103708
		TCSN-30-10		10	0.281	0	39.7229				min		-40.1782	-3.47282
		TCSN-30-15		15	0.191	7.73143e-17	46.6224						for PTI
		TCSN-30-20		20	0.145	2.09235e-16	51.5505
					max	0.746531	122.472
					Min	0	11.5253
							For Load
								VI	21.0922
																						21.6133	VI
								VI	21.8135
																						21.9136	VI

## Sheet: I_M
										point of thermal inflexion for various insulation thickneses
	CITY	CASE NUMBER	Setpoint	Insulation thickness	U-value (W/m².k)	Heating Load	Cooling Load (kWh/m².yr)			insulation Thickness	corrosponding Setpoint	0 mm Energy	0mm-(X)mm	(E) saving %			03 Miam_OfMod	IM							M01 - 100mm brick	Insulation Board
	IM	TCSN-22-0	22°C	0	4.45	0.746531	117.48			05cm	22	117.48	-3.06956	-0.0261283			05 cm	21.3835	0					thick(m)	0.2	0.1
		TCSN-22-5		5	0.529	3.485e-14	120.55				24	83.7671	-11.2484	-0.134281			10 cm	21.8494	0					cond (W/m.K)	0.89	0.03
		TCSN-22-10		10	0.281	4.6465e-14	118.715				26	53.9368	-15.7958	-0.292857			15 cm	22.0074	0					R-value	0.224719	3.33333
		TCSN-22-15		15	0.191	5.23376e-14	117.553				28	28.924	-17.7096	-0.612279			20 cm	22.0863	0
		TCSN-22-20		20	0.145	5.51478e-14	116.811				30	11.5253	-16.0658	-1.39396										ƩR-value	3.55805
		TCSN-24-0	24°C	0	4.45	0.727403	83.7671			10cm	22	117.48	-1.2348	-0.0105107										U-value	0.281053
		TCSN-24-5		5	0.529	1.19896e-14	95.0154				24	83.7671	-14.5527	-0.173728
		TCSN-24-10		10	0.281	2.25086e-14	98.3198				26	53.9368	-23.2136	-0.430385
		TCSN-24-15		15	0.191	3.0002e-14	99.9823				28	28.924	-27.0626	-0.935646
		TCSN-24-20		20	0.145	3.3459e-14	100.99				30	11.5253	-26.1809	-2.27161
		TCSN-26-0	26°C	0	4.45	0.720597	53.9368			15cm	22	117.48	-0.0725812	-0.000617815
		TCSN-26-5		5	0.529	1.31935e-15	69.7326				24	83.7671	-16.2153	-0.193576
		TCSN-26-10		10	0.281	3.79715e-15	77.1504				26	53.9368	-27.5022	-0.509897
		TCSN-26-15		15	0.191	6.66156e-15	81.4391				28	28.924	-33.2586	-1.14986
		TCSN-26-20		20	0.145	9.06872e-15	84.1595				30	11.5253	-32.7682	-2.84316
		TCSN-28-0	28°C	0	4.45	0.719184	28.924			20cm	22	117.48	0.669878	0.00570203
		TCSN-28-5		5	0.529	2.09298e-19	46.6336				24	83.7671	-17.2232	-0.205609
		TCSN-28-10		10	0.281	4.33713e-16	55.9867				26	53.9368	-30.2227	-0.560335
		TCSN-28-15		15	0.191	1.16972e-15	62.1826				28	28.924	-37.4615	-1.29517
		TCSN-28-20		20	0.145	2.25956e-15	66.3855				30	11.5253	-37.5132	-3.25487
		TCSN-30-0	30°C	0	4.45	0.719099	11.5253
		TCSN-30-5		5	0.529	0	27.591				max		0.669878	0.00570203
		TCSN-30-10		10	0.281	0	37.7061				min		-37.5132	-3.25487
		TCSN-30-15		15	0.191	2.97778e-17	44.2935						for PTI
		TCSN-30-20		20	0.145	1.44094e-16	49.0385
					max	0.746531	120.55
					Min	0	11.5253
							For Load
								VI	21.3835
																						21.8494	VI
									22.0074
																						22.0863

## Sheet: I_M_I
										point of thermal inflexion for various insulation thickneses
	CITY	CASE NUMBER	Setpoint	Insulation thickness	U-value (W/m².k)	Heating Load	Cooling Load (kWh/m².yr)			insulation Thickness	corrosponding Setpoint	0 mm Energy	0mm-(X)mm	(E) saving %			03 Miam_OfMod	IMI							M01 - 100mm brick	Insulation Board
	IMI	TCSN-22-0	22°C	0	4.45	0.746531	117.48			05cm	22	117.48	20.6836	0.17606			05 cm	24.811	0					thick(m)	0.2	0.1
		TCSN-22-5		5	0.529	2.90193e-14	96.7969				24	83.7671	5.39369	0.0643892			10 cm	24.6492	0					cond (W/m.K)	0.89	0.03
		TCSN-22-10		10	0.281	3.67658e-14	91.6106				26	53.9368	-5.98463	-0.110956			15 cm	24.557	0					R-value	0.224719	3.33333
		TCSN-22-15		15	0.191	3.83014e-14	89.694				28	28.924	-13.6534	-0.472043			20 cm	24.4661	0
		TCSN-22-20		20	0.145	3.99826e-14	89.1682				30	11.5253	-15.4085	-1.33693										ƩR-value	3.55805
		TCSN-24-0	24°C	0	4.45	0.727403	83.7671			10cm	22	117.48	25.8699	0.220206										U-value	0.281053
		TCSN-24-5		5	0.529	1.1635e-14	78.3734				24	83.7671	6.12735	0.0731475
		TCSN-24-10		10	0.281	2.07321e-14	77.6397				26	53.9368	-9.59418	-0.177878
		TCSN-24-15		15	0.191	2.43435e-14	77.6685				28	28.924	-20.4017	-0.705355
		TCSN-24-20		20	0.145	2.62333e-14	78.1651				30	11.5253	-23.6405	-2.05119
		TCSN-26-0	26°C	0	4.45	0.720597	53.9368			15cm	22	117.48	27.7865	0.23652
		TCSN-26-5		5	0.529	1.44195e-15	59.9215				24	83.7671	6.0986	0.0728042
		TCSN-26-10		10	0.281	4.29329e-15	63.531				26	53.9368	-11.7141	-0.217183
		TCSN-26-15		15	0.191	6.54648e-15	65.651				28	28.924	-24.3163	-0.840697
		TCSN-26-20		20	0.145	8.33652e-15	67.2336				30	11.5253	-28.7811	-2.49722
		TCSN-28-0	28°C	0	4.45	0.719184	28.924			20cm	22	117.48	28.3123	0.240996
		TCSN-28-5		5	0.529	2.18514e-16	42.5774				24	83.7671	5.60193	0.0668751
		TCSN-28-10		10	0.281	9.85809e-16	49.3257				26	53.9368	-13.2967	-0.246524
		TCSN-28-15		15	0.191	2.21292e-15	53.2404				28	28.924	-26.9565	-0.931975
		TCSN-28-20		20	0.145	3.2747e-15	55.8805				30	11.5253	-32.2845	-2.8012
		TCSN-30-0	30°C	0	4.45	0.719099	11.5253
		TCSN-30-5		5	0.529	0	26.9338				max		28.3123	0.240996
		TCSN-30-10		10	0.281	7.25323e-17	35.1658				min		-32.2845	-2.8012
		TCSN-30-15		15	0.191	3.56775e-16	40.3063						for PTI
		TCSN-30-20		20	0.145	7.47139e-16	43.8098
					max	0.746531	117.48
					Min	0	11.5253
							For Load
									24.811
																						24.6492
									24.557
																						24.4661

## Sheet: I_M_I_M
										point of thermal inflexion for various insulation thickneses
	CITY	CASE NUMBER	Setpoint	Insulation thickness	U-value (W/m².k)	Heating Load	Cooling Load (kWh/m².yr)			insulation Thickness	corrosponding Setpoint	0 mm Energy	0mm-(X)mm	(E) saving %			03 Miam_OfMod	IMIM							M01 - 100mm brick	Insulation Board
	IMIM	TCSN-22-0	22°C	0	4.45	0.746531	117.48			05cm	22	117.48	-4.06786	-0.0346259			05 cm	21.2243	0					thick(m)	0.2	0.1
		TCSN-22-5		5	0.529	3.54988e-14	121.548				24	83.7671	-12.3225	-0.147105			10 cm	21.7734	0					cond (W/m.K)	0.89	0.03
		TCSN-22-10		10	0.281	4.72511e-14	119.377				26	53.9368	-16.9733	-0.314689			15 cm	21.9567	0					R-value	0.224719	3.33333
		TCSN-22-15		15	0.191	5.09376e-14	118.095				28	28.924	-18.8835	-0.652866			20 cm	22.0469	0
		TCSN-22-20		20	0.145	5.40385e-14	117.253				30	11.5253	-16.9099	-1.4672										ƩR-value	3.55805
		TCSN-24-0	24°C	0	4.45	0.727403	83.7671			10cm	22	117.48	-1.89612	-0.0161399										U-value	0.281053
		TCSN-24-5		5	0.529	1.24101e-14	96.0896				24	83.7671	-15.3372	-0.183093
		TCSN-24-10		10	0.281	2.3277e-14	99.1042				26	53.9368	-24.1148	-0.447094
		TCSN-24-15		15	0.191	2.87782e-14	100.657				28	28.924	-28.1819	-0.974344
		TCSN-24-20		20	0.145	3.22286e-14	101.569				30	11.5253	-26.8525	-2.32988
		TCSN-26-0	26°C	0	4.45	0.720597	53.9368			15cm	22	117.48	-0.614265	-0.00522866
		TCSN-26-5		5	0.529	1.33559e-15	70.9102				24	83.7671	-16.8896	-0.201626
		TCSN-26-10		10	0.281	3.95572e-15	78.0517				26	53.9368	-28.3293	-0.525231
		TCSN-26-15		15	0.191	6.76271e-15	82.2661				28	28.924	-34.299	-1.18583
		TCSN-26-20		20	0.145	8.61692e-15	84.915				30	11.5253	-33.5002	-2.90667
		TCSN-28-0	28°C	0	4.45	0.719184	28.924			20cm	22	117.48	0.227788	0.00193895
		TCSN-28-5		5	0.529	2.7918e-18	47.8075				24	83.7671	-17.8017	-0.212514
		TCSN-28-10		10	0.281	5.63555e-16	57.106				26	53.9368	-30.9782	-0.574341
		TCSN-28-15		15	0.191	1.30754e-15	63.223				28	28.924	-38.4774	-1.33029
		TCSN-28-20		20	0.145	2.2645e-15	67.4014				30	11.5253	-38.3066	-3.32371
		TCSN-30-0	30°C	0	4.45	0.719099	11.5253
		TCSN-30-5		5	0.529	0	28.4352				max		0.227788	0.00193895
		TCSN-30-10		10	0.281	0	38.3778				min		-38.4774	-3.32371
		TCSN-30-15		15	0.191	9.34701e-17	45.0254						for PTI
		TCSN-30-20		20	0.145	1.95849e-16	49.8319
					max	0.746531	121.548
					Min	0	11.5253
							For Load
								VI	21.2243
																						21.7734	VI
									21.9567
																						22.0469

## Sheet: M_I
										point of thermal inflexion for various insulation thickneses
	CITY	CASE NUMBER	Setpoint	Insulation thickness	U-value (W/m².k)	Heating Load	Cooling Load (kWh/m².yr)			insulation Thickness	corrosponding Setpoint	0 mm Energy	0mm-(X)mm	(E) saving %			03 Miam_OfMod	MI							M01 - 100mm brick	Insulation Board
	MI	TCSN-22-0	22°C	0	4.45	0.746531	117.48			05cm	22	117.48	32.5477	0.277048			05 cm	25.8577	0					thick(m)	0.2	0.1
		TCSN-22-5		5	0.529	0.0156779	84.9328				24	83.7671	14.096	0.168276			10 cm	25.4485	0					cond (W/m.K)	0.89	0.03
		TCSN-22-10		10	0.281	0.0029909	82.2078				26	53.9368	-0.725099	-0.0134435			15 cm	25.0553	0					R-value	0.224719	3.33333
		TCSN-22-15		15	0.191	2.69478e-14	83.8477				28	28.924	-11.1064	-0.383987			20 cm	24.7036	0
		TCSN-22-20		20	0.145	3.03474e-14	86.4359				30	11.5253	-14.5084	-1.25884										ƩR-value	3.55805
		TCSN-24-0	24°C	0	4.45	0.727403	83.7671			10cm	22	117.48	35.2727	0.300243										U-value	0.281053
		TCSN-24-5		5	0.529	0.0152989	69.6711				24	83.7671	13.7042	0.163599
		TCSN-24-10		10	0.281	0.00285913	70.0629				26	53.9368	-4.07901	-0.0756256
		TCSN-24-15		15	0.191	1.5496e-14	72.7342				28	28.924	-16.7956	-0.58068
		TCSN-24-20		20	0.145	1.86082e-14	75.8267				30	11.5253	-21.6566	-1.87905
		TCSN-26-0	26°C	0	4.45	0.720597	53.9368			15cm	22	117.48	33.6328	0.286284
		TCSN-26-5		5	0.529	0.0150314	54.6619				24	83.7671	11.0329	0.131709
		TCSN-26-10		10	0.281	0.002737	58.0158				26	53.9368	-7.74984	-0.143684
		TCSN-26-15		15	0.191	3.52946e-15	61.6867				28	28.924	-21.3659	-0.738691
		TCSN-26-20		20	0.145	4.81537e-15	65.2457				30	11.5253	-26.905	-2.33443
		TCSN-28-0	28°C	0	4.45	0.719184	28.924			20cm	22	117.48	31.0446	0.264253
		TCSN-28-5		5	0.529	0.0149073	40.0305				24	83.7671	7.94035	0.0947908
		TCSN-28-10		10	0.281	0.00264692	45.7196				26	53.9368	-11.3089	-0.209669
		TCSN-28-15		15	0.191	8.23363e-16	50.29				28	28.924	-25.3853	-0.877655
		TCSN-28-20		20	0.145	1.39546e-15	54.3093				30	11.5253	-31.2944	-2.71529
		TCSN-30-0	30°C	0	4.45	0.719099	11.5253
		TCSN-30-5		5	0.529	0.014854	26.0337				max		35.2727	0.300243
		TCSN-30-10		10	0.281	0.00260246	33.1818				min		-31.2944	-2.71529
		TCSN-30-15		15	0.191	1.53257e-16	38.4302						for PTI
		TCSN-30-20		20	0.145	2.8437e-16	42.8197
					max	0.746531	117.48
					Min	1.53257e-16	11.5253
							For Load
									25.8577
																						25.4485
									25.0553
																						24.7036

## Sheet: M_I_M_I
										point of thermal inflexion for various insulation thickneses
	CITY	CASE NUMBER	Setpoint	Insulation thickness	U-value (W/m².k)	Heating Load	Cooling Load (kWh/m².yr)			insulation Thickness	corrosponding Setpoint	0 mm Energy	0mm-(X)mm	(E) saving %			03 Miam_OfMod	MIMI							M01 - 100mm brick	Insulation Board
	MIMI	TCSN-22-0	22°C	0	4.45	0.746531	117.48			05cm	22	117.48	20.1049	0.171134			05 cm	24.6976	0					thick(m)	0.2	0.1
		TCSN-22-5		5	0.529	2.79249e-14	97.3756				24	83.7671	4.76572	0.0568925			10 cm	24.5124	0					cond (W/m.K)	0.89	0.03
		TCSN-22-10		10	0.281	3.57621e-14	92.6969				26	53.9368	-6.66555	-0.123581			15 cm	24.4391	0					R-value	0.224719	3.33333
		TCSN-22-15		15	0.191	3.85219e-14	90.7643				28	28.924	-14.4409	-0.499271			20 cm	24.3711	0
		TCSN-22-20		20	0.145	3.92989e-14	90.1617				30	11.5253	-15.9848	-1.38694										ƩR-value	3.55805
		TCSN-24-0	24°C	0	4.45	0.727403	83.7671			10cm	22	117.48	24.7836	0.210959										U-value	0.281053
		TCSN-24-5		5	0.529	1.02262e-14	79.0014				24	83.7671	5.04104	0.0601792
		TCSN-24-10		10	0.281	2.0097e-14	78.726				26	53.9368	-10.6821	-0.198048
		TCSN-24-15		15	0.191	2.42259e-14	78.7314				28	28.924	-21.4899	-0.742978
		TCSN-24-20		20	0.145	2.5869e-14	79.1563				30	11.5253	-24.7306	-2.14577
		TCSN-26-0	26°C	0	4.45	0.720597	53.9368			15cm	22	117.48	26.7162	0.22741
		TCSN-26-5		5	0.529	1.29123e-15	60.6024				24	83.7671	5.0357	0.0601155
		TCSN-26-10		10	0.281	3.92606e-15	64.6189				26	53.9368	-12.765	-0.236665
		TCSN-26-15		15	0.191	6.49118e-15	66.7018				28	28.924	-25.3761	-0.877338
		TCSN-26-20		20	0.145	7.80024e-15	68.2126				30	11.5253	-29.8686	-2.59158
		TCSN-28-0	28°C	0	4.45	0.719184	28.924			20cm	22	117.48	27.3188	0.232539
		TCSN-28-5		5	0.529	2.06744e-16	43.3649				24	83.7671	4.61074	0.0550424
		TCSN-28-10		10	0.281	9.00607e-16	50.4139				26	53.9368	-14.2757	-0.264675
		TCSN-28-15		15	0.191	1.93469e-15	54.3002				28	28.924	-27.9549	-0.966496
		TCSN-28-20		20	0.145	3.04113e-15	56.879				30	11.5253	-33.3192	-2.89097
		TCSN-30-0	30°C	0	4.45	0.719099	11.5253
		TCSN-30-5		5	0.529	0	27.5101				max		27.3188	0.232539
		TCSN-30-10		10	0.281	8.47174e-17	36.2559				min		-33.3192	-2.89097
		TCSN-30-15		15	0.191	2.6255e-16	41.3939						for PTI
		TCSN-30-20		20	0.145	7.48328e-16	44.8445
					max	0.746531	117.48
					Min	0	11.5253
							For Load
									24.6976
																						24.5124
									24.4391
																						24.3711

## Sheet: SUMMARY OF PTI
	PTI for all configiration at different insualtion thicknesse							the A case [Tm~Ins~Tm] as arefrence
	Base M-I-M	I-M	I-M-I	I-M-I-M	M-I	M-I-M-I			Base M-I-M	I-M	I-M-I	I-M-I-M	M-I	M-I-M-I
5cm	21.0922	21.3835	24.811	21.2243	25.8577	24.6976		5cm	0	0.291297	3.71879	0.132148	4.76554	3.60542
10cm	21.6133	21.8494	24.6492	21.7734	25.4485	24.5124		10cm	0	0.23609	3.03589	0.160094	3.83522	2.89913
15cm	21.8135	22.0074	24.557	21.9567	25.0553	24.4391		15cm	0	0.193835	2.74349	0.143209	3.24179	2.62558
20cm	21.9136	22.0863	24.4661	22.0469	24.7036	24.3711		20cm	0	0.172723	2.55247	0.133309	2.78996	2.45754
