# Supplementary material for: Data on anti-insulation detection via Point of Thermal Inflexion (PTI) in 1248 cases; 13 climates, four occupancy profiles, six wall configurations and four insulation levels
Source: Data Brief. 2017 Apr 15;12:333–5. doi: 10.1016/j.dib.2017.04.016 (PMC5412003; doi:10.1016/j.dib.2017.04.016)
Supplement: Supplementary file 3 — Supplementary material [file mmc3.zip › all 52 cases/05 Rydh_Res.xlsx]

## Sheet: 04 Rydh_ResTYP CONF DATA
CITY	CASE NUMBER	Setpoint	Insulation thickness	U-value (W/m².k)	Heating Load	Cooling Load (kWh/m².yr)		CITY	CASE NUMBER	Setpoint	Insulation thickness	U-value (W/m².k)	Heating Load	Cooling Load (kWh/m².yr)		CITY	CASE NUMBER	Setpoint	Insulation thickness	U-value (W/m².k)	Heating Load	Cooling Load (kWh/m².yr)			filename	heating(PXInsu)	cooling(PXInsu)					filename	heating(PXInsu)	cooling(PXInsu)
Dflt - MIM		22°C	0	4.45	7.28257	309.196		out I-M		22°C	0	4.45	7.28257	309.196		out I-M-I		22°C	0	4.45	7.28257	309.196		MIM	04b Rydh_ResTYP_xxIns-StPt22_Ins5mm.csv	0.00749517	176.473				IM	04b Rydh_ResTYP_Con-StPt22_Ins5mm_IM.csv	0.0028069	167.269
			5	0.529	0.00749517	176.473					5	0.529	0.0028069	167.269					5	0.529	0.0780002	159.415			04b Rydh_ResTYP_xxIns-StPt22_Ins10mm.csv	2.5142e-12	150.708					04b Rydh_ResTYP_Con-StPt22_Ins10mm_IM.csv	2.41662e-12	144.862
			10	0.281	2.5142e-12	150.708					10	0.281	2.41662e-12	144.862					10	0.281	0.0738572	138.541			04b Rydh_ResTYP_xxIns-StPt22_Ins15mm.csv	2.34585e-12	139.845					04b Rydh_ResTYP_Con-StPt22_Ins15mm_IM.csv	2.30497e-12	135.622
			15	0.191	2.34585e-12	139.845					15	0.191	2.30497e-12	135.622					15	0.191	0.0744173	130.546			04b Rydh_ResTYP_xxIns-StPt22_Ins20mm.csv	2.2784e-12	133.808					04b Rydh_ResTYP_Con-StPt22_Ins20mm_IM.csv	2.22347e-12	130.546
			20	0.145	2.2784e-12	133.808					20	0.145	2.22347e-12	130.546					20	0.145	0.073119	126.384			04b Rydh_ResTYP_xxIns-StPt24_Ins5mm.csv	0.00291966	146.537					04b Rydh_ResTYP_Con-StPt24_Ins5mm_IM.csv	0.000247114	138.059
		24°C	0	4.45	7.0644	244.123				24°C	0	4.45	7.0644	244.123				24°C	0	4.45	7.0644	244.123			04b Rydh_ResTYP_xxIns-StPt24_Ins10mm.csv	1.75523e-12	128.462					04b Rydh_ResTYP_Con-StPt24_Ins10mm_IM.csv	1.68252e-12	122.719
			5	0.529	0.00291966	146.537					5	0.529	0.000247114	138.059					5	0.529	0.0618652	132.663			04b Rydh_ResTYP_xxIns-StPt24_Ins15mm.csv	1.66444e-12	121.587					04b Rydh_ResTYP_Con-StPt24_Ins15mm_IM.csv	1.60328e-12	117.403
			10	0.281	1.75523e-12	128.462					10	0.281	1.68252e-12	122.719					10	0.281	0.0468101	119.027			04b Rydh_ResTYP_xxIns-StPt24_Ins20mm.csv	1.62831e-12	117.882					04b Rydh_ResTYP_Con-StPt24_Ins20mm_IM.csv	1.56981e-12	114.628
			15	0.191	1.66444e-12	121.587					15	0.191	1.60328e-12	117.403					15	0.191	0.0453012	114.53			04b Rydh_ResTYP_xxIns-StPt26_Ins5mm.csv	0.0027596	119.567					04b Rydh_ResTYP_Con-StPt26_Ins5mm_IM.csv	0.000243123	112.121
			20	0.145	1.62831e-12	117.882					20	0.145	1.56981e-12	114.628					20	0.145	0.036509	112.466			04b Rydh_ResTYP_xxIns-StPt26_Ins10mm.csv	8.26242e-13	107.197					04b Rydh_ResTYP_Con-StPt26_Ins10mm_IM.csv	7.89863e-13	101.698
		26°C	0	4.45	7.0208	188.193				26°C	0	4.45	7.0208	188.193				26°C	0	4.45	7.0208	188.193			04b Rydh_ResTYP_xxIns-StPt26_Ins15mm.csv	7.93533e-13	103.394					04b Rydh_ResTYP_Con-StPt26_Ins15mm_IM.csv	7.5863e-13	99.0765
			5	0.529	0.0027596	119.567					5	0.529	0.000243123	112.121					5	0.529	0.0587829	108.514			04b Rydh_ResTYP_xxIns-StPt26_Ins20mm.csv	7.75852e-13	101.777					04b Rydh_ResTYP_Con-StPt26_Ins20mm_IM.csv	7.5163e-13	98.2467
			10	0.281	8.26242e-13	107.197					10	0.281	7.89863e-13	101.698					10	0.281	0.0267406	99.9382			04b Rydh_ResTYP_xxIns-StPt28_Ins5mm.csv	0.00275515	95.1917					04b Rydh_ResTYP_Con-StPt28_Ins5mm_IM.csv	0.000243123	88.5068
			15	0.191	7.93533e-13	103.394					15	0.191	7.5863e-13	99.0765					15	0.191	0.0228564	98.5511			04b Rydh_ResTYP_xxIns-StPt28_Ins10mm.csv	5.56753e-13	87.9345					04b Rydh_ResTYP_Con-StPt28_Ins10mm_IM.csv	5.21188e-13	83.2575
			20	0.145	7.75852e-13	101.777					20	0.145	7.5163e-13	98.2467					20	0.145	0.0213843	98.2421			04b Rydh_ResTYP_xxIns-StPt28_Ins15mm.csv	5.29469e-13	86.0143					04b Rydh_ResTYP_Con-StPt28_Ins15mm_IM.csv	4.99493e-13	82.0237
		28°C	0	4.45	7.01515	140.354				28°C	0	4.45	7.01515	140.354				28°C	0	4.45	7.01515	140.354			04b Rydh_ResTYP_xxIns-StPt28_Ins20mm.csv	5.19152e-13	85.7534					04b Rydh_ResTYP_Con-StPt28_Ins20mm_IM.csv	4.99712e-13	82.4263
			5	0.529	0.00275515	95.1917					5	0.529	0.000243123	88.5068					5	0.529	0.0584985	86.706			04b Rydh_ResTYP_xxIns-StPt30_Ins5mm.csv	0.00275513	73.906					04b Rydh_ResTYP_Con-StPt30_Ins5mm_IM.csv	0.000243123	67.9497
			10	0.281	5.56753e-13	87.9345					10	0.281	5.21188e-13	83.2575					10	0.281	0.0225159	82.2396			04b Rydh_ResTYP_xxIns-StPt30_Ins10mm.csv	3.82647e-13	70.5796					04b Rydh_ResTYP_Con-StPt30_Ins10mm_IM.csv	3.63755e-13	66.3071
			15	0.191	5.29469e-13	86.0143					15	0.191	4.99493e-13	82.0237					15	0.191	0.0130456	82.6602			04b Rydh_ResTYP_xxIns-StPt30_Ins15mm.csv	3.76138e-13	70.4492					04b Rydh_ResTYP_Con-StPt30_Ins15mm_IM.csv	3.62183e-13	67.0315
			20	0.145	5.19152e-13	85.7534					20	0.145	4.99712e-13	82.4263					20	0.145	0.0126003	83.9025			04b Rydh_ResTYP_xxIns-StPt30_Ins20mm.csv	3.74728e-13	70.8756					04b Rydh_ResTYP_Con-StPt30_Ins20mm_IM.csv	3.64083e-13	68.0277
		30°C	0	4.45	7.01447	99.7048				30°C	0	4.45	7.01447	99.7048				30°C	0	4.45	7.01447	99.7048									IMI	04b Rydh_ResTYP_Con-StPt22_Ins5mm_IMI.csv	0.0780002	159.415
			5	0.529	0.00275513	73.906					5	0.529	0.000243123	67.9497					5	0.529	0.0584975	67.4822										04b Rydh_ResTYP_Con-StPt22_Ins10mm_IMI.csv	0.0738572	138.541
			10	0.281	3.82647e-13	70.5796					10	0.281	3.63755e-13	66.3071					10	0.281	0.0223169	66.5043										04b Rydh_ResTYP_Con-StPt22_Ins15mm_IMI.csv	0.0744173	130.546
			15	0.191	3.76138e-13	70.4492					15	0.191	3.62183e-13	67.0315					15	0.191	0.0104515	67.8794										04b Rydh_ResTYP_Con-StPt22_Ins20mm_IMI.csv	0.073119	126.384
			20	0.145	3.74728e-13	70.8756					20	0.145	3.64083e-13	68.0277					20	0.145	0.0087222	69.8125										04b Rydh_ResTYP_Con-StPt24_Ins5mm_IMI.csv	0.0618652	132.663
																																04b Rydh_ResTYP_Con-StPt24_Ins10mm_IMI.csv	0.0468101	119.027
																																04b Rydh_ResTYP_Con-StPt24_Ins15mm_IMI.csv	0.0453012	114.53
																																04b Rydh_ResTYP_Con-StPt24_Ins20mm_IMI.csv	0.036509	112.466
CITY	CASE NUMBER	Setpoint	Insulation thickness	U-value (W/m².k)	Heating Load	Cooling Load (kWh/m².yr)		CITY	CASE NUMBER	Setpoint	Insulation thickness	U-value (W/m².k)	Heating Load	Cooling Load (kWh/m².yr)		CITY	CASE NUMBER	Setpoint	Insulation thickness	U-value (W/m².k)	Heating Load	Cooling Load (kWh/m².yr)										04b Rydh_ResTYP_Con-StPt26_Ins5mm_IMI.csv	0.0587829	108.514
out I-M-I-M		22°C	0	4.45	7.28257	309.196		out M-I		22°C	0	4.45	7.28257	309.196		out M-I-M-I		22°C	0	4.45	7.28257	309.196		00mm Insulation	04b Rydh_ResTYP_00Insu-StPt22_Ins00mm.csv	7.28257	309.196					04b Rydh_ResTYP_Con-StPt26_Ins10mm_IMI.csv	0.0267406	99.9382
			5	0.529	0.00764633	168.394					5	0.529	0.163773	164.523					5	0.529	0.0816717	167.048			04b Rydh_ResTYP_00Insu-StPt24_Ins00mm.csv	7.0644	244.123					04b Rydh_ResTYP_Con-StPt26_Ins15mm_IMI.csv	0.0228564	98.5511
			10	0.281	2.41128e-12	145.078					10	0.281	0.152323	144.945					10	0.281	0.0707611	143.387			04b Rydh_ResTYP_00Insu-StPt26_Ins00mm.csv	7.0208	188.193					04b Rydh_ResTYP_Con-StPt26_Ins20mm_IMI.csv	0.0213843	98.2421
			15	0.191	2.2944e-12	135.686					15	0.191	0.180417	136.671					15	0.191	0.067533	134.103			04b Rydh_ResTYP_00Insu-StPt28_Ins00mm.csv	7.01515	140.354					04b Rydh_ResTYP_Con-StPt28_Ins5mm_IMI.csv	0.0584985	86.706
			20	0.145	2.23036e-12	130.48					20	0.145	0.166077	131.536					20	0.145	0.0651021	129.209			04b Rydh_ResTYP_00Insu-StPt30_Ins00mm.csv	7.01447	99.7048					04b Rydh_ResTYP_Con-StPt28_Ins10mm_IMI.csv	0.0225159	82.2396
		24°C	0	4.45	7.0644	244.123				24°C	0	4.45	7.0644	244.123				24°C	0	4.45	7.0644	244.123										04b Rydh_ResTYP_Con-StPt28_Ins15mm_IMI.csv	0.0130456	82.6602
			5	0.529	0.00365531	139.195					5	0.529	0.160946	139.237					5	0.529	0.0671454	139.901										04b Rydh_ResTYP_Con-StPt28_Ins20mm_IMI.csv	0.0126003	83.9025
			10	0.281	1.66765e-12	122.927					10	0.281	0.145078	126.216					10	0.281	0.045363	123.803										04b Rydh_ResTYP_Con-StPt30_Ins5mm_IMI.csv	0.0584975	67.4822
			15	0.191	1.60945e-12	117.433					15	0.191	0.158819	120.935					15	0.191	0.041145	118.06										04b Rydh_ResTYP_Con-StPt30_Ins10mm_IMI.csv	0.0223169	66.5043
			20	0.145	1.57709e-12	114.556					20	0.145	0.132096	117.527					20	0.145	0.0375151	115.175										04b Rydh_ResTYP_Con-StPt30_Ins15mm_IMI.csv	0.0104515	67.8794
		26°C	0	4.45	7.0208	188.193				26°C	0	4.45	7.0208	188.193				26°C	0	4.45	7.0208	188.193										04b Rydh_ResTYP_Con-StPt30_Ins20mm_IMI.csv	0.0087222	69.8125
			5	0.529	0.00352517	113.082					5	0.529	0.159478	115.418					5	0.529	0.0637222	114.976									IMIM	04b Rydh_ResTYP_Con-StPt22_Ins5mm_IMIM.csv	0.00764633	168.394
			10	0.281	7.82683e-13	102.031					10	0.281	0.140329	107.764					10	0.281	0.0294908	104.542										04b Rydh_ResTYP_Con-StPt22_Ins10mm_IMIM.csv	2.41128e-12	145.078
			15	0.191	7.60275e-13	99.2512					15	0.191	0.142132	105.23					15	0.191	0.0231176	101.985										04b Rydh_ResTYP_Con-StPt22_Ins15mm_IMIM.csv	2.2944e-12	135.686
			20	0.145	7.56415e-13	98.4537					20	0.145	0.106822	103.464					20	0.145	0.0217633	100.961										04b Rydh_ResTYP_Con-StPt22_Ins20mm_IMIM.csv	2.23036e-12	130.48
		28°C	0	4.45	7.01515	140.354				28°C	0	4.45	7.01515	140.354				28°C	0	4.45	7.01515	140.354										04b Rydh_ResTYP_Con-StPt24_Ins5mm_IMIM.csv	0.00365531	139.195
			5	0.529	0.00352215	89.358					5	0.529	0.158913	93.6869					5	0.529	0.062824	92.4411										04b Rydh_ResTYP_Con-StPt24_Ins10mm_IMIM.csv	1.66765e-12	122.927
			10	0.281	5.2245e-13	83.5239					10	0.281	0.138663	90.0575					10	0.281	0.0242496	86.4843										04b Rydh_ResTYP_Con-StPt24_Ins15mm_IMIM.csv	1.60945e-12	117.433
			15	0.191	5.06904e-13	82.1586					15	0.191	0.1303	89.6021					15	0.191	0.014727	86.0165										04b Rydh_ResTYP_Con-StPt24_Ins20mm_IMIM.csv	1.57709e-12	114.556
			20	0.145	4.99104e-13	82.5407					20	0.145	0.0881035	89.3115					20	0.145	0.0129032	86.6108										04b Rydh_ResTYP_Con-StPt26_Ins5mm_IMIM.csv	0.00352517	113.082
		30°C	0	4.45	7.01447	99.7048				30°C	0	4.45	7.01447	99.7048				30°C	0	4.45	7.01447	99.7048										04b Rydh_ResTYP_Con-StPt26_Ins10mm_IMIM.csv	7.82683e-13	102.031
			5	0.529	0.00352204	68.7131					5	0.529	0.158754	74.3261					5	0.529	0.0626661	72.5257										04b Rydh_ResTYP_Con-StPt26_Ins15mm_IMIM.csv	7.60275e-13	99.2512
			10	0.281	3.59358e-13	66.55					10	0.281	0.138151	73.6654					10	0.281	0.023495	70.1809										04b Rydh_ResTYP_Con-StPt26_Ins20mm_IMIM.csv	7.56415e-13	98.4537
			15	0.191	3.61914e-13	67.1725					15	0.191	0.126124	74.5864					15	0.191	0.0115894	70.9756										04b Rydh_ResTYP_Con-StPt28_Ins5mm_IMIM.csv	0.00352215	89.358
			20	0.145	3.63165e-13	68.099					20	0.145	0.0799173	75.3354					20	0.145	0.00859713	72.4494										04b Rydh_ResTYP_Con-StPt28_Ins10mm_IMIM.csv	5.2245e-13	83.5239
																																04b Rydh_ResTYP_Con-StPt28_Ins15mm_IMIM.csv	5.06904e-13	82.1586
																																04b Rydh_ResTYP_Con-StPt28_Ins20mm_IMIM.csv	4.99104e-13	82.5407
																																04b Rydh_ResTYP_Con-StPt30_Ins5mm_IMIM.csv	0.00352204	68.7131
																																04b Rydh_ResTYP_Con-StPt30_Ins10mm_IMIM.csv	3.59358e-13	66.55
																																04b Rydh_ResTYP_Con-StPt30_Ins15mm_IMIM.csv	3.61914e-13	67.1725
																																04b Rydh_ResTYP_Con-StPt30_Ins20mm_IMIM.csv	3.63165e-13	68.099
																															MI	04b Rydh_ResTYP_Con-StPt22_Ins5mm_MI.csv	0.163773	164.523
																																04b Rydh_ResTYP_Con-StPt22_Ins10mm_MI.csv	0.152323	144.945
																																04b Rydh_ResTYP_Con-StPt22_Ins15mm_MI.csv	0.180417	136.671
																																04b Rydh_ResTYP_Con-StPt22_Ins20mm_MI.csv	0.166077	131.536
																																04b Rydh_ResTYP_Con-StPt24_Ins5mm_MI.csv	0.160946	139.237
																																04b Rydh_ResTYP_Con-StPt24_Ins10mm_MI.csv	0.145078	126.216
																																04b Rydh_ResTYP_Con-StPt24_Ins15mm_MI.csv	0.158819	120.935
																																04b Rydh_ResTYP_Con-StPt24_Ins20mm_MI.csv	0.132096	117.527
																																04b Rydh_ResTYP_Con-StPt26_Ins5mm_MI.csv	0.159478	115.418
																																04b Rydh_ResTYP_Con-StPt26_Ins10mm_MI.csv	0.140329	107.764
																																04b Rydh_ResTYP_Con-StPt26_Ins15mm_MI.csv	0.142132	105.23
																																04b Rydh_ResTYP_Con-StPt26_Ins20mm_MI.csv	0.106822	103.464
																																04b Rydh_ResTYP_Con-StPt28_Ins5mm_MI.csv	0.158913	93.6869
																																04b Rydh_ResTYP_Con-StPt28_Ins10mm_MI.csv	0.138663	90.0575
																																04b Rydh_ResTYP_Con-StPt28_Ins15mm_MI.csv	0.1303	89.6021
																																04b Rydh_ResTYP_Con-StPt28_Ins20mm_MI.csv	0.0881035	89.3115
																																04b Rydh_ResTYP_Con-StPt30_Ins5mm_MI.csv	0.158754	74.3261
																																04b Rydh_ResTYP_Con-StPt30_Ins10mm_MI.csv	0.138151	73.6654
																																04b Rydh_ResTYP_Con-StPt30_Ins15mm_MI.csv	0.126124	74.5864
																																04b Rydh_ResTYP_Con-StPt30_Ins20mm_MI.csv	0.0799173	75.3354
																															MIMI	04b Rydh_ResTYP_Con-StPt22_Ins5mm_MIMI.csv	0.0816717	167.048
																																04b Rydh_ResTYP_Con-StPt22_Ins10mm_MIMI.csv	0.0707611	143.387
																																04b Rydh_ResTYP_Con-StPt22_Ins15mm_MIMI.csv	0.067533	134.103
																																04b Rydh_ResTYP_Con-StPt22_Ins20mm_MIMI.csv	0.0651021	129.209
																																04b Rydh_ResTYP_Con-StPt24_Ins5mm_MIMI.csv	0.0671454	139.901
																																04b Rydh_ResTYP_Con-StPt24_Ins10mm_MIMI.csv	0.045363	123.803
																																04b Rydh_ResTYP_Con-StPt24_Ins15mm_MIMI.csv	0.041145	118.06
																																04b Rydh_ResTYP_Con-StPt24_Ins20mm_MIMI.csv	0.0375151	115.175
																																04b Rydh_ResTYP_Con-StPt26_Ins5mm_MIMI.csv	0.0637222	114.976
																																04b Rydh_ResTYP_Con-StPt26_Ins10mm_MIMI.csv	0.0294908	104.542
																																04b Rydh_ResTYP_Con-StPt26_Ins15mm_MIMI.csv	0.0231176	101.985
																																04b Rydh_ResTYP_Con-StPt26_Ins20mm_MIMI.csv	0.0217633	100.961
																																04b Rydh_ResTYP_Con-StPt28_Ins5mm_MIMI.csv	0.062824	92.4411
																																04b Rydh_ResTYP_Con-StPt28_Ins10mm_MIMI.csv	0.0242496	86.4843
																																04b Rydh_ResTYP_Con-StPt28_Ins15mm_MIMI.csv	0.014727	86.0165
																																04b Rydh_ResTYP_Con-StPt28_Ins20mm_MIMI.csv	0.0129032	86.6108
																																04b Rydh_ResTYP_Con-StPt30_Ins5mm_MIMI.csv	0.0626661	72.5257
																																04b Rydh_ResTYP_Con-StPt30_Ins10mm_MIMI.csv	0.023495	70.1809
																																04b Rydh_ResTYP_Con-StPt30_Ins15mm_MIMI.csv	0.0115894	70.9756
																																04b Rydh_ResTYP_Con-StPt30_Ins20mm_MIMI.csv	0.00859713	72.4494

## Sheet: M_I_M
04 Rydh_ResTYP										point of thermal inflexion for various insulation thickneses
	CITY	CASE NUMBER	Setpoint	Insulation thickness	U-value (W/m².k)	Heating Load	Cooling Load (kWh/m².yr)			insulation Thickness	corrosponding Setpoint	0 mm Energy	0mm-(X)mm	(E) saving %			04 Rydh_ResTYP	DFLT- MIM							M01 - 100mm brick	Insulation Board
	DFLT- MIM	TCSN-22-0	22°C	0	4.45	7.28257	309.196			05cm	22	309.196	132.723	0.429251			05 cm	xx	0					thick(m)	0.2	0.1
		TCSN-22-5		5	0.529	0.00749517	176.473				24	244.123	97.5865	0.399743			10 cm	xx	0					cond (W/m.K)	0.89	0.03
		TCSN-22-10		10	0.281	2.5142e-12	150.708				26	188.193	68.6261	0.364658			15 cm	xx	0					R-value	0.224719	3.33333
		TCSN-22-15		15	0.191	2.34585e-12	139.845				28	140.354	45.1627	0.321776			20 cm	xx	0
		TCSN-22-20		20	0.145	2.2784e-12	133.808				30	99.7048	25.7988	0.258752										ƩR-value	3.55805
		TCSN-24-0	24°C	0	4.45	7.0644	244.123			10cm	22	309.196	158.487	0.51258										U-value	0.281053
		TCSN-24-5		5	0.529	0.00291966	146.537				24	244.123	115.661	0.47378
		TCSN-24-10		10	0.281	1.75523e-12	128.462				26	188.193	80.9957	0.430387
		TCSN-24-15		15	0.191	1.66444e-12	121.587				28	140.354	52.4199	0.373482
		TCSN-24-20		20	0.145	1.62831e-12	117.882				30	99.7048	29.1252	0.292115
		TCSN-26-0	26°C	0	4.45	7.0208	188.193			15cm	22	309.196	169.351	0.547714
		TCSN-26-5		5	0.529	0.0027596	119.567				24	244.123	122.536	0.501943
		TCSN-26-10		10	0.281	8.26242e-13	107.197				26	188.193	84.7993	0.450598
		TCSN-26-15		15	0.191	7.93533e-13	103.394				28	140.354	54.34	0.387163
		TCSN-26-20		20	0.145	7.75852e-13	101.777				30	99.7048	29.2557	0.293423
		TCSN-28-0	28°C	0	4.45	7.01515	140.354			20cm	22	309.196	175.387	0.567237
		TCSN-28-5		5	0.529	0.00275515	95.1917				24	244.123	126.241	0.517122
		TCSN-28-10		10	0.281	5.56753e-13	87.9345				26	188.193	86.4163	0.45919
		TCSN-28-15		15	0.191	5.29469e-13	86.0143				28	140.354	54.601	0.389022
		TCSN-28-20		20	0.145	5.19152e-13	85.7534				30	99.7048	28.8293	0.289146
		TCSN-30-0	30°C	0	4.45	7.01447	99.7048
		TCSN-30-5		5	0.529	0.00275513	73.906				max		175.387	0.567237
		TCSN-30-10		10	0.281	3.82647e-13	70.5796				min		25.7988	0.258752
		TCSN-30-15		15	0.191	3.76138e-13	70.4492						for PTI
		TCSN-30-20		20	0.145	3.74728e-13	70.8756
					max	7.28257	309.196
					Min	3.74728e-13	70.4492
							For Load
								I	xx
																						xx	I
								I	xx
																						xx	I

## Sheet: I_M
										point of thermal inflexion for various insulation thickneses
	CITY	CASE NUMBER	Setpoint	Insulation thickness	U-value (W/m².k)	Heating Load	Cooling Load (kWh/m².yr)			insulation Thickness	corrosponding Setpoint	0 mm Energy	0mm-(X)mm	(E) saving %			04 Rydh_ResTYP	IM							M01 - 100mm brick	Insulation Board
	IM	TCSN-22-0	22°C	0	4.45	7.28257	309.196			05cm	22	309.196	141.926	0.459018			05 cm	xx	0					thick(m)	0.2	0.1
		TCSN-22-5		5	0.529	0.0028069	167.269				24	244.123	106.064	0.434469			10 cm	xx	0					cond (W/m.K)	0.89	0.03
		TCSN-22-10		10	0.281	2.41662e-12	144.862				26	188.193	76.0717	0.404222			15 cm	xx	0					R-value	0.224719	3.33333
		TCSN-22-15		15	0.191	2.30497e-12	135.622				28	140.354	51.8476	0.369405			20 cm	xx	0
		TCSN-22-20		20	0.145	2.22347e-12	130.546				30	99.7048	31.7551	0.318491										ƩR-value	3.55805
		TCSN-24-0	24°C	0	4.45	7.0644	244.123			10cm	22	309.196	164.334	0.531488										U-value	0.281053
		TCSN-24-5		5	0.529	0.000247114	138.059				24	244.123	121.404	0.497307
		TCSN-24-10		10	0.281	1.68252e-12	122.719				26	188.193	86.495	0.459608
		TCSN-24-15		15	0.191	1.60328e-12	117.403				28	140.354	57.0968	0.406805
		TCSN-24-20		20	0.145	1.56981e-12	114.628				30	99.7048	33.3977	0.334966
		TCSN-26-0	26°C	0	4.45	7.0208	188.193			15cm	22	309.196	173.574	0.561372
		TCSN-26-5		5	0.529	0.000243123	112.121				24	244.123	126.72	0.519083
		TCSN-26-10		10	0.281	7.89863e-13	101.698				26	188.193	89.1164	0.473537
		TCSN-26-15		15	0.191	7.5863e-13	99.0765				28	140.354	58.3306	0.415596
		TCSN-26-20		20	0.145	7.5163e-13	98.2467				30	99.7048	32.6734	0.327701
		TCSN-28-0	28°C	0	4.45	7.01515	140.354			20cm	22	309.196	178.65	0.577789
		TCSN-28-5		5	0.529	0.000243123	88.5068				24	244.123	129.495	0.530449
		TCSN-28-10		10	0.281	5.21188e-13	83.2575				26	188.193	89.9462	0.477947
		TCSN-28-15		15	0.191	4.99493e-13	82.0237				28	140.354	57.928	0.412727
		TCSN-28-20		20	0.145	4.99712e-13	82.4263				30	99.7048	31.6772	0.317709
		TCSN-30-0	30°C	0	4.45	7.01447	99.7048
		TCSN-30-5		5	0.529	0.000243123	67.9497				max		178.65	0.577789
		TCSN-30-10		10	0.281	3.63755e-13	66.3071				min		31.6772	0.317709
		TCSN-30-15		15	0.191	3.62183e-13	67.0315						for PTI
		TCSN-30-20		20	0.145	3.64083e-13	68.0277
					max	7.28257	309.196
					Min	3.62183e-13	66.3071
							For Load
								I	xx
																						xx	I
								I	xx
																						xx	I

## Sheet: I_M_I
										point of thermal inflexion for various insulation thickneses
	CITY	CASE NUMBER	Setpoint	Insulation thickness	U-value (W/m².k)	Heating Load	Cooling Load (kWh/m².yr)			insulation Thickness	corrosponding Setpoint	0 mm Energy	0mm-(X)mm	(E) saving %			04 Rydh_ResTYP	IMI							M01 - 100mm brick	Insulation Board
	IMI	TCSN-22-0	22°C	0	4.45	7.28257	309.196			05cm	22	309.196	149.78	0.484419			05 cm	xx	0					thick(m)	0.2	0.1
		TCSN-22-5		5	0.529	0.0780002	159.415				24	244.123	111.461	0.456575			10 cm	xx	0					cond (W/m.K)	0.89	0.03
		TCSN-22-10		10	0.281	0.0738572	138.541				26	188.193	79.6787	0.423389			15 cm	xx	0					R-value	0.224719	3.33333
		TCSN-22-15		15	0.191	0.0744173	130.546				28	140.354	53.6483	0.382235			20 cm	xx	0
		TCSN-22-20		20	0.145	0.073119	126.384				30	99.7048	32.2226	0.32318										ƩR-value	3.55805
		TCSN-24-0	24°C	0	4.45	7.0644	244.123			10cm	22	309.196	170.654	0.551929										U-value	0.281053
		TCSN-24-5		5	0.529	0.0618652	132.663				24	244.123	125.096	0.512431
		TCSN-24-10		10	0.281	0.0468101	119.027				26	188.193	88.2546	0.468958
		TCSN-24-15		15	0.191	0.0453012	114.53				28	140.354	58.1147	0.414057
		TCSN-24-20		20	0.145	0.036509	112.466				30	99.7048	33.2005	0.332988
		TCSN-26-0	26°C	0	4.45	7.0208	188.193			15cm	22	309.196	178.65	0.57779
		TCSN-26-5		5	0.529	0.0587829	108.514				24	244.123	129.594	0.530853
		TCSN-26-10		10	0.281	0.0267406	99.9382				26	188.193	89.6418	0.476329
		TCSN-26-15		15	0.191	0.0228564	98.5511				28	140.354	57.6942	0.411061
		TCSN-26-20		20	0.145	0.0213843	98.2421				30	99.7048	31.8254	0.319196
		TCSN-28-0	28°C	0	4.45	7.01515	140.354			20cm	22	309.196	182.811	0.591248
		TCSN-28-5		5	0.529	0.0584985	86.706				24	244.123	131.657	0.539305
		TCSN-28-10		10	0.281	0.0225159	82.2396				26	188.193	89.9508	0.477971
		TCSN-28-15		15	0.191	0.0130456	82.6602				28	140.354	56.4519	0.40221
		TCSN-28-20		20	0.145	0.0126003	83.9025				30	99.7048	29.8923	0.299808
		TCSN-30-0	30°C	0	4.45	7.01447	99.7048
		TCSN-30-5		5	0.529	0.0584975	67.4822				max		182.811	0.591248
		TCSN-30-10		10	0.281	0.0223169	66.5043				min		29.8923	0.299808
		TCSN-30-15		15	0.191	0.0104515	67.8794						for PTI
		TCSN-30-20		20	0.145	0.0087222	69.8125
					max	7.28257	309.196
					Min	0.0087222	66.5043
							For Load
								I	xx
																						xx	I
								I	xx
																						xx	I

## Sheet: I_M_I_M
										point of thermal inflexion for various insulation thickneses
	CITY	CASE NUMBER	Setpoint	Insulation thickness	U-value (W/m².k)	Heating Load	Cooling Load (kWh/m².yr)			insulation Thickness	corrosponding Setpoint	0 mm Energy	0mm-(X)mm	(E) saving %			04 Rydh_ResTYP	IMIM							M01 - 100mm brick	Insulation Board
	IMIM	TCSN-22-0	22°C	0	4.45	7.28257	309.196			05cm	22	309.196	140.801	0.455379			05 cm	xx	0					thick(m)	0.2	0.1
		TCSN-22-5		5	0.529	0.00764633	168.394				24	244.123	104.928	0.429816			10 cm	xx	0					cond (W/m.K)	0.89	0.03
		TCSN-22-10		10	0.281	2.41128e-12	145.078				26	188.193	75.1112	0.399118			15 cm	xx	0					R-value	0.224719	3.33333
		TCSN-22-15		15	0.191	2.2944e-12	135.686				28	140.354	50.9964	0.36334			20 cm	xx	0
		TCSN-22-20		20	0.145	2.23036e-12	130.48				30	99.7048	30.9917	0.310835										ƩR-value	3.55805
		TCSN-24-0	24°C	0	4.45	7.0644	244.123			10cm	22	309.196	164.118	0.530789										U-value	0.281053
		TCSN-24-5		5	0.529	0.00365531	139.195				24	244.123	121.196	0.496454
		TCSN-24-10		10	0.281	1.66765e-12	122.927				26	188.193	86.1618	0.457838
		TCSN-24-15		15	0.191	1.60945e-12	117.433				28	140.354	56.8305	0.404907
		TCSN-24-20		20	0.145	1.57709e-12	114.556				30	99.7048	33.1548	0.332529
		TCSN-26-0	26°C	0	4.45	7.0208	188.193			15cm	22	309.196	173.509	0.561163
		TCSN-26-5		5	0.529	0.00352517	113.082				24	244.123	126.69	0.518961
		TCSN-26-10		10	0.281	7.82683e-13	102.031				26	188.193	88.9417	0.472609
		TCSN-26-15		15	0.191	7.60275e-13	99.2512				28	140.354	58.1957	0.414634
		TCSN-26-20		20	0.145	7.56415e-13	98.4537				30	99.7048	32.5323	0.326286
		TCSN-28-0	28°C	0	4.45	7.01515	140.354			20cm	22	309.196	178.715	0.578001
		TCSN-28-5		5	0.529	0.00352215	89.358				24	244.123	129.567	0.530743
		TCSN-28-10		10	0.281	5.2245e-13	83.5239				26	188.193	89.7392	0.476847
		TCSN-28-15		15	0.191	5.06904e-13	82.1586				28	140.354	57.8136	0.411912
		TCSN-28-20		20	0.145	4.99104e-13	82.5407				30	99.7048	31.6058	0.316994
		TCSN-30-0	30°C	0	4.45	7.01447	99.7048
		TCSN-30-5		5	0.529	0.00352204	68.7131				max		178.715	0.578001
		TCSN-30-10		10	0.281	3.59358e-13	66.55				min		30.9917	0.310835
		TCSN-30-15		15	0.191	3.61914e-13	67.1725						for PTI
		TCSN-30-20		20	0.145	3.63165e-13	68.099
					max	7.28257	309.196
					Min	3.59358e-13	66.55
							For Load
								I	xx
																						xx	I
								I	xx
																						xx	I

## Sheet: M_I
										point of thermal inflexion for various insulation thickneses
	CITY	CASE NUMBER	Setpoint	Insulation thickness	U-value (W/m².k)	Heating Load	Cooling Load (kWh/m².yr)			insulation Thickness	corrosponding Setpoint	0 mm Energy	0mm-(X)mm	(E) saving %			04 Rydh_ResTYP	MI							M01 - 100mm brick	Insulation Board
	MI	TCSN-22-0	22°C	0	4.45	7.28257	309.196			05cm	22	309.196	144.673	0.467901			05 cm	xx	0					thick(m)	0.2	0.1
		TCSN-22-5		5	0.529	0.163773	164.523				24	244.123	104.886	0.429644			10 cm	xx	0					cond (W/m.K)	0.89	0.03
		TCSN-22-10		10	0.281	0.152323	144.945				26	188.193	72.7753	0.386706			15 cm	33.78	0					R-value	0.224719	3.33333
		TCSN-22-15		15	0.191	0.180417	136.671				28	140.354	46.6674	0.332497			20 cm	33.1847	0
		TCSN-22-20		20	0.145	0.166077	131.536				30	99.7048	25.3788	0.254539										ƩR-value	3.55805
		TCSN-24-0	24°C	0	4.45	7.0644	244.123			10cm	22	309.196	164.25	0.531218										U-value	0.281053
		TCSN-24-5		5	0.529	0.160946	139.237				24	244.123	117.907	0.482981
		TCSN-24-10		10	0.281	0.145078	126.216				26	188.193	80.4292	0.427376
		TCSN-24-15		15	0.191	0.158819	120.935				28	140.354	50.2969	0.358356
		TCSN-24-20		20	0.145	0.132096	117.527				30	99.7048	26.0394	0.261165
		TCSN-26-0	26°C	0	4.45	7.0208	188.193			15cm	22	309.196	172.524	0.557979
		TCSN-26-5		5	0.529	0.159478	115.418				24	244.123	123.188	0.504615
		TCSN-26-10		10	0.281	0.140329	107.764				26	188.193	82.963	0.44084
		TCSN-26-15		15	0.191	0.142132	105.23				28	140.354	50.7523	0.361601
		TCSN-26-20		20	0.145	0.106822	103.464				30	99.7048	25.1184	0.251927
		TCSN-28-0	28°C	0	4.45	7.01515	140.354			20cm	22	309.196	177.66	0.574587
		TCSN-28-5		5	0.529	0.158913	93.6869				24	244.123	126.597	0.518577
		TCSN-28-10		10	0.281	0.138663	90.0575				26	188.193	84.729	0.450224
		TCSN-28-15		15	0.191	0.1303	89.6021				28	140.354	51.0428	0.363671
		TCSN-28-20		20	0.145	0.0881035	89.3115				30	99.7048	24.3694	0.244416
		TCSN-30-0	30°C	0	4.45	7.01447	99.7048
		TCSN-30-5		5	0.529	0.158754	74.3261				max		177.66	0.574587
		TCSN-30-10		10	0.281	0.138151	73.6654				min		24.3694	0.244416
		TCSN-30-15		15	0.191	0.126124	74.5864						for PTI
		TCSN-30-20		20	0.145	0.0799173	75.3354
					max	7.28257	309.196
					Min	0.0799173	73.6654
							For Load
								I	xx
																						xx	I
								II	33.78
																						33.1847	II

## Sheet: M_I_M_I
										point of thermal inflexion for various insulation thickneses
	CITY	CASE NUMBER	Setpoint	Insulation thickness	U-value (W/m².k)	Heating Load	Cooling Load (kWh/m².yr)			insulation Thickness	corrosponding Setpoint	0 mm Energy	0mm-(X)mm	(E) saving %			04 Rydh_ResTYP	MIMI							M01 - 100mm brick	Insulation Board
	MIMI	TCSN-22-0	22°C	0	4.45	7.28257	309.196			05cm	22	309.196	142.147	0.459733			05 cm	xx	0					thick(m)	0.2	0.1
		TCSN-22-5		5	0.529	0.0816717	167.048				24	244.123	104.222	0.426923			10 cm	xx	0					cond (W/m.K)	0.89	0.03
		TCSN-22-10		10	0.281	0.0707611	143.387				26	188.193	73.2174	0.389055			15 cm	xx	0					R-value	0.224719	3.33333
		TCSN-22-15		15	0.191	0.067533	134.103				28	140.354	47.9133	0.341374			20 cm	34.2511	0
		TCSN-22-20		20	0.145	0.0651021	129.209				30	99.7048	27.1791	0.272595										ƩR-value	3.55805
		TCSN-24-0	24°C	0	4.45	7.0644	244.123			10cm	22	309.196	165.809	0.536259										U-value	0.281053
		TCSN-24-5		5	0.529	0.0671454	139.901				24	244.123	120.321	0.492868
		TCSN-24-10		10	0.281	0.045363	123.803				26	188.193	83.6505	0.444493
		TCSN-24-15		15	0.191	0.041145	118.06				28	140.354	53.8701	0.383815
		TCSN-24-20		20	0.145	0.0375151	115.175				30	99.7048	29.5239	0.296113
		TCSN-26-0	26°C	0	4.45	7.0208	188.193			15cm	22	309.196	175.093	0.566284
		TCSN-26-5		5	0.529	0.0637222	114.976				24	244.123	126.063	0.516393
		TCSN-26-10		10	0.281	0.0294908	104.542				26	188.193	86.208	0.458083
		TCSN-26-15		15	0.191	0.0231176	101.985				28	140.354	54.3379	0.387148
		TCSN-26-20		20	0.145	0.0217633	100.961				30	99.7048	28.7292	0.288142
		TCSN-28-0	28°C	0	4.45	7.01515	140.354			20cm	22	309.196	179.987	0.582113
		TCSN-28-5		5	0.529	0.062824	92.4411				24	244.123	128.948	0.528207
		TCSN-28-10		10	0.281	0.0242496	86.4843				26	188.193	87.2314	0.463521
		TCSN-28-15		15	0.191	0.014727	86.0165				28	140.354	53.7436	0.382914
		TCSN-28-20		20	0.145	0.0129032	86.6108				30	99.7048	27.2554	0.273361
		TCSN-30-0	30°C	0	4.45	7.01447	99.7048
		TCSN-30-5		5	0.529	0.0626661	72.5257				max		179.987	0.582113
		TCSN-30-10		10	0.281	0.023495	70.1809				min		27.1791	0.272595
		TCSN-30-15		15	0.191	0.0115894	70.9756						for PTI
		TCSN-30-20		20	0.145	0.00859713	72.4494
					max	7.28257	309.196
					Min	0.00859713	70.1809
							For Load
								I	xx
																						xx	I
								I	xx
																						34.2511	II

## Sheet: SUMMARY OF PTI
	PTI for all configiration at different insualtion thicknesse							the A case [Tm~Ins~Tm] as arefrence
	Base M-I-M	I-M	I-M-I	I-M-I-M	M-I	M-I-M-I			Base M-I-M	I-M	I-M-I	I-M-I-M	M-I	M-I-M-I
5cm	xx	xx	xx	xx	xx	xx		5cm	#VALUE!	#VALUE!	#VALUE!	#VALUE!	#VALUE!	#VALUE!
10cm	xx	xx	xx	xx	xx	xx		10cm	#VALUE!	#VALUE!	#VALUE!	#VALUE!	#VALUE!	#VALUE!
15cm	xx	xx	xx	xx	33.78	xx		15cm	#VALUE!	#VALUE!	#VALUE!	#VALUE!	#VALUE!	#VALUE!
20cm	xx	xx	xx	xx	33.1847	34.2511		20cm	#VALUE!	#VALUE!	#VALUE!	#VALUE!	#VALUE!	#VALUE!
