# Supplementary material for: Data on anti-insulation detection via Point of Thermal Inflexion (PTI) in 1248 cases; 13 climates, four occupancy profiles, six wall configurations and four insulation levels
Source: Data Brief. 2017 Apr 15;12:333–5. doi: 10.1016/j.dib.2017.04.016 (PMC5412003; doi:10.1016/j.dib.2017.04.016)
Supplement: Supplementary file 3 — Supplementary material [file mmc3.zip › all 52 cases/06 Rydh_Ofc.xlsx]

## Sheet: 05 Rydh_Ofc CONF DATA
CITY	CASE NUMBER	Setpoint	Insulation thickness	U-value (W/m².k)	Heating Load	Cooling Load (kWh/m².yr)		CITY	CASE NUMBER	Setpoint	Insulation thickness	U-value (W/m².k)	Heating Load	Cooling Load (kWh/m².yr)		CITY	CASE NUMBER	Setpoint	Insulation thickness	U-value (W/m².k)	Heating Load	Cooling Load (kWh/m².yr)										filename	heating(PXInsu)	cooling(PXInsu)
Dflt - MIM		22°C	0	4.45	5.91162	122.376		out I-M		22°C	0	4.45	5.91162	122.376		out I-M-I		22°C	0	4.45	5.91162	122.376									IM	05 Rydh_Ofc_Conf-StPt22_Ins5mm_IM.csv	0.583778	90.2307
			5	0.529	0.458587	93.9989					5	0.529	0.583778	90.2307					5	0.529	0.225479	72.1508										05 Rydh_Ofc_Conf-StPt22_Ins10mm_IM.csv	0.10999	76.9419
			10	0.281	0.146393	80.4459					10	0.281	0.10999	76.9419					10	0.281	0.233064	63.0715										05 Rydh_Ofc_Conf-StPt22_Ins15mm_IM.csv	0.0308261	70.4078
			15	0.191	0.0534675	73.3266					15	0.191	0.0308261	70.4078					15	0.191	0.252125	59.3927										05 Rydh_Ofc_Conf-StPt22_Ins20mm_IM.csv	0.0117532	66.6008
			20	0.145	0.0264279	69.0194					20	0.145	0.0117532	66.6008					20	0.145	0.266964	57.4732										05 Rydh_Ofc_Conf-StPt24_Ins5mm_IM.csv	0.577519	72.7669
		24°C	0	4.45	5.88352	94.6384				24°C	0	4.45	5.88352	94.6384				24°C	0	4.45	5.88352	94.6384										05 Rydh_Ofc_Conf-StPt24_Ins10mm_IM.csv	0.1067	63.1245
			5	0.529	0.448177	76.0628					5	0.529	0.577519	72.7669					5	0.529	0.214938	59.4157										05 Rydh_Ofc_Conf-StPt24_Ins15mm_IM.csv	0.029197	58.1462
			10	0.281	0.142331	66.21					10	0.281	0.1067	63.1245					10	0.281	0.212992	53.2317										05 Rydh_Ofc_Conf-StPt24_Ins20mm_IM.csv	0.0107697	55.2714
			15	0.191	0.0505602	60.8849					15	0.191	0.029197	58.1462					15	0.191	0.228088	51.0412										05 Rydh_Ofc_Conf-StPt26_Ins5mm_IM.csv	0.575536	56.8938
			20	0.145	0.0254602	57.6967					20	0.145	0.0107697	55.2714					20	0.145	0.240444	49.9381										05 Rydh_Ofc_Conf-StPt26_Ins10mm_IM.csv	0.106292	50.5242
		26°C	0	4.45	5.87562	71.0632				26°C	0	4.45	5.87562	71.0632				26°C	0	4.45	5.87562	71.0632										05 Rydh_Ofc_Conf-StPt26_Ins15mm_IM.csv	0.029197	47.3369
			5	0.529	0.44547	59.8466					5	0.529	0.575536	56.8938					5	0.529	0.211833	48.0318										05 Rydh_Ofc_Conf-StPt26_Ins20mm_IM.csv	0.0107697	45.4521
			10	0.281	0.141798	53.4143					10	0.281	0.106292	50.5242					10	0.281	0.20004	44.1077										05 Rydh_Ofc_Conf-StPt28_Ins5mm_IM.csv	0.575324	43.1724
			15	0.191	0.0504146	49.8763					15	0.191	0.029197	47.3369					15	0.191	0.209221	43.0742										05 Rydh_Ofc_Conf-StPt28_Ins10mm_IM.csv	0.106134	39.4643
			20	0.145	0.0254602	47.6936					20	0.145	0.0107697	45.4521					20	0.145	0.218499	42.6779										05 Rydh_Ofc_Conf-StPt28_Ins15mm_IM.csv	0.029197	37.577
		28°C	0	4.45	5.8743	51.4269				28°C	0	4.45	5.8743	51.4269				28°C	0	4.45	5.8743	51.4269										05 Rydh_Ofc_Conf-StPt28_Ins20mm_IM.csv	0.0107697	36.5277
			5	0.529	0.44538	45.8345					5	0.529	0.575324	43.1724					5	0.529	0.211122	37.7237										05 Rydh_Ofc_Conf-StPt30_Ins5mm_IM.csv	0.575293	31.0652
			10	0.281	0.14163	41.9592					10	0.281	0.106134	39.4643					10	0.281	0.19558	36.009										05 Rydh_Ofc_Conf-StPt30_Ins10mm_IM.csv	0.106085	29.5313
			15	0.191	0.050384	39.7556					15	0.191	0.029197	37.577					15	0.191	0.196843	35.6674										05 Rydh_Ofc_Conf-StPt30_Ins15mm_IM.csv	0.029197	28.7903
			20	0.145	0.0254602	38.4578					20	0.145	0.0107697	36.5277					20	0.145	0.201621	35.7752										05 Rydh_Ofc_Conf-StPt30_Ins20mm_IM.csv	0.0107697	28.4271
		30°C	0	4.45	5.87423	34.7826				30°C	0	4.45	5.87423	34.7826				30°C	0	4.45	5.87423	34.7826									IMI	05 Rydh_Ofc_Conf-StPt22_Ins5mm_IMI.csv	0.225479	72.1508
			5	0.529	0.445378	33.4466					5	0.529	0.575293	31.0652					5	0.529	0.211108	28.7499										05 Rydh_Ofc_Conf-StPt22_Ins10mm_IMI.csv	0.233064	63.0715
			10	0.281	0.141614	31.8501					10	0.281	0.106085	29.5313					10	0.281	0.194058	28.6463										05 Rydh_Ofc_Conf-StPt22_Ins15mm_IMI.csv	0.252125	59.3927
			15	0.191	0.0503765	30.8885					15	0.191	0.029197	28.7903					15	0.191	0.192019	29.0881										05 Rydh_Ofc_Conf-StPt22_Ins20mm_IMI.csv	0.266964	57.4732
			20	0.145	0.0254602	30.3201					20	0.145	0.0107697	28.4271					20	0.145	0.191299	29.4755										05 Rydh_Ofc_Conf-StPt24_Ins5mm_IMI.csv	0.214938	59.4157
																																05 Rydh_Ofc_Conf-StPt24_Ins10mm_IMI.csv	0.212992	53.2317
																																05 Rydh_Ofc_Conf-StPt24_Ins15mm_IMI.csv	0.228088	51.0412
																																05 Rydh_Ofc_Conf-StPt24_Ins20mm_IMI.csv	0.240444	49.9381
CITY	CASE NUMBER	Setpoint	Insulation thickness	U-value (W/m².k)	Heating Load	Cooling Load (kWh/m².yr)		CITY	CASE NUMBER	Setpoint	Insulation thickness	U-value (W/m².k)	Heating Load	Cooling Load (kWh/m².yr)		CITY	CASE NUMBER	Setpoint	Insulation thickness	U-value (W/m².k)	Heating Load	Cooling Load (kWh/m².yr)										05 Rydh_Ofc_Conf-StPt26_Ins5mm_IMI.csv	0.211833	48.0318
out I-M-I-M		22°C	0	4.45	5.91162	122.376		out M-I		22°C	0	4.45	5.91162	122.376		out M-I-M-I		22°C	0	4.45	5.91162	122.376										05 Rydh_Ofc_Conf-StPt26_Ins10mm_IMI.csv	0.20004	44.1077
			5	0.529	0.526392	91.5459					5	0.529	0.536988	64.3568					5	0.529	0.212495	73.8032										05 Rydh_Ofc_Conf-StPt26_Ins15mm_IMI.csv	0.209221	43.0742
			10	0.281	0.185445	77.7627					10	0.281	0.452575	57.8436					10	0.281	0.194569	64.8888										05 Rydh_Ofc_Conf-StPt26_Ins20mm_IMI.csv	0.218499	42.6779
			15	0.191	0.0619936	70.8975					15	0.191	0.38788	56.3					15	0.191	0.217139	60.9817										05 Rydh_Ofc_Conf-StPt28_Ins5mm_IMI.csv	0.211122	37.7237
			20	0.145	0.0296419	66.8367					20	0.145	0.334123	56.1255					20	0.145	0.241183	58.8343										05 Rydh_Ofc_Conf-StPt28_Ins10mm_IMI.csv	0.19558	36.009
		24°C	0	4.45	5.88352	94.6384				24°C	0	4.45	5.88352	94.6384				24°C	0	4.45	5.88352	94.6384										05 Rydh_Ofc_Conf-StPt28_Ins15mm_IMI.csv	0.196843	35.6674
			5	0.529	0.522074	73.9471					5	0.529	0.525363	53.8293					5	0.529	0.201624	60.9263										05 Rydh_Ofc_Conf-StPt28_Ins20mm_IMI.csv	0.201621	35.7752
			10	0.281	0.181575	63.8471					10	0.281	0.442085	49.5239					10	0.281	0.177162	54.9711										05 Rydh_Ofc_Conf-StPt30_Ins5mm_IMI.csv	0.211108	28.7499
			15	0.191	0.0595591	58.6344					15	0.191	0.377566	48.7377					15	0.191	0.194342	52.5773										05 Rydh_Ofc_Conf-StPt30_Ins10mm_IMI.csv	0.194058	28.6463
			20	0.145	0.0293157	55.6077					20	0.145	0.318291	48.922					20	0.145	0.215325	51.2676										05 Rydh_Ofc_Conf-StPt30_Ins15mm_IMI.csv	0.192019	29.0881
		26°C	0	4.45	5.87562	71.0632				26°C	0	4.45	5.87562	71.0632				26°C	0	4.45	5.87562	71.0632										05 Rydh_Ofc_Conf-StPt30_Ins20mm_IMI.csv	0.191299	29.4755
			5	0.529	0.521227	57.9574					5	0.529	0.523582	44.2774					5	0.529	0.198658	49.3606									IMIM	05 Rydh_Ofc_Conf-StPt22_Ins5mm_IMIM.csv	0.526392	91.5459
			10	0.281	0.180922	51.2182					10	0.281	0.440024	41.6821					10	0.281	0.167139	45.7464										05 Rydh_Ofc_Conf-StPt22_Ins10mm_IMIM.csv	0.185445	77.7627
			15	0.191	0.0595591	47.8286					15	0.191	0.372991	41.519					15	0.191	0.177477	44.5377										05 Rydh_Ofc_Conf-StPt22_Ins15mm_IMIM.csv	0.0619936	70.8975
			20	0.145	0.0293157	45.8116					20	0.145	0.307294	41.9867					20	0.145	0.194467	43.9715										05 Rydh_Ofc_Conf-StPt22_Ins20mm_IMIM.csv	0.0296419	66.8367
		28°C	0	4.45	5.8743	51.4269				28°C	0	4.45	5.8743	51.4269				28°C	0	4.45	5.8743	51.4269										05 Rydh_Ofc_Conf-StPt24_Ins5mm_IMIM.csv	0.522074	73.9471
			5	0.529	0.521193	44.1385					5	0.529	0.522567	35.6249					5	0.529	0.19748	38.8788										05 Rydh_Ofc_Conf-StPt24_Ins10mm_IMIM.csv	0.181575	63.8471
			10	0.281	0.180694	40.0969					10	0.281	0.438618	34.479					10	0.281	0.163925	37.4554										05 Rydh_Ofc_Conf-StPt24_Ins15mm_IMIM.csv	0.0595591	58.6344
			15	0.191	0.0595591	38.0226					15	0.191	0.369334	34.7245					15	0.191	0.167035	37.037										05 Rydh_Ofc_Conf-StPt24_Ins20mm_IMIM.csv	0.0293157	55.6077
			20	0.145	0.0293157	36.8425					20	0.145	0.298862	35.389					20	0.145	0.179267	37.0063										05 Rydh_Ofc_Conf-StPt26_Ins5mm_IMIM.csv	0.521227	57.9574
		30°C	0	4.45	5.87423	34.7826				30°C	0	4.45	5.87423	34.7826				30°C	0	4.45	5.87423	34.7826										05 Rydh_Ofc_Conf-StPt26_Ins10mm_IMIM.csv	0.180922	51.2182
			5	0.529	0.52119	31.918					5	0.529	0.522097	27.9189					5	0.529	0.197455	29.7839										05 Rydh_Ofc_Conf-StPt26_Ins15mm_IMIM.csv	0.0595591	47.8286
			10	0.281	0.180667	30.1147					10	0.281	0.437821	27.9402					10	0.281	0.162959	29.9204										05 Rydh_Ofc_Conf-StPt26_Ins20mm_IMIM.csv	0.0293157	45.8116
			15	0.191	0.0595591	29.242					15	0.191	0.367142	28.5327					15	0.191	0.163246	30.3122										05 Rydh_Ofc_Conf-StPt28_Ins5mm_IMIM.csv	0.521193	44.1385
			20	0.145	0.0293157	28.783					20	0.145	0.293375	29.3117					20	0.145	0.170574	30.616										05 Rydh_Ofc_Conf-StPt28_Ins10mm_IMIM.csv	0.180694	40.0969
																																05 Rydh_Ofc_Conf-StPt28_Ins15mm_IMIM.csv	0.0595591	38.0226
																																05 Rydh_Ofc_Conf-StPt28_Ins20mm_IMIM.csv	0.0293157	36.8425
																																05 Rydh_Ofc_Conf-StPt30_Ins5mm_IMIM.csv	0.52119	31.918
																																05 Rydh_Ofc_Conf-StPt30_Ins10mm_IMIM.csv	0.180667	30.1147
																																05 Rydh_Ofc_Conf-StPt30_Ins15mm_IMIM.csv	0.0595591	29.242
																																05 Rydh_Ofc_Conf-StPt30_Ins20mm_IMIM.csv	0.0293157	28.783
																															MI	05 Rydh_Ofc_Conf-StPt22_Ins5mm_MI.csv	0.536988	64.3568
																																05 Rydh_Ofc_Conf-StPt22_Ins10mm_MI.csv	0.452575	57.8436
																																05 Rydh_Ofc_Conf-StPt22_Ins15mm_MI.csv	0.38788	56.3
																																05 Rydh_Ofc_Conf-StPt22_Ins20mm_MI.csv	0.334123	56.1255
																																05 Rydh_Ofc_Conf-StPt24_Ins5mm_MI.csv	0.525363	53.8293
																																05 Rydh_Ofc_Conf-StPt24_Ins10mm_MI.csv	0.442085	49.5239
																																05 Rydh_Ofc_Conf-StPt24_Ins15mm_MI.csv	0.377566	48.7377
																																05 Rydh_Ofc_Conf-StPt24_Ins20mm_MI.csv	0.318291	48.922
																																05 Rydh_Ofc_Conf-StPt26_Ins5mm_MI.csv	0.523582	44.2774
																																05 Rydh_Ofc_Conf-StPt26_Ins10mm_MI.csv	0.440024	41.6821
																																05 Rydh_Ofc_Conf-StPt26_Ins15mm_MI.csv	0.372991	41.519
																																05 Rydh_Ofc_Conf-StPt26_Ins20mm_MI.csv	0.307294	41.9867
																																05 Rydh_Ofc_Conf-StPt28_Ins5mm_MI.csv	0.522567	35.6249
																																05 Rydh_Ofc_Conf-StPt28_Ins10mm_MI.csv	0.438618	34.479
																																05 Rydh_Ofc_Conf-StPt28_Ins15mm_MI.csv	0.369334	34.7245
																																05 Rydh_Ofc_Conf-StPt28_Ins20mm_MI.csv	0.298862	35.389
																																05 Rydh_Ofc_Conf-StPt30_Ins5mm_MI.csv	0.522097	27.9189
																																05 Rydh_Ofc_Conf-StPt30_Ins10mm_MI.csv	0.437821	27.9402
																																05 Rydh_Ofc_Conf-StPt30_Ins15mm_MI.csv	0.367142	28.5327
																																05 Rydh_Ofc_Conf-StPt30_Ins20mm_MI.csv	0.293375	29.3117
																															MIMI	05 Rydh_Ofc_Conf-StPt22_Ins5mm_MIMI.csv	0.212495	73.8032
																																05 Rydh_Ofc_Conf-StPt22_Ins10mm_MIMI.csv	0.194569	64.8888
																																05 Rydh_Ofc_Conf-StPt22_Ins15mm_MIMI.csv	0.217139	60.9817
																																05 Rydh_Ofc_Conf-StPt22_Ins20mm_MIMI.csv	0.241183	58.8343
																																05 Rydh_Ofc_Conf-StPt24_Ins5mm_MIMI.csv	0.201624	60.9263
																																05 Rydh_Ofc_Conf-StPt24_Ins10mm_MIMI.csv	0.177162	54.9711
																																05 Rydh_Ofc_Conf-StPt24_Ins15mm_MIMI.csv	0.194342	52.5773
																																05 Rydh_Ofc_Conf-StPt24_Ins20mm_MIMI.csv	0.215325	51.2676
																																05 Rydh_Ofc_Conf-StPt26_Ins5mm_MIMI.csv	0.198658	49.3606
																																05 Rydh_Ofc_Conf-StPt26_Ins10mm_MIMI.csv	0.167139	45.7464
																																05 Rydh_Ofc_Conf-StPt26_Ins15mm_MIMI.csv	0.177477	44.5377
																																05 Rydh_Ofc_Conf-StPt26_Ins20mm_MIMI.csv	0.194467	43.9715
																																05 Rydh_Ofc_Conf-StPt28_Ins5mm_MIMI.csv	0.19748	38.8788
																																05 Rydh_Ofc_Conf-StPt28_Ins10mm_MIMI.csv	0.163925	37.4554
																																05 Rydh_Ofc_Conf-StPt28_Ins15mm_MIMI.csv	0.167035	37.037
																																05 Rydh_Ofc_Conf-StPt28_Ins20mm_MIMI.csv	0.179267	37.0063
																																05 Rydh_Ofc_Conf-StPt30_Ins5mm_MIMI.csv	0.197455	29.7839
																																05 Rydh_Ofc_Conf-StPt30_Ins10mm_MIMI.csv	0.162959	29.9204
																																05 Rydh_Ofc_Conf-StPt30_Ins15mm_MIMI.csv	0.163246	30.3122
																																05 Rydh_Ofc_Conf-StPt30_Ins20mm_MIMI.csv	0.170574	30.616

## Sheet: M_I_M
05 Rydh_Ofc										point of thermal inflexion for various insulation thickneses
	CITY	CASE NUMBER	Setpoint	Insulation thickness	U-value (W/m².k)	Heating Load	Cooling Load (kWh/m².yr)			insulation Thickness	corrosponding Setpoint	0 mm Energy	0mm-(X)mm	(E) saving %			05 Rydh_Ofc	DFLT- MIM							M01 - 100mm brick	Insulation Board
	DFLT- MIM	TCSN-22-0	22°C	0	4.45	5.91162	122.376			05cm	22	122.376	28.377	0.231884			05 cm	31.1325	0					thick(m)	0.2	0.1
		TCSN-22-5		5	0.529	0.458587	93.9989				24	94.6384	18.5756	0.19628			10 cm	31.4908	0					cond (W/m.K)	0.89	0.03
		TCSN-22-10		10	0.281	0.146393	80.4459				26	71.0632	11.2166	0.15784			15 cm	31.5897	0					R-value	0.224719	3.33333
		TCSN-22-15		15	0.191	0.0534675	73.3266				28	51.4269	5.5924	0.108745			20 cm	31.6306	0
		TCSN-22-20		20	0.145	0.0264279	69.0194				30	34.7826	1.33599	0.0384097										ƩR-value	3.55805
		TCSN-24-0	24°C	0	4.45	5.88352	94.6384			10cm	22	122.376	41.93	0.342633										U-value	0.281053
		TCSN-24-5		5	0.529	0.448177	76.0628				24	94.6384	28.4285	0.30039
		TCSN-24-10		10	0.281	0.142331	66.21				26	71.0632	17.649	0.248356
		TCSN-24-15		15	0.191	0.0505602	60.8849				28	51.4269	9.46772	0.1841
		TCSN-24-20		20	0.145	0.0254602	57.6967				30	34.7826	2.93248	0.0843089
		TCSN-26-0	26°C	0	4.45	5.87562	71.0632			15cm	22	122.376	49.0493	0.400808
		TCSN-26-5		5	0.529	0.44547	59.8466				24	94.6384	33.7535	0.356658
		TCSN-26-10		10	0.281	0.141798	53.4143				26	71.0632	21.1869	0.298141
		TCSN-26-15		15	0.191	0.0504146	49.8763				28	51.4269	11.6713	0.22695
		TCSN-26-20		20	0.145	0.0254602	47.6936				30	34.7826	3.89407	0.111955
		TCSN-28-0	28°C	0	4.45	5.8743	51.4269			20cm	22	122.376	53.3565	0.436005
		TCSN-28-5		5	0.529	0.44538	45.8345				24	94.6384	36.9417	0.390346
		TCSN-28-10		10	0.281	0.14163	41.9592				26	71.0632	23.3696	0.328857
		TCSN-28-15		15	0.191	0.050384	39.7556				28	51.4269	12.9691	0.252185
		TCSN-28-20		20	0.145	0.0254602	38.4578				30	34.7826	4.46246	0.128296
		TCSN-30-0	30°C	0	4.45	5.87423	34.7826
		TCSN-30-5		5	0.529	0.445378	33.4466				max		53.3565	0.436005
		TCSN-30-10		10	0.281	0.141614	31.8501				min		1.33599	0.0384097
		TCSN-30-15		15	0.191	0.0503765	30.8885						for PTI
		TCSN-30-20		20	0.145	0.0254602	30.3201
					max	5.91162	122.376
					Min	0.0254602	30.3201
							For Load
								II	31.1325
																						31.4908	II
								II	31.5897
																						31.6306	II

## Sheet: I_M
										point of thermal inflexion for various insulation thickneses
	CITY	CASE NUMBER	Setpoint	Insulation thickness	U-value (W/m².k)	Heating Load	Cooling Load (kWh/m².yr)			insulation Thickness	corrosponding Setpoint	0 mm Energy	0mm-(X)mm	(E) saving %			05 Rydh_Ofc	IM							M01 - 100mm brick	Insulation Board
	IM	TCSN-22-0	22°C	0	4.45	5.91162	122.376			05cm	22	122.376	32.1452	0.262676			05 cm	xxx	0					thick(m)	0.2	0.1
		TCSN-22-5		5	0.529	0.583778	90.2307				24	94.6384	21.8715	0.231106			10 cm	33.4281	0					cond (W/m.K)	0.89	0.03
		TCSN-22-10		10	0.281	0.10999	76.9419				26	71.0632	14.1694	0.199392			15 cm	32.6889	0					R-value	0.224719	3.33333
		TCSN-22-15		15	0.191	0.0308261	70.4078				28	51.4269	8.25455	0.16051			20 cm	32.3823	0
		TCSN-22-20		20	0.145	0.0117532	66.6008				30	34.7826	3.71739	0.106875										ƩR-value	3.55805
		TCSN-24-0	24°C	0	4.45	5.88352	94.6384			10cm	22	122.376	45.434	0.371266										U-value	0.281053
		TCSN-24-5		5	0.529	0.577519	72.7669				24	94.6384	31.514	0.332993
		TCSN-24-10		10	0.281	0.1067	63.1245				26	71.0632	20.539	0.289025
		TCSN-24-15		15	0.191	0.029197	58.1462				28	51.4269	11.9626	0.232613
		TCSN-24-20		20	0.145	0.0107697	55.2714				30	34.7826	5.25133	0.150976
		TCSN-26-0	26°C	0	4.45	5.87562	71.0632			15cm	22	122.376	51.9681	0.42466
		TCSN-26-5		5	0.529	0.575536	56.8938				24	94.6384	36.4923	0.385597
		TCSN-26-10		10	0.281	0.106292	50.5242				26	71.0632	23.7263	0.333876
		TCSN-26-15		15	0.191	0.029197	47.3369				28	51.4269	13.8499	0.269312
		TCSN-26-20		20	0.145	0.0107697	45.4521				30	34.7826	5.99232	0.172279
		TCSN-28-0	28°C	0	4.45	5.8743	51.4269			20cm	22	122.376	55.7751	0.455769
		TCSN-28-5		5	0.529	0.575324	43.1724				24	94.6384	39.367	0.415973
		TCSN-28-10		10	0.281	0.106134	39.4643				26	71.0632	25.6111	0.360399
		TCSN-28-15		15	0.191	0.029197	37.577				28	51.4269	14.8992	0.289717
		TCSN-28-20		20	0.145	0.0107697	36.5277				30	34.7826	6.35547	0.18272
		TCSN-30-0	30°C	0	4.45	5.87423	34.7826
		TCSN-30-5		5	0.529	0.575293	31.0652				max		55.7751	0.455769
		TCSN-30-10		10	0.281	0.106085	29.5313				min		3.71739	0.106875
		TCSN-30-15		15	0.191	0.029197	28.7903						for PTI
		TCSN-30-20		20	0.145	0.0107697	28.4271
					max	5.91162	122.376
					Min	0.0107697	28.4271
							For Load
								I	xxx
																						33.4281	II
								II	32.6889
																						32.3823	II

## Sheet: I_M_I
										point of thermal inflexion for various insulation thickneses
	CITY	CASE NUMBER	Setpoint	Insulation thickness	U-value (W/m².k)	Heating Load	Cooling Load (kWh/m².yr)			insulation Thickness	corrosponding Setpoint	0 mm Energy	0mm-(X)mm	(E) saving %			05 Rydh_Ofc	IMI							M01 - 100mm brick	Insulation Board
	IMI	TCSN-22-0	22°C	0	4.45	5.91162	122.376			05cm	22	122.376	50.2251	0.410417			05 cm	33.0336	0					thick(m)	0.2	0.1
		TCSN-22-5		5	0.529	0.225479	72.1508				24	94.6384	35.2227	0.372182			10 cm	32.0733	0					cond (W/m.K)	0.89	0.03
		TCSN-22-10		10	0.281	0.233064	63.0715				26	71.0632	23.0315	0.324098			15 cm	31.7911	0					R-value	0.224719	3.33333
		TCSN-22-15		15	0.191	0.252125	59.3927				28	51.4269	13.7032	0.26646			20 cm	31.5924	0
		TCSN-22-20		20	0.145	0.266964	57.4732				30	34.7826	6.03272	0.173441										ƩR-value	3.55805
		TCSN-24-0	24°C	0	4.45	5.88352	94.6384			10cm	22	122.376	59.3043	0.484608										U-value	0.281053
		TCSN-24-5		5	0.529	0.214938	59.4157				24	94.6384	41.4067	0.437526
		TCSN-24-10		10	0.281	0.212992	53.2317				26	71.0632	26.9555	0.379318
		TCSN-24-15		15	0.191	0.228088	51.0412				28	51.4269	15.4179	0.299802
		TCSN-24-20		20	0.145	0.240444	49.9381				30	34.7826	6.13624	0.176417
		TCSN-26-0	26°C	0	4.45	5.87562	71.0632			15cm	22	122.376	62.9831	0.514669
		TCSN-26-5		5	0.529	0.211833	48.0318				24	94.6384	43.5972	0.460671
		TCSN-26-10		10	0.281	0.20004	44.1077				26	71.0632	27.989	0.393861
		TCSN-26-15		15	0.191	0.209221	43.0742				28	51.4269	15.7595	0.306444
		TCSN-26-20		20	0.145	0.218499	42.6779				30	34.7826	5.69448	0.163716
		TCSN-28-0	28°C	0	4.45	5.8743	51.4269			20cm	22	122.376	64.9027	0.530355
		TCSN-28-5		5	0.529	0.211122	37.7237				24	94.6384	44.7003	0.472327
		TCSN-28-10		10	0.281	0.19558	36.009				26	71.0632	28.3853	0.399437
		TCSN-28-15		15	0.191	0.196843	35.6674				28	51.4269	15.6517	0.304349
		TCSN-28-20		20	0.145	0.201621	35.7752				30	34.7826	5.30713	0.15258
		TCSN-30-0	30°C	0	4.45	5.87423	34.7826
		TCSN-30-5		5	0.529	0.211108	28.7499				max		64.9027	0.530355
		TCSN-30-10		10	0.281	0.194058	28.6463				min		5.30713	0.15258
		TCSN-30-15		15	0.191	0.192019	29.0881						for PTI
		TCSN-30-20		20	0.145	0.191299	29.4755
					max	5.91162	122.376
					Min	0.191299	28.6463
							For Load
								II	33.0336
																						32.0733	II
								II	31.7911
																						31.5924	II

## Sheet: I_M_I_M
										point of thermal inflexion for various insulation thickneses
	CITY	CASE NUMBER	Setpoint	Insulation thickness	U-value (W/m².k)	Heating Load	Cooling Load (kWh/m².yr)			insulation Thickness	corrosponding Setpoint	0 mm Energy	0mm-(X)mm	(E) saving %			05 Rydh_Ofc	IMIM							M01 - 100mm brick	Insulation Board
	IMIM	TCSN-22-0	22°C	0	4.45	5.91162	122.376			05cm	22	122.376	30.8299	0.251928			05 cm	xxx	0					thick(m)	0.2	0.1
		TCSN-22-5		5	0.529	0.526392	91.5459				24	94.6384	20.6913	0.218636			10 cm	32.6744	0					cond (W/m.K)	0.89	0.03
		TCSN-22-10		10	0.281	0.185445	77.7627				26	71.0632	13.1059	0.184425			15 cm	32.399	0					R-value	0.224719	3.33333
		TCSN-22-15		15	0.191	0.0619936	70.8975				28	51.4269	7.28841	0.141724			20 cm	32.2748	0
		TCSN-22-20		20	0.145	0.0296419	66.8367				30	34.7826	2.86463	0.0823582										ƩR-value	3.55805
		TCSN-24-0	24°C	0	4.45	5.88352	94.6384			10cm	22	122.376	44.6132	0.364558										U-value	0.281053
		TCSN-24-5		5	0.529	0.522074	73.9471				24	94.6384	30.7914	0.325358
		TCSN-24-10		10	0.281	0.181575	63.8471				26	71.0632	19.845	0.279258
		TCSN-24-15		15	0.191	0.0595591	58.6344				28	51.4269	11.33	0.220312
		TCSN-24-20		20	0.145	0.0293157	55.6077				30	34.7826	4.66787	0.134201
		TCSN-26-0	26°C	0	4.45	5.87562	71.0632			15cm	22	122.376	51.4784	0.420658
		TCSN-26-5		5	0.529	0.521227	57.9574				24	94.6384	36.004	0.380438
		TCSN-26-10		10	0.281	0.180922	51.2182				26	71.0632	23.2347	0.326958
		TCSN-26-15		15	0.191	0.0595591	47.8286				28	51.4269	13.4043	0.260647
		TCSN-26-20		20	0.145	0.0293157	45.8116				30	34.7826	5.54063	0.159293
		TCSN-28-0	28°C	0	4.45	5.8743	51.4269			20cm	22	122.376	55.5391	0.453841
		TCSN-28-5		5	0.529	0.521193	44.1385				24	94.6384	39.0307	0.41242
		TCSN-28-10		10	0.281	0.180694	40.0969				26	71.0632	25.2516	0.35534
		TCSN-28-15		15	0.191	0.0595591	38.0226				28	51.4269	14.5844	0.283595
		TCSN-28-20		20	0.145	0.0293157	36.8425				30	34.7826	5.99957	0.172488
		TCSN-30-0	30°C	0	4.45	5.87423	34.7826
		TCSN-30-5		5	0.529	0.52119	31.918				max		55.5391	0.453841
		TCSN-30-10		10	0.281	0.180667	30.1147				min		2.86463	0.0823582
		TCSN-30-15		15	0.191	0.0595591	29.242						for PTI
		TCSN-30-20		20	0.145	0.0293157	28.783
					max	5.91162	122.376
					Min	0.0293157	28.783
							For Load
								I	xxx
																						32.6744	II
								II	32.399
																						32.2748	II

## Sheet: M_I
										point of thermal inflexion for various insulation thickneses
	CITY	CASE NUMBER	Setpoint	Insulation thickness	U-value (W/m².k)	Heating Load	Cooling Load (kWh/m².yr)			insulation Thickness	corrosponding Setpoint	0 mm Energy	0mm-(X)mm	(E) saving %			05 Rydh_Ofc	MI							M01 - 100mm brick	Insulation Board
	MI	TCSN-22-0	22°C	0	4.45	5.91162	122.376			05cm	22	122.376	58.0191	0.474106			05 cm	32.6445	0					thick(m)	0.2	0.1
		TCSN-22-5		5	0.529	0.536988	64.3568				24	94.6384	40.8091	0.431211			10 cm	32.1844	0					cond (W/m.K)	0.89	0.03
		TCSN-22-10		10	0.281	0.452575	57.8436				26	71.0632	26.7858	0.376929			15 cm	31.897	0					R-value	0.224719	3.33333
		TCSN-22-15		15	0.191	0.38788	56.3				28	51.4269	15.802	0.307271			20 cm	31.6032	0
		TCSN-22-20		20	0.145	0.334123	56.1255				30	34.7826	6.86366	0.19733										ƩR-value	3.55805
		TCSN-24-0	24°C	0	4.45	5.88352	94.6384			10cm	22	122.376	64.5323	0.527329										U-value	0.281053
		TCSN-24-5		5	0.529	0.525363	53.8293				24	94.6384	45.1145	0.476704
		TCSN-24-10		10	0.281	0.442085	49.5239				26	71.0632	29.3811	0.413451
		TCSN-24-15		15	0.191	0.377566	48.7377				28	51.4269	16.9479	0.329554
		TCSN-24-20		20	0.145	0.318291	48.922				30	34.7826	6.84237	0.196718
		TCSN-26-0	26°C	0	4.45	5.87562	71.0632			15cm	22	122.376	66.0759	0.539942
		TCSN-26-5		5	0.529	0.523582	44.2774				24	94.6384	45.9008	0.485012
		TCSN-26-10		10	0.281	0.440024	41.6821				26	71.0632	29.5442	0.415745
		TCSN-26-15		15	0.191	0.372991	41.519				28	51.4269	16.7024	0.32478
		TCSN-26-20		20	0.145	0.307294	41.9867				30	34.7826	6.24989	0.179684
		TCSN-28-0	28°C	0	4.45	5.8743	51.4269			20cm	22	122.376	66.2503	0.541368
		TCSN-28-5		5	0.529	0.522567	35.6249				24	94.6384	45.7164	0.483064
		TCSN-28-10		10	0.281	0.438618	34.479				26	71.0632	29.0765	0.409164
		TCSN-28-15		15	0.191	0.369334	34.7245				28	51.4269	16.0379	0.311858
		TCSN-28-20		20	0.145	0.298862	35.389				30	34.7826	5.47091	0.157289
		TCSN-30-0	30°C	0	4.45	5.87423	34.7826
		TCSN-30-5		5	0.529	0.522097	27.9189				max		66.2503	0.541368
		TCSN-30-10		10	0.281	0.437821	27.9402				min		5.47091	0.157289
		TCSN-30-15		15	0.191	0.367142	28.5327						for PTI
		TCSN-30-20		20	0.145	0.293375	29.3117
					max	5.91162	122.376
					Min	0.293375	27.9189
							For Load
								II	32.6445
																						32.1844	II
								II	31.897
																						31.6032	II

## Sheet: M_I_M_I
										point of thermal inflexion for various insulation thickneses
	CITY	CASE NUMBER	Setpoint	Insulation thickness	U-value (W/m².k)	Heating Load	Cooling Load (kWh/m².yr)			insulation Thickness	corrosponding Setpoint	0 mm Energy	0mm-(X)mm	(E) saving %			05 Rydh_Ofc	MIMI							M01 - 100mm brick	Insulation Board
	MIMI	TCSN-22-0	22°C	0	4.45	5.91162	122.376			05cm	22	122.376	48.5727	0.396914			05 cm	32.3458	0					thick(m)	0.2	0.1
		TCSN-22-5		5	0.529	0.212495	73.8032				24	94.6384	33.7121	0.35622			10 cm	31.675	0					cond (W/m.K)	0.89	0.03
		TCSN-22-10		10	0.281	0.194569	64.8888				26	71.0632	21.7026	0.305399			15 cm	31.3844	0					R-value	0.224719	3.33333
		TCSN-22-15		15	0.191	0.217139	60.9817				28	51.4269	12.5481	0.243998			20 cm	31.2297	0
		TCSN-22-20		20	0.145	0.241183	58.8343				30	34.7826	4.99873	0.143714										ƩR-value	3.55805
		TCSN-24-0	24°C	0	4.45	5.88352	94.6384			10cm	22	122.376	57.4871	0.469758										U-value	0.281053
		TCSN-24-5		5	0.529	0.201624	60.9263				24	94.6384	39.6673	0.419146
		TCSN-24-10		10	0.281	0.177162	54.9711				26	71.0632	25.3168	0.356258
		TCSN-24-15		15	0.191	0.194342	52.5773				28	51.4269	13.9715	0.271677
		TCSN-24-20		20	0.145	0.215325	51.2676				30	34.7826	4.8622	0.139788
		TCSN-26-0	26°C	0	4.45	5.87562	71.0632			15cm	22	122.376	61.3941	0.501685
		TCSN-26-5		5	0.529	0.198658	49.3606				24	94.6384	42.0611	0.44444
		TCSN-26-10		10	0.281	0.167139	45.7464				26	71.0632	26.5255	0.373266
		TCSN-26-15		15	0.191	0.177477	44.5377				28	51.4269	14.3899	0.279813
		TCSN-26-20		20	0.145	0.194467	43.9715				30	34.7826	4.47034	0.128522
		TCSN-28-0	28°C	0	4.45	5.8743	51.4269			20cm	22	122.376	63.5416	0.519233
		TCSN-28-5		5	0.529	0.19748	38.8788				24	94.6384	43.3709	0.45828
		TCSN-28-10		10	0.281	0.163925	37.4554				26	71.0632	27.0918	0.381235
		TCSN-28-15		15	0.191	0.167035	37.037				28	51.4269	14.4206	0.280409
		TCSN-28-20		20	0.145	0.179267	37.0063				30	34.7826	4.16659	0.119789
		TCSN-30-0	30°C	0	4.45	5.87423	34.7826
		TCSN-30-5		5	0.529	0.197455	29.7839				max		63.5416	0.519233
		TCSN-30-10		10	0.281	0.162959	29.9204				min		4.16659	0.119789
		TCSN-30-15		15	0.191	0.163246	30.3122						for PTI
		TCSN-30-20		20	0.145	0.170574	30.616
					max	5.91162	122.376
					Min	0.162959	29.7839
							For Load
								II	32.3458
																						31.675	II
								II	31.3844
																						31.2297	II

## Sheet: SUMMARY OF PTI
	PTI for all configiration at different insualtion thicknesse							the A case [Tm~Ins~Tm] as arefrence
	Base M-I-M	I-M	I-M-I	I-M-I-M	M-I	M-I-M-I			Base M-I-M	I-M	I-M-I	I-M-I-M	M-I	M-I-M-I
5cm	31.1325	xxx	33.0336	xxx	32.6445	32.3458		5cm	0	#VALUE!	1.90105	#VALUE!	1.51197	1.21328
10cm	31.4908	33.4281	32.0733	32.6744	32.1844	31.675		10cm	0	1.93738	0.582524	1.18367	0.693632	0.184208
15cm	31.5897	32.6889	31.7911	32.399	31.897	31.3844		15cm	0	1.0992	0.201425	0.809293	0.307375	-0.20522
20cm	31.6306	32.3823	31.5924	32.2748	31.6032	31.2297		20cm	0	0.751745	-0.03822	0.644199	-0.0273735	-0.400914
