# Supplementary material for: Data on anti-insulation detection via Point of Thermal Inflexion (PTI) in 1248 cases; 13 climates, four occupancy profiles, six wall configurations and four insulation levels
Source: Data Brief. 2017 Apr 15;12:333–5. doi: 10.1016/j.dib.2017.04.016 (PMC5412003; doi:10.1016/j.dib.2017.04.016)
Supplement: Supplementary file 3 — Supplementary material [file mmc3.zip › all 52 cases/07 Rydh_ResConL.xlsx]

## Sheet: 04 Rydh_ResWLoad CONF DATA
CITY	CASE NUMBER	Setpoint	Insulation thickness	U-value (W/m².k)	Heating Load	Cooling Load (kWh/m².yr)		CITY	CASE NUMBER	Setpoint	Insulation thickness	U-value (W/m².k)	Heating Load	Cooling Load (kWh/m².yr)		CITY	CASE NUMBER	Setpoint	Insulation thickness	U-value (W/m².k)	Heating Load	Cooling Load (kWh/m².yr)										filename	heating(PXInsu)	cooling(PXInsu)
Dflt - MIM		22°C	0	4.45	6.99166	315.799		out I-M		22°C	0	4.45	6.99166	315.799		out I-M-I		22°C	0	4.45	6.99166	315.799									IM	04 Rydh_Res_Conf-StPt22_Ins5mm_IM.csv	2.39363e-12	182.115
			5	0.529	2.52564e-12	191.588					5	0.529	2.39363e-12	182.115					5	0.529	0.000269103	168.356										04 Rydh_Res_Conf-StPt22_Ins10mm_IM.csv	2.14463e-12	162.098
			10	0.281	2.2334e-12	168.104					10	0.281	2.14463e-12	162.098					10	0.281	1.95173e-12	148.645										04 Rydh_Res_Conf-StPt22_Ins15mm_IM.csv	2.05492e-12	153.863
			15	0.191	2.10929e-12	158.212					15	0.191	2.05492e-12	153.863					15	0.191	1.90598e-12	141.699										04 Rydh_Res_Conf-StPt22_Ins20mm_IM.csv	1.99847e-12	149.303
			20	0.145	2.04671e-12	152.691					20	0.145	1.99847e-12	149.303					20	0.145	1.88354e-12	138.633										04 Rydh_Res_Conf-StPt24_Ins5mm_IM.csv	1.64586e-12	151.54
		24°C	0	4.45	6.76577	249.973				24°C	0	4.45	6.76577	249.973				24°C	0	4.45	6.76577	249.973										04 Rydh_Res_Conf-StPt24_Ins10mm_IM.csv	1.51025e-12	139.446
			5	0.529	1.7542e-12	160.498					5	0.529	1.64586e-12	151.54					5	0.529	1.51001e-12	140.806										04 Rydh_Res_Conf-StPt24_Ins15mm_IM.csv	1.46927e-12	135.353
			10	0.281	1.57425e-12	145.378					10	0.281	1.51025e-12	139.446					10	0.281	1.37997e-12	128.731										04 Rydh_Res_Conf-StPt24_Ins20mm_IM.csv	1.44962e-12	133.23
			15	0.191	1.51526e-12	139.687					15	0.191	1.46927e-12	135.353					15	0.191	1.3532e-12	125.35										04 Rydh_Res_Conf-StPt26_Ins5mm_IM.csv	7.59593e-13	123.989
			20	0.145	1.48802e-12	136.613					20	0.145	1.44962e-12	133.23					20	0.145	1.36368e-12	124.088										04 Rydh_Res_Conf-StPt26_Ins10mm_IM.csv	7.01492e-13	117.152
		26°C	0	4.45	6.71655	193.256				26°C	0	4.45	6.71655	193.256				26°C	0	4.45	6.71655	193.256										04 Rydh_Res_Conf-StPt26_Ins15mm_IM.csv	6.99545e-13	116.458
			5	0.529	8.31801e-13	131.995					5	0.529	7.59593e-13	123.989					5	0.529	6.91799e-13	115.724										04 Rydh_Res_Conf-StPt26_Ins20mm_IM.csv	6.97119e-13	116.622
			10	0.281	7.36789e-13	122.998					10	0.281	7.01492e-13	117.152					10	0.281	6.56266e-13	108.948										04 Rydh_Res_Conf-StPt28_Ins5mm_IM.csv	5.17107e-13	99.1182
			15	0.191	7.2295e-13	121.005					15	0.191	6.99545e-13	116.458					15	0.191	6.73642e-13	108.819										04 Rydh_Res_Conf-StPt28_Ins10mm_IM.csv	4.88772e-13	96.6766
			20	0.145	7.19199e-13	120.261					20	0.145	6.97119e-13	116.622					20	0.145	6.80992e-13	109.553										04 Rydh_Res_Conf-StPt28_Ins15mm_IM.csv	4.82498e-13	98.0676
		28°C	0	4.45	6.7101	144.626				28°C	0	4.45	6.7101	144.626				28°C	0	4.45	6.7101	144.626										04 Rydh_Res_Conf-StPt28_Ins20mm_IM.csv	4.83704e-13	99.7692
			5	0.529	5.52797e-13	106.255					5	0.529	5.17107e-13	99.1182					5	0.529	4.76906e-13	93.1161										04 Rydh_Res_Conf-StPt30_Ins5mm_IM.csv	3.38107e-13	77.2141
			10	0.281	5.14373e-13	102.011					10	0.281	4.88772e-13	96.6766					10	0.281	4.50149e-13	90.2616										04 Rydh_Res_Conf-StPt30_Ins10mm_IM.csv	3.33544e-13	78.4985
			15	0.191	5.09808e-13	102.352					15	0.191	4.82498e-13	98.0676					15	0.191	4.50369e-13	92.2233										04 Rydh_Res_Conf-StPt30_Ins15mm_IM.csv	3.35681e-13	81.0172
			20	0.145	5.05726e-13	103.581					20	0.145	4.83704e-13	99.7692					20	0.145	4.58199e-13	94.6399										04 Rydh_Res_Conf-StPt30_Ins20mm_IM.csv	3.54883e-13	83.7049
		30°C	0	4.45	6.70935	103.31				30°C	0	4.45	6.70935	103.31				30°C	0	4.45	6.70935	103.31									IMI	04 Rydh_Res_Conf-StPt22_Ins5mm_IMI.csv	0.000269103	168.356
			5	0.529	3.62809e-13	83.4743					5	0.529	3.38107e-13	77.2141					5	0.529	3.13751e-13	72.9748										04 Rydh_Res_Conf-StPt22_Ins10mm_IMI.csv	1.95173e-12	148.645
			10	0.281	3.56072e-13	83.1529					10	0.281	3.33544e-13	78.4985					10	0.281	3.14268e-13	73.5668										04 Rydh_Res_Conf-StPt22_Ins15mm_IMI.csv	1.90598e-12	141.699
			15	0.191	3.54977e-13	84.8839					15	0.191	3.35681e-13	81.0172					15	0.191	3.36443e-13	76.3802										04 Rydh_Res_Conf-StPt22_Ins20mm_IMI.csv	1.88354e-12	138.633
			20	0.145	3.67052e-13	87.1192					20	0.145	3.54883e-13	83.7049					20	0.145	3.49763e-13	79.6651										04 Rydh_Res_Conf-StPt24_Ins5mm_IMI.csv	1.51001e-12	140.806
																																04 Rydh_Res_Conf-StPt24_Ins10mm_IMI.csv	1.37997e-12	128.731
																																04 Rydh_Res_Conf-StPt24_Ins15mm_IMI.csv	1.3532e-12	125.35
																																04 Rydh_Res_Conf-StPt24_Ins20mm_IMI.csv	1.36368e-12	124.088
CITY	CASE NUMBER	Setpoint	Insulation thickness	U-value (W/m².k)	Heating Load	Cooling Load (kWh/m².yr)		CITY	CASE NUMBER	Setpoint	Insulation thickness	U-value (W/m².k)	Heating Load	Cooling Load (kWh/m².yr)		CITY	CASE NUMBER	Setpoint	Insulation thickness	U-value (W/m².k)	Heating Load	Cooling Load (kWh/m².yr)										04 Rydh_Res_Conf-StPt26_Ins5mm_IMI.csv	6.91799e-13	115.724
out I-M-I-M		22°C	0	4.45	6.99166	315.799		out M-I		22°C	0	4.45	6.99166	315.799		out M-I-M-I		22°C	0	4.45	6.99166	315.799										04 Rydh_Res_Conf-StPt26_Ins10mm_IMI.csv	6.56266e-13	108.948
			5	0.529	2.40841e-12	183.275					5	0.529	0.079695	170.332					5	0.529	0.00225973	176.162										04 Rydh_Res_Conf-StPt26_Ins15mm_IMI.csv	6.73642e-13	108.819
			10	0.281	2.15611e-12	162.401					10	0.281	0.00704695	153.121					10	0.281	2.01568e-12	153.631										04 Rydh_Res_Conf-StPt26_Ins20mm_IMI.csv	6.80992e-13	109.553
			15	0.191	2.05509e-12	153.987					15	0.191	0.00147164	147.158					15	0.191	1.95297e-12	145.375										04 Rydh_Res_Conf-StPt28_Ins5mm_IMI.csv	4.76906e-13	93.1161
			20	0.145	2.00945e-12	149.405					20	0.145	1.97971e-12	143.728					20	0.145	1.90932e-12	141.513										04 Rydh_Res_Conf-StPt28_Ins10mm_IMI.csv	4.50149e-13	90.2616
		24°C	0	4.45	6.76577	249.973				24°C	0	4.45	6.76577	249.973				24°C	0	4.45	6.76577	249.973										04 Rydh_Res_Conf-StPt28_Ins15mm_IMI.csv	4.50369e-13	92.2233
			5	0.529	1.64745e-12	152.638					5	0.529	0.0781679	144.616					5	0.529	0.00136072	148.273										04 Rydh_Res_Conf-StPt28_Ins20mm_IMI.csv	4.58199e-13	94.6399
			10	0.281	1.5032e-12	139.717					10	0.281	0.00658696	133.907					10	0.281	1.45073e-12	133.61										04 Rydh_Res_Conf-StPt30_Ins5mm_IMI.csv	3.13751e-13	72.9748
			15	0.191	1.4702e-12	135.478					15	0.191	0.00105765	130.928					15	0.191	1.38466e-12	128.937										04 Rydh_Res_Conf-StPt30_Ins10mm_IMI.csv	3.14268e-13	73.5668
			20	0.145	1.44794e-12	133.307					20	0.145	1.43588e-12	129.263					20	0.145	1.3727e-12	127.03										04 Rydh_Res_Conf-StPt30_Ins15mm_IMI.csv	3.36443e-13	76.3802
		26°C	0	4.45	6.71655	193.256				26°C	0	4.45	6.71655	193.256				26°C	0	4.45	6.71655	193.256										04 Rydh_Res_Conf-StPt30_Ins20mm_IMI.csv	3.49763e-13	79.6651
			5	0.529	7.65941e-13	125.014					5	0.529	0.0773086	120.269					5	0.529	0.00114448	122.426									IMIM	04 Rydh_Res_Conf-StPt22_Ins5mm_IMIM.csv	2.40841e-12	183.275
			10	0.281	6.96629e-13	117.483					10	0.281	0.00629742	114.887					10	0.281	6.89589e-13	113.741										04 Rydh_Res_Conf-StPt22_Ins10mm_IMIM.csv	2.15611e-12	162.401
			15	0.191	6.99268e-13	116.775					15	0.191	0.000883653	114.648					15	0.191	6.82706e-13	112.377										04 Rydh_Res_Conf-StPt22_Ins15mm_IMIM.csv	2.05509e-12	153.987
			20	0.145	6.93781e-13	116.901					20	0.145	7.35167e-13	114.662					20	0.145	7.05532e-13	112.388										04 Rydh_Res_Conf-StPt22_Ins20mm_IMIM.csv	2.00945e-12	149.405
		28°C	0	4.45	6.7101	144.626				28°C	0	4.45	6.7101	144.626				28°C	0	4.45	6.7101	144.626										04 Rydh_Res_Conf-StPt24_Ins5mm_IMIM.csv	1.64745e-12	152.638
			5	0.529	5.22619e-13	100.005					5	0.529	0.0768302	97.9776					5	0.529	0.00114169	99.0954										04 Rydh_Res_Conf-StPt24_Ins10mm_IMIM.csv	1.5032e-12	139.717
			10	0.281	4.93579e-13	96.9912					10	0.281	0.00619266	96.5019					10	0.281	4.7667e-13	94.7499										04 Rydh_Res_Conf-StPt24_Ins15mm_IMIM.csv	1.4702e-12	135.478
			15	0.191	4.81733e-13	98.2489					15	0.191	0.000823794	98.3106					15	0.191	4.7315e-13	95.747										04 Rydh_Res_Conf-StPt24_Ins20mm_IMIM.csv	1.44794e-12	133.307
			20	0.145	4.83192e-13	100.11					20	0.145	5.0531e-13	99.8669					20	0.145	4.77508e-13	97.4828										04 Rydh_Res_Conf-StPt26_Ins5mm_IMIM.csv	7.65941e-13	125.014
		30°C	0	4.45	6.70935	103.31				30°C	0	4.45	6.70935	103.31				30°C	0	4.45	6.70935	103.31										04 Rydh_Res_Conf-StPt26_Ins10mm_IMIM.csv	6.96629e-13	117.483
			5	0.529	3.37591e-13	78.0166					5	0.529	0.0766315	78.0786					5	0.529	0.00114161	78.252										04 Rydh_Res_Conf-StPt26_Ins15mm_IMIM.csv	6.99268e-13	116.775
			10	0.281	3.29135e-13	78.7924					10	0.281	0.0061202	79.3749					10	0.281	3.26961e-13	77.4604										04 Rydh_Res_Conf-StPt26_Ins20mm_IMIM.csv	6.93781e-13	116.901
			15	0.191	3.39635e-13	81.153					15	0.191	0.000784601	82.448					15	0.191	3.40241e-13	79.6904										04 Rydh_Res_Conf-StPt28_Ins5mm_IMIM.csv	5.22619e-13	100.005
			20	0.145	3.48759e-13	83.8965					20	0.145	3.91548e-13	85.0346					20	0.145	3.63247e-13	82.4767										04 Rydh_Res_Conf-StPt28_Ins10mm_IMIM.csv	4.93579e-13	96.9912
																																04 Rydh_Res_Conf-StPt28_Ins15mm_IMIM.csv	4.81733e-13	98.2489
																																04 Rydh_Res_Conf-StPt28_Ins20mm_IMIM.csv	4.83192e-13	100.11
																																04 Rydh_Res_Conf-StPt30_Ins5mm_IMIM.csv	3.37591e-13	78.0166
																																04 Rydh_Res_Conf-StPt30_Ins10mm_IMIM.csv	3.29135e-13	78.7924
																																04 Rydh_Res_Conf-StPt30_Ins15mm_IMIM.csv	3.39635e-13	81.153
																																04 Rydh_Res_Conf-StPt30_Ins20mm_IMIM.csv	3.48759e-13	83.8965
																															MI	04 Rydh_Res_Conf-StPt22_Ins5mm_MI.csv	0.079695	170.332
																																04 Rydh_Res_Conf-StPt22_Ins10mm_MI.csv	0.00704695	153.121
																																04 Rydh_Res_Conf-StPt22_Ins15mm_MI.csv	0.00147164	147.158
																																04 Rydh_Res_Conf-StPt22_Ins20mm_MI.csv	1.97971e-12	143.728
																																04 Rydh_Res_Conf-StPt24_Ins5mm_MI.csv	0.0781679	144.616
																																04 Rydh_Res_Conf-StPt24_Ins10mm_MI.csv	0.00658696	133.907
																																04 Rydh_Res_Conf-StPt24_Ins15mm_MI.csv	0.00105765	130.928
																																04 Rydh_Res_Conf-StPt24_Ins20mm_MI.csv	1.43588e-12	129.263
																																04 Rydh_Res_Conf-StPt26_Ins5mm_MI.csv	0.0773086	120.269
																																04 Rydh_Res_Conf-StPt26_Ins10mm_MI.csv	0.00629742	114.887
																																04 Rydh_Res_Conf-StPt26_Ins15mm_MI.csv	0.000883653	114.648
																																04 Rydh_Res_Conf-StPt26_Ins20mm_MI.csv	7.35167e-13	114.662
																																04 Rydh_Res_Conf-StPt28_Ins5mm_MI.csv	0.0768302	97.9776
																																04 Rydh_Res_Conf-StPt28_Ins10mm_MI.csv	0.00619266	96.5019
																																04 Rydh_Res_Conf-StPt28_Ins15mm_MI.csv	0.000823794	98.3106
																																04 Rydh_Res_Conf-StPt28_Ins20mm_MI.csv	5.0531e-13	99.8669
																																04 Rydh_Res_Conf-StPt30_Ins5mm_MI.csv	0.0766315	78.0786
																																04 Rydh_Res_Conf-StPt30_Ins10mm_MI.csv	0.0061202	79.3749
																																04 Rydh_Res_Conf-StPt30_Ins15mm_MI.csv	0.000784601	82.448
																																04 Rydh_Res_Conf-StPt30_Ins20mm_MI.csv	3.91548e-13	85.0346
																															MIMI	04 Rydh_Res_Conf-StPt22_Ins5mm_MIMI.csv	0.00225973	176.162
																																04 Rydh_Res_Conf-StPt22_Ins10mm_MIMI.csv	2.01568e-12	153.631
																																04 Rydh_Res_Conf-StPt22_Ins15mm_MIMI.csv	1.95297e-12	145.375
																																04 Rydh_Res_Conf-StPt22_Ins20mm_MIMI.csv	1.90932e-12	141.513
																																04 Rydh_Res_Conf-StPt24_Ins5mm_MIMI.csv	0.00136072	148.273
																																04 Rydh_Res_Conf-StPt24_Ins10mm_MIMI.csv	1.45073e-12	133.61
																																04 Rydh_Res_Conf-StPt24_Ins15mm_MIMI.csv	1.38466e-12	128.937
																																04 Rydh_Res_Conf-StPt24_Ins20mm_MIMI.csv	1.3727e-12	127.03
																																04 Rydh_Res_Conf-StPt26_Ins5mm_MIMI.csv	0.00114448	122.426
																																04 Rydh_Res_Conf-StPt26_Ins10mm_MIMI.csv	6.89589e-13	113.741
																																04 Rydh_Res_Conf-StPt26_Ins15mm_MIMI.csv	6.82706e-13	112.377
																																04 Rydh_Res_Conf-StPt26_Ins20mm_MIMI.csv	7.05532e-13	112.388
																																04 Rydh_Res_Conf-StPt28_Ins5mm_MIMI.csv	0.00114169	99.0954
																																04 Rydh_Res_Conf-StPt28_Ins10mm_MIMI.csv	4.7667e-13	94.7499
																																04 Rydh_Res_Conf-StPt28_Ins15mm_MIMI.csv	4.7315e-13	95.747
																																04 Rydh_Res_Conf-StPt28_Ins20mm_MIMI.csv	4.77508e-13	97.4828
																																04 Rydh_Res_Conf-StPt30_Ins5mm_MIMI.csv	0.00114161	78.252
																																04 Rydh_Res_Conf-StPt30_Ins10mm_MIMI.csv	3.26961e-13	77.4604
																																04 Rydh_Res_Conf-StPt30_Ins15mm_MIMI.csv	3.40241e-13	79.6904
																																04 Rydh_Res_Conf-StPt30_Ins20mm_MIMI.csv	3.63247e-13	82.4767

## Sheet: M_I_M
04 Rydh_ResWLoad										point of thermal inflexion for various insulation thickneses
	CITY	CASE NUMBER	Setpoint	Insulation thickness	U-value (W/m².k)	Heating Load	Cooling Load (kWh/m².yr)			insulation Thickness	corrosponding Setpoint	0 mm Energy	0mm-(X)mm	(E) saving %			04 Rydh_ResWLoad	DFLT- MIM							M01 - 100mm brick	Insulation Board
	DFLT- MIM	TCSN-22-0	22°C	0	4.45	6.99166	315.799			05cm	22	315.799	124.21	0.393321			05 cm	34.2207	0					thick(m)	0.2	0.1
		TCSN-22-5		5	0.529	2.52564e-12	191.588				24	249.973	89.4754	0.35794			10 cm	33.364	0					cond (W/m.K)	0.89	0.03
		TCSN-22-10		10	0.281	2.2334e-12	168.104				26	193.256	61.2605	0.316992			15 cm	32.79	0					R-value	0.224719	3.33333
		TCSN-22-15		15	0.191	2.10929e-12	158.212				28	144.626	38.371	0.265313			20 cm	32.1011	0
		TCSN-22-20		20	0.145	2.04671e-12	152.691				30	103.31	19.8359	0.192003										ƩR-value	3.55805
		TCSN-24-0	24°C	0	4.45	6.76577	249.973			10cm	22	315.799	147.695	0.467687										U-value	0.281053
		TCSN-24-5		5	0.529	1.7542e-12	160.498				24	249.973	104.595	0.418425
		TCSN-24-10		10	0.281	1.57425e-12	145.378				26	193.256	70.2578	0.363548
		TCSN-24-15		15	0.191	1.51526e-12	139.687				28	144.626	42.6146	0.294655
		TCSN-24-20		20	0.145	1.48802e-12	136.613				30	103.31	20.1573	0.195115
		TCSN-26-0	26°C	0	4.45	6.71655	193.256			15cm	22	315.799	157.586	0.499008
		TCSN-26-5		5	0.529	8.31801e-13	131.995				24	249.973	110.286	0.441191
		TCSN-26-10		10	0.281	7.36789e-13	122.998				26	193.256	72.2504	0.373859
		TCSN-26-15		15	0.191	7.2295e-13	121.005				28	144.626	42.2732	0.292294
		TCSN-26-20		20	0.145	7.19199e-13	120.261				30	103.31	18.4264	0.17836
		TCSN-28-0	28°C	0	4.45	6.7101	144.626			20cm	22	315.799	163.107	0.516491
		TCSN-28-5		5	0.529	5.52797e-13	106.255				24	249.973	113.361	0.453491
		TCSN-28-10		10	0.281	5.14373e-13	102.011				26	193.256	72.9944	0.377709
		TCSN-28-15		15	0.191	5.09808e-13	102.352				28	144.626	41.0447	0.283799
		TCSN-28-20		20	0.145	5.05726e-13	103.581				30	103.31	16.1911	0.156723
		TCSN-30-0	30°C	0	4.45	6.70935	103.31
		TCSN-30-5		5	0.529	3.62809e-13	83.4743				max		163.107	0.516491
		TCSN-30-10		10	0.281	3.56072e-13	83.1529				min		16.1911	0.156723
		TCSN-30-15		15	0.191	3.54977e-13	84.8839						for PTI
		TCSN-30-20		20	0.145	3.67052e-13	87.1192
					max	6.99166	315.799
					Min	3.54977e-13	83.1529
							For Load
								II	34.2207
																						33.364	II
								II	32.79
																						32.1011	II

## Sheet: I_M
										point of thermal inflexion for various insulation thickneses
	CITY	CASE NUMBER	Setpoint	Insulation thickness	U-value (W/m².k)	Heating Load	Cooling Load (kWh/m².yr)			insulation Thickness	corrosponding Setpoint	0 mm Energy	0mm-(X)mm	(E) saving %			04 Rydh_ResWLoad	IM							M01 - 100mm brick	Insulation Board
	IM	TCSN-22-0	22°C	0	4.45	6.99166	315.799			05cm	22	315.799	133.683	0.423318			05 cm	xxx	0					thick(m)	0.2	0.1
		TCSN-22-5		5	0.529	2.39363e-12	182.115				24	249.973	98.4335	0.393776			10 cm	34.3287	0					cond (W/m.K)	0.89	0.03
		TCSN-22-10		10	0.281	2.14463e-12	162.098				26	193.256	69.2669	0.358421			15 cm	33.6229	0					R-value	0.224719	3.33333
		TCSN-22-15		15	0.191	2.05492e-12	153.863				28	144.626	45.5074	0.314657			20 cm	32.7302	0
		TCSN-22-20		20	0.145	1.99847e-12	149.303				30	103.31	26.0961	0.2526										ƩR-value	3.55805
		TCSN-24-0	24°C	0	4.45	6.76577	249.973			10cm	22	315.799	153.701	0.486706										U-value	0.281053
		TCSN-24-5		5	0.529	1.64586e-12	151.54				24	249.973	110.528	0.442158
		TCSN-24-10		10	0.281	1.51025e-12	139.446				26	193.256	76.1034	0.393796
		TCSN-24-15		15	0.191	1.46927e-12	135.353				28	144.626	47.949	0.331539
		TCSN-24-20		20	0.145	1.44962e-12	133.23				30	103.31	24.8117	0.240167
		TCSN-26-0	26°C	0	4.45	6.71655	193.256			15cm	22	315.799	161.935	0.512781
		TCSN-26-5		5	0.529	7.59593e-13	123.989				24	249.973	114.62	0.45853
		TCSN-26-10		10	0.281	7.01492e-13	117.152				26	193.256	76.7981	0.397391
		TCSN-26-15		15	0.191	6.99545e-13	116.458				28	144.626	46.558	0.321921
		TCSN-26-20		20	0.145	6.97119e-13	116.622				30	103.31	22.2931	0.215788
		TCSN-28-0	28°C	0	4.45	6.7101	144.626			20cm	22	315.799	166.495	0.52722
		TCSN-28-5		5	0.529	5.17107e-13	99.1182				24	249.973	116.743	0.467022
		TCSN-28-10		10	0.281	4.88772e-13	96.6766				26	193.256	76.6336	0.39654
		TCSN-28-15		15	0.191	4.82498e-13	98.0676				28	144.626	44.8564	0.310155
		TCSN-28-20		20	0.145	4.83704e-13	99.7692				30	103.31	19.6053	0.189771
		TCSN-30-0	30°C	0	4.45	6.70935	103.31
		TCSN-30-5		5	0.529	3.38107e-13	77.2141				max		166.495	0.52722
		TCSN-30-10		10	0.281	3.33544e-13	78.4985				min		19.6053	0.189771
		TCSN-30-15		15	0.191	3.35681e-13	81.0172						for PTI
		TCSN-30-20		20	0.145	3.54883e-13	83.7049
					max	6.99166	315.799
					Min	3.33544e-13	77.2141
							For Load
								I	xxx
																						34.3287	II
								II	33.6229
																						32.7302	II

## Sheet: I_M_I
										point of thermal inflexion for various insulation thickneses
	CITY	CASE NUMBER	Setpoint	Insulation thickness	U-value (W/m².k)	Heating Load	Cooling Load (kWh/m².yr)			insulation Thickness	corrosponding Setpoint	0 mm Energy	0mm-(X)mm	(E) saving %			04 Rydh_ResWLoad	IMI							M01 - 100mm brick	Insulation Board
	IMI	TCSN-22-0	22°C	0	4.45	6.99166	315.799			05cm	22	315.799	147.442	0.466887			05 cm	xxx	0					thick(m)	0.2	0.1
		TCSN-22-5		5	0.529	0.000269103	168.356				24	249.973	109.167	0.436716			10 cm	xxx	0					cond (W/m.K)	0.89	0.03
		TCSN-22-10		10	0.281	1.95173e-12	148.645				26	193.256	77.5316	0.401187			15 cm	xxx	0					R-value	0.224719	3.33333
		TCSN-22-15		15	0.191	1.90598e-12	141.699				28	144.626	51.5096	0.356158			20 cm	33.1841	0
		TCSN-22-20		20	0.145	1.88354e-12	138.633				30	103.31	30.3355	0.293635										ƩR-value	3.55805
		TCSN-24-0	24°C	0	4.45	6.76577	249.973			10cm	22	315.799	167.154	0.529305										U-value	0.281053
		TCSN-24-5		5	0.529	1.51001e-12	140.806				24	249.973	121.242	0.48502
		TCSN-24-10		10	0.281	1.37997e-12	128.731				26	193.256	84.3076	0.436249
		TCSN-24-15		15	0.191	1.3532e-12	125.35				28	144.626	54.364	0.375895
		TCSN-24-20		20	0.145	1.36368e-12	124.088				30	103.31	29.7434	0.287904
		TCSN-26-0	26°C	0	4.45	6.71655	193.256			15cm	22	315.799	174.1	0.551301
		TCSN-26-5		5	0.529	6.91799e-13	115.724				24	249.973	124.623	0.498547
		TCSN-26-10		10	0.281	6.56266e-13	108.948				26	193.256	84.4363	0.436915
		TCSN-26-15		15	0.191	6.73642e-13	108.819				28	144.626	52.4023	0.362331
		TCSN-26-20		20	0.145	6.80992e-13	109.553				30	103.31	26.93	0.260671
		TCSN-28-0	28°C	0	4.45	6.7101	144.626			20cm	22	315.799	177.166	0.561008
		TCSN-28-5		5	0.529	4.76906e-13	93.1161				24	249.973	125.885	0.503594
		TCSN-28-10		10	0.281	4.50149e-13	90.2616				26	193.256	83.7028	0.43312
		TCSN-28-15		15	0.191	4.50369e-13	92.2233				28	144.626	49.9857	0.345621
		TCSN-28-20		20	0.145	4.58199e-13	94.6399				30	103.31	23.6452	0.228875
		TCSN-30-0	30°C	0	4.45	6.70935	103.31
		TCSN-30-5		5	0.529	3.13751e-13	72.9748				max		177.166	0.561008
		TCSN-30-10		10	0.281	3.14268e-13	73.5668				min		23.6452	0.228875
		TCSN-30-15		15	0.191	3.36443e-13	76.3802						for PTI
		TCSN-30-20		20	0.145	3.49763e-13	79.6651
					max	6.99166	315.799
					Min	3.13751e-13	72.9748
							For Load
								I	xxx
																						xxx	I
								I	xxx
																						33.1841	II

## Sheet: I_M_I_M
										point of thermal inflexion for various insulation thickneses
	CITY	CASE NUMBER	Setpoint	Insulation thickness	U-value (W/m².k)	Heating Load	Cooling Load (kWh/m².yr)			insulation Thickness	corrosponding Setpoint	0 mm Energy	0mm-(X)mm	(E) saving %			04 Rydh_ResWLoad	IMIM							M01 - 100mm brick	Insulation Board
	IMIM	TCSN-22-0	22°C	0	4.45	6.99166	315.799			05cm	22	315.799	132.523	0.419645			05 cm	xxx	0					thick(m)	0.2	0.1
		TCSN-22-5		5	0.529	2.40841e-12	183.275				24	249.973	97.3346	0.38938			10 cm	34.1969	0					cond (W/m.K)	0.89	0.03
		TCSN-22-10		10	0.281	2.15611e-12	162.401				26	193.256	68.2413	0.353114			15 cm	33.7322	0					R-value	0.224719	3.33333
		TCSN-22-15		15	0.191	2.05509e-12	153.987				28	144.626	44.6207	0.308526			20 cm	32.7146	0
		TCSN-22-20		20	0.145	2.00945e-12	149.405				30	103.31	25.2937	0.244832										ƩR-value	3.55805
		TCSN-24-0	24°C	0	4.45	6.76577	249.973			10cm	22	315.799	153.398	0.485745										U-value	0.281053
		TCSN-24-5		5	0.529	1.64745e-12	152.638				24	249.973	110.256	0.441072
		TCSN-24-10		10	0.281	1.5032e-12	139.717				26	193.256	75.7725	0.392084
		TCSN-24-15		15	0.191	1.4702e-12	135.478				28	144.626	47.6345	0.329364
		TCSN-24-20		20	0.145	1.44794e-12	133.307				30	103.31	24.5178	0.237323
		TCSN-26-0	26°C	0	4.45	6.71655	193.256			15cm	22	315.799	161.812	0.51239
		TCSN-26-5		5	0.529	7.65941e-13	125.014				24	249.973	114.495	0.458028
		TCSN-26-10		10	0.281	6.96629e-13	117.483				26	193.256	76.4811	0.395751
		TCSN-26-15		15	0.191	6.99268e-13	116.775				28	144.626	46.3767	0.320667
		TCSN-26-20		20	0.145	6.93781e-13	116.901				30	103.31	22.1573	0.214473
		TCSN-28-0	28°C	0	4.45	6.7101	144.626			20cm	22	315.799	166.394	0.526898
		TCSN-28-5		5	0.529	5.22619e-13	100.005				24	249.973	116.666	0.466713
		TCSN-28-10		10	0.281	4.93579e-13	96.9912				26	193.256	76.3543	0.395095
		TCSN-28-15		15	0.191	4.81733e-13	98.2489				28	144.626	44.5155	0.307798
		TCSN-28-20		20	0.145	4.83192e-13	100.11				30	103.31	19.4137	0.187917
		TCSN-30-0	30°C	0	4.45	6.70935	103.31
		TCSN-30-5		5	0.529	3.37591e-13	78.0166				max		166.394	0.526898
		TCSN-30-10		10	0.281	3.29135e-13	78.7924				min		19.4137	0.187917
		TCSN-30-15		15	0.191	3.39635e-13	81.153						for PTI
		TCSN-30-20		20	0.145	3.48759e-13	83.8965
					max	6.99166	315.799
					Min	3.29135e-13	78.0166
							For Load
								I	xxx
																						34.1969	II
								II	33.7322
																						32.7146	II

## Sheet: M_I
										point of thermal inflexion for various insulation thickneses
	CITY	CASE NUMBER	Setpoint	Insulation thickness	U-value (W/m².k)	Heating Load	Cooling Load (kWh/m².yr)			insulation Thickness	corrosponding Setpoint	0 mm Energy	0mm-(X)mm	(E) saving %			04 Rydh_ResWLoad	MI							M01 - 100mm brick	Insulation Board
	MI	TCSN-22-0	22°C	0	4.45	6.99166	315.799			05cm	22	315.799	145.467	0.460631			05 cm	xxx	0					thick(m)	0.2	0.1
		TCSN-22-5		5	0.529	0.079695	170.332				24	249.973	105.357	0.421475			10 cm	33.9571	0					cond (W/m.K)	0.89	0.03
		TCSN-22-10		10	0.281	0.00704695	153.121				26	193.256	72.9863	0.377667			15 cm	32.7983	0					R-value	0.224719	3.33333
		TCSN-22-15		15	0.191	0.00147164	147.158				28	144.626	46.648	0.322543			20 cm	32.1361	0
		TCSN-22-20		20	0.145	1.97971e-12	143.728				30	103.31	25.2316	0.244232										ƩR-value	3.55805
		TCSN-24-0	24°C	0	4.45	6.76577	249.973			10cm	22	315.799	162.678	0.515132										U-value	0.281053
		TCSN-24-5		5	0.529	0.0781679	144.616				24	249.973	116.066	0.464314
		TCSN-24-10		10	0.281	0.00658696	133.907				26	193.256	78.3688	0.405519
		TCSN-24-15		15	0.191	0.00105765	130.928				28	144.626	48.1237	0.332747
		TCSN-24-20		20	0.145	1.43588e-12	129.263				30	103.31	23.9353	0.231684
		TCSN-26-0	26°C	0	4.45	6.71655	193.256			15cm	22	315.799	168.64	0.534013
		TCSN-26-5		5	0.529	0.0773086	120.269				24	249.973	119.045	0.47623
		TCSN-26-10		10	0.281	0.00629742	114.887				26	193.256	78.6073	0.406753
		TCSN-26-15		15	0.191	0.000883653	114.648				28	144.626	46.315	0.320241
		TCSN-26-20		20	0.145	7.35167e-13	114.662				30	103.31	20.8622	0.201938
		TCSN-28-0	28°C	0	4.45	6.7101	144.626			20cm	22	315.799	172.071	0.544875
		TCSN-28-5		5	0.529	0.0768302	97.9776				24	249.973	120.711	0.482894
		TCSN-28-10		10	0.281	0.00619266	96.5019				26	193.256	78.5934	0.406681
		TCSN-28-15		15	0.191	0.000823794	98.3106				28	144.626	44.7587	0.30948
		TCSN-28-20		20	0.145	5.0531e-13	99.8669				30	103.31	18.2756	0.176901
		TCSN-30-0	30°C	0	4.45	6.70935	103.31
		TCSN-30-5		5	0.529	0.0766315	78.0786				max		172.071	0.544875
		TCSN-30-10		10	0.281	0.0061202	79.3749				min		18.2756	0.176901
		TCSN-30-15		15	0.191	0.000784601	82.448						for PTI
		TCSN-30-20		20	0.145	3.91548e-13	85.0346
					max	6.99166	315.799
					Min	3.91548e-13	78.0786
							For Load
								I	xxx
																						33.9571	II
								II	32.7983
																						32.1361	II

## Sheet: M_I_M_I
										point of thermal inflexion for various insulation thickneses
	CITY	CASE NUMBER	Setpoint	Insulation thickness	U-value (W/m².k)	Heating Load	Cooling Load (kWh/m².yr)			insulation Thickness	corrosponding Setpoint	0 mm Energy	0mm-(X)mm	(E) saving %			04 Rydh_ResWLoad	MIMI							M01 - 100mm brick	Insulation Board
	MIMI	TCSN-22-0	22°C	0	4.45	6.99166	315.799			05cm	22	315.799	139.637	0.44217			05 cm	xxx	0					thick(m)	0.2	0.1
		TCSN-22-5		5	0.529	0.00225973	176.162				24	249.973	101.7	0.406843			10 cm	xxx	0					cond (W/m.K)	0.89	0.03
		TCSN-22-10		10	0.281	2.01568e-12	153.631				26	193.256	70.8294	0.366506			15 cm	33.6345	0					R-value	0.224719	3.33333
		TCSN-22-15		15	0.191	1.95297e-12	145.375				28	144.626	45.5302	0.314814			20 cm	32.6217	0
		TCSN-22-20		20	0.145	1.90932e-12	141.513				30	103.31	25.0583	0.242554										ƩR-value	3.55805
		TCSN-24-0	24°C	0	4.45	6.76577	249.973			10cm	22	315.799	162.168	0.513517										U-value	0.281053
		TCSN-24-5		5	0.529	0.00136072	148.273				24	249.973	116.363	0.4655
		TCSN-24-10		10	0.281	1.45073e-12	133.61				26	193.256	79.5148	0.411449
		TCSN-24-15		15	0.191	1.38466e-12	128.937				28	144.626	49.8758	0.344861
		TCSN-24-20		20	0.145	1.3727e-12	127.03				30	103.31	25.8498	0.250216
		TCSN-26-0	26°C	0	4.45	6.71655	193.256			15cm	22	315.799	170.423	0.539658
		TCSN-26-5		5	0.529	0.00114448	122.426				24	249.973	121.036	0.484198
		TCSN-26-10		10	0.281	6.89589e-13	113.741				26	193.256	80.8782	0.418504
		TCSN-26-15		15	0.191	6.82706e-13	112.377				28	144.626	48.8786	0.337967
		TCSN-26-20		20	0.145	7.05532e-13	112.388				30	103.31	23.6198	0.22863
		TCSN-28-0	28°C	0	4.45	6.7101	144.626			20cm	22	315.799	174.285	0.551887
		TCSN-28-5		5	0.529	0.00114169	99.0954				24	249.973	122.943	0.491824
		TCSN-28-10		10	0.281	4.7667e-13	94.7499				26	193.256	80.8675	0.418448
		TCSN-28-15		15	0.191	4.7315e-13	95.747				28	144.626	47.1428	0.325964
		TCSN-28-20		20	0.145	4.77508e-13	97.4828				30	103.31	20.8335	0.20166
		TCSN-30-0	30°C	0	4.45	6.70935	103.31
		TCSN-30-5		5	0.529	0.00114161	78.252				max		174.285	0.551887
		TCSN-30-10		10	0.281	3.26961e-13	77.4604				min		20.8335	0.20166
		TCSN-30-15		15	0.191	3.40241e-13	79.6904						for PTI
		TCSN-30-20		20	0.145	3.63247e-13	82.4767
					max	6.99166	315.799
					Min	3.26961e-13	77.4604
							For Load
								I	xxx
																						xxx	I
								II	33.6345
																						32.6217	II

## Sheet: SUMMARY OF PTI
	PTI for all configiration at different insualtion thicknesse							the A case [Tm~Ins~Tm] as arefrence
	Base M-I-M	I-M	I-M-I	I-M-I-M	M-I	M-I-M-I			Base M-I-M	I-M	I-M-I	I-M-I-M	M-I	M-I-M-I
5cm	34.2207	xxx	xxx	xxx	xxx	xxx		5cm	0	#VALUE!	#VALUE!	#VALUE!	#VALUE!	#VALUE!
10cm	33.364	34.3287	xxx	34.1969	33.9571	xxx		10cm	0	0.964657	#VALUE!	0.832915	0.593108	#VALUE!
15cm	32.79	33.6229	xxx	33.7322	32.7983	33.6345		15cm	0	0.832869	#VALUE!	0.942252	0.00830676	0.844526
20cm	32.1011	32.7302	33.1841	32.7146	32.1361	32.6217		20cm	0	0.629156	1.08305	0.613518	0.0350031	0.520642
