# Supplementary material for: Data on anti-insulation detection via Point of Thermal Inflexion (PTI) in 1248 cases; 13 climates, four occupancy profiles, six wall configurations and four insulation levels
Source: Data Brief. 2017 Apr 15;12:333–5. doi: 10.1016/j.dib.2017.04.016 (PMC5412003; doi:10.1016/j.dib.2017.04.016)
Supplement: Supplementary file 3 — Supplementary material [file mmc3.zip › all 52 cases/08 Rydh_OfcConL.xlsx]

## Sheet: 06 Rydh_OfMod CONF DATA
CITY	CASE NUMBER	Setpoint	Insulation thickness	U-value (W/m².k)	Heating Load	Cooling Load (kWh/m².yr)		CITY	CASE NUMBER	Setpoint	Insulation thickness	U-value (W/m².k)	Heating Load	Cooling Load (kWh/m².yr)		CITY	CASE NUMBER	Setpoint	Insulation thickness	U-value (W/m².k)	Heating Load	Cooling Load (kWh/m².yr)										filename	heating(PXInsu)	cooling(PXInsu)
Dflt - MIM		22°C	0	4.45	5.18653	128.085		out I-M		22°C	0	4.45	5.18653	128.085		out I-M-I		22°C	0	4.45	5.18653	128.085									IM	06 Rydh_OfMd_Conf-StPt22_Ins5mm_IM.csv	0.00222457	111.799
			5	0.529	0.004829	115.725					5	0.529	0.00222457	111.799					5	0.529	0.02015	81.8316										06 Rydh_OfMd_Conf-StPt22_Ins10mm_IM.csv	9.81049e-13	105.226
			10	0.281	1.02388e-12	108.944					10	0.281	9.81049e-13	105.226					10	0.281	0.00138146	74.1352										06 Rydh_OfMd_Conf-StPt22_Ins15mm_IM.csv	9.69082e-13	102.257
			15	0.191	9.89434e-13	105.435					15	0.191	9.69082e-13	102.257					15	0.191	0.000642461	71.4534										06 Rydh_OfMd_Conf-StPt22_Ins20mm_IM.csv	9.53397e-13	100.584
			20	0.145	9.78217e-13	103.321					20	0.145	9.53397e-13	100.584					20	0.145	6.97483e-13	70.5391										06 Rydh_OfMd_Conf-StPt24_Ins5mm_IM.csv	0.00217224	91.6554
		24°C	0	4.45	5.16043	99.5098				24°C	0	4.45	5.16043	99.5098				24°C	0	4.45	5.16043	99.5098										06 Rydh_OfMd_Conf-StPt24_Ins10mm_IM.csv	7.38909e-13	88.4137
			5	0.529	0.00329367	95.3596					5	0.529	0.00217224	91.6554					5	0.529	0.018692	68.0206										06 Rydh_OfMd_Conf-StPt24_Ins15mm_IM.csv	7.17358e-13	87.4147
			10	0.281	7.55486e-13	92.0024					10	0.281	7.38909e-13	88.4137					10	0.281	0.000873919	63.541										06 Rydh_OfMd_Conf-StPt24_Ins20mm_IM.csv	7.12074e-13	87.2252
			15	0.191	7.39301e-13	90.6526					15	0.191	7.17358e-13	87.4147					15	0.191	0.000302055	62.4451										06 Rydh_OfMd_Conf-StPt26_Ins5mm_IM.csv	0.00217224	73.9129
			20	0.145	7.27959e-13	90.0606					20	0.145	7.12074e-13	87.2252					20	0.145	4.99248e-13	62.4017										06 Rydh_OfMd_Conf-StPt26_Ins10mm_IM.csv	3.80953e-13	73.0306
		26°C	0	4.45	5.15309	75.1469				26°C	0	4.45	5.15309	75.1469				26°C	0	4.45	5.15309	75.1469										06 Rydh_OfMd_Conf-StPt26_Ins15mm_IM.csv	3.77328e-13	73.6358
			5	0.529	0.00329367	77.1557					5	0.529	0.00217224	73.9129					5	0.529	0.0186183	55.6784										06 Rydh_OfMd_Conf-StPt26_Ins20mm_IM.csv	3.7914e-13	74.4074
			10	0.281	3.97919e-13	76.4544					10	0.281	3.80953e-13	73.0306					10	0.281	0.000699357	53.4529										06 Rydh_OfMd_Conf-StPt28_Ins5mm_IM.csv	0.00217224	57.7928
			15	0.191	3.98988e-13	76.6709					15	0.191	3.77328e-13	73.6358					15	0.191	2.89088e-05	53.6616										06 Rydh_OfMd_Conf-StPt28_Ins10mm_IM.csv	2.77683e-13	59.5909
			20	0.145	3.91579e-13	77.1257					20	0.145	3.7914e-13	74.4074					20	0.145	2.57854e-13	54.359										06 Rydh_OfMd_Conf-StPt28_Ins15mm_IM.csv	2.75382e-13	60.9936
		28°C	0	4.45	5.15191	54.8301				28°C	0	4.45	5.15191	54.8301				28°C	0	4.45	5.15191	54.8301										06 Rydh_OfMd_Conf-StPt28_Ins20mm_IM.csv	2.81335e-13	62.4294
			5	0.529	0.00329367	60.6961					5	0.529	0.00217224	57.7928					5	0.529	0.0186165	44.4604										06 Rydh_OfMd_Conf-StPt30_Ins5mm_IM.csv	0.00217224	43.8329
			10	0.281	2.93208e-13	62.5759					10	0.281	2.77683e-13	59.5909					10	0.281	0.000686611	44.2033										06 Rydh_OfMd_Conf-StPt30_Ins10mm_IM.csv	1.75449e-13	47.2325
			15	0.191	2.98925e-13	63.7745					15	0.191	2.75382e-13	60.9936					15	0.191	1.89137e-13	45.2527										06 Rydh_OfMd_Conf-StPt30_Ins15mm_IM.csv	1.86246e-13	49.7789
			20	0.145	2.96221e-13	65.018					20	0.145	2.81335e-13	62.4294					20	0.145	1.84802e-13	46.5563										06 Rydh_OfMd_Conf-StPt30_Ins20mm_IM.csv	1.91995e-13	51.7582
		30°C	0	4.45	5.15183	37.5019				30°C	0	4.45	5.15183	37.5019				30°C	0	4.45	5.15183	37.5019									IMI	06 Rydh_OfMd_Conf-StPt22_Ins5mm_IMI.csv	0.02015	81.8316
			5	0.529	0.00329367	46.4718					5	0.529	0.00217224	43.8329					5	0.529	0.0186164	34.539										06 Rydh_OfMd_Conf-StPt22_Ins10mm_IMI.csv	0.00138146	74.1352
			10	0.281	1.94066e-13	49.8848					10	0.281	1.75449e-13	47.2325					10	0.281	0.000686611	35.9777										06 Rydh_OfMd_Conf-StPt22_Ins15mm_IMI.csv	0.000642461	71.4534
			15	0.191	1.97398e-13	52.3338					15	0.191	1.86246e-13	49.7789					15	0.191	1.2064e-13	37.5115										06 Rydh_OfMd_Conf-StPt22_Ins20mm_IMI.csv	6.97483e-13	70.5391
			20	0.145	1.99978e-13	54.054					20	0.145	1.91995e-13	51.7582					20	0.145	1.29803e-13	39.1275										06 Rydh_OfMd_Conf-StPt24_Ins5mm_IMI.csv	0.018692	68.0206
																																06 Rydh_OfMd_Conf-StPt24_Ins10mm_IMI.csv	0.000873919	63.541
																																06 Rydh_OfMd_Conf-StPt24_Ins15mm_IMI.csv	0.000302055	62.4451
																																06 Rydh_OfMd_Conf-StPt24_Ins20mm_IMI.csv	4.99248e-13	62.4017
CITY	CASE NUMBER	Setpoint	Insulation thickness	U-value (W/m².k)	Heating Load	Cooling Load (kWh/m².yr)		CITY	CASE NUMBER	Setpoint	Insulation thickness	U-value (W/m².k)	Heating Load	Cooling Load (kWh/m².yr)		CITY	CASE NUMBER	Setpoint	Insulation thickness	U-value (W/m².k)	Heating Load	Cooling Load (kWh/m².yr)										06 Rydh_OfMd_Conf-StPt26_Ins5mm_IMI.csv	0.0186183	55.6784
out I-M-I-M		22°C	0	4.45	5.18653	128.085		out M-I		22°C	0	4.45	5.18653	128.085		out M-I-M-I		22°C	0	4.45	5.18653	128.085										06 Rydh_OfMd_Conf-StPt26_Ins10mm_IMI.csv	0.000699357	53.4529
			5	0.529	0.00191265	113.14					5	0.529	0.1894	68.9212					5	0.529	0.0164881	83.4761										06 Rydh_OfMd_Conf-StPt26_Ins15mm_IMI.csv	2.89088e-05	53.6616
			10	0.281	1.00065e-12	106.03					10	0.281	0.0533191	64.2526					10	0.281	7.53462e-13	76.0233										06 Rydh_OfMd_Conf-StPt26_Ins20mm_IMI.csv	2.57854e-13	54.359
			15	0.191	9.73784e-13	102.786					15	0.191	0.0170143	65.3004					15	0.191	7.30964e-13	73.1354										06 Rydh_OfMd_Conf-StPt28_Ins5mm_IMI.csv	0.0186165	44.4604
			20	0.145	9.66813e-13	100.955					20	0.145	0.0065791	67.7245					20	0.145	7.09471e-13	72.0241										06 Rydh_OfMd_Conf-StPt28_Ins10mm_IMI.csv	0.000686611	44.2033
		24°C	0	4.45	5.16043	99.5098				24°C	0	4.45	5.16043	99.5098				24°C	0	4.45	5.16043	99.5098										06 Rydh_OfMd_Conf-StPt28_Ins15mm_IMI.csv	1.89137e-13	45.2527
			5	0.529	0.0018482	92.9591					5	0.529	0.188127	57.8576					5	0.529	0.0148121	69.6088										06 Rydh_OfMd_Conf-StPt28_Ins20mm_IMI.csv	1.84802e-13	46.5563
			10	0.281	7.37813e-13	89.2077					10	0.281	0.0527441	55.3603					10	0.281	5.2852e-13	65.3924										06 Rydh_OfMd_Conf-StPt30_Ins5mm_IMI.csv	0.0186164	34.539
			15	0.191	7.14338e-13	88.0436					15	0.191	0.0167799	57.1455					15	0.191	5.1939e-13	64.1049										06 Rydh_OfMd_Conf-StPt30_Ins10mm_IMI.csv	0.000686611	35.9777
			20	0.145	7.08864e-13	87.7107					20	0.145	0.006157	59.9335					20	0.145	5.16605e-13	63.8744										06 Rydh_OfMd_Conf-StPt30_Ins15mm_IMI.csv	1.2064e-13	37.5115
		26°C	0	4.45	5.15309	75.1469				26°C	0	4.45	5.15309	75.1469				26°C	0	4.45	5.15309	75.1469										06 Rydh_OfMd_Conf-StPt30_Ins20mm_IMI.csv	1.29803e-13	39.1275
			5	0.529	0.0018482	75.0849					5	0.529	0.187558	47.774					5	0.529	0.0144063	57.0828									IMIM	06 Rydh_OfMd_Conf-StPt22_Ins5mm_IMIM.csv	0.00191265	113.14
			10	0.281	3.8565e-13	73.8228					10	0.281	0.0523582	46.8721					10	0.281	2.71575e-13	55.2283										06 Rydh_OfMd_Conf-StPt22_Ins10mm_IMIM.csv	1.00065e-12	106.03
			15	0.191	3.78307e-13	74.1931					15	0.191	0.0166056	49.2198					15	0.191	2.71345e-13	55.2835										06 Rydh_OfMd_Conf-StPt22_Ins15mm_IMIM.csv	9.73784e-13	102.786
			20	0.145	3.75683e-13	74.8073					20	0.145	0.00579819	52.2697					20	0.145	2.74955e-13	55.8135										06 Rydh_OfMd_Conf-StPt22_Ins20mm_IMIM.csv	9.66813e-13	100.955
		28°C	0	4.45	5.15191	54.8301				28°C	0	4.45	5.15191	54.8301				28°C	0	4.45	5.15191	54.8301										06 Rydh_OfMd_Conf-StPt24_Ins5mm_IMIM.csv	0.0018482	92.9591
			5	0.529	0.0018482	58.8404					5	0.529	0.187298	38.623					5	0.529	0.0141785	45.6867										06 Rydh_OfMd_Conf-StPt24_Ins10mm_IMIM.csv	7.37813e-13	89.2077
			10	0.281	2.78996e-13	60.3226					10	0.281	0.0521629	39.0192					10	0.281	1.94963e-13	45.8334										06 Rydh_OfMd_Conf-StPt24_Ins15mm_IMIM.csv	7.14338e-13	88.0436
			15	0.191	2.80142e-13	61.5114					15	0.191	0.0164565	41.6258					15	0.191	1.90524e-13	46.8024										06 Rydh_OfMd_Conf-StPt24_Ins20mm_IMIM.csv	7.08864e-13	87.7107
			20	0.145	2.83183e-13	62.8349					20	0.145	0.00544645	44.8302					20	0.145	1.96932e-13	47.9726										06 Rydh_OfMd_Conf-StPt26_Ins5mm_IMIM.csv	0.0018482	75.0849
		30°C	0	4.45	5.15183	37.5019				30°C	0	4.45	5.15183	37.5019				30°C	0	4.45	5.15183	37.5019										06 Rydh_OfMd_Conf-StPt26_Ins10mm_IMIM.csv	3.8565e-13	73.8228
			5	0.529	0.0018482	44.7911					5	0.529	0.187152	30.4566					5	0.529	0.0141312	35.6229										06 Rydh_OfMd_Conf-StPt26_Ins15mm_IMIM.csv	3.78307e-13	74.1931
			10	0.281	1.84546e-13	47.8898					10	0.281	0.0520677	31.8583					10	0.281	1.23926e-13	37.4185										06 Rydh_OfMd_Conf-StPt26_Ins20mm_IMIM.csv	3.75683e-13	74.8073
			15	0.191	1.88082e-13	50.2898					15	0.191	0.016319	34.6142					15	0.191	1.29731e-13	38.9333										06 Rydh_OfMd_Conf-StPt28_Ins5mm_IMIM.csv	0.0018482	58.8404
			20	0.145	1.93665e-13	52.1427					20	0.145	0.00510354	37.7281					20	0.145	1.36846e-13	40.4593										06 Rydh_OfMd_Conf-StPt28_Ins10mm_IMIM.csv	2.78996e-13	60.3226
																																06 Rydh_OfMd_Conf-StPt28_Ins15mm_IMIM.csv	2.80142e-13	61.5114
																																06 Rydh_OfMd_Conf-StPt28_Ins20mm_IMIM.csv	2.83183e-13	62.8349
																																06 Rydh_OfMd_Conf-StPt30_Ins5mm_IMIM.csv	0.0018482	44.7911
																																06 Rydh_OfMd_Conf-StPt30_Ins10mm_IMIM.csv	1.84546e-13	47.8898
																																06 Rydh_OfMd_Conf-StPt30_Ins15mm_IMIM.csv	1.88082e-13	50.2898
																																06 Rydh_OfMd_Conf-StPt30_Ins20mm_IMIM.csv	1.93665e-13	52.1427
																															MI	06 Rydh_OfMd_Conf-StPt22_Ins5mm_MI.csv	0.1894	68.9212
																																06 Rydh_OfMd_Conf-StPt22_Ins10mm_MI.csv	0.0533191	64.2526
																																06 Rydh_OfMd_Conf-StPt22_Ins15mm_MI.csv	0.0170143	65.3004
																																06 Rydh_OfMd_Conf-StPt22_Ins20mm_MI.csv	0.0065791	67.7245
																																06 Rydh_OfMd_Conf-StPt24_Ins5mm_MI.csv	0.188127	57.8576
																																06 Rydh_OfMd_Conf-StPt24_Ins10mm_MI.csv	0.0527441	55.3603
																																06 Rydh_OfMd_Conf-StPt24_Ins15mm_MI.csv	0.0167799	57.1455
																																06 Rydh_OfMd_Conf-StPt24_Ins20mm_MI.csv	0.006157	59.9335
																																06 Rydh_OfMd_Conf-StPt26_Ins5mm_MI.csv	0.187558	47.774
																																06 Rydh_OfMd_Conf-StPt26_Ins10mm_MI.csv	0.0523582	46.8721
																																06 Rydh_OfMd_Conf-StPt26_Ins15mm_MI.csv	0.0166056	49.2198
																																06 Rydh_OfMd_Conf-StPt26_Ins20mm_MI.csv	0.00579819	52.2697
																																06 Rydh_OfMd_Conf-StPt28_Ins5mm_MI.csv	0.187298	38.623
																																06 Rydh_OfMd_Conf-StPt28_Ins10mm_MI.csv	0.0521629	39.0192
																																06 Rydh_OfMd_Conf-StPt28_Ins15mm_MI.csv	0.0164565	41.6258
																																06 Rydh_OfMd_Conf-StPt28_Ins20mm_MI.csv	0.00544645	44.8302
																																06 Rydh_OfMd_Conf-StPt30_Ins5mm_MI.csv	0.187152	30.4566
																																06 Rydh_OfMd_Conf-StPt30_Ins10mm_MI.csv	0.0520677	31.8583
																																06 Rydh_OfMd_Conf-StPt30_Ins15mm_MI.csv	0.016319	34.6142
																																06 Rydh_OfMd_Conf-StPt30_Ins20mm_MI.csv	0.00510354	37.7281
																															MIMI	06 Rydh_OfMd_Conf-StPt22_Ins5mm_MIMI.csv	0.0164881	83.4761
																																06 Rydh_OfMd_Conf-StPt22_Ins10mm_MIMI.csv	7.53462e-13	76.0233
																																06 Rydh_OfMd_Conf-StPt22_Ins15mm_MIMI.csv	7.30964e-13	73.1354
																																06 Rydh_OfMd_Conf-StPt22_Ins20mm_MIMI.csv	7.09471e-13	72.0241
																																06 Rydh_OfMd_Conf-StPt24_Ins5mm_MIMI.csv	0.0148121	69.6088
																																06 Rydh_OfMd_Conf-StPt24_Ins10mm_MIMI.csv	5.2852e-13	65.3924
																																06 Rydh_OfMd_Conf-StPt24_Ins15mm_MIMI.csv	5.1939e-13	64.1049
																																06 Rydh_OfMd_Conf-StPt24_Ins20mm_MIMI.csv	5.16605e-13	63.8744
																																06 Rydh_OfMd_Conf-StPt26_Ins5mm_MIMI.csv	0.0144063	57.0828
																																06 Rydh_OfMd_Conf-StPt26_Ins10mm_MIMI.csv	2.71575e-13	55.2283
																																06 Rydh_OfMd_Conf-StPt26_Ins15mm_MIMI.csv	2.71345e-13	55.2835
																																06 Rydh_OfMd_Conf-StPt26_Ins20mm_MIMI.csv	2.74955e-13	55.8135
																																06 Rydh_OfMd_Conf-StPt28_Ins5mm_MIMI.csv	0.0141785	45.6867
																																06 Rydh_OfMd_Conf-StPt28_Ins10mm_MIMI.csv	1.94963e-13	45.8334
																																06 Rydh_OfMd_Conf-StPt28_Ins15mm_MIMI.csv	1.90524e-13	46.8024
																																06 Rydh_OfMd_Conf-StPt28_Ins20mm_MIMI.csv	1.96932e-13	47.9726
																																06 Rydh_OfMd_Conf-StPt30_Ins5mm_MIMI.csv	0.0141312	35.6229
																																06 Rydh_OfMd_Conf-StPt30_Ins10mm_MIMI.csv	1.23926e-13	37.4185
																																06 Rydh_OfMd_Conf-StPt30_Ins15mm_MIMI.csv	1.29731e-13	38.9333
																																06 Rydh_OfMd_Conf-StPt30_Ins20mm_MIMI.csv	1.36846e-13	40.4593

## Sheet: M_I_M
06 Rydh_OfMod										point of thermal inflexion for various insulation thickneses
	CITY	CASE NUMBER	Setpoint	Insulation thickness	U-value (W/m².k)	Heating Load	Cooling Load (kWh/m².yr)			insulation Thickness	corrosponding Setpoint	0 mm Energy	0mm-(X)mm	(E) saving %			06 Rydh_OfMod	DFLT- MIM							M01 - 100mm brick	Insulation Board
	DFLT- MIM	TCSN-22-0	22°C	0	4.45	5.18653	128.085			05cm	22	128.085	12.3597	0.0964961			05 cm	25.3221	0					thick(m)	0.2	0.1
		TCSN-22-5		5	0.529	0.004829	115.725				24	99.5098	4.1502	0.0417064			10 cm	25.6707	0					cond (W/m.K)	0.89	0.03
		TCSN-22-10		10	0.281	1.02388e-12	108.944				26	75.1469	-2.00879	-0.0267315			15 cm	25.6997	0					R-value	0.224719	3.33333
		TCSN-22-15		15	0.191	9.89434e-13	105.435				28	54.8301	-5.86605	-0.106986			20 cm	25.6318	0
		TCSN-22-20		20	0.145	9.78217e-13	103.321				30	37.5019	-8.96995	-0.239187										ƩR-value	3.55805
		TCSN-24-0	24°C	0	4.45	5.16043	99.5098			10cm	22	128.085	19.1412	0.149442										U-value	0.281053
		TCSN-24-5		5	0.529	0.00329367	95.3596				24	99.5098	7.50745	0.0754443
		TCSN-24-10		10	0.281	7.55486e-13	92.0024				26	75.1469	-1.30745	-0.0173985
		TCSN-24-15		15	0.191	7.39301e-13	90.6526				28	54.8301	-7.74585	-0.14127
		TCSN-24-20		20	0.145	7.27959e-13	90.0606				30	37.5019	-12.3829	-0.330195
		TCSN-26-0	26°C	0	4.45	5.15309	75.1469			15cm	22	128.085	22.6498	0.176834
		TCSN-26-5		5	0.529	0.00329367	77.1557				24	99.5098	8.8572	0.0890083
		TCSN-26-10		10	0.281	3.97919e-13	76.4544				26	75.1469	-1.52401	-0.0202804
		TCSN-26-15		15	0.191	3.98988e-13	76.6709				28	54.8301	-8.94438	-0.163129
		TCSN-26-20		20	0.145	3.91579e-13	77.1257				30	37.5019	-14.8319	-0.395498
		TCSN-28-0	28°C	0	4.45	5.15191	54.8301			20cm	22	128.085	24.7636	0.193337
		TCSN-28-5		5	0.529	0.00329367	60.6961				24	99.5098	9.44918	0.0949573
		TCSN-28-10		10	0.281	2.93208e-13	62.5759				26	75.1469	-1.9788	-0.0263324
		TCSN-28-15		15	0.191	2.98925e-13	63.7745				28	54.8301	-10.1879	-0.185809
		TCSN-28-20		20	0.145	2.96221e-13	65.018				30	37.5019	-16.5521	-0.441368
		TCSN-30-0	30°C	0	4.45	5.15183	37.5019
		TCSN-30-5		5	0.529	0.00329367	46.4718				max		24.7636	0.193337
		TCSN-30-10		10	0.281	1.94066e-13	49.8848				min		-16.5521	-0.441368
		TCSN-30-15		15	0.191	1.97398e-13	52.3338						for PTI
		TCSN-30-20		20	0.145	1.99978e-13	54.054
					max	5.18653	128.085
					Min	1.94066e-13	37.5019
							For Load
									25.3221
																						25.6707
									25.6997
																						25.6318

## Sheet: I_M
										point of thermal inflexion for various insulation thickneses
	CITY	CASE NUMBER	Setpoint	Insulation thickness	U-value (W/m².k)	Heating Load	Cooling Load (kWh/m².yr)			insulation Thickness	corrosponding Setpoint	0 mm Energy	0mm-(X)mm	(E) saving %			06 Rydh_OfMod	IM							M01 - 100mm brick	Insulation Board
	IM	TCSN-22-0	22°C	0	4.45	5.18653	128.085			05cm	22	128.085	16.2862	0.127152			05 cm	26.5209	0					thick(m)	0.2	0.1
		TCSN-22-5		5	0.529	0.00222457	111.799				24	99.5098	7.85441	0.078931			10 cm	26.5186	0					cond (W/m.K)	0.89	0.03
		TCSN-22-10		10	0.281	9.81049e-13	105.226				26	75.1469	1.23404	0.0164217			15 cm	26.3519	0					R-value	0.224719	3.33333
		TCSN-22-15		15	0.191	9.69082e-13	102.257				28	54.8301	-2.96267	-0.0540337			20 cm	26.1672	0
		TCSN-22-20		20	0.145	9.53397e-13	100.584				30	37.5019	-6.33101	-0.168819										ƩR-value	3.55805
		TCSN-24-0	24°C	0	4.45	5.16043	99.5098			10cm	22	128.085	22.8588	0.178466										U-value	0.281053
		TCSN-24-5		5	0.529	0.00217224	91.6554				24	99.5098	11.0961	0.111508
		TCSN-24-10		10	0.281	7.38909e-13	88.4137				26	75.1469	2.11629	0.028162
		TCSN-24-15		15	0.191	7.17358e-13	87.4147				28	54.8301	-4.76078	-0.086828
		TCSN-24-20		20	0.145	7.12074e-13	87.2252				30	37.5019	-9.73065	-0.259471
		TCSN-26-0	26°C	0	4.45	5.15309	75.1469			15cm	22	128.085	25.8278	0.201646
		TCSN-26-5		5	0.529	0.00217224	73.9129				24	99.5098	12.0951	0.121547
		TCSN-26-10		10	0.281	3.80953e-13	73.0306				26	75.1469	1.51114	0.0201091
		TCSN-26-15		15	0.191	3.77328e-13	73.6358				28	54.8301	-6.16348	-0.11241
		TCSN-26-20		20	0.145	3.7914e-13	74.4074				30	37.5019	-12.277	-0.327372
		TCSN-28-0	28°C	0	4.45	5.15191	54.8301			20cm	22	128.085	27.5013	0.214711
		TCSN-28-5		5	0.529	0.00217224	57.7928				24	99.5098	12.2846	0.123452
		TCSN-28-10		10	0.281	2.77683e-13	59.5909				26	75.1469	0.739552	0.00984141
		TCSN-28-15		15	0.191	2.75382e-13	60.9936				28	54.8301	-7.59936	-0.138598
		TCSN-28-20		20	0.145	2.81335e-13	62.4294				30	37.5019	-14.2563	-0.38015
		TCSN-30-0	30°C	0	4.45	5.15183	37.5019
		TCSN-30-5		5	0.529	0.00217224	43.8329				max		27.5013	0.214711
		TCSN-30-10		10	0.281	1.75449e-13	47.2325				min		-14.2563	-0.38015
		TCSN-30-15		15	0.191	1.86246e-13	49.7789						for PTI
		TCSN-30-20		20	0.145	1.91995e-13	51.7582
					max	5.18653	128.085
					Min	1.75449e-13	37.5019
							For Load
									26.5209
																						26.5186
									26.3519
																						26.1672

## Sheet: I_M_I
										point of thermal inflexion for various insulation thickneses
	CITY	CASE NUMBER	Setpoint	Insulation thickness	U-value (W/m².k)	Heating Load	Cooling Load (kWh/m².yr)			insulation Thickness	corrosponding Setpoint	0 mm Energy	0mm-(X)mm	(E) saving %			06 Rydh_OfMod	IMI							M01 - 100mm brick	Insulation Board
	IMI	TCSN-22-0	22°C	0	4.45	5.18653	128.085			05cm	22	128.085	46.2533	0.361114			05 cm	31.2294	0					thick(m)	0.2	0.1
		TCSN-22-5		5	0.529	0.02015	81.8316				24	99.5098	31.4892	0.316443			10 cm	30.528	0					cond (W/m.K)	0.89	0.03
		TCSN-22-10		10	0.281	0.00138146	74.1352				26	75.1469	19.4685	0.259072			15 cm	30.0494	0					R-value	0.224719	3.33333
		TCSN-22-15		15	0.191	0.000642461	71.4534				28	54.8301	10.3696	0.189123			20 cm	29.6249	0
		TCSN-22-20		20	0.145	6.97483e-13	70.5391				30	37.5019	2.96285	0.0790053										ƩR-value	3.55805
		TCSN-24-0	24°C	0	4.45	5.16043	99.5098			10cm	22	128.085	53.9497	0.421202										U-value	0.281053
		TCSN-24-5		5	0.529	0.018692	68.0206				24	99.5098	35.9689	0.36146
		TCSN-24-10		10	0.281	0.000873919	63.541				26	75.1469	21.694	0.288688
		TCSN-24-15		15	0.191	0.000302055	62.4451				28	54.8301	10.6267	0.193812
		TCSN-24-20		20	0.145	4.99248e-13	62.4017				30	37.5019	1.52416	0.0406423
		TCSN-26-0	26°C	0	4.45	5.15309	75.1469			15cm	22	128.085	56.6315	0.44214
		TCSN-26-5		5	0.529	0.0186183	55.6784				24	99.5098	37.0647	0.372472
		TCSN-26-10		10	0.281	0.000699357	53.4529				26	75.1469	21.4853	0.285911
		TCSN-26-15		15	0.191	2.89088e-05	53.6616				28	54.8301	9.57737	0.174674
		TCSN-26-20		20	0.145	2.57854e-13	54.359				30	37.5019	-0.00964255	-0.000257122
		TCSN-28-0	28°C	0	4.45	5.15191	54.8301			20cm	22	128.085	57.5458	0.449279
		TCSN-28-5		5	0.529	0.0186165	44.4604				24	99.5098	37.1081	0.372909
		TCSN-28-10		10	0.281	0.000686611	44.2033				26	75.1469	20.7879	0.27663
		TCSN-28-15		15	0.191	1.89137e-13	45.2527				28	54.8301	8.27382	0.150899
		TCSN-28-20		20	0.145	1.84802e-13	46.5563				30	37.5019	-1.62564	-0.0433481
		TCSN-30-0	30°C	0	4.45	5.15183	37.5019
		TCSN-30-5		5	0.529	0.0186164	34.539				max		57.5458	0.449279
		TCSN-30-10		10	0.281	0.000686611	35.9777				min		-1.62564	-0.0433481
		TCSN-30-15		15	0.191	1.2064e-13	37.5115						for PTI
		TCSN-30-20		20	0.145	1.29803e-13	39.1275
					max	5.18653	128.085
					Min	1.2064e-13	34.539
							For Load
								II	31.2294
																						30.528	II
									30.0494
																						29.6249

## Sheet: I_M_I_M
										point of thermal inflexion for various insulation thickneses
	CITY	CASE NUMBER	Setpoint	Insulation thickness	U-value (W/m².k)	Heating Load	Cooling Load (kWh/m².yr)			insulation Thickness	corrosponding Setpoint	0 mm Energy	0mm-(X)mm	(E) saving %			06 Rydh_OfMod	IMIM							M01 - 100mm brick	Insulation Board
	IMIM	TCSN-22-0	22°C	0	4.45	5.18653	128.085			05cm	22	128.085	14.9447	0.116678			05 cm	26.077	0					thick(m)	0.2	0.1
		TCSN-22-5		5	0.529	0.00191265	113.14				24	99.5098	6.55071	0.0658298			10 cm	26.3316	0					cond (W/m.K)	0.89	0.03
		TCSN-22-10		10	0.281	1.00065e-12	106.03				26	75.1469	0.0620769	0.000826074			15 cm	26.2194	0					R-value	0.224719	3.33333
		TCSN-22-15		15	0.191	9.73784e-13	102.786				28	54.8301	-4.01033	-0.0731411			20 cm	26.0734	0
		TCSN-22-20		20	0.145	9.66813e-13	100.955				30	37.5019	-7.2892	-0.194369										ƩR-value	3.55805
		TCSN-24-0	24°C	0	4.45	5.16043	99.5098			10cm	22	128.085	22.0545	0.172187										U-value	0.281053
		TCSN-24-5		5	0.529	0.0018482	92.9591				24	99.5098	10.3022	0.103529
		TCSN-24-10		10	0.281	7.37813e-13	89.2077				26	75.1469	1.32418	0.0176213
		TCSN-24-15		15	0.191	7.14338e-13	88.0436				28	54.8301	-5.49255	-0.100174
		TCSN-24-20		20	0.145	7.08864e-13	87.7107				30	37.5019	-10.3879	-0.276997
		TCSN-26-0	26°C	0	4.45	5.15309	75.1469			15cm	22	128.085	25.2985	0.197514
		TCSN-26-5		5	0.529	0.0018482	75.0849				24	99.5098	11.4662	0.115226
		TCSN-26-10		10	0.281	3.8565e-13	73.8228				26	75.1469	0.953843	0.012693
		TCSN-26-15		15	0.191	3.78307e-13	74.1931				28	54.8301	-6.68137	-0.121856
		TCSN-26-20		20	0.145	3.75683e-13	74.8073				30	37.5019	-12.7879	-0.340994
		TCSN-28-0	28°C	0	4.45	5.15191	54.8301			20cm	22	128.085	27.1296	0.21181
		TCSN-28-5		5	0.529	0.0018482	58.8404				24	99.5098	11.7991	0.118573
		TCSN-28-10		10	0.281	2.78996e-13	60.3226				26	75.1469	0.339675	0.00452015
		TCSN-28-15		15	0.191	2.80142e-13	61.5114				28	54.8301	-8.00478	-0.145993
		TCSN-28-20		20	0.145	2.83183e-13	62.8349				30	37.5019	-14.6409	-0.390404
		TCSN-30-0	30°C	0	4.45	5.15183	37.5019
		TCSN-30-5		5	0.529	0.0018482	44.7911				max		27.1296	0.21181
		TCSN-30-10		10	0.281	1.84546e-13	47.8898				min		-14.6409	-0.390404
		TCSN-30-15		15	0.191	1.88082e-13	50.2898						for PTI
		TCSN-30-20		20	0.145	1.93665e-13	52.1427
					max	5.18653	128.085
					Min	1.84546e-13	37.5019
							For Load
									26.077
																						26.3316
									26.2194
																						26.0734

## Sheet: M_I
										point of thermal inflexion for various insulation thickneses
	CITY	CASE NUMBER	Setpoint	Insulation thickness	U-value (W/m².k)	Heating Load	Cooling Load (kWh/m².yr)			insulation Thickness	corrosponding Setpoint	0 mm Energy	0mm-(X)mm	(E) saving %			06 Rydh_OfMod	MI							M01 - 100mm brick	Insulation Board
	MI	TCSN-22-0	22°C	0	4.45	5.18653	128.085			05cm	22	128.085	59.1636	0.46191			05 cm	32.634	0					thick(m)	0.2	0.1
		TCSN-22-5		5	0.529	0.1894	68.9212				24	99.5098	41.6522	0.418574			10 cm	31.7195	0					cond (W/m.K)	0.89	0.03
		TCSN-22-10		10	0.281	0.0533191	64.2526				26	75.1469	27.373	0.364259			15 cm	30.8454	0					R-value	0.224719	3.33333
		TCSN-22-15		15	0.191	0.0170143	65.3004				28	54.8301	16.207	0.295587			20 cm	29.9774	0
		TCSN-22-20		20	0.145	0.0065791	67.7245				30	37.5019	7.04523	0.187864										ƩR-value	3.55805
		TCSN-24-0	24°C	0	4.45	5.16043	99.5098			10cm	22	128.085	63.8322	0.498359										U-value	0.281053
		TCSN-24-5		5	0.529	0.188127	57.8576				24	99.5098	44.1495	0.44367
		TCSN-24-10		10	0.281	0.0527441	55.3603				26	75.1469	28.2748	0.37626
		TCSN-24-15		15	0.191	0.0167799	57.1455				28	54.8301	15.8109	0.288362
		TCSN-24-20		20	0.145	0.006157	59.9335				30	37.5019	5.64359	0.150488
		TCSN-26-0	26°C	0	4.45	5.15309	75.1469			15cm	22	128.085	62.7845	0.490179
		TCSN-26-5		5	0.529	0.187558	47.774				24	99.5098	42.3643	0.42573
		TCSN-26-10		10	0.281	0.0523582	46.8721				26	75.1469	25.9271	0.345019
		TCSN-26-15		15	0.191	0.0166056	49.2198				28	54.8301	13.2043	0.240821
		TCSN-26-20		20	0.145	0.00579819	52.2697				30	37.5019	2.8877	0.0770014
		TCSN-28-0	28°C	0	4.45	5.15191	54.8301			20cm	22	128.085	60.3604	0.471253
		TCSN-28-5		5	0.529	0.187298	38.623				24	99.5098	39.5763	0.397712
		TCSN-28-10		10	0.281	0.0521629	39.0192				26	75.1469	22.8772	0.304433
		TCSN-28-15		15	0.191	0.0164565	41.6258				28	54.8301	9.99985	0.182379
		TCSN-28-20		20	0.145	0.00544645	44.8302				30	37.5019	-0.226212	-0.00603202
		TCSN-30-0	30°C	0	4.45	5.15183	37.5019
		TCSN-30-5		5	0.529	0.187152	30.4566				max		63.8322	0.498359
		TCSN-30-10		10	0.281	0.0520677	31.8583				min		-0.226212	-0.00603202
		TCSN-30-15		15	0.191	0.016319	34.6142						for PTI
		TCSN-30-20		20	0.145	0.00510354	37.7281
					max	5.18653	128.085
					Min	0.00510354	30.4566
							For Load
								II	32.634
																						31.7195	II
								II	30.8454
																						29.9774

## Sheet: M_I_M_I
										point of thermal inflexion for various insulation thickneses
	CITY	CASE NUMBER	Setpoint	Insulation thickness	U-value (W/m².k)	Heating Load	Cooling Load (kWh/m².yr)			insulation Thickness	corrosponding Setpoint	0 mm Energy	0mm-(X)mm	(E) saving %			06 Rydh_OfMod	MIMI							M01 - 100mm brick	Insulation Board
	MIMI	TCSN-22-0	22°C	0	4.45	5.18653	128.085			05cm	22	128.085	44.6088	0.348276			05 cm	30.7996	0					thick(m)	0.2	0.1
		TCSN-22-5		5	0.529	0.0164881	83.4761				24	99.5098	29.901	0.300483			10 cm	30.068	0					cond (W/m.K)	0.89	0.03
		TCSN-22-10		10	0.281	7.53462e-13	76.0233				26	75.1469	18.0641	0.240384			15 cm	29.6732	0					R-value	0.224719	3.33333
		TCSN-22-15		15	0.191	7.30964e-13	73.1354				28	54.8301	9.14342	0.166759			20 cm	29.3164	0
		TCSN-22-20		20	0.145	7.09471e-13	72.0241				30	37.5019	1.87895	0.0501028										ƩR-value	3.55805
		TCSN-24-0	24°C	0	4.45	5.16043	99.5098			10cm	22	128.085	52.0616	0.406462										U-value	0.281053
		TCSN-24-5		5	0.529	0.0148121	69.6088				24	99.5098	34.1174	0.342855
		TCSN-24-10		10	0.281	5.2852e-13	65.3924				26	75.1469	19.9186	0.265062
		TCSN-24-15		15	0.191	5.1939e-13	64.1049				28	54.8301	8.99664	0.164082
		TCSN-24-20		20	0.145	5.16605e-13	63.8744				30	37.5019	0.0833761	0.00222325
		TCSN-26-0	26°C	0	4.45	5.15309	75.1469			15cm	22	128.085	54.9494	0.429008
		TCSN-26-5		5	0.529	0.0144063	57.0828				24	99.5098	35.4049	0.355794
		TCSN-26-10		10	0.281	2.71575e-13	55.2283				26	75.1469	19.8635	0.264328
		TCSN-26-15		15	0.191	2.71345e-13	55.2835				28	54.8301	8.02769	0.14641
		TCSN-26-20		20	0.145	2.74955e-13	55.8135				30	37.5019	-1.4314	-0.0381688
		TCSN-28-0	28°C	0	4.45	5.15191	54.8301			20cm	22	128.085	56.0608	0.437685
		TCSN-28-5		5	0.529	0.0141785	45.6867				24	99.5098	35.6354	0.358109
		TCSN-28-10		10	0.281	1.94963e-13	45.8334				26	75.1469	19.3335	0.257276
		TCSN-28-15		15	0.191	1.90524e-13	46.8024				28	54.8301	6.85744	0.125067
		TCSN-28-20		20	0.145	1.96932e-13	47.9726				30	37.5019	-2.95741	-0.0788602
		TCSN-30-0	30°C	0	4.45	5.15183	37.5019
		TCSN-30-5		5	0.529	0.0141312	35.6229				max		56.0608	0.437685
		TCSN-30-10		10	0.281	1.23926e-13	37.4185				min		-2.95741	-0.0788602
		TCSN-30-15		15	0.191	1.29731e-13	38.9333						for PTI
		TCSN-30-20		20	0.145	1.36846e-13	40.4593
					max	5.18653	128.085
					Min	1.23926e-13	35.6229
							For Load
								II	30.7996
																						30.068	II
									29.6732
																						29.3164

## Sheet: SUMMARY OF PTI
	PTI for all configiration at different insualtion thicknesse							the A case [Tm~Ins~Tm] as arefrence
	Base M-I-M	I-M	I-M-I	I-M-I-M	M-I	M-I-M-I			Base M-I-M	I-M	I-M-I	I-M-I-M	M-I	M-I-M-I
5cm	25.3221	26.5209	31.2294	26.077	32.634	30.7996		5cm	0	1.19872	5.90726	0.754898	7.31186	5.47743
10cm	25.6707	26.5186	30.528	26.3316	31.7195	30.068		10cm	0	0.847889	4.85727	0.660815	6.04876	4.39726
15cm	25.6997	26.3519	30.0494	26.2194	30.8454	29.6732		15cm	0	0.652209	4.34971	0.519631	5.14569	3.97349
20cm	25.6318	26.1672	29.6249	26.0734	29.9774	29.3164		20cm	0	0.535413	3.99314	0.441637	4.34562	3.68461
