# Supplementary material for: Data on anti-insulation detection via Point of Thermal Inflexion (PTI) in 1248 cases; 13 climates, four occupancy profiles, six wall configurations and four insulation levels
Source: Data Brief. 2017 Apr 15;12:333–5. doi: 10.1016/j.dib.2017.04.016 (PMC5412003; doi:10.1016/j.dib.2017.04.016)
Supplement: Supplementary file 3 — Supplementary material [file mmc3.zip › all 52 cases/09 Hstn_Res.xlsx]

## Sheet: 07 Hstn_ResTYP CONF DATA
CITY	CASE NUMBER	Setpoint	Insulation thickness	U-value (W/m².k)	Heating Load	Cooling Load (kWh/m².yr)		CITY	CASE NUMBER	Setpoint	Insulation thickness	U-value (W/m².k)	Heating Load	Cooling Load (kWh/m².yr)		CITY	CASE NUMBER	Setpoint	Insulation thickness	U-value (W/m².k)	Heating Load	Cooling Load (kWh/m².yr)			filename	heating(PXInsu)	cooling(PXInsu)					filename	heating(PXInsu)	cooling(PXInsu)
Dflt - MIM		22°C	0	4.45	32.0794	197.139		out I-M		22°C	0	4.45	32.0794	197.139		out I-M-I		22°C	0	4.45	32.0794	197.139		MIM	07b Hstn_ResTYP_xxIns-StPt22_Ins5mm.csv	3.99135	136.458				IM	07b Hstn_ResTYP_Con-StPt22_Ins5mm_IM.csv	4.04135	129.133
			5	0.529	3.99135	136.458					5	0.529	4.04135	129.133					5	0.529	2.84993	127.754			07b Hstn_ResTYP_xxIns-StPt22_Ins10mm.csv	0.69019	125.531					07b Hstn_ResTYP_Con-StPt22_Ins10mm_IM.csv	0.469589	120.25
			10	0.281	0.69019	125.531					10	0.281	0.469589	120.25					10	0.281	0.828248	120.462			07b Hstn_ResTYP_xxIns-StPt22_Ins15mm.csv	0.123218	121.958					07b Hstn_ResTYP_Con-StPt22_Ins15mm_IM.csv	0.0855125	118.121
			15	0.191	0.123218	121.958					15	0.191	0.0855125	118.121					15	0.191	0.633686	119.198			07b Hstn_ResTYP_xxIns-StPt22_Ins20mm.csv	0.0225269	120.493					07b Hstn_ResTYP_Con-StPt22_Ins20mm_IM.csv	0.0250191	117.489
			20	0.145	0.0225269	120.493					20	0.145	0.0250191	117.489					20	0.145	0.580212	118.86			07b Hstn_ResTYP_xxIns-StPt24_Ins5mm.csv	3.81784	108.164					07b Hstn_ResTYP_Con-StPt24_Ins5mm_IM.csv	3.96626	101.236
		24°C	0	4.45	31.8714	143.601				24°C	0	4.45	31.8714	143.601				24°C	0	4.45	31.8714	143.601			07b Hstn_ResTYP_xxIns-StPt24_Ins10mm.csv	0.541212	102.961					07b Hstn_ResTYP_Con-StPt24_Ins10mm_IM.csv	0.370837	97.977
			5	0.529	3.81784	108.164					5	0.529	3.96626	101.236					5	0.529	2.76797	102.049			07b Hstn_ResTYP_xxIns-StPt24_Ins15mm.csv	0.0288437	101.79					07b Hstn_ResTYP_Con-StPt24_Ins15mm_IM.csv	0.0145628	97.8331
			10	0.281	0.541212	102.961					10	0.281	0.370837	97.977					10	0.281	0.726736	99.4794			07b Hstn_ResTYP_xxIns-StPt24_Ins20mm.csv	0.00100711	101.943					07b Hstn_ResTYP_Con-StPt24_Ins20mm_IM.csv	3.61766e-14	98.7407
			15	0.191	0.0288437	101.79					15	0.191	0.0145628	97.8331					15	0.191	0.532818	100.783			07b Hstn_ResTYP_xxIns-StPt26_Ins5mm.csv	3.79459	82.3846					07b Hstn_ResTYP_Con-StPt26_Ins5mm_IM.csv	3.95767	76.6372
			20	0.145	0.00100711	101.943					20	0.145	3.61766e-14	98.7407					20	0.145	0.480716	102.158			07b Hstn_ResTYP_xxIns-StPt26_Ins10mm.csv	0.518904	82.0433					07b Hstn_ResTYP_Con-StPt26_Ins10mm_IM.csv	0.367062	77.3004
		26°C	0	4.45	31.8072	98.7598				26°C	0	4.45	31.8072	98.7598				26°C	0	4.45	31.8072	98.7598			07b Hstn_ResTYP_xxIns-StPt26_Ins15mm.csv	0.0239921	83.1577					07b Hstn_ResTYP_Con-StPt26_Ins15mm_IM.csv	0.0140557	79.3865
			5	0.529	3.79459	82.3846					5	0.529	3.95767	76.6372					5	0.529	2.75434	78.6963			07b Hstn_ResTYP_xxIns-StPt26_Ins20mm.csv	0.000226875	84.3871					07b Hstn_ResTYP_Con-StPt26_Ins20mm_IM.csv	4.1489e-15	81.2695
			10	0.281	0.518904	82.0433					10	0.281	0.367062	77.3004					10	0.281	0.699512	80.3519			07b Hstn_ResTYP_xxIns-StPt28_Ins5mm.csv	3.79189	59.7551					07b Hstn_ResTYP_Con-StPt28_Ins5mm_IM.csv	3.95642	55.2228
			15	0.191	0.0239921	83.1577					15	0.191	0.0140557	79.3865					15	0.191	0.477842	83.1398			07b Hstn_ResTYP_xxIns-StPt28_Ins10mm.csv	0.517859	62.7876					07b Hstn_ResTYP_Con-StPt28_Ins10mm_IM.csv	0.366352	58.8114
			20	0.145	0.000226875	84.3871					20	0.145	4.1489e-15	81.2695					20	0.145	0.41602	85.8083			07b Hstn_ResTYP_xxIns-StPt28_Ins15mm.csv	0.023839	65.4702					07b Hstn_ResTYP_Con-StPt28_Ins15mm_IM.csv	0.0140557	62.0538
		28°C	0	4.45	31.7985	62.3751				28°C	0	4.45	31.7985	62.3751				28°C	0	4.45	31.7985	62.3751			07b Hstn_ResTYP_xxIns-StPt28_Ins20mm.csv	0.00022293	67.6986					07b Hstn_ResTYP_Con-StPt28_Ins20mm_IM.csv	5.17179e-16	64.66
			5	0.529	3.79189	59.7551					5	0.529	3.95642	55.2228					5	0.529	2.75183	57.9252			07b Hstn_ResTYP_xxIns-StPt30_Ins5mm.csv	3.79132	39.9326					07b Hstn_ResTYP_Con-StPt30_Ins5mm_IM.csv	3.95642	36.4617
			10	0.281	0.517859	62.7876					10	0.281	0.366352	58.8114					10	0.281	0.693538	62.4673			07b Hstn_ResTYP_xxIns-StPt30_Ins10mm.csv	0.51769	45.4843					07b Hstn_ResTYP_Con-StPt30_Ins10mm_IM.csv	0.36627	42.3463
			15	0.191	0.023839	65.4702					15	0.191	0.0140557	62.0538					15	0.191	0.462317	66.4334			07b Hstn_ResTYP_xxIns-StPt30_Ins15mm.csv	0.0238186	49.2658					07b Hstn_ResTYP_Con-StPt30_Ins15mm_IM.csv	0.0140557	46.5544
			20	0.145	0.00022293	67.6986					20	0.145	5.17179e-16	64.66					20	0.145	0.366338	69.7674			07b Hstn_ResTYP_xxIns-StPt30_Ins20mm.csv	0.00022293	52.0542					07b Hstn_ResTYP_Con-StPt30_Ins20mm_IM.csv	1.76057e-17	49.5354
		30°C	0	4.45	31.7978	34.4893				30°C	0	4.45	31.7978	34.4893				30°C	0	4.45	31.7978	34.4893									IMI	07b Hstn_ResTYP_Con-StPt22_Ins5mm_IMI.csv	2.84993	127.754
			5	0.529	3.79132	39.9326					5	0.529	3.95642	36.4617					5	0.529	2.75132	39.5258										07b Hstn_ResTYP_Con-StPt22_Ins10mm_IMI.csv	0.828248	120.462
			10	0.281	0.51769	45.4843					10	0.281	0.36627	42.3463					10	0.281	0.692227	46.1514										07b Hstn_ResTYP_Con-StPt22_Ins15mm_IMI.csv	0.633686	119.198
			15	0.191	0.0238186	49.2658					15	0.191	0.0140557	46.5544					15	0.191	0.458894	50.9471										07b Hstn_ResTYP_Con-StPt22_Ins20mm_IMI.csv	0.580212	118.86
			20	0.145	0.00022293	52.0542					20	0.145	1.76057e-17	49.5354					20	0.145	0.357221	54.4619										07b Hstn_ResTYP_Con-StPt24_Ins5mm_IMI.csv	2.76797	102.049
																																07b Hstn_ResTYP_Con-StPt24_Ins10mm_IMI.csv	0.726736	99.4794
																																07b Hstn_ResTYP_Con-StPt24_Ins15mm_IMI.csv	0.532818	100.783
																																07b Hstn_ResTYP_Con-StPt24_Ins20mm_IMI.csv	0.480716	102.158
CITY	CASE NUMBER	Setpoint	Insulation thickness	U-value (W/m².k)	Heating Load	Cooling Load (kWh/m².yr)		CITY	CASE NUMBER	Setpoint	Insulation thickness	U-value (W/m².k)	Heating Load	Cooling Load (kWh/m².yr)		CITY	CASE NUMBER	Setpoint	Insulation thickness	U-value (W/m².k)	Heating Load	Cooling Load (kWh/m².yr)			filename	heating(00Insu)	cooling(00Insu)					07b Hstn_ResTYP_Con-StPt26_Ins5mm_IMI.csv	2.75434	78.6963
out I-M-I-M		22°C	0	4.45	32.0794	197.139		out M-I		22°C	0	4.45	32.0794	197.139		out M-I-M-I		22°C	0	4.45	32.0794	197.139		00mm Insulation	07b Hstn_ResTYP_00Insu-StPt22_Ins00mm.csv	32.0794	197.139					07b Hstn_ResTYP_Con-StPt26_Ins10mm_IMI.csv	0.699512	80.3519
			5	0.529	4.20492	130.175					5	0.529	3.52032	136.709					5	0.529	2.93132	133.927			07b Hstn_ResTYP_00Insu-StPt24_Ins00mm.csv	31.8714	143.601					07b Hstn_ResTYP_Con-StPt26_Ins15mm_IMI.csv	0.477842	83.1398
			10	0.281	0.543392	120.399					10	0.281	1.52354	129.44					10	0.281	0.837559	124.704			07b Hstn_ResTYP_00Insu-StPt26_Ins00mm.csv	31.8072	98.7598					07b Hstn_ResTYP_Con-StPt26_Ins20mm_IMI.csv	0.41602	85.8083
			15	0.191	0.111686	118.048					15	0.191	1.19986	126.337					15	0.191	0.616565	122.31			07b Hstn_ResTYP_00Insu-StPt28_Ins00mm.csv	31.7985	62.3751					07b Hstn_ResTYP_Con-StPt28_Ins5mm_IMI.csv	2.75183	57.9252
			20	0.145	0.0396787	117.466					20	0.145	0.993582	124.24					20	0.145	0.560526	121.326			07b Hstn_ResTYP_00Insu-StPt30_Ins00mm.csv	31.7978	34.4893					07b Hstn_ResTYP_Con-StPt28_Ins10mm_IMI.csv	0.693538	62.4673
		24°C	0	4.45	31.8714	143.601				24°C	0	4.45	31.8714	143.601				24°C	0	4.45	31.8714	143.601										07b Hstn_ResTYP_Con-StPt28_Ins15mm_IMI.csv	0.462317	66.4334
			5	0.529	4.13645	102.324					5	0.529	3.4848	111.59					5	0.529	2.83749	107.811										07b Hstn_ResTYP_Con-StPt28_Ins20mm_IMI.csv	0.366338	69.7674
			10	0.281	0.458302	98.2591					10	0.281	1.48222	109.21					10	0.281	0.744292	103.704										07b Hstn_ResTYP_Con-StPt30_Ins5mm_IMI.csv	2.75132	39.5258
			15	0.191	0.0347934	97.9365					15	0.191	1.13936	108.56					15	0.191	0.521796	103.881										07b Hstn_ResTYP_Con-StPt30_Ins10mm_IMI.csv	0.692227	46.1514
			20	0.145	3.66375e-14	98.6908					20	0.145	0.905324	107.933					20	0.145	0.463355	104.635										07b Hstn_ResTYP_Con-StPt30_Ins15mm_IMI.csv	0.458894	50.9471
		26°C	0	4.45	31.8072	98.7598				26°C	0	4.45	31.8072	98.7598				26°C	0	4.45	31.8072	98.7598										07b Hstn_ResTYP_Con-StPt30_Ins20mm_IMI.csv	0.357221	54.4619
			5	0.529	4.13323	77.6423					5	0.529	3.47901	88.0572					5	0.529	2.81311	83.6464									IMIM	07b Hstn_ResTYP_Con-StPt22_Ins5mm_IMIM.csv	4.20492	130.175
			10	0.281	0.454256	77.6973					10	0.281	1.47459	89.9927					10	0.281	0.713049	84.2746										07b Hstn_ResTYP_Con-StPt22_Ins10mm_IMIM.csv	0.543392	120.399
			15	0.191	0.0324757	79.5998					15	0.191	1.11917	91.352					15	0.191	0.469675	86.2587										07b Hstn_ResTYP_Con-StPt22_Ins15mm_IMIM.csv	0.111686	118.048
			20	0.145	4.38447e-15	81.3889					20	0.145	0.866607	92.0701					20	0.145	0.402693	88.2939										07b Hstn_ResTYP_Con-StPt22_Ins20mm_IMIM.csv	0.0396787	117.466
		28°C	0	4.45	31.7985	62.3751				28°C	0	4.45	31.7985	62.3751				28°C	0	4.45	31.7985	62.3751										07b Hstn_ResTYP_Con-StPt24_Ins5mm_IMIM.csv	4.13645	102.324
			5	0.529	4.13289	55.95					5	0.529	3.47709	66.1746					5	0.529	2.80872	61.9804										07b Hstn_ResTYP_Con-StPt24_Ins10mm_IMIM.csv	0.458302	98.2591
			10	0.281	0.453733	59.1764					10	0.281	1.47168	71.4721					10	0.281	0.70545	65.927										07b Hstn_ResTYP_Con-StPt24_Ins15mm_IMIM.csv	0.0347934	97.9365
			15	0.191	0.0324757	62.2955					15	0.191	1.11044	74.5455					15	0.191	0.452922	69.3705										07b Hstn_ResTYP_Con-StPt24_Ins20mm_IMIM.csv	3.66375e-14	98.6908
			20	0.145	6.48206e-16	64.7733					20	0.145	0.845055	76.2343					20	0.145	0.368156	72.1946										07b Hstn_ResTYP_Con-StPt26_Ins5mm_IMIM.csv	4.13323	77.6423
		30°C	0	4.45	31.7978	34.4893				30°C	0	4.45	31.7978	34.4893				30°C	0	4.45	31.7978	34.4893										07b Hstn_ResTYP_Con-StPt26_Ins10mm_IMIM.csv	0.454256	77.6973
			5	0.529	4.13289	37.0547					5	0.529	3.47652	46.6884					5	0.529	2.80805	42.6224										07b Hstn_ResTYP_Con-StPt26_Ins15mm_IMIM.csv	0.0324757	79.5998
			10	0.281	0.453645	42.7412					10	0.281	1.47062	53.882					10	0.281	0.704328	49.0191										07b Hstn_ResTYP_Con-StPt26_Ins20mm_IMIM.csv	4.38447e-15	81.3889
			15	0.191	0.0324757	46.7718					15	0.191	1.10719	58.0867					15	0.191	0.449636	53.5178										07b Hstn_ResTYP_Con-StPt28_Ins5mm_IMIM.csv	4.13289	55.95
			20	0.145	2.12571e-17	49.7126					20	0.145	0.837576	60.6473					20	0.145	0.359514	56.7065										07b Hstn_ResTYP_Con-StPt28_Ins10mm_IMIM.csv	0.453733	59.1764
																																07b Hstn_ResTYP_Con-StPt28_Ins15mm_IMIM.csv	0.0324757	62.2955
																																07b Hstn_ResTYP_Con-StPt28_Ins20mm_IMIM.csv	6.48206e-16	64.7733
																																07b Hstn_ResTYP_Con-StPt30_Ins5mm_IMIM.csv	4.13289	37.0547
																																07b Hstn_ResTYP_Con-StPt30_Ins10mm_IMIM.csv	0.453645	42.7412
																																07b Hstn_ResTYP_Con-StPt30_Ins15mm_IMIM.csv	0.0324757	46.7718
																																07b Hstn_ResTYP_Con-StPt30_Ins20mm_IMIM.csv	2.12571e-17	49.7126
																															MI	07b Hstn_ResTYP_Con-StPt22_Ins5mm_MI.csv	3.52032	136.709
																																07b Hstn_ResTYP_Con-StPt22_Ins10mm_MI.csv	1.52354	129.44
																																07b Hstn_ResTYP_Con-StPt22_Ins15mm_MI.csv	1.19986	126.337
																																07b Hstn_ResTYP_Con-StPt22_Ins20mm_MI.csv	0.993582	124.24
																																07b Hstn_ResTYP_Con-StPt24_Ins5mm_MI.csv	3.4848	111.59
																																07b Hstn_ResTYP_Con-StPt24_Ins10mm_MI.csv	1.48222	109.21
																																07b Hstn_ResTYP_Con-StPt24_Ins15mm_MI.csv	1.13936	108.56
																																07b Hstn_ResTYP_Con-StPt24_Ins20mm_MI.csv	0.905324	107.933
																																07b Hstn_ResTYP_Con-StPt26_Ins5mm_MI.csv	3.47901	88.0572
																																07b Hstn_ResTYP_Con-StPt26_Ins10mm_MI.csv	1.47459	89.9927
																																07b Hstn_ResTYP_Con-StPt26_Ins15mm_MI.csv	1.11917	91.352
																																07b Hstn_ResTYP_Con-StPt26_Ins20mm_MI.csv	0.866607	92.0701
																																07b Hstn_ResTYP_Con-StPt28_Ins5mm_MI.csv	3.47709	66.1746
																																07b Hstn_ResTYP_Con-StPt28_Ins10mm_MI.csv	1.47168	71.4721
																																07b Hstn_ResTYP_Con-StPt28_Ins15mm_MI.csv	1.11044	74.5455
																																07b Hstn_ResTYP_Con-StPt28_Ins20mm_MI.csv	0.845055	76.2343
																																07b Hstn_ResTYP_Con-StPt30_Ins5mm_MI.csv	3.47652	46.6884
																																07b Hstn_ResTYP_Con-StPt30_Ins10mm_MI.csv	1.47062	53.882
																																07b Hstn_ResTYP_Con-StPt30_Ins15mm_MI.csv	1.10719	58.0867
																																07b Hstn_ResTYP_Con-StPt30_Ins20mm_MI.csv	0.837576	60.6473
																															MIMI	07b Hstn_ResTYP_Con-StPt22_Ins5mm_MIMI.csv	2.93132	133.927
																																07b Hstn_ResTYP_Con-StPt22_Ins10mm_MIMI.csv	0.837559	124.704
																																07b Hstn_ResTYP_Con-StPt22_Ins15mm_MIMI.csv	0.616565	122.31
																																07b Hstn_ResTYP_Con-StPt22_Ins20mm_MIMI.csv	0.560526	121.326
																																07b Hstn_ResTYP_Con-StPt24_Ins5mm_MIMI.csv	2.83749	107.811
																																07b Hstn_ResTYP_Con-StPt24_Ins10mm_MIMI.csv	0.744292	103.704
																																07b Hstn_ResTYP_Con-StPt24_Ins15mm_MIMI.csv	0.521796	103.881
																																07b Hstn_ResTYP_Con-StPt24_Ins20mm_MIMI.csv	0.463355	104.635
																																07b Hstn_ResTYP_Con-StPt26_Ins5mm_MIMI.csv	2.81311	83.6464
																																07b Hstn_ResTYP_Con-StPt26_Ins10mm_MIMI.csv	0.713049	84.2746
																																07b Hstn_ResTYP_Con-StPt26_Ins15mm_MIMI.csv	0.469675	86.2587
																																07b Hstn_ResTYP_Con-StPt26_Ins20mm_MIMI.csv	0.402693	88.2939
																																07b Hstn_ResTYP_Con-StPt28_Ins5mm_MIMI.csv	2.80872	61.9804
																																07b Hstn_ResTYP_Con-StPt28_Ins10mm_MIMI.csv	0.70545	65.927
																																07b Hstn_ResTYP_Con-StPt28_Ins15mm_MIMI.csv	0.452922	69.3705
																																07b Hstn_ResTYP_Con-StPt28_Ins20mm_MIMI.csv	0.368156	72.1946
																																07b Hstn_ResTYP_Con-StPt30_Ins5mm_MIMI.csv	2.80805	42.6224
																																07b Hstn_ResTYP_Con-StPt30_Ins10mm_MIMI.csv	0.704328	49.0191
																																07b Hstn_ResTYP_Con-StPt30_Ins15mm_MIMI.csv	0.449636	53.5178
																																07b Hstn_ResTYP_Con-StPt30_Ins20mm_MIMI.csv	0.359514	56.7065

## Sheet: M_I_M
07 Hstn_ResTYP										point of thermal inflexion for various insulation thickneses
	CITY	CASE NUMBER	Setpoint	Insulation thickness	U-value (W/m².k)	Heating Load	Cooling Load (kWh/m².yr)			insulation Thickness	corrosponding Setpoint	0 mm Energy	0mm-(X)mm	(E) saving %			07 Hstn_ResTYP	DFLT- MIM							M01 - 100mm brick	Insulation Board
	DFLT- MIM	TCSN-22-0	22°C	0	4.45	32.0794	197.139			05cm	22	197.139	60.6818	0.307812			05 cm	28.5173	0					thick(m)	0.2	0.1
		TCSN-22-5		5	0.529	3.99135	136.458				24	143.601	35.4375	0.246777			10 cm	27.9271	0					cond (W/m.K)	0.89	0.03
		TCSN-22-10		10	0.281	0.69019	125.531				26	98.7598	16.3752	0.165808			15 cm	27.602	0					R-value	0.224719	3.33333
		TCSN-22-15		15	0.191	0.123218	121.958				28	62.3751	2.62003	0.0420044			20 cm	27.372	0
		TCSN-22-20		20	0.145	0.0225269	120.493				30	34.4893	-5.44324	-0.157824										ƩR-value	3.55805
		TCSN-24-0	24°C	0	4.45	31.8714	143.601			10cm	22	197.139	71.6079	0.363235										U-value	0.281053
		TCSN-24-5		5	0.529	3.81784	108.164				24	143.601	40.6401	0.283007
		TCSN-24-10		10	0.281	0.541212	102.961				26	98.7598	16.7165	0.169264
		TCSN-24-15		15	0.191	0.0288437	101.79				28	62.3751	-0.412423	-0.00661198
		TCSN-24-20		20	0.145	0.00100711	101.943				30	34.4893	-10.995	-0.318793
		TCSN-26-0	26°C	0	4.45	31.8072	98.7598			15cm	22	197.139	75.1809	0.381359
		TCSN-26-5		5	0.529	3.79459	82.3846				24	143.601	41.8117	0.291165
		TCSN-26-10		10	0.281	0.518904	82.0433				26	98.7598	15.602	0.15798
		TCSN-26-15		15	0.191	0.0239921	83.1577				28	62.3751	-3.0951	-0.0496207
		TCSN-26-20		20	0.145	0.000226875	84.3871				30	34.4893	-14.7764	-0.428435
		TCSN-28-0	28°C	0	4.45	31.7985	62.3751			20cm	22	197.139	76.6459	0.38879
		TCSN-28-5		5	0.529	3.79189	59.7551				24	143.601	41.6581	0.290096
		TCSN-28-10		10	0.281	0.517859	62.7876				26	98.7598	14.3727	0.145532
		TCSN-28-15		15	0.191	0.023839	65.4702				28	62.3751	-5.32342	-0.0853452
		TCSN-28-20		20	0.145	0.00022293	67.6986				30	34.4893	-17.5649	-0.509283
		TCSN-30-0	30°C	0	4.45	31.7978	34.4893
		TCSN-30-5		5	0.529	3.79132	39.9326				max		76.6459	0.38879
		TCSN-30-10		10	0.281	0.51769	45.4843				min		-17.5649	-0.509283
		TCSN-30-15		15	0.191	0.0238186	49.2658						for PTI
		TCSN-30-20		20	0.145	0.00022293	52.0542
					max	32.0794	197.139
					Min	0.00022293	34.4893
							For Load
									28.5173
																						27.9271
									27.602
																						27.372

## Sheet: I_M
										point of thermal inflexion for various insulation thickneses
	CITY	CASE NUMBER	Setpoint	Insulation thickness	U-value (W/m².k)	Heating Load	Cooling Load (kWh/m².yr)			insulation Thickness	corrosponding Setpoint	0 mm Energy	0mm-(X)mm	(E) saving %			07 Hstn_ResTYP	IM							M01 - 100mm brick	Insulation Board
	IM	TCSN-22-0	22°C	0	4.45	32.0794	197.139			05cm	22	197.139	68.0062	0.344965			05 cm	29.4462	0					thick(m)	0.2	0.1
		TCSN-22-5		5	0.529	4.04135	129.133				24	143.601	42.3655	0.295022			10 cm	28.5129	0					cond (W/m.K)	0.89	0.03
		TCSN-22-10		10	0.281	0.469589	120.25				26	98.7598	22.1226	0.224004			15 cm	28.032	0					R-value	0.224719	3.33333
		TCSN-22-15		15	0.191	0.0855125	118.121				28	62.3751	7.15233	0.114666			20 cm	27.7088	0
		TCSN-22-20		20	0.145	0.0250191	117.489				30	34.4893	-1.9723	-0.0571859										ƩR-value	3.55805
		TCSN-24-0	24°C	0	4.45	31.8714	143.601			10cm	22	197.139	76.8897	0.390027										U-value	0.281053
		TCSN-24-5		5	0.529	3.96626	101.236				24	143.601	45.6244	0.317716
		TCSN-24-10		10	0.281	0.370837	97.977				26	98.7598	21.4594	0.217289
		TCSN-24-15		15	0.191	0.0145628	97.8331				28	62.3751	3.56377	0.0571344
		TCSN-24-20		20	0.145	3.61766e-14	98.7407				30	34.4893	-7.85695	-0.227808
		TCSN-26-0	26°C	0	4.45	31.8072	98.7598			15cm	22	197.139	79.0181	0.400824
		TCSN-26-5		5	0.529	3.95767	76.6372				24	143.601	45.7682	0.318717
		TCSN-26-10		10	0.281	0.367062	77.3004				26	98.7598	19.3732	0.196165
		TCSN-26-15		15	0.191	0.0140557	79.3865				28	62.3751	0.321333	0.00515162
		TCSN-26-20		20	0.145	4.1489e-15	81.2695				30	34.4893	-12.0651	-0.34982
		TCSN-28-0	28°C	0	4.45	31.7985	62.3751			20cm	22	197.139	79.6498	0.404028
		TCSN-28-5		5	0.529	3.95642	55.2228				24	143.601	44.8606	0.312397
		TCSN-28-10		10	0.281	0.366352	58.8114				26	98.7598	17.4902	0.177099
		TCSN-28-15		15	0.191	0.0140557	62.0538				28	62.3751	-2.2849	-0.0366316
		TCSN-28-20		20	0.145	5.17179e-16	64.66				30	34.4893	-15.0461	-0.436253
		TCSN-30-0	30°C	0	4.45	31.7978	34.4893
		TCSN-30-5		5	0.529	3.95642	36.4617				max		79.6498	0.404028
		TCSN-30-10		10	0.281	0.36627	42.3463				min		-15.0461	-0.436253
		TCSN-30-15		15	0.191	0.0140557	46.5544						for PTI
		TCSN-30-20		20	0.145	1.76057e-17	49.5354
					max	32.0794	197.139
					Min	1.76057e-17	34.4893
							For Load
									29.4462
																						28.5129
									28.032
																						27.7088

## Sheet: I_M_I
										point of thermal inflexion for various insulation thickneses
	CITY	CASE NUMBER	Setpoint	Insulation thickness	U-value (W/m².k)	Heating Load	Cooling Load (kWh/m².yr)			insulation Thickness	corrosponding Setpoint	0 mm Energy	0mm-(X)mm	(E) saving %			07 Hstn_ResTYP	IMI							M01 - 100mm brick	Insulation Board
	IMI	TCSN-22-0	22°C	0	4.45	32.0794	197.139			05cm	22	197.139	69.385	0.351959			05 cm	28.7777	0					thick(m)	0.2	0.1
		TCSN-22-5		5	0.529	2.84993	127.754				24	143.601	41.5524	0.28936			10 cm	27.9843	0					cond (W/m.K)	0.89	0.03
		TCSN-22-10		10	0.281	0.828248	120.462				26	98.7598	20.0634	0.203154			15 cm	27.5063	0					R-value	0.224719	3.33333
		TCSN-22-15		15	0.191	0.633686	119.198				28	62.3751	4.4499	0.071341			20 cm	27.173	0
		TCSN-22-20		20	0.145	0.580212	118.86				30	34.4893	-5.0364	-0.146028										ƩR-value	3.55805
		TCSN-24-0	24°C	0	4.45	31.8714	143.601			10cm	22	197.139	76.6778	0.388952										U-value	0.281053
		TCSN-24-5		5	0.529	2.76797	102.049				24	143.601	44.122	0.307253
		TCSN-24-10		10	0.281	0.726736	99.4794				26	98.7598	18.4079	0.186391
		TCSN-24-15		15	0.191	0.532818	100.783				28	62.3751	-0.0921191	-0.00147686
		TCSN-24-20		20	0.145	0.480716	102.158				30	34.4893	-11.6621	-0.338135
		TCSN-26-0	26°C	0	4.45	31.8072	98.7598			15cm	22	197.139	77.9409	0.395359
		TCSN-26-5		5	0.529	2.75434	78.6963				24	143.601	42.8188	0.298178
		TCSN-26-10		10	0.281	0.699512	80.3519				26	98.7598	15.62	0.158161
		TCSN-26-15		15	0.191	0.477842	83.1398				28	62.3751	-4.05826	-0.0650621
		TCSN-26-20		20	0.145	0.41602	85.8083				30	34.4893	-16.4577	-0.477182
		TCSN-28-0	28°C	0	4.45	31.7985	62.3751			20cm	22	197.139	78.2797	0.397078
		TCSN-28-5		5	0.529	2.75183	57.9252				24	143.601	41.4431	0.288598
		TCSN-28-10		10	0.281	0.693538	62.4673				26	98.7598	12.9515	0.131141
		TCSN-28-15		15	0.191	0.462317	66.4334				28	62.3751	-7.39231	-0.118514
		TCSN-28-20		20	0.145	0.366338	69.7674				30	34.4893	-19.9726	-0.579094
		TCSN-30-0	30°C	0	4.45	31.7978	34.4893
		TCSN-30-5		5	0.529	2.75132	39.5258				max		78.2797	0.397078
		TCSN-30-10		10	0.281	0.692227	46.1514				min		-19.9726	-0.579094
		TCSN-30-15		15	0.191	0.458894	50.9471						for PTI
		TCSN-30-20		20	0.145	0.357221	54.4619
					max	32.0794	197.139
					Min	0.357221	34.4893
							For Load
									28.7777
																						27.9843
									27.5063
																						27.173

## Sheet: I_M_I_M
										point of thermal inflexion for various insulation thickneses
	CITY	CASE NUMBER	Setpoint	Insulation thickness	U-value (W/m².k)	Heating Load	Cooling Load (kWh/m².yr)			insulation Thickness	corrosponding Setpoint	0 mm Energy	0mm-(X)mm	(E) saving %			07 Hstn_ResTYP	IMIM							M01 - 100mm brick	Insulation Board
	IMIM	TCSN-22-0	22°C	0	4.45	32.0794	197.139			05cm	22	197.139	66.9644	0.33968			05 cm	29.2836	0					thick(m)	0.2	0.1
		TCSN-22-5		5	0.529	4.20492	130.175				24	143.601	41.2774	0.287444			10 cm	28.4472	0					cond (W/m.K)	0.89	0.03
		TCSN-22-10		10	0.281	0.543392	120.399				26	98.7598	21.1174	0.213826			15 cm	27.9977	0					R-value	0.224719	3.33333
		TCSN-22-15		15	0.191	0.111686	118.048				28	62.3751	6.42517	0.103009			20 cm	27.7056	0
		TCSN-22-20		20	0.145	0.0396787	117.466				30	34.4893	-2.5654	-0.0743823										ƩR-value	3.55805
		TCSN-24-0	24°C	0	4.45	31.8714	143.601			10cm	22	197.139	76.7405	0.389271										U-value	0.281053
		TCSN-24-5		5	0.529	4.13645	102.324				24	143.601	45.3422	0.315751
		TCSN-24-10		10	0.281	0.458302	98.2591				26	98.7598	21.0625	0.21327
		TCSN-24-15		15	0.191	0.0347934	97.9365				28	62.3751	3.19878	0.0512829
		TCSN-24-20		20	0.145	3.66375e-14	98.6908				30	34.4893	-8.25185	-0.239258
		TCSN-26-0	26°C	0	4.45	31.8072	98.7598			15cm	22	197.139	79.091	0.401193
		TCSN-26-5		5	0.529	4.13323	77.6423				24	143.601	45.6648	0.317997
		TCSN-26-10		10	0.281	0.454256	77.6973				26	98.7598	19.16	0.194006
		TCSN-26-15		15	0.191	0.0324757	79.5998				28	62.3751	0.0796535	0.00127701
		TCSN-26-20		20	0.145	4.38447e-15	81.3889				30	34.4893	-12.2825	-0.356124
		TCSN-28-0	28°C	0	4.45	31.7985	62.3751			20cm	22	197.139	79.6734	0.404148
		TCSN-28-5		5	0.529	4.13289	55.95				24	143.601	44.9106	0.312745
		TCSN-28-10		10	0.281	0.453733	59.1764				26	98.7598	17.3708	0.17589
		TCSN-28-15		15	0.191	0.0324757	62.2955				28	62.3751	-2.39818	-0.0384477
		TCSN-28-20		20	0.145	6.48206e-16	64.7733				30	34.4893	-15.2232	-0.44139
		TCSN-30-0	30°C	0	4.45	31.7978	34.4893
		TCSN-30-5		5	0.529	4.13289	37.0547				max		79.6734	0.404148
		TCSN-30-10		10	0.281	0.453645	42.7412				min		-15.2232	-0.44139
		TCSN-30-15		15	0.191	0.0324757	46.7718						for PTI
		TCSN-30-20		20	0.145	2.12571e-17	49.7126
					max	32.0794	197.139
					Min	2.12571e-17	34.4893
							For Load
									29.2836
																						28.4472
									27.9977
																						27.7056

## Sheet: M_I
										point of thermal inflexion for various insulation thickneses
	CITY	CASE NUMBER	Setpoint	Insulation thickness	U-value (W/m².k)	Heating Load	Cooling Load (kWh/m².yr)			insulation Thickness	corrosponding Setpoint	0 mm Energy	0mm-(X)mm	(E) saving %			07 Hstn_ResTYP	MI							M01 - 100mm brick	Insulation Board
	MI	TCSN-22-0	22°C	0	4.45	32.0794	197.139			05cm	22	197.139	60.43	0.306534			05 cm	27.355	0					thick(m)	0.2	0.1
		TCSN-22-5		5	0.529	3.52032	136.709				24	143.601	32.0118	0.222921			10 cm	26.8794	0					cond (W/m.K)	0.89	0.03
		TCSN-22-10		10	0.281	1.52354	129.44				26	98.7598	10.7026	0.10837			15 cm	26.6655	0					R-value	0.224719	3.33333
		TCSN-22-15		15	0.191	1.19986	126.337				28	62.3751	-3.79947	-0.0609132			20 cm	26.5687	0
		TCSN-22-20		20	0.145	0.993582	124.24				30	34.4893	-12.199	-0.353704										ƩR-value	3.55805
		TCSN-24-0	24°C	0	4.45	31.8714	143.601			10cm	22	197.139	67.6996	0.34341										U-value	0.281053
		TCSN-24-5		5	0.529	3.4848	111.59				24	143.601	34.3911	0.23949
		TCSN-24-10		10	0.281	1.48222	109.21				26	98.7598	8.76707	0.0887717
		TCSN-24-15		15	0.191	1.13936	108.56				28	62.3751	-9.09697	-0.145843
		TCSN-24-20		20	0.145	0.905324	107.933				30	34.4893	-19.3926	-0.562279
		TCSN-26-0	26°C	0	4.45	31.8072	98.7598			15cm	22	197.139	70.802	0.359147
		TCSN-26-5		5	0.529	3.47901	88.0572				24	143.601	35.0415	0.244019
		TCSN-26-10		10	0.281	1.47459	89.9927				26	98.7598	7.4078	0.0750083
		TCSN-26-15		15	0.191	1.11917	91.352				28	62.3751	-12.1704	-0.195116
		TCSN-26-20		20	0.145	0.866607	92.0701				30	34.4893	-23.5974	-0.684193
		TCSN-28-0	28°C	0	4.45	31.7985	62.3751			20cm	22	197.139	72.8991	0.369785
		TCSN-28-5		5	0.529	3.47709	66.1746				24	143.601	35.6684	0.248385
		TCSN-28-10		10	0.281	1.47168	71.4721				26	98.7598	6.68966	0.0677367
		TCSN-28-15		15	0.191	1.11044	74.5455				28	62.3751	-13.8592	-0.22219
		TCSN-28-20		20	0.145	0.845055	76.2343				30	34.4893	-26.1579	-0.758435
		TCSN-30-0	30°C	0	4.45	31.7978	34.4893
		TCSN-30-5		5	0.529	3.47652	46.6884				max		72.8991	0.369785
		TCSN-30-10		10	0.281	1.47062	53.882				min		-26.1579	-0.758435
		TCSN-30-15		15	0.191	1.10719	58.0867						for PTI
		TCSN-30-20		20	0.145	0.837576	60.6473
					max	32.0794	197.139
					Min	0.837576	34.4893
							For Load
									27.355
																						26.8794
									26.6655
																						26.5687

## Sheet: M_I_M_I
										point of thermal inflexion for various insulation thickneses
	CITY	CASE NUMBER	Setpoint	Insulation thickness	U-value (W/m².k)	Heating Load	Cooling Load (kWh/m².yr)			insulation Thickness	corrosponding Setpoint	0 mm Energy	0mm-(X)mm	(E) saving %			07 Hstn_ResTYP	MIMI							M01 - 100mm brick	Insulation Board
	MIMI	TCSN-22-0	22°C	0	4.45	32.0794	197.139			05cm	22	197.139	63.2119	0.320646			05 cm	28.0647	0					thick(m)	0.2	0.1
		TCSN-22-5		5	0.529	2.93132	133.927				24	143.601	35.7906	0.249236			10 cm	27.5323	0					cond (W/m.K)	0.89	0.03
		TCSN-22-10		10	0.281	0.837559	124.704				26	98.7598	15.1133	0.153031			15 cm	27.1838	0					R-value	0.224719	3.33333
		TCSN-22-15		15	0.191	0.616565	122.31				28	62.3751	0.394781	0.00632914			20 cm	26.9249	0
		TCSN-22-20		20	0.145	0.560526	121.326				30	34.4893	-8.13306	-0.235814										ƩR-value	3.55805
		TCSN-24-0	24°C	0	4.45	31.8714	143.601			10cm	22	197.139	72.435	0.367431										U-value	0.281053
		TCSN-24-5		5	0.529	2.83749	107.811				24	143.601	39.8969	0.277831
		TCSN-24-10		10	0.281	0.744292	103.704				26	98.7598	14.4851	0.14667
		TCSN-24-15		15	0.191	0.521796	103.881				28	62.3751	-3.55186	-0.0569436
		TCSN-24-20		20	0.145	0.463355	104.635				30	34.4893	-14.5298	-0.421282
		TCSN-26-0	26°C	0	4.45	31.8072	98.7598			15cm	22	197.139	74.8298	0.379578
		TCSN-26-5		5	0.529	2.81311	83.6464				24	143.601	39.7205	0.276603
		TCSN-26-10		10	0.281	0.713049	84.2746				26	98.7598	12.501	0.12658
		TCSN-26-15		15	0.191	0.469675	86.2587				28	62.3751	-6.99537	-0.11215
		TCSN-26-20		20	0.145	0.402693	88.2939				30	34.4893	-19.0284	-0.551719
		TCSN-28-0	28°C	0	4.45	31.7985	62.3751			20cm	22	197.139	75.8133	0.384567
		TCSN-28-5		5	0.529	2.80872	61.9804				24	143.601	38.9661	0.271349
		TCSN-28-10		10	0.281	0.70545	65.927				26	98.7598	10.4658	0.105973
		TCSN-28-15		15	0.191	0.452922	69.3705				28	62.3751	-9.8195	-0.157427
		TCSN-28-20		20	0.145	0.368156	72.1946				30	34.4893	-22.2172	-0.644175
		TCSN-30-0	30°C	0	4.45	31.7978	34.4893
		TCSN-30-5		5	0.529	2.80805	42.6224				max		75.8133	0.384567
		TCSN-30-10		10	0.281	0.704328	49.0191				min		-22.2172	-0.644175
		TCSN-30-15		15	0.191	0.449636	53.5178						for PTI
		TCSN-30-20		20	0.145	0.359514	56.7065
					max	32.0794	197.139
					Min	0.359514	34.4893
							For Load
									28.0647
																						27.5323
									27.1838
																						26.9249

## Sheet: SUMMARY OF PTI
	PTI for all configiration at different insualtion thicknesse											the A case [Tm~Ins~Tm] as arefrence
	M-I-M	I-M	I-M-I	I-M-I-M	M-I	M-I-M-I		Max	Min	Range			M-I-M	I-M	I-M-I	I-M-I-M	M-I	M-I-M-I
5cm	28.5173	29.4462	28.7777	29.2836	27.355	28.0647		29.4462	27.355	2.0912		5cm	0	0.928873	0.260373	0.766273	-1.16233	-0.452627
10cm	27.9271	28.5129	27.9843	28.4472	26.8794	27.5323		28.5129	26.8794	1.6335		10cm	0	0.5858	0.0572	0.520058	-1.0477	-0.3948
15cm	27.602	28.032	27.5063	27.9977	26.6655	27.1838		28.032	26.6655	1.3665		15cm	0	0.43	-0.0957	0.3957	-0.9365	-0.4182
20cm	27.372	27.7088	27.173	27.7056	26.5687	26.9249		27.7088	26.5687	1.1401		20cm	0	0.3368	-0.199	0.3336	-0.8033	-0.4471
								29.4462	26.5687	2.8775
