# Supplementary material for: Data on anti-insulation detection via Point of Thermal Inflexion (PTI) in 1248 cases; 13 climates, four occupancy profiles, six wall configurations and four insulation levels
Source: Data Brief. 2017 Apr 15;12:333–5. doi: 10.1016/j.dib.2017.04.016 (PMC5412003; doi:10.1016/j.dib.2017.04.016)
Supplement: Supplementary file 3 — Supplementary material [file mmc3.zip › all 52 cases/10 Hstn_Ofc.xlsx]

## Sheet: 08 Hstn_Ofc CONF DATA
CITY	CASE NUMBER	Setpoint	Insulation thickness	U-value (W/m².k)	Heating Load	Cooling Load (kWh/m².yr)		CITY	CASE NUMBER	Setpoint	Insulation thickness	U-value (W/m².k)	Heating Load	Cooling Load (kWh/m².yr)		CITY	CASE NUMBER	Setpoint	Insulation thickness	U-value (W/m².k)	Heating Load	Cooling Load (kWh/m².yr)										filename	heating(PXInsu)	cooling(PXInsu)
Dflt - MIM		22°C	0	4.45	20.4358	77.4147		out I-M		22°C	0	4.45	20.4358	77.4147		out I-M-I		22°C	0	4.45	20.4358	77.4147									IM	08 Hstn_Ofc_Conf-StPt22_Ins5mm_IM.csv	6.82892	63.9629
			5	0.529	6.56053	67.2975					5	0.529	6.82892	63.9629					5	0.529	2.56112	58.7225										08 Hstn_Ofc_Conf-StPt22_Ins10mm_IM.csv	4.08962	57.8323
			10	0.281	3.98676	60.9349					10	0.281	4.08962	57.8323					10	0.281	1.03795	55.1452										08 Hstn_Ofc_Conf-StPt22_Ins15mm_IM.csv	2.65046	54.6752
			15	0.191	2.83608	57.3836					15	0.191	2.65046	54.6752					15	0.191	0.952957	54.2919										08 Hstn_Ofc_Conf-StPt22_Ins20mm_IM.csv	1.77807	52.7828
			20	0.145	2.16554	55.1624					20	0.145	1.77807	52.7828					20	0.145	0.979472	53.9668										08 Hstn_Ofc_Conf-StPt24_Ins5mm_IM.csv	6.76441	47.3927
		24°C	0	4.45	20.4001	54.4787				24°C	0	4.45	20.4001	54.4787				24°C	0	4.45	20.4001	54.4787										08 Hstn_Ofc_Conf-StPt24_Ins10mm_IM.csv	4.02828	43.8249
			5	0.529	6.51154	50.1904					5	0.529	6.76441	47.3927					5	0.529	2.50927	45.6065										08 Hstn_Ofc_Conf-StPt24_Ins15mm_IM.csv	2.57651	42.1336
			10	0.281	3.9273	46.5831					10	0.281	4.02828	43.8249					10	0.281	0.980095	44.5766										08 Hstn_Ofc_Conf-StPt24_Ins20mm_IM.csv	1.71444	41.2031
			15	0.191	2.79352	44.5726					15	0.191	2.57651	42.1336					15	0.191	0.88287	44.5733										08 Hstn_Ofc_Conf-StPt26_Ins5mm_IM.csv	6.75775	33.4939
			20	0.145	2.12511	43.373					20	0.145	1.71444	41.2031					20	0.145	0.902853	44.9042										08 Hstn_Ofc_Conf-StPt26_Ins10mm_IM.csv	4.01895	32.1667
		26°C	0	4.45	20.3902	35.8819				26°C	0	4.45	20.3902	35.8819				26°C	0	4.45	20.3902	35.8819										08 Hstn_Ofc_Conf-StPt26_Ins15mm_IM.csv	2.55235	31.5616
			5	0.529	6.49592	35.7372					5	0.529	6.75775	33.4939					5	0.529	2.50104	33.9752										08 Hstn_Ofc_Conf-StPt26_Ins20mm_IM.csv	1.68747	31.2325
			10	0.281	3.91144	34.3749					10	0.281	4.01895	32.1667					10	0.281	0.963098	34.8807										08 Hstn_Ofc_Conf-StPt28_Ins5mm_IM.csv	6.75695	21.8309
			15	0.191	2.78145	33.5206					15	0.191	2.55235	31.5616					15	0.191	0.858831	35.8451										08 Hstn_Ofc_Conf-StPt28_Ins10mm_IM.csv	4.01832	22.1356
			20	0.145	2.10607	33.0307					20	0.145	1.68747	31.2325					20	0.145	0.87181	36.5006										08 Hstn_Ofc_Conf-StPt28_Ins15mm_IM.csv	2.54984	22.2967
		28°C	0	4.45	20.3894	21.0071				28°C	0	4.45	20.3894	21.0071				28°C	0	4.45	20.3894	21.0071										08 Hstn_Ofc_Conf-StPt28_Ins20mm_IM.csv	1.68413	22.5271
			5	0.529	6.49147	23.3536					5	0.529	6.75695	21.8309					5	0.529	2.49879	24.0398										08 Hstn_Ofc_Conf-StPt30_Ins5mm_IM.csv	6.75695	11.7935
			10	0.281	3.91024	23.8329					10	0.281	4.01832	22.1356					10	0.281	0.955325	26.2464										08 Hstn_Ofc_Conf-StPt30_Ins10mm_IM.csv	4.01828	13.5083
			15	0.191	2.78113	24.0789					15	0.191	2.54984	22.2967					15	0.191	0.845134	27.8258										08 Hstn_Ofc_Conf-StPt30_Ins15mm_IM.csv	2.5495	14.4734
			20	0.145	2.10494	24.2564					20	0.145	1.68413	22.5271					20	0.145	0.853846	28.8888										08 Hstn_Ofc_Conf-StPt30_Ins20mm_IM.csv	1.68325	15.1307
		30°C	0	4.45	20.3894	10.2129				30°C	0	4.45	20.3894	10.2129				30°C	0	4.45	20.3894	10.2129									IMI	08 Hstn_Ofc_Conf-StPt22_Ins5mm_IMI.csv	2.56112	58.7225
			5	0.529	6.49141	13.1926					5	0.529	6.75695	11.7935					5	0.529	2.49831	15.6651										08 Hstn_Ofc_Conf-StPt22_Ins10mm_IMI.csv	1.03795	55.1452
			10	0.281	3.91013	14.9495					10	0.281	4.01828	13.5083					10	0.281	0.953326	18.7373										08 Hstn_Ofc_Conf-StPt22_Ins15mm_IMI.csv	0.952957	54.2919
			15	0.191	2.78112	15.8448					15	0.191	2.5495	14.4734					15	0.191	0.839203	20.6777										08 Hstn_Ofc_Conf-StPt22_Ins20mm_IMI.csv	0.979472	53.9668
			20	0.145	2.10486	16.4398					20	0.145	1.68325	15.1307					20	0.145	0.844056	21.9329										08 Hstn_Ofc_Conf-StPt24_Ins5mm_IMI.csv	2.50927	45.6065
																																08 Hstn_Ofc_Conf-StPt24_Ins10mm_IMI.csv	0.980095	44.5766
																																08 Hstn_Ofc_Conf-StPt24_Ins15mm_IMI.csv	0.88287	44.5733
																																08 Hstn_Ofc_Conf-StPt24_Ins20mm_IMI.csv	0.902853	44.9042
CITY	CASE NUMBER	Setpoint	Insulation thickness	U-value (W/m².k)	Heating Load	Cooling Load (kWh/m².yr)		CITY	CASE NUMBER	Setpoint	Insulation thickness	U-value (W/m².k)	Heating Load	Cooling Load (kWh/m².yr)		CITY	CASE NUMBER	Setpoint	Insulation thickness	U-value (W/m².k)	Heating Load	Cooling Load (kWh/m².yr)										08 Hstn_Ofc_Conf-StPt26_Ins5mm_IMI.csv	2.50104	33.9752
out I-M-I-M		22°C	0	4.45	20.4358	77.4147		out M-I		22°C	0	4.45	20.4358	77.4147		out M-I-M-I		22°C	0	4.45	20.4358	77.4147										08 Hstn_Ofc_Conf-StPt26_Ins10mm_IMI.csv	0.963098	34.8807
			5	0.529	6.62204	65.351					5	0.529	2.62597	56.2339					5	0.529	2.5956	60.2811										08 Hstn_Ofc_Conf-StPt26_Ins15mm_IMI.csv	0.858831	35.8451
			10	0.281	4.04765	58.6333					10	0.281	1.68173	54.1702					10	0.281	1.01959	56.8786										08 Hstn_Ofc_Conf-StPt26_Ins20mm_IMI.csv	0.87181	36.5006
			15	0.191	2.79548	55.1764					15	0.191	1.51324	53.9891					15	0.191	0.919834	55.7491										08 Hstn_Ofc_Conf-StPt28_Ins5mm_IMI.csv	2.49879	24.0398
			20	0.145	2.07813	53.1273					20	0.145	1.38016	54.2009					20	0.145	0.963596	55.194										08 Hstn_Ofc_Conf-StPt28_Ins10mm_IMI.csv	0.955325	26.2464
		24°C	0	4.45	20.4001	54.4787				24°C	0	4.45	20.4001	54.4787				24°C	0	4.45	20.4001	54.4787										08 Hstn_Ofc_Conf-StPt28_Ins15mm_IMI.csv	0.845134	27.8258
			5	0.529	6.57355	48.601					5	0.529	2.58143	45.0553					5	0.529	2.54579	47.12										08 Hstn_Ofc_Conf-StPt28_Ins20mm_IMI.csv	0.853846	28.8888
			10	0.281	4.00287	44.5426					10	0.281	1.63562	44.6738					10	0.281	0.965126	46.1913										08 Hstn_Ofc_Conf-StPt30_Ins5mm_IMI.csv	2.49831	15.6651
			15	0.191	2.75457	42.6136					15	0.191	1.46155	45.0387					15	0.191	0.851584	46.0006										08 Hstn_Ofc_Conf-StPt30_Ins10mm_IMI.csv	0.953326	18.7373
			20	0.145	2.03586	41.5311					20	0.145	1.31634	45.5291					20	0.145	0.888527	46.1185										08 Hstn_Ofc_Conf-StPt30_Ins15mm_IMI.csv	0.839203	20.6777
		26°C	0	4.45	20.3902	35.8819				26°C	0	4.45	20.3902	35.8819				26°C	0	4.45	20.3902	35.8819										08 Hstn_Ofc_Conf-StPt30_Ins20mm_IMI.csv	0.844056	21.9329
			5	0.529	6.56746	34.5353					5	0.529	2.57951	34.8305					5	0.529	2.53767	35.1527									IMIM	08 Hstn_Ofc_Conf-StPt22_Ins5mm_IMIM.csv	6.62204	65.351
			10	0.281	3.99723	32.8207					10	0.281	1.63326	35.9321					10	0.281	0.950825	36.3502										08 Hstn_Ofc_Conf-StPt22_Ins10mm_IMIM.csv	4.04765	58.6333
			15	0.191	2.74145	32.0075					15	0.191	1.45533	36.7239					15	0.191	0.828929	37.1471										08 Hstn_Ofc_Conf-StPt22_Ins15mm_IMIM.csv	2.79548	55.1764
			20	0.145	2.0166	31.5552					20	0.145	1.30088	37.4024					20	0.145	0.85774	37.6634										08 Hstn_Ofc_Conf-StPt22_Ins20mm_IMIM.csv	2.07813	53.1273
		28°C	0	4.45	20.3894	21.0071				28°C	0	4.45	20.3894	21.0071				28°C	0	4.45	20.3894	21.0071										08 Hstn_Ofc_Conf-StPt24_Ins5mm_IMIM.csv	6.57355	48.601
			5	0.529	6.56587	22.5568					5	0.529	2.57845	25.5289					5	0.529	2.53529	24.8913										08 Hstn_Ofc_Conf-StPt24_Ins10mm_IMIM.csv	4.00287	44.5426
			10	0.281	3.99667	22.6896					10	0.281	1.63196	27.8852					10	0.281	0.94577	27.4825										08 Hstn_Ofc_Conf-StPt24_Ins15mm_IMIM.csv	2.75457	42.6136
			15	0.191	2.74109	22.7771					15	0.191	1.45195	29.0749					15	0.191	0.816614	28.9987										08 Hstn_Ofc_Conf-StPt24_Ins20mm_IMIM.csv	2.03586	41.5311
			20	0.145	2.01574	22.9413					20	0.145	1.29288	29.9165					20	0.145	0.840381	29.967										08 Hstn_Ofc_Conf-StPt26_Ins5mm_IMIM.csv	6.56746	34.5353
		30°C	0	4.45	20.3894	10.2129				30°C	0	4.45	20.3894	10.2129				30°C	0	4.45	20.3894	10.2129										08 Hstn_Ofc_Conf-StPt26_Ins10mm_IMIM.csv	3.99723	32.8207
			5	0.529	6.56587	12.4712					5	0.529	2.57805	17.5187					5	0.529	2.53496	16.2226										08 Hstn_Ofc_Conf-StPt26_Ins15mm_IMIM.csv	2.74145	32.0075
			10	0.281	3.99666	14.0186					10	0.281	1.63127	20.4505					10	0.281	0.944389	19.6801										08 Hstn_Ofc_Conf-StPt26_Ins20mm_IMIM.csv	2.0166	31.5552
			15	0.191	2.74105	14.9162					15	0.191	1.45011	21.9409					15	0.191	0.811933	21.6551										08 Hstn_Ofc_Conf-StPt28_Ins5mm_IMIM.csv	6.56587	22.5568
			20	0.145	2.01556	15.5162					20	0.145	1.28891	22.908					20	0.145	0.831416	22.8809										08 Hstn_Ofc_Conf-StPt28_Ins10mm_IMIM.csv	3.99667	22.6896
																																08 Hstn_Ofc_Conf-StPt28_Ins15mm_IMIM.csv	2.74109	22.7771
																																08 Hstn_Ofc_Conf-StPt28_Ins20mm_IMIM.csv	2.01574	22.9413
																																08 Hstn_Ofc_Conf-StPt30_Ins5mm_IMIM.csv	6.56587	12.4712
																																08 Hstn_Ofc_Conf-StPt30_Ins10mm_IMIM.csv	3.99666	14.0186
																																08 Hstn_Ofc_Conf-StPt30_Ins15mm_IMIM.csv	2.74105	14.9162
																																08 Hstn_Ofc_Conf-StPt30_Ins20mm_IMIM.csv	2.01556	15.5162
																															MI	08 Hstn_Ofc_Conf-StPt22_Ins5mm_MI.csv	2.62597	56.2339
																																08 Hstn_Ofc_Conf-StPt22_Ins10mm_MI.csv	1.68173	54.1702
																																08 Hstn_Ofc_Conf-StPt22_Ins15mm_MI.csv	1.51324	53.9891
																																08 Hstn_Ofc_Conf-StPt22_Ins20mm_MI.csv	1.38016	54.2009
																																08 Hstn_Ofc_Conf-StPt24_Ins5mm_MI.csv	2.58143	45.0553
																																08 Hstn_Ofc_Conf-StPt24_Ins10mm_MI.csv	1.63562	44.6738
																																08 Hstn_Ofc_Conf-StPt24_Ins15mm_MI.csv	1.46155	45.0387
																																08 Hstn_Ofc_Conf-StPt24_Ins20mm_MI.csv	1.31634	45.5291
																																08 Hstn_Ofc_Conf-StPt26_Ins5mm_MI.csv	2.57951	34.8305
																																08 Hstn_Ofc_Conf-StPt26_Ins10mm_MI.csv	1.63326	35.9321
																																08 Hstn_Ofc_Conf-StPt26_Ins15mm_MI.csv	1.45533	36.7239
																																08 Hstn_Ofc_Conf-StPt26_Ins20mm_MI.csv	1.30088	37.4024
																																08 Hstn_Ofc_Conf-StPt28_Ins5mm_MI.csv	2.57845	25.5289
																																08 Hstn_Ofc_Conf-StPt28_Ins10mm_MI.csv	1.63196	27.8852
																																08 Hstn_Ofc_Conf-StPt28_Ins15mm_MI.csv	1.45195	29.0749
																																08 Hstn_Ofc_Conf-StPt28_Ins20mm_MI.csv	1.29288	29.9165
																																08 Hstn_Ofc_Conf-StPt30_Ins5mm_MI.csv	2.57805	17.5187
																																08 Hstn_Ofc_Conf-StPt30_Ins10mm_MI.csv	1.63127	20.4505
																																08 Hstn_Ofc_Conf-StPt30_Ins15mm_MI.csv	1.45011	21.9409
																																08 Hstn_Ofc_Conf-StPt30_Ins20mm_MI.csv	1.28891	22.908
																															MIMI	08 Hstn_Ofc_Conf-StPt22_Ins5mm_MIMI.csv	2.5956	60.2811
																																08 Hstn_Ofc_Conf-StPt22_Ins10mm_MIMI.csv	1.01959	56.8786
																																08 Hstn_Ofc_Conf-StPt22_Ins15mm_MIMI.csv	0.919834	55.7491
																																08 Hstn_Ofc_Conf-StPt22_Ins20mm_MIMI.csv	0.963596	55.194
																																08 Hstn_Ofc_Conf-StPt24_Ins5mm_MIMI.csv	2.54579	47.12
																																08 Hstn_Ofc_Conf-StPt24_Ins10mm_MIMI.csv	0.965126	46.1913
																																08 Hstn_Ofc_Conf-StPt24_Ins15mm_MIMI.csv	0.851584	46.0006
																																08 Hstn_Ofc_Conf-StPt24_Ins20mm_MIMI.csv	0.888527	46.1185
																																08 Hstn_Ofc_Conf-StPt26_Ins5mm_MIMI.csv	2.53767	35.1527
																																08 Hstn_Ofc_Conf-StPt26_Ins10mm_MIMI.csv	0.950825	36.3502
																																08 Hstn_Ofc_Conf-StPt26_Ins15mm_MIMI.csv	0.828929	37.1471
																																08 Hstn_Ofc_Conf-StPt26_Ins20mm_MIMI.csv	0.85774	37.6634
																																08 Hstn_Ofc_Conf-StPt28_Ins5mm_MIMI.csv	2.53529	24.8913
																																08 Hstn_Ofc_Conf-StPt28_Ins10mm_MIMI.csv	0.94577	27.4825
																																08 Hstn_Ofc_Conf-StPt28_Ins15mm_MIMI.csv	0.816614	28.9987
																																08 Hstn_Ofc_Conf-StPt28_Ins20mm_MIMI.csv	0.840381	29.967
																																08 Hstn_Ofc_Conf-StPt30_Ins5mm_MIMI.csv	2.53496	16.2226
																																08 Hstn_Ofc_Conf-StPt30_Ins10mm_MIMI.csv	0.944389	19.6801
																																08 Hstn_Ofc_Conf-StPt30_Ins15mm_MIMI.csv	0.811933	21.6551
																																08 Hstn_Ofc_Conf-StPt30_Ins20mm_MIMI.csv	0.831416	22.8809

## Sheet: M_I_M
08 Hstn_Ofc										point of thermal inflexion for various insulation thickneses
	CITY	CASE NUMBER	Setpoint	Insulation thickness	U-value (W/m².k)	Heating Load	Cooling Load (kWh/m².yr)			insulation Thickness	corrosponding Setpoint	0 mm Energy	0mm-(X)mm	(E) saving %			08 Hstn_Ofc	DFLT- MIM							M01 - 100mm brick	Insulation Board
	DFLT- MIM	TCSN-22-0	22°C	0	4.45	20.4358	77.4147			05cm	22	77.4147	10.1172	0.130688			05 cm	26.0911	0					thick(m)	0.2	0.1
		TCSN-22-5		5	0.529	6.56053	67.2975				24	54.4787	4.28834	0.0787158			10 cm	26.5713	0					cond (W/m.K)	0.89	0.03
		TCSN-22-10		10	0.281	3.98676	60.9349				26	35.8819	0.144705	0.0040328			15 cm	26.762	0					R-value	0.224719	3.33333
		TCSN-22-15		15	0.191	2.83608	57.3836				28	21.0071	-2.34649	-0.1117			20 cm	26.8169	0
		TCSN-22-20		20	0.145	2.16554	55.1624				30	10.2129	-2.97969	-0.291757										ƩR-value	3.55805
		TCSN-24-0	24°C	0	4.45	20.4001	54.4787			10cm	22	77.4147	16.4798	0.212877										U-value	0.281053
		TCSN-24-5		5	0.529	6.51154	50.1904				24	54.4787	7.89563	0.144931
		TCSN-24-10		10	0.281	3.9273	46.5831				26	35.8819	1.50703	0.0419996
		TCSN-24-15		15	0.191	2.79352	44.5726				28	21.0071	-2.82583	-0.134518
		TCSN-24-20		20	0.145	2.12511	43.373				30	10.2129	-4.73662	-0.463787
		TCSN-26-0	26°C	0	4.45	20.3902	35.8819			15cm	22	77.4147	20.0311	0.258751
		TCSN-26-5		5	0.529	6.49592	35.7372				24	54.4787	9.90612	0.181835
		TCSN-26-10		10	0.281	3.91144	34.3749				26	35.8819	2.36131	0.0658078
		TCSN-26-15		15	0.191	2.78145	33.5206				28	21.0071	-3.07186	-0.14623
		TCSN-26-20		20	0.145	2.10607	33.0307				30	10.2129	-5.63186	-0.551445
		TCSN-28-0	28°C	0	4.45	20.3894	21.0071			20cm	22	77.4147	22.2523	0.287443
		TCSN-28-5		5	0.529	6.49147	23.3536				24	54.4787	11.1057	0.203854
		TCSN-28-10		10	0.281	3.91024	23.8329				26	35.8819	2.85123	0.0794614
		TCSN-28-15		15	0.191	2.78113	24.0789				28	21.0071	-3.24937	-0.15468
		TCSN-28-20		20	0.145	2.10494	24.2564				30	10.2129	-6.22686	-0.609705
		TCSN-30-0	30°C	0	4.45	20.3894	10.2129
		TCSN-30-5		5	0.529	6.49141	13.1926				max		22.2523	0.287443
		TCSN-30-10		10	0.281	3.91013	14.9495				min		-6.22686	-0.609705
		TCSN-30-15		15	0.191	2.78112	15.8448						for PTI
		TCSN-30-20		20	0.145	2.10486	16.4398
					max	20.4358	77.4147
					Min	2.10486	10.2129
							For Load
									26.0911
																						26.5713
									26.762
																						26.8169

## Sheet: I_M
										point of thermal inflexion for various insulation thickneses
	CITY	CASE NUMBER	Setpoint	Insulation thickness	U-value (W/m².k)	Heating Load	Cooling Load (kWh/m².yr)			insulation Thickness	corrosponding Setpoint	0 mm Energy	0mm-(X)mm	(E) saving %			08 Hstn_Ofc	IM							M01 - 100mm brick	Insulation Board
	IM	TCSN-22-0	22°C	0	4.45	20.4358	77.4147			05cm	22	77.4147	13.4518	0.173763			05 cm	27.478	0					thick(m)	0.2	0.1
		TCSN-22-5		5	0.529	6.82892	63.9629				24	54.4787	7.08604	0.13007			10 cm	27.4893	0					cond (W/m.K)	0.89	0.03
		TCSN-22-10		10	0.281	4.08962	57.8323				26	35.8819	2.38804	0.0665527			15 cm	27.4835	0					R-value	0.224719	3.33333
		TCSN-22-15		15	0.191	2.65046	54.6752				28	21.0071	-0.823874	-0.0392189			20 cm	27.4253	0
		TCSN-22-20		20	0.145	1.77807	52.7828				30	10.2129	-1.58058	-0.154763										ƩR-value	3.55805
		TCSN-24-0	24°C	0	4.45	20.4001	54.4787			10cm	22	77.4147	19.5824	0.252955										U-value	0.281053
		TCSN-24-5		5	0.529	6.76441	47.3927				24	54.4787	10.6538	0.19556
		TCSN-24-10		10	0.281	4.02828	43.8249				26	35.8819	3.71521	0.10354
		TCSN-24-15		15	0.191	2.57651	42.1336				28	21.0071	-1.12853	-0.0537212
		TCSN-24-20		20	0.145	1.71444	41.2031				30	10.2129	-3.29537	-0.322667
		TCSN-26-0	26°C	0	4.45	20.3902	35.8819			15cm	22	77.4147	22.7395	0.293736
		TCSN-26-5		5	0.529	6.75775	33.4939				24	54.4787	12.3451	0.226604
		TCSN-26-10		10	0.281	4.01895	32.1667				26	35.8819	4.32028	0.120403
		TCSN-26-15		15	0.191	2.55235	31.5616				28	21.0071	-1.28964	-0.0613909
		TCSN-26-20		20	0.145	1.68747	31.2325				30	10.2129	-4.26047	-0.417166
		TCSN-28-0	28°C	0	4.45	20.3894	21.0071			20cm	22	77.4147	24.6319	0.318181
		TCSN-28-5		5	0.529	6.75695	21.8309				24	54.4787	13.2756	0.243684
		TCSN-28-10		10	0.281	4.01832	22.1356				26	35.8819	4.64943	0.129576
		TCSN-28-15		15	0.191	2.54984	22.2967				28	21.0071	-1.52	-0.0723564
		TCSN-28-20		20	0.145	1.68413	22.5271				30	10.2129	-4.91779	-0.481527
		TCSN-30-0	30°C	0	4.45	20.3894	10.2129
		TCSN-30-5		5	0.529	6.75695	11.7935				max		24.6319	0.318181
		TCSN-30-10		10	0.281	4.01828	13.5083				min		-4.91779	-0.481527
		TCSN-30-15		15	0.191	2.5495	14.4734						for PTI
		TCSN-30-20		20	0.145	1.68325	15.1307
					max	20.4358	77.4147
					Min	1.68325	10.2129
							For Load
									27.478
																						27.4893
									27.4835
																						27.4253

## Sheet: I_M_I
										point of thermal inflexion for various insulation thickneses
	CITY	CASE NUMBER	Setpoint	Insulation thickness	U-value (W/m².k)	Heating Load	Cooling Load (kWh/m².yr)			insulation Thickness	corrosponding Setpoint	0 mm Energy	0mm-(X)mm	(E) saving %			08 Hstn_Ofc	IMI							M01 - 100mm brick	Insulation Board
	IMI	TCSN-22-0	22°C	0	4.45	20.4358	77.4147			05cm	22	77.4147	18.6922	0.241456			05 cm	26.6382	0					thick(m)	0.2	0.1
		TCSN-22-5		5	0.529	2.56112	58.7225				24	54.4787	8.87221	0.162856			10 cm	26.2458	0					cond (W/m.K)	0.89	0.03
		TCSN-22-10		10	0.281	1.03795	55.1452				26	35.8819	1.90669	0.0531378			15 cm	25.9923	0					R-value	0.224719	3.33333
		TCSN-22-15		15	0.191	0.952957	54.2919				28	21.0071	-3.03269	-0.144365			20 cm	25.8343	0
		TCSN-22-20		20	0.145	0.979472	53.9668				30	10.2129	-5.45221	-0.533855										ƩR-value	3.55805
		TCSN-24-0	24°C	0	4.45	20.4001	54.4787			10cm	22	77.4147	22.2695	0.287665										U-value	0.281053
		TCSN-24-5		5	0.529	2.50927	45.6065				24	54.4787	9.90208	0.18176
		TCSN-24-10		10	0.281	0.980095	44.5766				26	35.8819	1.00118	0.0279021
		TCSN-24-15		15	0.191	0.88287	44.5733				28	21.0071	-5.23938	-0.24941
		TCSN-24-20		20	0.145	0.902853	44.9042				30	10.2129	-8.52436	-0.834666
		TCSN-26-0	26°C	0	4.45	20.3902	35.8819			15cm	22	77.4147	23.1228	0.298688
		TCSN-26-5		5	0.529	2.50104	33.9752				24	54.4787	9.90543	0.181822
		TCSN-26-10		10	0.281	0.963098	34.8807				26	35.8819	0.0367656	0.00102463
		TCSN-26-15		15	0.191	0.858831	35.8451				28	21.0071	-6.81876	-0.324594
		TCSN-26-20		20	0.145	0.87181	36.5006				30	10.2129	-10.4648	-1.02467
		TCSN-28-0	28°C	0	4.45	20.3894	21.0071			20cm	22	77.4147	23.4479	0.302887
		TCSN-28-5		5	0.529	2.49879	24.0398				24	54.4787	9.57452	0.175748
		TCSN-28-10		10	0.281	0.955325	26.2464				26	35.8819	-0.618669	-0.0172418
		TCSN-28-15		15	0.191	0.845134	27.8258				28	21.0071	-7.88172	-0.375194
		TCSN-28-20		20	0.145	0.853846	28.8888				30	10.2129	-11.72	-1.14757
		TCSN-30-0	30°C	0	4.45	20.3894	10.2129
		TCSN-30-5		5	0.529	2.49831	15.6651				max		23.4479	0.302887
		TCSN-30-10		10	0.281	0.953326	18.7373				min		-11.72	-1.14757
		TCSN-30-15		15	0.191	0.839203	20.6777						for PTI
		TCSN-30-20		20	0.145	0.844056	21.9329
					max	20.4358	77.4147
					Min	0.839203	10.2129
							For Load
									26.6382
																						26.2458
									25.9923
																						25.8343

## Sheet: I_M_I_M
										point of thermal inflexion for various insulation thickneses
	CITY	CASE NUMBER	Setpoint	Insulation thickness	U-value (W/m².k)	Heating Load	Cooling Load (kWh/m².yr)			insulation Thickness	corrosponding Setpoint	0 mm Energy	0mm-(X)mm	(E) saving %			08 Hstn_Ofc	IMIM							M01 - 100mm brick	Insulation Board
	IMIM	TCSN-22-0	22°C	0	4.45	20.4358	77.4147			05cm	22	77.4147	12.0637	0.155832			05 cm	26.787	0					thick(m)	0.2	0.1
		TCSN-22-5		5	0.529	6.62204	65.351				24	54.4787	5.8777	0.10789			10 cm	27.207	0					cond (W/m.K)	0.89	0.03
		TCSN-22-10		10	0.281	4.04765	58.6333				26	35.8819	1.34658	0.0375281			15 cm	27.2828	0					R-value	0.224719	3.33333
		TCSN-22-15		15	0.191	2.79548	55.1764				28	21.0071	-1.54973	-0.0737718			20 cm	27.2974	0
		TCSN-22-20		20	0.145	2.07813	53.1273				30	10.2129	-2.2583	-0.221122										ƩR-value	3.55805
		TCSN-24-0	24°C	0	4.45	20.4001	54.4787			10cm	22	77.4147	18.7814	0.242608										U-value	0.281053
		TCSN-24-5		5	0.529	6.57355	48.601				24	54.4787	9.93614	0.182386
		TCSN-24-10		10	0.281	4.00287	44.5426				26	35.8819	3.06123	0.0853141
		TCSN-24-15		15	0.191	2.75457	42.6136				28	21.0071	-1.68257	-0.0800953
		TCSN-24-20		20	0.145	2.03586	41.5311				30	10.2129	-3.80571	-0.372638
		TCSN-26-0	26°C	0	4.45	20.3902	35.8819			15cm	22	77.4147	22.2383	0.287262
		TCSN-26-5		5	0.529	6.56746	34.5353				24	54.4787	11.8651	0.217794
		TCSN-26-10		10	0.281	3.99723	32.8207				26	35.8819	3.8744	0.107976
		TCSN-26-15		15	0.191	2.74145	32.0075				28	21.0071	-1.77001	-0.084258
		TCSN-26-20		20	0.145	2.0166	31.5552				30	10.2129	-4.7033	-0.460525
		TCSN-28-0	28°C	0	4.45	20.3894	21.0071			20cm	22	77.4147	24.2874	0.313731
		TCSN-28-5		5	0.529	6.56587	22.5568				24	54.4787	12.9476	0.237664
		TCSN-28-10		10	0.281	3.99667	22.6896				26	35.8819	4.32671	0.120582
		TCSN-28-15		15	0.191	2.74109	22.7771				28	21.0071	-1.9342	-0.0920736
		TCSN-28-20		20	0.145	2.01574	22.9413				30	10.2129	-5.30328	-0.519273
		TCSN-30-0	30°C	0	4.45	20.3894	10.2129
		TCSN-30-5		5	0.529	6.56587	12.4712				max		24.2874	0.313731
		TCSN-30-10		10	0.281	3.99666	14.0186				min		-5.30328	-0.519273
		TCSN-30-15		15	0.191	2.74105	14.9162						for PTI
		TCSN-30-20		20	0.145	2.01556	15.5162
					max	20.4358	77.4147
					Min	2.01556	10.2129
							For Load
									26.787
																						27.207
									27.2828
																						27.2974

## Sheet: M_I
										point of thermal inflexion for various insulation thickneses
	CITY	CASE NUMBER	Setpoint	Insulation thickness	U-value (W/m².k)	Heating Load	Cooling Load (kWh/m².yr)			insulation Thickness	corrosponding Setpoint	0 mm Energy	0mm-(X)mm	(E) saving %			08 Hstn_Ofc	MI							M01 - 100mm brick	Insulation Board
	MI	TCSN-22-0	22°C	0	4.45	20.4358	77.4147			05cm	22	77.4147	21.1808	0.273602			05 cm	26.2994	0					thick(m)	0.2	0.1
		TCSN-22-5		5	0.529	2.62597	56.2339				24	54.4787	9.42338	0.172974			10 cm	25.9708	0					cond (W/m.K)	0.89	0.03
		TCSN-22-10		10	0.281	1.68173	54.1702				26	35.8819	1.05141	0.0293019			15 cm	25.7873	0					R-value	0.224719	3.33333
		TCSN-22-15		15	0.191	1.51324	53.9891				28	21.0071	-4.52183	-0.215253			20 cm	25.6558	0
		TCSN-22-20		20	0.145	1.38016	54.2009				30	10.2129	-7.30575	-0.715345										ƩR-value	3.55805
		TCSN-24-0	24°C	0	4.45	20.4001	54.4787			10cm	22	77.4147	23.2445	0.30026										U-value	0.281053
		TCSN-24-5		5	0.529	2.58143	45.0553				24	54.4787	9.80492	0.179977
		TCSN-24-10		10	0.281	1.63562	44.6738				26	35.8819	-0.0502165	-0.00139949
		TCSN-24-15		15	0.191	1.46155	45.0387				28	21.0071	-6.87813	-0.32742
		TCSN-24-20		20	0.145	1.31634	45.5291				30	10.2129	-10.2376	-1.00241
		TCSN-26-0	26°C	0	4.45	20.3902	35.8819			15cm	22	77.4147	23.4256	0.302599
		TCSN-26-5		5	0.529	2.57951	34.8305				24	54.4787	9.44005	0.17328
		TCSN-26-10		10	0.281	1.63326	35.9321				26	35.8819	-0.842035	-0.0234669
		TCSN-26-15		15	0.191	1.45533	36.7239				28	21.0071	-8.06784	-0.384054
		TCSN-26-20		20	0.145	1.30088	37.4024				30	10.2129	-11.728	-1.14835
		TCSN-28-0	28°C	0	4.45	20.3894	21.0071			20cm	22	77.4147	23.2138	0.299863
		TCSN-28-5		5	0.529	2.57845	25.5289				24	54.4787	8.94957	0.164277
		TCSN-28-10		10	0.281	1.63196	27.8852				26	35.8819	-1.52053	-0.0423761
		TCSN-28-15		15	0.191	1.45195	29.0749				28	21.0071	-8.90948	-0.424118
		TCSN-28-20		20	0.145	1.29288	29.9165				30	10.2129	-12.6951	-1.24304
		TCSN-30-0	30°C	0	4.45	20.3894	10.2129
		TCSN-30-5		5	0.529	2.57805	17.5187				max		23.4256	0.302599
		TCSN-30-10		10	0.281	1.63127	20.4505				min		-12.6951	-1.24304
		TCSN-30-15		15	0.191	1.45011	21.9409						for PTI
		TCSN-30-20		20	0.145	1.28891	22.908
					max	20.4358	77.4147
					Min	1.28891	10.2129
							For Load
									26.2994
																						25.9708
									25.7873
																						25.6558

## Sheet: M_I_M_I
										point of thermal inflexion for various insulation thickneses
	CITY	CASE NUMBER	Setpoint	Insulation thickness	U-value (W/m².k)	Heating Load	Cooling Load (kWh/m².yr)			insulation Thickness	corrosponding Setpoint	0 mm Energy	0mm-(X)mm	(E) saving %			08 Hstn_Ofc	MIMI							M01 - 100mm brick	Insulation Board
	MIMI	TCSN-22-0	22°C	0	4.45	20.4358	77.4147			05cm	22	77.4147	17.1336	0.221322			05 cm	26.2095	0					thick(m)	0.2	0.1
		TCSN-22-5		5	0.529	2.5956	60.2811				24	54.4787	7.35873	0.135075			10 cm	25.8563	0					cond (W/m.K)	0.89	0.03
		TCSN-22-10		10	0.281	1.01959	56.8786				26	35.8819	0.72924	0.0203233			15 cm	25.6886	0					R-value	0.224719	3.33333
		TCSN-22-15		15	0.191	0.919834	55.7491				28	21.0071	-3.88427	-0.184903			20 cm	25.5831	0
		TCSN-22-20		20	0.145	0.963596	55.194				30	10.2129	-6.00966	-0.588438										ƩR-value	3.55805
		TCSN-24-0	24°C	0	4.45	20.4001	54.4787			10cm	22	77.4147	20.5361	0.265274										U-value	0.281053
		TCSN-24-5		5	0.529	2.54579	47.12				24	54.4787	8.28745	0.152123
		TCSN-24-10		10	0.281	0.965126	46.1913				26	35.8819	-0.468268	-0.0130503
		TCSN-24-15		15	0.191	0.851584	46.0006				28	21.0071	-6.47541	-0.308249
		TCSN-24-20		20	0.145	0.888527	46.1185				30	10.2129	-9.46722	-0.926986
		TCSN-26-0	26°C	0	4.45	20.3902	35.8819			15cm	22	77.4147	21.6656	0.279864
		TCSN-26-5		5	0.529	2.53767	35.1527				24	54.4787	8.47815	0.155623
		TCSN-26-10		10	0.281	0.950825	36.3502				26	35.8819	-1.26514	-0.0352585
		TCSN-26-15		15	0.191	0.828929	37.1471				28	21.0071	-7.99159	-0.380424
		TCSN-26-20		20	0.145	0.85774	37.6634				30	10.2129	-11.4422	-1.12037
		TCSN-28-0	28°C	0	4.45	20.3894	21.0071			20cm	22	77.4147	22.2207	0.287035
		TCSN-28-5		5	0.529	2.53529	24.8913				24	54.4787	8.36023	0.153459
		TCSN-28-10		10	0.281	0.94577	27.4825				26	35.8819	-1.78149	-0.0496488
		TCSN-28-15		15	0.191	0.816614	28.9987				28	21.0071	-8.9599	-0.426518
		TCSN-28-20		20	0.145	0.840381	29.967				30	10.2129	-12.668	-1.24039
		TCSN-30-0	30°C	0	4.45	20.3894	10.2129
		TCSN-30-5		5	0.529	2.53496	16.2226				max		22.2207	0.287035
		TCSN-30-10		10	0.281	0.944389	19.6801				min		-12.668	-1.24039
		TCSN-30-15		15	0.191	0.811933	21.6551						for PTI
		TCSN-30-20		20	0.145	0.831416	22.8809
					max	20.4358	77.4147
					Min	0.811933	10.2129
							For Load
									26.2095
																						25.8563
									25.6886
																						25.5831
											IN SOME CASES //// the increase of insulation level in the infected cases exacerbatemakes the PTI { it even worse} --> meanign that a retrofit by adding insualtion is devistating

## Sheet: SUMMARY OF PTI
	PTI for all configiration at different insualtion thicknesse											the A case [Tm~Ins~Tm] as arefrence
	M-I-M	I-M	I-M-I	I-M-I-M	M-I	M-I-M-I		Max	Min	Range			M-I-M	I-M	I-M-I	I-M-I-M	M-I	M-I-M-I
5cm	26.0911	27.478	26.6382	26.787	26.2994	26.2095		27.478	26.0911	1.3869		5cm	0	1.3869	0.547119	0.695881	0.208342	0.118445
10cm	26.5713	27.4893	26.2458	27.207	25.9708	25.8563		27.4893	25.8563	1.63296		10cm	0	0.917954	-0.325493	0.635614	-0.600534	-0.715007
15cm	26.762	27.4835	25.9923	27.2828	25.7873	25.6886		27.4835	25.6886	1.79486		15cm	0	0.721498	-0.7697	0.520822	-0.974639	-1.07336
20cm	26.8169	27.4253	25.8343	27.2974	25.6558	25.5831		27.4253	25.5831	1.84221		20cm	0	0.608376	-0.982599	0.480534	-1.16107	-1.23384
								27.4893	25.5831	1.90623
