# Supplementary material for: Data on anti-insulation detection via Point of Thermal Inflexion (PTI) in 1248 cases; 13 climates, four occupancy profiles, six wall configurations and four insulation levels
Source: Data Brief. 2017 Apr 15;12:333–5. doi: 10.1016/j.dib.2017.04.016 (PMC5412003; doi:10.1016/j.dib.2017.04.016)
Supplement: Supplementary file 3 — Supplementary material [file mmc3.zip › all 52 cases/11 Hstn_ResConL.xlsx]

## Sheet: 07 Hstn_ResWLoad CONF DATA
CITY	CASE NUMBER	Setpoint	Insulation thickness	U-value (W/m².k)	Heating Load	Cooling Load (kWh/m².yr)		CITY	CASE NUMBER	Setpoint	Insulation thickness	U-value (W/m².k)	Heating Load	Cooling Load (kWh/m².yr)		CITY	CASE NUMBER	Setpoint	Insulation thickness	U-value (W/m².k)	Heating Load	Cooling Load (kWh/m².yr)										filename	heating(PXInsu)	cooling(PXInsu)
Dflt - MIM		22°C	0	4.45	31.1685	203.359		out I-M		22°C	0	4.45	31.1685	203.359		out I-M-I		22°C	0	4.45	31.1685	203.359									IM	07 Hstn_Res_Conf-StPt22_Ins5mm_IM.csv	2.29874	142.973
			5	0.529	2.45979	150.543					5	0.529	2.29874	142.973					5	0.529	2.03348	136.529										07 Hstn_Res_Conf-StPt22_Ins10mm_IM.csv	0.107962	137.643
			10	0.281	0.177429	143.023					10	0.281	0.107962	137.643					10	0.281	0.338316	131.044										07 Hstn_Res_Conf-StPt22_Ins15mm_IM.csv	0.00624102	137.558
			15	0.191	0.00213441	141.443					15	0.191	0.00624102	137.558					15	0.191	0.171178	131.091										07 Hstn_Res_Conf-StPt22_Ins20mm_IM.csv	8.99346e-05	137.884
			20	0.145	1.13927e-13	140.894					20	0.145	8.99346e-05	137.884					20	0.145	0.129297	131.832										07 Hstn_Res_Conf-StPt24_Ins5mm_IM.csv	2.18225	113.913
		24°C	0	4.45	30.9559	148.905				24°C	0	4.45	30.9559	148.905				24°C	0	4.45	30.9559	148.905										07 Hstn_Res_Conf-StPt24_Ins10mm_IM.csv	0.0422108	113.783
			5	0.529	2.32207	121.145					5	0.529	2.18225	113.913					5	0.529	1.97775	109.944										07 Hstn_Res_Conf-StPt24_Ins15mm_IM.csv	3.91398e-14	116.087
			10	0.281	0.067251	119.056					10	0.281	0.0422108	113.783					10	0.281	0.277028	109.146										07 Hstn_Res_Conf-StPt24_Ins20mm_IM.csv	5.16656e-14	118.602
			15	0.191	3.98201e-14	120.223					15	0.191	3.91398e-14	116.087					15	0.191	0.133837	111.872										07 Hstn_Res_Conf-StPt26_Ins5mm_IM.csv	2.17232	87.4722
			20	0.145	5.25119e-14	121.795					20	0.145	5.16656e-14	118.602					20	0.145	0.101713	114.559										07 Hstn_Res_Conf-StPt26_Ins10mm_IM.csv	0.0416853	91.7703
		26°C	0	4.45	30.8862	103.032				26°C	0	4.45	30.8862	103.032				26°C	0	4.45	30.8862	103.032										07 Hstn_Res_Conf-StPt26_Ins15mm_IM.csv	5.01715e-15	95.9467
			5	0.529	2.30504	93.8157					5	0.529	2.17232	87.4722					5	0.529	1.96826	85.5161										07 Hstn_Res_Conf-StPt26_Ins20mm_IM.csv	8.02553e-15	99.2314
			10	0.281	0.0626326	96.7488					10	0.281	0.0416853	91.7703					10	0.281	0.25681	88.8956										07 Hstn_Res_Conf-StPt28_Ins5mm_IM.csv	2.17075	64.4303
			15	0.191	5.98355e-15	99.8859					15	0.191	5.01715e-15	95.9467					15	0.191	0.11504	93.2257										07 Hstn_Res_Conf-StPt28_Ins10mm_IM.csv	0.0416853	71.3082
			20	0.145	9.01372e-15	102.704					20	0.145	8.02553e-15	99.2314					20	0.145	0.0879932	97.2746										07 Hstn_Res_Conf-StPt28_Ins15mm_IM.csv	6.66268e-16	76.7879
		28°C	0	4.45	30.8763	65.7482				28°C	0	4.45	30.8763	65.7482				28°C	0	4.45	30.8763	65.7482										07 Hstn_Res_Conf-StPt28_Ins20mm_IM.csv	1.74836e-15	81.1485
			5	0.529	2.30491	69.572					5	0.529	2.17075	64.4303					5	0.529	1.96768	63.6896										07 Hstn_Res_Conf-StPt30_Ins5mm_IM.csv	2.17073	44.0506
			10	0.281	0.0626326	75.7309					10	0.281	0.0416853	71.3082					10	0.281	0.254158	69.7996										07 Hstn_Res_Conf-StPt30_Ins10mm_IM.csv	0.0416853	53.1336
			15	0.191	1.37841e-15	80.6813					15	0.191	6.66268e-16	76.7879					15	0.191	0.108776	75.2892										07 Hstn_Res_Conf-StPt30_Ins15mm_IM.csv	0	59.1698
			20	0.145	2.33307e-15	84.418					20	0.145	1.74836e-15	81.1485					20	0.145	0.0815205	79.9814										07 Hstn_Res_Conf-StPt30_Ins20mm_IM.csv	2.53659e-17	63.8579
		30°C	0	4.45	30.8754	36.9916				30°C	0	4.45	30.8754	36.9916				30°C	0	4.45	30.8754	36.9916									IMI	07 Hstn_Res_Conf-StPt22_Ins5mm_IMI.csv	2.03348	136.529
			5	0.529	2.30491	47.9724					5	0.529	2.17073	44.0506					5	0.529	1.96765	44.2343										07 Hstn_Res_Conf-StPt22_Ins10mm_IMI.csv	0.338316	131.044
			10	0.281	0.0626326	56.6074					10	0.281	0.0416853	53.1336					10	0.281	0.253912	52.393										07 Hstn_Res_Conf-StPt22_Ins15mm_IMI.csv	0.171178	131.091
			15	0.191	9.96816e-18	62.5117					15	0.191	0	59.1698					15	0.191	0.108318	58.4853										07 Hstn_Res_Conf-StPt22_Ins20mm_IMI.csv	0.129297	131.832
			20	0.145	2.92547e-16	66.8905					20	0.145	2.53659e-17	63.8579					20	0.145	0.0799108	63.2745										07 Hstn_Res_Conf-StPt24_Ins5mm_IMI.csv	1.97775	109.944
																																07 Hstn_Res_Conf-StPt24_Ins10mm_IMI.csv	0.277028	109.146
																																07 Hstn_Res_Conf-StPt24_Ins15mm_IMI.csv	0.133837	111.872
																																07 Hstn_Res_Conf-StPt24_Ins20mm_IMI.csv	0.101713	114.559
CITY	CASE NUMBER	Setpoint	Insulation thickness	U-value (W/m².k)	Heating Load	Cooling Load (kWh/m².yr)		CITY	CASE NUMBER	Setpoint	Insulation thickness	U-value (W/m².k)	Heating Load	Cooling Load (kWh/m².yr)		CITY	CASE NUMBER	Setpoint	Insulation thickness	U-value (W/m².k)	Heating Load	Cooling Load (kWh/m².yr)										07 Hstn_Res_Conf-StPt26_Ins5mm_IMI.csv	1.96826	85.5161
out I-M-I-M		22°C	0	4.45	31.1685	203.359		out M-I		22°C	0	4.45	31.1685	203.359		out M-I-M-I		22°C	0	4.45	31.1685	203.359										07 Hstn_Res_Conf-StPt26_Ins10mm_IMI.csv	0.25681	88.8956
			5	0.529	2.47586	144.063					5	0.529	3.01908	142.753					5	0.529	2.13493	142.882										07 Hstn_Res_Conf-StPt26_Ins15mm_IMI.csv	0.11504	93.2257
			10	0.281	0.125059	137.776					10	0.281	0.837421	137.9					10	0.281	0.341803	135.387										07 Hstn_Res_Conf-StPt26_Ins20mm_IMI.csv	0.0879932	97.2746
			15	0.191	0.0138915	137.535					15	0.191	0.432549	137.266					15	0.191	0.160303	134.268										07 Hstn_Res_Conf-StPt28_Ins5mm_IMI.csv	1.96768	63.6896
			20	0.145	0.00259218	137.865					20	0.145	0.266027	137.1					20	0.145	0.11611	134.447										07 Hstn_Res_Conf-StPt28_Ins10mm_IMI.csv	0.254158	69.7996
		24°C	0	4.45	30.9559	148.905				24°C	0	4.45	30.9559	148.905				24°C	0	4.45	30.9559	148.905										07 Hstn_Res_Conf-StPt28_Ins15mm_IMI.csv	0.108776	75.2892
			5	0.529	2.41179	114.962					5	0.529	2.99961	116.963					5	0.529	2.06259	115.844										07 Hstn_Res_Conf-StPt28_Ins20mm_IMI.csv	0.0815205	79.9814
			10	0.281	0.0703723	114.096					10	0.281	0.826481	116.924					10	0.281	0.291024	113.47										07 Hstn_Res_Conf-StPt30_Ins5mm_IMI.csv	1.96765	44.2343
			15	0.191	4.14595e-14	116.118					15	0.191	0.4241	118.701					15	0.191	0.126747	115.063										07 Hstn_Res_Conf-StPt30_Ins10mm_IMI.csv	0.253912	52.393
			20	0.145	5.37023e-14	118.569					20	0.145	0.25085	119.997					20	0.145	0.0932132	117.028										07 Hstn_Res_Conf-StPt30_Ins15mm_IMI.csv	0.108318	58.4853
		26°C	0	4.45	30.8862	103.032				26°C	0	4.45	30.8862	103.032				26°C	0	4.45	30.8862	103.032										07 Hstn_Res_Conf-StPt30_Ins20mm_IMI.csv	0.0799108	63.2745
			5	0.529	2.40908	88.4866					5	0.529	2.99433	92.7312					5	0.529	2.04113	90.7762									IMIM	07 Hstn_Res_Conf-StPt22_Ins5mm_IMIM.csv	2.47586	144.063
			10	0.281	0.0689723	92.166					10	0.281	0.822946	96.8421					10	0.281	0.270159	92.981										07 Hstn_Res_Conf-StPt22_Ins10mm_IMIM.csv	0.125059	137.776
			15	0.191	5.16373e-15	96.1303					15	0.191	0.420626	100.529					15	0.191	0.108516	96.4394										07 Hstn_Res_Conf-StPt22_Ins15mm_IMIM.csv	0.0138915	137.535
			20	0.145	8.66669e-15	99.4794					20	0.145	0.245436	103.175					20	0.145	0.0793095	99.7866										07 Hstn_Res_Conf-StPt22_Ins20mm_IMIM.csv	0.00259218	137.865
		28°C	0	4.45	30.8763	65.7482				28°C	0	4.45	30.8763	65.7482				28°C	0	4.45	30.8763	65.7482										07 Hstn_Res_Conf-StPt24_Ins5mm_IMIM.csv	2.41179	114.962
			5	0.529	2.40888	65.38					5	0.529	2.99256	70.0934					5	0.529	2.03804	67.9414										07 Hstn_Res_Conf-StPt24_Ins10mm_IMIM.csv	0.0703723	114.096
			10	0.281	0.0689723	71.7277					10	0.281	0.82163	77.4088					10	0.281	0.266019	73.549										07 Hstn_Res_Conf-StPt24_Ins15mm_IMIM.csv	4.14595e-14	116.118
			15	0.191	7.14528e-16	77.0367					15	0.191	0.419433	82.6907					15	0.191	0.102649	78.4161										07 Hstn_Res_Conf-StPt24_Ins20mm_IMIM.csv	5.37023e-14	118.569
			20	0.145	1.54201e-15	81.3387					20	0.145	0.242919	86.2685					20	0.145	0.0724677	82.5259										07 Hstn_Res_Conf-StPt26_Ins5mm_IMIM.csv	2.40908	88.4866
		30°C	0	4.45	30.8754	36.9916				30°C	0	4.45	30.8754	36.9916				30°C	0	4.45	30.8754	36.9916										07 Hstn_Res_Conf-StPt26_Ins10mm_IMIM.csv	0.0689723	92.166
			5	0.529	2.40888	44.7397					5	0.529	2.992	49.8378					5	0.529	2.03771	47.5023										07 Hstn_Res_Conf-StPt26_Ins15mm_IMIM.csv	5.16373e-15	96.1303
			10	0.281	0.0689723	53.4998					10	0.281	0.821108	58.8631					10	0.281	0.265874	55.5272										07 Hstn_Res_Conf-StPt26_Ins20mm_IMIM.csv	8.66669e-15	99.4794
			15	0.191	0	59.4436					15	0.191	0.418818	65.1506					15	0.191	0.102154	61.2526										07 Hstn_Res_Conf-StPt28_Ins5mm_IMIM.csv	2.40888	65.38
			20	0.145	5.55816e-17	64.0397					20	0.145	0.241955	69.5178					20	0.145	0.0705921	65.7387										07 Hstn_Res_Conf-StPt28_Ins10mm_IMIM.csv	0.0689723	71.7277
																																07 Hstn_Res_Conf-StPt28_Ins15mm_IMIM.csv	7.14528e-16	77.0367
																																07 Hstn_Res_Conf-StPt28_Ins20mm_IMIM.csv	1.54201e-15	81.3387
																																07 Hstn_Res_Conf-StPt30_Ins5mm_IMIM.csv	2.40888	44.7397
																																07 Hstn_Res_Conf-StPt30_Ins10mm_IMIM.csv	0.0689723	53.4998
																																07 Hstn_Res_Conf-StPt30_Ins15mm_IMIM.csv	0	59.4436
																																07 Hstn_Res_Conf-StPt30_Ins20mm_IMIM.csv	5.55816e-17	64.0397
																															MI	07 Hstn_Res_Conf-StPt22_Ins5mm_MI.csv	3.01908	142.753
																																07 Hstn_Res_Conf-StPt22_Ins10mm_MI.csv	0.837421	137.9
																																07 Hstn_Res_Conf-StPt22_Ins15mm_MI.csv	0.432549	137.266
																																07 Hstn_Res_Conf-StPt22_Ins20mm_MI.csv	0.266027	137.1
																																07 Hstn_Res_Conf-StPt24_Ins5mm_MI.csv	2.99961	116.963
																																07 Hstn_Res_Conf-StPt24_Ins10mm_MI.csv	0.826481	116.924
																																07 Hstn_Res_Conf-StPt24_Ins15mm_MI.csv	0.4241	118.701
																																07 Hstn_Res_Conf-StPt24_Ins20mm_MI.csv	0.25085	119.997
																																07 Hstn_Res_Conf-StPt26_Ins5mm_MI.csv	2.99433	92.7312
																																07 Hstn_Res_Conf-StPt26_Ins10mm_MI.csv	0.822946	96.8421
																																07 Hstn_Res_Conf-StPt26_Ins15mm_MI.csv	0.420626	100.529
																																07 Hstn_Res_Conf-StPt26_Ins20mm_MI.csv	0.245436	103.175
																																07 Hstn_Res_Conf-StPt28_Ins5mm_MI.csv	2.99256	70.0934
																																07 Hstn_Res_Conf-StPt28_Ins10mm_MI.csv	0.82163	77.4088
																																07 Hstn_Res_Conf-StPt28_Ins15mm_MI.csv	0.419433	82.6907
																																07 Hstn_Res_Conf-StPt28_Ins20mm_MI.csv	0.242919	86.2685
																																07 Hstn_Res_Conf-StPt30_Ins5mm_MI.csv	2.992	49.8378
																																07 Hstn_Res_Conf-StPt30_Ins10mm_MI.csv	0.821108	58.8631
																																07 Hstn_Res_Conf-StPt30_Ins15mm_MI.csv	0.418818	65.1506
																																07 Hstn_Res_Conf-StPt30_Ins20mm_MI.csv	0.241955	69.5178
																															MIMI	07 Hstn_Res_Conf-StPt22_Ins5mm_MIMI.csv	2.13493	142.882
																																07 Hstn_Res_Conf-StPt22_Ins10mm_MIMI.csv	0.341803	135.387
																																07 Hstn_Res_Conf-StPt22_Ins15mm_MIMI.csv	0.160303	134.268
																																07 Hstn_Res_Conf-StPt22_Ins20mm_MIMI.csv	0.11611	134.447
																																07 Hstn_Res_Conf-StPt24_Ins5mm_MIMI.csv	2.06259	115.844
																																07 Hstn_Res_Conf-StPt24_Ins10mm_MIMI.csv	0.291024	113.47
																																07 Hstn_Res_Conf-StPt24_Ins15mm_MIMI.csv	0.126747	115.063
																																07 Hstn_Res_Conf-StPt24_Ins20mm_MIMI.csv	0.0932132	117.028
																																07 Hstn_Res_Conf-StPt26_Ins5mm_MIMI.csv	2.04113	90.7762
																																07 Hstn_Res_Conf-StPt26_Ins10mm_MIMI.csv	0.270159	92.981
																																07 Hstn_Res_Conf-StPt26_Ins15mm_MIMI.csv	0.108516	96.4394
																																07 Hstn_Res_Conf-StPt26_Ins20mm_MIMI.csv	0.0793095	99.7866
																																07 Hstn_Res_Conf-StPt28_Ins5mm_MIMI.csv	2.03804	67.9414
																																07 Hstn_Res_Conf-StPt28_Ins10mm_MIMI.csv	0.266019	73.549
																																07 Hstn_Res_Conf-StPt28_Ins15mm_MIMI.csv	0.102649	78.4161
																																07 Hstn_Res_Conf-StPt28_Ins20mm_MIMI.csv	0.0724677	82.5259
																																07 Hstn_Res_Conf-StPt30_Ins5mm_MIMI.csv	2.03771	47.5023
																																07 Hstn_Res_Conf-StPt30_Ins10mm_MIMI.csv	0.265874	55.5272
																																07 Hstn_Res_Conf-StPt30_Ins15mm_MIMI.csv	0.102154	61.2526
																																07 Hstn_Res_Conf-StPt30_Ins20mm_MIMI.csv	0.0705921	65.7387

## Sheet: M_I_M
07 Hstn_ResWLoad										point of thermal inflexion for various insulation thickneses
	CITY	CASE NUMBER	Setpoint	Insulation thickness	U-value (W/m².k)	Heating Load	Cooling Load (kWh/m².yr)			insulation Thickness	corrosponding Setpoint	0 mm Energy	0mm-(X)mm	(E) saving %			07 Hstn_ResWLoad	DFLT- MIM							M01 - 100mm brick	Insulation Board
	DFLT- MIM	TCSN-22-0	22°C	0	4.45	31.1685	203.359			05cm	22	203.359	52.8162	0.259718			05 cm	27.2964	0					thick(m)	0.2	0.1
		TCSN-22-5		5	0.529	2.45979	150.543				24	148.905	27.7604	0.18643			10 cm	26.6769	0					cond (W/m.K)	0.89	0.03
		TCSN-22-10		10	0.281	0.177429	143.023				26	103.032	9.21646	0.0894523			15 cm	26.2959	0					R-value	0.224719	3.33333
		TCSN-22-15		15	0.191	0.00213441	141.443				28	65.7482	-3.82378	-0.0581579			20 cm	26.0201	0
		TCSN-22-20		20	0.145	1.13927e-13	140.894				30	36.9916	-10.9808	-0.296845										ƩR-value	3.55805
		TCSN-24-0	24°C	0	4.45	30.9559	148.905			10cm	22	203.359	60.3359	0.296696										U-value	0.281053
		TCSN-24-5		5	0.529	2.32207	121.145				24	148.905	29.8493	0.200458
		TCSN-24-10		10	0.281	0.067251	119.056				26	103.032	6.2833	0.0609839
		TCSN-24-15		15	0.191	3.98201e-14	120.223				28	65.7482	-9.98266	-0.151832
		TCSN-24-20		20	0.145	5.25119e-14	121.795				30	36.9916	-19.6158	-0.530278
		TCSN-26-0	26°C	0	4.45	30.8862	103.032			15cm	22	203.359	61.9165	0.304468
		TCSN-26-5		5	0.529	2.30504	93.8157				24	148.905	28.6825	0.192622
		TCSN-26-10		10	0.281	0.0626326	96.7488				26	103.032	3.14621	0.0305362
		TCSN-26-15		15	0.191	5.98355e-15	99.8859				28	65.7482	-14.933	-0.227124
		TCSN-26-20		20	0.145	9.01372e-15	102.704				30	36.9916	-25.5201	-0.689889
		TCSN-28-0	28°C	0	4.45	30.8763	65.7482			20cm	22	203.359	62.4656	0.307169
		TCSN-28-5		5	0.529	2.30491	69.572				24	148.905	27.11	0.182062
		TCSN-28-10		10	0.281	0.0626326	75.7309				26	103.032	0.328433	0.00318768
		TCSN-28-15		15	0.191	1.37841e-15	80.6813				28	65.7482	-18.6697	-0.283958
		TCSN-28-20		20	0.145	2.33307e-15	84.418				30	36.9916	-29.8988	-0.80826
		TCSN-30-0	30°C	0	4.45	30.8754	36.9916
		TCSN-30-5		5	0.529	2.30491	47.9724				max		62.4656	0.307169
		TCSN-30-10		10	0.281	0.0626326	56.6074				min		-29.8988	-0.80826
		TCSN-30-15		15	0.191	9.96816e-18	62.5117						for PTI
		TCSN-30-20		20	0.145	2.92547e-16	66.8905
					max	31.1685	203.359
					Min	9.96816e-18	36.9916
							For Load
									27.2964
																						26.6769
									26.2959
																						26.0201

## Sheet: I_M
										point of thermal inflexion for various insulation thickneses
	CITY	CASE NUMBER	Setpoint	Insulation thickness	U-value (W/m².k)	Heating Load	Cooling Load (kWh/m².yr)			insulation Thickness	corrosponding Setpoint	0 mm Energy	0mm-(X)mm	(E) saving %			07 Hstn_ResWLoad	IM							M01 - 100mm brick	Insulation Board
	IM	TCSN-22-0	22°C	0	4.45	31.1685	203.359			05cm	22	203.359	60.386	0.296942			05 cm	28.252	0					thick(m)	0.2	0.1
		TCSN-22-5		5	0.529	2.29874	142.973				24	148.905	34.9924	0.234998			10 cm	27.2346	0					cond (W/m.K)	0.89	0.03
		TCSN-22-10		10	0.281	0.107962	137.643				26	103.032	15.5599	0.15102			15 cm	26.6904	0					R-value	0.224719	3.33333
		TCSN-22-15		15	0.191	0.00624102	137.558				28	65.7482	1.31796	0.0200456			20 cm	26.3217	0
		TCSN-22-20		20	0.145	8.99346e-05	137.884				30	36.9916	-7.05897	-0.190826										ƩR-value	3.55805
		TCSN-24-0	24°C	0	4.45	30.9559	148.905			10cm	22	203.359	65.7164	0.323154										U-value	0.281053
		TCSN-24-5		5	0.529	2.18225	113.913				24	148.905	35.1221	0.235869
		TCSN-24-10		10	0.281	0.0422108	113.783				26	103.032	11.2618	0.109304
		TCSN-24-15		15	0.191	3.91398e-14	116.087				28	65.7482	-5.55999	-0.0845649
		TCSN-24-20		20	0.145	5.16656e-14	118.602				30	36.9916	-16.142	-0.436369
		TCSN-26-0	26°C	0	4.45	30.8862	103.032			15cm	22	203.359	65.8013	0.323571
		TCSN-26-5		5	0.529	2.17232	87.4722				24	148.905	32.8183	0.220397
		TCSN-26-10		10	0.281	0.0416853	91.7703				26	103.032	7.08545	0.0687693
		TCSN-26-15		15	0.191	5.01715e-15	95.9467				28	65.7482	-11.0397	-0.167909
		TCSN-26-20		20	0.145	8.02553e-15	99.2314				30	36.9916	-22.1781	-0.599545
		TCSN-28-0	28°C	0	4.45	30.8763	65.7482			20cm	22	203.359	65.4756	0.32197
		TCSN-28-5		5	0.529	2.17075	64.4303				24	148.905	30.3032	0.203507
		TCSN-28-10		10	0.281	0.0416853	71.3082				26	103.032	3.80075	0.036889
		TCSN-28-15		15	0.191	6.66268e-16	76.7879				28	65.7482	-15.4003	-0.234231
		TCSN-28-20		20	0.145	1.74836e-15	81.1485				30	36.9916	-26.8663	-0.72628
		TCSN-30-0	30°C	0	4.45	30.8754	36.9916
		TCSN-30-5		5	0.529	2.17073	44.0506				max		65.8013	0.323571
		TCSN-30-10		10	0.281	0.0416853	53.1336				min		-26.8663	-0.72628
		TCSN-30-15		15	0.191	0	59.1698						for PTI
		TCSN-30-20		20	0.145	2.53659e-17	63.8579
					max	31.1685	203.359
					Min	0	36.9916
							For Load
									28.252
																						27.2346
									26.6904
																						26.3217

## Sheet: I_M_I
										point of thermal inflexion for various insulation thickneses
	CITY	CASE NUMBER	Setpoint	Insulation thickness	U-value (W/m².k)	Heating Load	Cooling Load (kWh/m².yr)			insulation Thickness	corrosponding Setpoint	0 mm Energy	0mm-(X)mm	(E) saving %			07 Hstn_ResWLoad	IMI							M01 - 100mm brick	Insulation Board
	IMI	TCSN-22-0	22°C	0	4.45	31.1685	203.359			05cm	22	203.359	66.8306	0.328633			05 cm	28.3509	0					thick(m)	0.2	0.1
		TCSN-22-5		5	0.529	2.03348	136.529				24	148.905	38.9612	0.261651			10 cm	27.4733	0					cond (W/m.K)	0.89	0.03
		TCSN-22-10		10	0.281	0.338316	131.044				26	103.032	17.516	0.170005			15 cm	26.9097	0					R-value	0.224719	3.33333
		TCSN-22-15		15	0.191	0.171178	131.091				28	65.7482	2.05862	0.0313106			20 cm	26.4987	0
		TCSN-22-20		20	0.145	0.129297	131.832				30	36.9916	-7.24268	-0.195792										ƩR-value	3.55805
		TCSN-24-0	24°C	0	4.45	30.9559	148.905			10cm	22	203.359	72.3149	0.355601										U-value	0.281053
		TCSN-24-5		5	0.529	1.97775	109.944				24	148.905	39.759	0.267009
		TCSN-24-10		10	0.281	0.277028	109.146				26	103.032	14.1365	0.137204
		TCSN-24-15		15	0.191	0.133837	111.872				28	65.7482	-4.05132	-0.0616188
		TCSN-24-20		20	0.145	0.101713	114.559				30	36.9916	-15.4014	-0.416348
		TCSN-26-0	26°C	0	4.45	30.8862	103.032			15cm	22	203.359	72.268	0.355371
		TCSN-26-5		5	0.529	1.96826	85.5161				24	148.905	37.0337	0.248706
		TCSN-26-10		10	0.281	0.25681	88.8956				26	103.032	9.8064	0.0951781
		TCSN-26-15		15	0.191	0.11504	93.2257				28	65.7482	-9.54096	-0.145114
		TCSN-26-20		20	0.145	0.0879932	97.2746				30	36.9916	-21.4937	-0.581043
		TCSN-28-0	28°C	0	4.45	30.8763	65.7482			20cm	22	203.359	71.5272	0.351728
		TCSN-28-5		5	0.529	1.96768	63.6896				24	148.905	34.3461	0.230657
		TCSN-28-10		10	0.281	0.254158	69.7996				26	103.032	5.75753	0.0558809
		TCSN-28-15		15	0.191	0.108776	75.2892				28	65.7482	-14.2332	-0.21648
		TCSN-28-20		20	0.145	0.0815205	79.9814				30	36.9916	-26.2828	-0.710508
		TCSN-30-0	30°C	0	4.45	30.8754	36.9916
		TCSN-30-5		5	0.529	1.96765	44.2343				max		72.3149	0.355601
		TCSN-30-10		10	0.281	0.253912	52.393				min		-26.2828	-0.710508
		TCSN-30-15		15	0.191	0.108318	58.4853						for PTI
		TCSN-30-20		20	0.145	0.0799108	63.2745
					max	31.1685	203.359
					Min	0.0799108	36.9916
							For Load
									28.3509
																						27.4733
									26.9097
																						26.4987

## Sheet: I_M_I_M
										point of thermal inflexion for various insulation thickneses
	CITY	CASE NUMBER	Setpoint	Insulation thickness	U-value (W/m².k)	Heating Load	Cooling Load (kWh/m².yr)			insulation Thickness	corrosponding Setpoint	0 mm Energy	0mm-(X)mm	(E) saving %			07 Hstn_ResWLoad	IMIM							M01 - 100mm brick	Insulation Board
	IMIM	TCSN-22-0	22°C	0	4.45	31.1685	203.359			05cm	22	203.359	59.2962	0.291583			05 cm	28.0877	0					thick(m)	0.2	0.1
		TCSN-22-5		5	0.529	2.47586	144.063				24	148.905	33.9435	0.227954			10 cm	27.1836	0					cond (W/m.K)	0.89	0.03
		TCSN-22-10		10	0.281	0.125059	137.776				26	103.032	14.5455	0.141174			15 cm	26.6731	0					R-value	0.224719	3.33333
		TCSN-22-15		15	0.191	0.0138915	137.535				28	65.7482	0.368281	0.00560137			20 cm	26.3108	0
		TCSN-22-20		20	0.145	0.00259218	137.865				30	36.9916	-7.74805	-0.209454										ƩR-value	3.55805
		TCSN-24-0	24°C	0	4.45	30.9559	148.905			10cm	22	203.359	65.5839	0.322502										U-value	0.281053
		TCSN-24-5		5	0.529	2.41179	114.962				24	148.905	34.8091	0.233767
		TCSN-24-10		10	0.281	0.0703723	114.096				26	103.032	10.8661	0.105463
		TCSN-24-15		15	0.191	4.14595e-14	116.118				28	65.7482	-5.97947	-0.090945
		TCSN-24-20		20	0.145	5.37023e-14	118.569				30	36.9916	-16.5082	-0.446269
		TCSN-26-0	26°C	0	4.45	30.8862	103.032			15cm	22	203.359	65.8246	0.323686
		TCSN-26-5		5	0.529	2.40908	88.4866				24	148.905	32.7877	0.220192
		TCSN-26-10		10	0.281	0.0689723	92.166				26	103.032	6.90179	0.0669868
		TCSN-26-15		15	0.191	5.16373e-15	96.1303				28	65.7482	-11.2884	-0.171692
		TCSN-26-20		20	0.145	8.66669e-15	99.4794				30	36.9916	-22.452	-0.606948
		TCSN-28-0	28°C	0	4.45	30.8763	65.7482			20cm	22	203.359	65.4946	0.322063
		TCSN-28-5		5	0.529	2.40888	65.38				24	148.905	30.3358	0.203726
		TCSN-28-10		10	0.281	0.0689723	71.7277				26	103.032	3.55268	0.0344813
		TCSN-28-15		15	0.191	7.14528e-16	77.0367				28	65.7482	-15.5904	-0.237123
		TCSN-28-20		20	0.145	1.54201e-15	81.3387				30	36.9916	-27.0481	-0.731195
		TCSN-30-0	30°C	0	4.45	30.8754	36.9916
		TCSN-30-5		5	0.529	2.40888	44.7397				max		65.8246	0.323686
		TCSN-30-10		10	0.281	0.0689723	53.4998				min		-27.0481	-0.731195
		TCSN-30-15		15	0.191	0	59.4436						for PTI
		TCSN-30-20		20	0.145	5.55816e-17	64.0397
					max	31.1685	203.359
					Min	0	36.9916
							For Load
									28.0877
																						27.1836
									26.6731
																						26.3108

## Sheet: M_I
										point of thermal inflexion for various insulation thickneses
	CITY	CASE NUMBER	Setpoint	Insulation thickness	U-value (W/m².k)	Heating Load	Cooling Load (kWh/m².yr)			insulation Thickness	corrosponding Setpoint	0 mm Energy	0mm-(X)mm	(E) saving %			07 Hstn_ResWLoad	MI							M01 - 100mm brick	Insulation Board
	MI	TCSN-22-0	22°C	0	4.45	31.1685	203.359			05cm	22	203.359	60.6059	0.298024			05 cm	27.2828	0					thick(m)	0.2	0.1
		TCSN-22-5		5	0.529	3.01908	142.753				24	148.905	31.9423	0.214514			10 cm	26.6063	0					cond (W/m.K)	0.89	0.03
		TCSN-22-10		10	0.281	0.837421	137.9				26	103.032	10.301	0.0999781			15 cm	26.2198	0					R-value	0.224719	3.33333
		TCSN-22-15		15	0.191	0.432549	137.266				28	65.7482	-4.34516	-0.0660878			20 cm	25.9901	0
		TCSN-22-20		20	0.145	0.266027	137.1				30	36.9916	-12.8462	-0.347274										ƩR-value	3.55805
		TCSN-24-0	24°C	0	4.45	30.9559	148.905			10cm	22	203.359	65.4594	0.32189										U-value	0.281053
		TCSN-24-5		5	0.529	2.99961	116.963				24	148.905	31.9815	0.214777
		TCSN-24-10		10	0.281	0.826481	116.924				26	103.032	6.18999	0.0600783
		TCSN-24-15		15	0.191	0.4241	118.701				28	65.7482	-11.6606	-0.177352
		TCSN-24-20		20	0.145	0.25085	119.997				30	36.9916	-21.8715	-0.591255
		TCSN-26-0	26°C	0	4.45	30.8862	103.032			15cm	22	203.359	66.0937	0.32501
		TCSN-26-5		5	0.529	2.99433	92.7312				24	148.905	30.2044	0.202843
		TCSN-26-10		10	0.281	0.822946	96.8421				26	103.032	2.50322	0.0242955
		TCSN-26-15		15	0.191	0.420626	100.529				28	65.7482	-16.9424	-0.257686
		TCSN-26-20		20	0.145	0.245436	103.175				30	36.9916	-28.159	-0.761226
		TCSN-28-0	28°C	0	4.45	30.8763	65.7482			20cm	22	203.359	66.2596	0.325825
		TCSN-28-5		5	0.529	2.99256	70.0934				24	148.905	28.9085	0.19414
		TCSN-28-10		10	0.281	0.82163	77.4088				26	103.032	-0.143193	-0.00138979
		TCSN-28-15		15	0.191	0.419433	82.6907				28	65.7482	-20.5203	-0.312104
		TCSN-28-20		20	0.145	0.242919	86.2685				30	36.9916	-32.5261	-0.879284
		TCSN-30-0	30°C	0	4.45	30.8754	36.9916
		TCSN-30-5		5	0.529	2.992	49.8378				max		66.2596	0.325825
		TCSN-30-10		10	0.281	0.821108	58.8631				min		-32.5261	-0.879284
		TCSN-30-15		15	0.191	0.418818	65.1506						for PTI
		TCSN-30-20		20	0.145	0.241955	69.5178
					max	31.1685	203.359
					Min	0.241955	36.9916
							For Load
									27.2828
																						26.6063
									26.2198
																						25.9901

## Sheet: M_I_M_I
										point of thermal inflexion for various insulation thickneses
	CITY	CASE NUMBER	Setpoint	Insulation thickness	U-value (W/m².k)	Heating Load	Cooling Load (kWh/m².yr)			insulation Thickness	corrosponding Setpoint	0 mm Energy	0mm-(X)mm	(E) saving %			07 Hstn_ResWLoad	MIMI							M01 - 100mm brick	Insulation Board
	MIMI	TCSN-22-0	22°C	0	4.45	31.1685	203.359			05cm	22	203.359	60.4777	0.297393			05 cm	27.6183	0					thick(m)	0.2	0.1
		TCSN-22-5		5	0.529	2.13493	142.882				24	148.905	33.061	0.222027			10 cm	27.0209	0					cond (W/m.K)	0.89	0.03
		TCSN-22-10		10	0.281	0.341803	135.387				26	103.032	12.2559	0.118953			15 cm	26.5974	0					R-value	0.224719	3.33333
		TCSN-22-15		15	0.191	0.160303	134.268				28	65.7482	-2.19315	-0.0333568			20 cm	26.2804	0
		TCSN-22-20		20	0.145	0.11611	134.447				30	36.9916	-10.5107	-0.284138										ƩR-value	3.55805
		TCSN-24-0	24°C	0	4.45	30.9559	148.905			10cm	22	203.359	67.972	0.334246										U-value	0.281053
		TCSN-24-5		5	0.529	2.06259	115.844				24	148.905	35.4356	0.237974
		TCSN-24-10		10	0.281	0.291024	113.47				26	103.032	10.0511	0.0975534
		TCSN-24-15		15	0.191	0.126747	115.063				28	65.7482	-7.8008	-0.118647
		TCSN-24-20		20	0.145	0.0932132	117.028				30	36.9916	-18.5356	-0.501075
		TCSN-26-0	26°C	0	4.45	30.8862	103.032			15cm	22	203.359	69.091	0.339748
		TCSN-26-5		5	0.529	2.04113	90.7762				24	148.905	33.8426	0.227276
		TCSN-26-10		10	0.281	0.270159	92.981				26	103.032	6.59268	0.0639867
		TCSN-26-15		15	0.191	0.108516	96.4394				28	65.7482	-12.6678	-0.192672
		TCSN-26-20		20	0.145	0.0793095	99.7866				30	36.9916	-24.261	-0.655851
		TCSN-28-0	28°C	0	4.45	30.8763	65.7482			20cm	22	203.359	68.9126	0.338871
		TCSN-28-5		5	0.529	2.03804	67.9414				24	148.905	31.8777	0.214081
		TCSN-28-10		10	0.281	0.266019	73.549				26	103.032	3.24553	0.0315002
		TCSN-28-15		15	0.191	0.102649	78.4161				28	65.7482	-16.7776	-0.25518
		TCSN-28-20		20	0.145	0.0724677	82.5259				30	36.9916	-28.7471	-0.777125
		TCSN-30-0	30°C	0	4.45	30.8754	36.9916
		TCSN-30-5		5	0.529	2.03771	47.5023				max		69.091	0.339748
		TCSN-30-10		10	0.281	0.265874	55.5272				min		-28.7471	-0.777125
		TCSN-30-15		15	0.191	0.102154	61.2526						for PTI
		TCSN-30-20		20	0.145	0.0705921	65.7387
					max	31.1685	203.359
					Min	0.0705921	36.9916
							For Load
									27.6183
																						27.0209
									26.5974
																						26.2804

## Sheet: SUMMARY OF PTI
	PTI for all configiration at different insualtion thicknesse											the A case [Tm~Ins~Tm] as arefrence
	M-I-M	I-M	I-M-I	I-M-I-M	M-I	M-I-M-I		Max	Min	Range			M-I-M	I-M	I-M-I	I-M-I-M	M-I	M-I-M-I
5cm	27.2964	28.252	28.3509	28.0877	27.2828	27.6183		28.3509	27.2828	1.0681		5cm	0	0.955563	1.05448	0.791291	-0.0136137	0.3219
10cm	26.6769	27.2346	27.4733	27.1836	26.6063	27.0209		27.4733	26.6063	0.867061		10cm	0	0.557754	0.79644	0.506733	-0.0706204	0.344069
15cm	26.2959	26.6904	26.9097	26.6731	26.2198	26.5974		26.9097	26.2198	0.689938		15cm	0	0.394438	0.613772	0.377194	-0.0761655	0.301479
20cm	26.0201	26.3217	26.4987	26.3108	25.9901	26.2804		26.4987	25.9901	0.508646		20cm	0	0.301619	0.478617	0.290632	-0.0300284	0.260268
								28.3509	25.9901	2.36081
