# Supplementary material for: Data on anti-insulation detection via Point of Thermal Inflexion (PTI) in 1248 cases; 13 climates, four occupancy profiles, six wall configurations and four insulation levels
Source: Data Brief. 2017 Apr 15;12:333–5. doi: 10.1016/j.dib.2017.04.016 (PMC5412003; doi:10.1016/j.dib.2017.04.016)
Supplement: Supplementary file 3 — Supplementary material [file mmc3.zip › all 52 cases/12 Hstn_OfcConL.xlsx]

## Sheet: 09 Hstn_OfMod CONF DATA
CITY	CASE NUMBER	Setpoint	Insulation thickness	U-value (W/m².k)	Heating Load	Cooling Load (kWh/m².yr)		CITY	CASE NUMBER	Setpoint	Insulation thickness	U-value (W/m².k)	Heating Load	Cooling Load (kWh/m².yr)		CITY	CASE NUMBER	Setpoint	Insulation thickness	U-value (W/m².k)	Heating Load	Cooling Load (kWh/m².yr)										filename	heating(PXInsu)	cooling(PXInsu)
Dflt - MIM		22°C	0	4.45	19.0999	82.0104		out I-M		22°C	0	4.45	19.0999	82.0104		out I-M-I		22°C	0	4.45	19.0999	82.0104									IM	09 Hstn_OfMd_Conf-StPt22_Ins5mm_IM.csv	3.17188	82.7076
			5	0.529	3.2039	86.2252					5	0.529	3.17188	82.7076					5	0.529	1.36892	67.7801										09 Hstn_OfMd_Conf-StPt22_Ins10mm_IM.csv	0.415033	82.5717
			10	0.281	0.628323	85.905					10	0.281	0.415033	82.5717					10	0.281	0.258164	66.1649										09 Hstn_OfMd_Conf-StPt22_Ins15mm_IM.csv	0.0349443	83.1523
			15	0.191	0.123568	86.0849					15	0.191	0.0349443	83.1523					15	0.191	0.146513	66.6945										09 Hstn_OfMd_Conf-StPt22_Ins20mm_IM.csv	0.0051229	84.1937
			20	0.145	0.0201944	86.6092					20	0.145	0.0051229	84.1937					20	0.145	0.103931	67.5264										09 Hstn_OfMd_Conf-StPt24_Ins5mm_IM.csv	3.15109	63.9783
		24°C	0	4.45	19.067	58.1653				24°C	0	4.45	19.067	58.1653				24°C	0	4.45	19.067	58.1653										09 Hstn_OfMd_Conf-StPt24_Ins10mm_IM.csv	0.390362	66.6541
			5	0.529	3.15122	67.3287					5	0.529	3.15109	63.9783					5	0.529	1.3529	53.8486										09 Hstn_OfMd_Conf-StPt24_Ins15mm_IM.csv	0.0271102	68.7445
			10	0.281	0.578108	69.8673					10	0.281	0.390362	66.6541					10	0.281	0.244789	54.3936										09 Hstn_OfMd_Conf-StPt24_Ins20mm_IM.csv	0.0015843	70.3837
			15	0.191	0.0916802	71.5416					15	0.191	0.0271102	68.7445					15	0.191	0.134455	55.8879										09 Hstn_OfMd_Conf-StPt26_Ins5mm_IM.csv	3.14488	47.518
			20	0.145	0.00656233	72.8412					20	0.145	0.0015843	70.3837					20	0.145	0.0926664	57.4638										09 Hstn_OfMd_Conf-StPt26_Ins10mm_IM.csv	0.386396	51.7397
		26°C	0	4.45	19.0573	38.762				26°C	0	4.45	19.0573	38.762				26°C	0	4.45	19.0573	38.762										09 Hstn_OfMd_Conf-StPt26_Ins15mm_IM.csv	0.0271102	54.8706
			5	0.529	3.13559	50.1859					5	0.529	3.14488	47.518					5	0.529	1.34994	40.952										09 Hstn_OfMd_Conf-StPt26_Ins20mm_IM.csv	0.0015843	57.3392
			10	0.281	0.57498	54.6863					10	0.281	0.386396	51.7397					10	0.281	0.240193	43.6215										09 Hstn_OfMd_Conf-StPt28_Ins5mm_IM.csv	3.14461	33.4602
			15	0.191	0.0899498	57.6627					15	0.191	0.0271102	54.8706					15	0.191	0.12837	45.8167										09 Hstn_OfMd_Conf-StPt28_Ins10mm_IM.csv	0.385621	38.8375
			20	0.145	0.005936	59.8438					20	0.145	0.0015843	57.3392					20	0.145	0.0854624	47.7573										09 Hstn_OfMd_Conf-StPt28_Ins15mm_IM.csv	0.0271102	42.4352
		28°C	0	4.45	19.0564	22.9958				28°C	0	4.45	19.0564	22.9958				28°C	0	4.45	19.0564	22.9958										09 Hstn_OfMd_Conf-StPt28_Ins20mm_IM.csv	0.0015843	45.2775
			5	0.529	3.13454	35.5126					5	0.529	3.14461	33.4602					5	0.529	1.34933	29.9529										09 Hstn_OfMd_Conf-StPt30_Ins5mm_IM.csv	3.14461	21.4946
			10	0.281	0.57418	41.2375					10	0.281	0.385621	38.8375					10	0.281	0.238386	33.7788										09 Hstn_OfMd_Conf-StPt30_Ins10mm_IM.csv	0.385588	27.5383
			15	0.191	0.089798	44.8083					15	0.191	0.0271102	42.4352					15	0.191	0.125854	36.6562										09 Hstn_OfMd_Conf-StPt30_Ins15mm_IM.csv	0.0271102	31.7801
			20	0.145	0.005936	47.4513					20	0.145	0.0015843	45.2775					20	0.145	0.0823877	38.8798										09 Hstn_OfMd_Conf-StPt30_Ins20mm_IM.csv	0.0015843	34.7176
		30°C	0	4.45	19.0564	11.2325				30°C	0	4.45	19.0564	11.2325				30°C	0	4.45	19.0564	11.2325									IMI	09 Hstn_OfMd_Conf-StPt22_Ins5mm_IMI.csv	1.36892	67.7801
			5	0.529	3.13449	23.0388					5	0.529	3.14461	21.4946					5	0.529	1.34923	20.2733										09 Hstn_OfMd_Conf-StPt22_Ins10mm_IMI.csv	0.258164	66.1649
			10	0.281	0.574149	29.5768					10	0.281	0.385588	27.5383					10	0.281	0.238072	25.0923										09 Hstn_OfMd_Conf-StPt22_Ins15mm_IMI.csv	0.146513	66.6945
			15	0.191	0.0897719	33.6891					15	0.191	0.0271102	31.7801					15	0.191	0.124868	28.2443										09 Hstn_OfMd_Conf-StPt22_Ins20mm_IMI.csv	0.103931	67.5264
			20	0.145	0.005936	36.6002					20	0.145	0.0015843	34.7176					20	0.145	0.0811459	30.6635										09 Hstn_OfMd_Conf-StPt24_Ins5mm_IMI.csv	1.3529	53.8486
																																09 Hstn_OfMd_Conf-StPt24_Ins10mm_IMI.csv	0.244789	54.3936
																																09 Hstn_OfMd_Conf-StPt24_Ins15mm_IMI.csv	0.134455	55.8879
																																09 Hstn_OfMd_Conf-StPt24_Ins20mm_IMI.csv	0.0926664	57.4638
CITY	CASE NUMBER	Setpoint	Insulation thickness	U-value (W/m².k)	Heating Load	Cooling Load (kWh/m².yr)		CITY	CASE NUMBER	Setpoint	Insulation thickness	U-value (W/m².k)	Heating Load	Cooling Load (kWh/m².yr)		CITY	CASE NUMBER	Setpoint	Insulation thickness	U-value (W/m².k)	Heating Load	Cooling Load (kWh/m².yr)										09 Hstn_OfMd_Conf-StPt26_Ins5mm_IMI.csv	1.34994	40.952
out I-M-I-M		22°C	0	4.45	19.0999	82.0104		out M-I		22°C	0	4.45	19.0999	82.0104		out M-I-M-I		22°C	0	4.45	19.0999	82.0104										09 Hstn_OfMd_Conf-StPt26_Ins10mm_IMI.csv	0.240193	43.6215
			5	0.529	3.10504	84.1519					5	0.529	1.90806	60.9049					5	0.529	1.4952	69.4369										09 Hstn_OfMd_Conf-StPt26_Ins15mm_IMI.csv	0.12837	45.8167
			10	0.281	0.515417	83.3809					10	0.281	0.71782	60.7972					10	0.281	0.265795	67.9791										09 Hstn_OfMd_Conf-StPt26_Ins20mm_IMI.csv	0.0854624	47.7573
			15	0.191	0.0625205	83.6595					15	0.191	0.415424	63.2904					15	0.191	0.15104	68.2118										09 Hstn_OfMd_Conf-StPt28_Ins5mm_IMI.csv	1.34933	29.9529
			20	0.145	0.0116868	84.5545					20	0.145	0.258593	66.1809					20	0.145	0.109519	68.836										09 Hstn_OfMd_Conf-StPt28_Ins10mm_IMI.csv	0.238386	33.7788
		24°C	0	4.45	19.067	58.1653				24°C	0	4.45	19.067	58.1653				24°C	0	4.45	19.067	58.1653										09 Hstn_OfMd_Conf-StPt28_Ins15mm_IMI.csv	0.125854	36.6562
			5	0.529	3.08645	65.3797					5	0.529	1.88768	49.058					5	0.529	1.47704	55.4199										09 Hstn_OfMd_Conf-StPt28_Ins20mm_IMI.csv	0.0823877	38.8798
			10	0.281	0.491787	67.4899					10	0.281	0.703937	50.523					10	0.281	0.2508	56.1607										09 Hstn_OfMd_Conf-StPt30_Ins5mm_IMI.csv	1.34923	20.2733
			15	0.191	0.049751	69.2957					15	0.191	0.406141	53.4727					15	0.191	0.138261	57.4153										09 Hstn_OfMd_Conf-StPt30_Ins10mm_IMI.csv	0.238072	25.0923
			20	0.145	0.00519114	70.7407					20	0.145	0.250247	56.6092					20	0.145	0.0979039	58.7808										09 Hstn_OfMd_Conf-StPt30_Ins15mm_IMI.csv	0.124868	28.2443
		26°C	0	4.45	19.0573	38.762				26°C	0	4.45	19.0573	38.762				26°C	0	4.45	19.0573	38.762										09 Hstn_OfMd_Conf-StPt30_Ins20mm_IMI.csv	0.0811459	30.6635
			5	0.529	3.08247	48.7241					5	0.529	1.8868	38.1376					5	0.529	1.47259	42.3024									IMIM	09 Hstn_OfMd_Conf-StPt22_Ins5mm_IMIM.csv	3.10504	84.1519
			10	0.281	0.488782	52.4834					10	0.281	0.703161	40.9851					10	0.281	0.246426	45.2737										09 Hstn_OfMd_Conf-StPt22_Ins10mm_IMIM.csv	0.515417	83.3809
			15	0.191	0.0496276	55.454					15	0.191	0.404518	44.2213					15	0.191	0.132345	47.2977										09 Hstn_OfMd_Conf-StPt22_Ins15mm_IMIM.csv	0.0625205	83.6595
			20	0.145	0.00504451	57.7688					20	0.145	0.246893	47.4299					20	0.145	0.0901482	49.0677										09 Hstn_OfMd_Conf-StPt22_Ins20mm_IMIM.csv	0.0116868	84.5545
		28°C	0	4.45	19.0564	22.9958				28°C	0	4.45	19.0564	22.9958				28°C	0	4.45	19.0564	22.9958										09 Hstn_OfMd_Conf-StPt24_Ins5mm_IMIM.csv	3.08645	65.3797
			5	0.529	3.0824	34.4651					5	0.529	1.88641	28.119					5	0.529	1.4713	30.9298										09 Hstn_OfMd_Conf-StPt24_Ins10mm_IMIM.csv	0.491787	67.4899
			10	0.281	0.487927	39.5201					10	0.281	0.702955	32.1406					10	0.281	0.244777	35.2398										09 Hstn_OfMd_Conf-StPt24_Ins15mm_IMIM.csv	0.049751	69.2957
			15	0.191	0.0496276	42.9701					15	0.191	0.404056	35.6406					15	0.191	0.130447	38.0473										09 Hstn_OfMd_Conf-StPt24_Ins20mm_IMIM.csv	0.00519114	70.7407
			20	0.145	0.00504451	45.6359					20	0.145	0.245569	38.8557					20	0.145	0.0869511	40.1408										09 Hstn_OfMd_Conf-StPt26_Ins5mm_IMIM.csv	3.08247	48.7241
		30°C	0	4.45	19.0564	11.2325				30°C	0	4.45	19.0564	11.2325				30°C	0	4.45	19.0564	11.2325										09 Hstn_OfMd_Conf-StPt26_Ins10mm_IMIM.csv	0.488782	52.4834
			5	0.529	3.0824	22.2822					5	0.529	1.88629	19.4044					5	0.529	1.47121	20.9469										09 Hstn_OfMd_Conf-StPt26_Ins15mm_IMIM.csv	0.0496276	55.454
			10	0.281	0.487912	28.2262					10	0.281	0.702854	23.8861					10	0.281	0.244587	26.2594										09 Hstn_OfMd_Conf-StPt26_Ins20mm_IMIM.csv	0.00504451	57.7688
			15	0.191	0.0496276	32.2771					15	0.191	0.403954	27.5759					15	0.191	0.129875	29.47										09 Hstn_OfMd_Conf-StPt28_Ins5mm_IMIM.csv	3.0824	34.4651
			20	0.145	0.00504451	35.0993					20	0.145	0.245407	30.7919					20	0.145	0.0858399	31.8156										09 Hstn_OfMd_Conf-StPt28_Ins10mm_IMIM.csv	0.487927	39.5201
																																09 Hstn_OfMd_Conf-StPt28_Ins15mm_IMIM.csv	0.0496276	42.9701
																																09 Hstn_OfMd_Conf-StPt28_Ins20mm_IMIM.csv	0.00504451	45.6359
																																09 Hstn_OfMd_Conf-StPt30_Ins5mm_IMIM.csv	3.0824	22.2822
																																09 Hstn_OfMd_Conf-StPt30_Ins10mm_IMIM.csv	0.487912	28.2262
																																09 Hstn_OfMd_Conf-StPt30_Ins15mm_IMIM.csv	0.0496276	32.2771
																																09 Hstn_OfMd_Conf-StPt30_Ins20mm_IMIM.csv	0.00504451	35.0993
																															MI	09 Hstn_OfMd_Conf-StPt22_Ins5mm_MI.csv	1.90806	60.9049
																																09 Hstn_OfMd_Conf-StPt22_Ins10mm_MI.csv	0.71782	60.7972
																																09 Hstn_OfMd_Conf-StPt22_Ins15mm_MI.csv	0.415424	63.2904
																																09 Hstn_OfMd_Conf-StPt22_Ins20mm_MI.csv	0.258593	66.1809
																																09 Hstn_OfMd_Conf-StPt24_Ins5mm_MI.csv	1.88768	49.058
																																09 Hstn_OfMd_Conf-StPt24_Ins10mm_MI.csv	0.703937	50.523
																																09 Hstn_OfMd_Conf-StPt24_Ins15mm_MI.csv	0.406141	53.4727
																																09 Hstn_OfMd_Conf-StPt24_Ins20mm_MI.csv	0.250247	56.6092
																																09 Hstn_OfMd_Conf-StPt26_Ins5mm_MI.csv	1.8868	38.1376
																																09 Hstn_OfMd_Conf-StPt26_Ins10mm_MI.csv	0.703161	40.9851
																																09 Hstn_OfMd_Conf-StPt26_Ins15mm_MI.csv	0.404518	44.2213
																																09 Hstn_OfMd_Conf-StPt26_Ins20mm_MI.csv	0.246893	47.4299
																																09 Hstn_OfMd_Conf-StPt28_Ins5mm_MI.csv	1.88641	28.119
																																09 Hstn_OfMd_Conf-StPt28_Ins10mm_MI.csv	0.702955	32.1406
																																09 Hstn_OfMd_Conf-StPt28_Ins15mm_MI.csv	0.404056	35.6406
																																09 Hstn_OfMd_Conf-StPt28_Ins20mm_MI.csv	0.245569	38.8557
																																09 Hstn_OfMd_Conf-StPt30_Ins5mm_MI.csv	1.88629	19.4044
																																09 Hstn_OfMd_Conf-StPt30_Ins10mm_MI.csv	0.702854	23.8861
																																09 Hstn_OfMd_Conf-StPt30_Ins15mm_MI.csv	0.403954	27.5759
																																09 Hstn_OfMd_Conf-StPt30_Ins20mm_MI.csv	0.245407	30.7919
																															MIMI	09 Hstn_OfMd_Conf-StPt22_Ins5mm_MIMI.csv	1.4952	69.4369
																																09 Hstn_OfMd_Conf-StPt22_Ins10mm_MIMI.csv	0.265795	67.9791
																																09 Hstn_OfMd_Conf-StPt22_Ins15mm_MIMI.csv	0.15104	68.2118
																																09 Hstn_OfMd_Conf-StPt22_Ins20mm_MIMI.csv	0.109519	68.836
																																09 Hstn_OfMd_Conf-StPt24_Ins5mm_MIMI.csv	1.47704	55.4199
																																09 Hstn_OfMd_Conf-StPt24_Ins10mm_MIMI.csv	0.2508	56.1607
																																09 Hstn_OfMd_Conf-StPt24_Ins15mm_MIMI.csv	0.138261	57.4153
																																09 Hstn_OfMd_Conf-StPt24_Ins20mm_MIMI.csv	0.0979039	58.7808
																																09 Hstn_OfMd_Conf-StPt26_Ins5mm_MIMI.csv	1.47259	42.3024
																																09 Hstn_OfMd_Conf-StPt26_Ins10mm_MIMI.csv	0.246426	45.2737
																																09 Hstn_OfMd_Conf-StPt26_Ins15mm_MIMI.csv	0.132345	47.2977
																																09 Hstn_OfMd_Conf-StPt26_Ins20mm_MIMI.csv	0.0901482	49.0677
																																09 Hstn_OfMd_Conf-StPt28_Ins5mm_MIMI.csv	1.4713	30.9298
																																09 Hstn_OfMd_Conf-StPt28_Ins10mm_MIMI.csv	0.244777	35.2398
																																09 Hstn_OfMd_Conf-StPt28_Ins15mm_MIMI.csv	0.130447	38.0473
																																09 Hstn_OfMd_Conf-StPt28_Ins20mm_MIMI.csv	0.0869511	40.1408
																																09 Hstn_OfMd_Conf-StPt30_Ins5mm_MIMI.csv	1.47121	20.9469
																																09 Hstn_OfMd_Conf-StPt30_Ins10mm_MIMI.csv	0.244587	26.2594
																																09 Hstn_OfMd_Conf-StPt30_Ins15mm_MIMI.csv	0.129875	29.47
																																09 Hstn_OfMd_Conf-StPt30_Ins20mm_MIMI.csv	0.0858399	31.8156

## Sheet: M_I_M
09 Hstn_OfMod										point of thermal inflexion for various insulation thickneses
	CITY	CASE NUMBER	Setpoint	Insulation thickness	U-value (W/m².k)	Heating Load	Cooling Load (kWh/m².yr)			insulation Thickness	corrosponding Setpoint	0 mm Energy	0mm-(X)mm	(E) saving %			09 Hstn_OfMod	DFLT- MIM							M01 - 100mm brick	Insulation Board
	DFLT- MIM	TCSN-22-0	22°C	0	4.45	19.0999	82.0104			05cm	22	82.0104	-4.21479	-0.0513933			05 cm	20.573	0					thick(m)	0.2	0.1
		TCSN-22-5		5	0.529	3.2039	86.2252				24	58.1653	-9.16344	-0.157541			10 cm	21.1029	0					cond (W/m.K)	0.89	0.03
		TCSN-22-10		10	0.281	0.628323	85.905				26	38.762	-11.4239	-0.29472			15 cm	21.2155	0					R-value	0.224719	3.33333
		TCSN-22-15		15	0.191	0.123568	86.0849				28	22.9958	-12.5167	-0.544304			20 cm	21.2063	0
		TCSN-22-20		20	0.145	0.0201944	86.6092				30	11.2325	-11.8063	-1.05108										ƩR-value	3.55805
		TCSN-24-0	24°C	0	4.45	19.067	58.1653			10cm	22	82.0104	-3.89461	-0.0474893										U-value	0.281053
		TCSN-24-5		5	0.529	3.15122	67.3287				24	58.1653	-11.702	-0.201185
		TCSN-24-10		10	0.281	0.578108	69.8673				26	38.762	-15.9243	-0.410823
		TCSN-24-15		15	0.191	0.0916802	71.5416				28	22.9958	-18.2417	-0.793261
		TCSN-24-20		20	0.145	0.00656233	72.8412				30	11.2325	-18.3443	-1.63314
		TCSN-26-0	26°C	0	4.45	19.0573	38.762			15cm	22	82.0104	-4.07446	-0.0496822
		TCSN-26-5		5	0.529	3.13559	50.1859				24	58.1653	-13.3764	-0.229972
		TCSN-26-10		10	0.281	0.57498	54.6863				26	38.762	-18.9008	-0.487612
		TCSN-26-15		15	0.191	0.0899498	57.6627				28	22.9958	-21.8125	-0.948543
		TCSN-26-20		20	0.145	0.005936	59.8438				30	11.2325	-22.4566	-1.99924
		TCSN-28-0	28°C	0	4.45	19.0564	22.9958			20cm	22	82.0104	-4.59879	-0.0560757
		TCSN-28-5		5	0.529	3.13454	35.5126				24	58.1653	-14.6759	-0.252315
		TCSN-28-10		10	0.281	0.57418	41.2375				26	38.762	-21.0819	-0.54388
		TCSN-28-15		15	0.191	0.089798	44.8083				28	22.9958	-24.4555	-1.06348
		TCSN-28-20		20	0.145	0.005936	47.4513				30	11.2325	-25.3676	-2.2584
		TCSN-30-0	30°C	0	4.45	19.0564	11.2325
		TCSN-30-5		5	0.529	3.13449	23.0388				max		-3.89461	-0.0474893
		TCSN-30-10		10	0.281	0.574149	29.5768				min		-25.3676	-2.2584
		TCSN-30-15		15	0.191	0.0897719	33.6891						for PTI
		TCSN-30-20		20	0.145	0.005936	36.6002
					max	19.0999	86.6092
					Min	0.005936	11.2325
							For Load
								VI	20.573
																						21.1029	VI
								VI	21.2155
																						21.2063	VI

## Sheet: I_M
										point of thermal inflexion for various insulation thickneses
	CITY	CASE NUMBER	Setpoint	Insulation thickness	U-value (W/m².k)	Heating Load	Cooling Load (kWh/m².yr)			insulation Thickness	corrosponding Setpoint	0 mm Energy	0mm-(X)mm	(E) saving %			09 Hstn_OfMod	IM							M01 - 100mm brick	Insulation Board
	IM	TCSN-22-0	22°C	0	4.45	19.0999	82.0104			05cm	22	82.0104	-0.697194	-0.00850129			05 cm	21.7494	0					thick(m)	0.2	0.1
		TCSN-22-5		5	0.529	3.17188	82.7076				24	58.1653	-5.81308	-0.0999408			10 cm	21.8456	0					cond (W/m.K)	0.89	0.03
		TCSN-22-10		10	0.281	0.415033	82.5717				26	38.762	-8.756	-0.225892			15 cm	21.7377	0					R-value	0.224719	3.33333
		TCSN-22-15		15	0.191	0.0349443	83.1523				28	22.9958	-10.4644	-0.455056			20 cm	21.5911	0
		TCSN-22-20		20	0.145	0.0051229	84.1937				30	11.2325	-10.2621	-0.913601										ƩR-value	3.55805
		TCSN-24-0	24°C	0	4.45	19.067	58.1653			10cm	22	82.0104	-0.561334	-0.00684467										U-value	0.281053
		TCSN-24-5		5	0.529	3.15109	63.9783				24	58.1653	-8.4888	-0.145943
		TCSN-24-10		10	0.281	0.390362	66.6541				26	38.762	-12.9777	-0.334805
		TCSN-24-15		15	0.191	0.0271102	68.7445				28	22.9958	-15.8417	-0.688892
		TCSN-24-20		20	0.145	0.0015843	70.3837				30	11.2325	-16.3058	-1.45165
		TCSN-26-0	26°C	0	4.45	19.0573	38.762			15cm	22	82.0104	-1.1419	-0.0139238
		TCSN-26-5		5	0.529	3.14488	47.518				24	58.1653	-10.5792	-0.181882
		TCSN-26-10		10	0.281	0.386396	51.7397				26	38.762	-16.1086	-0.415577
		TCSN-26-15		15	0.191	0.0271102	54.8706				28	22.9958	-19.4394	-0.845345
		TCSN-26-20		20	0.145	0.0015843	57.3392				30	11.2325	-20.5475	-1.82929
		TCSN-28-0	28°C	0	4.45	19.0564	22.9958			20cm	22	82.0104	-2.18328	-0.026622
		TCSN-28-5		5	0.529	3.14461	33.4602				24	58.1653	-12.2184	-0.210064
		TCSN-28-10		10	0.281	0.385621	38.8375				26	38.762	-18.5772	-0.479264
		TCSN-28-15		15	0.191	0.0271102	42.4352				28	22.9958	-22.2817	-0.968946
		TCSN-28-20		20	0.145	0.0015843	45.2775				30	11.2325	-23.485	-2.0908
		TCSN-30-0	30°C	0	4.45	19.0564	11.2325
		TCSN-30-5		5	0.529	3.14461	21.4946				max		-0.561334	-0.00684467
		TCSN-30-10		10	0.281	0.385588	27.5383				min		-23.485	-2.0908
		TCSN-30-15		15	0.191	0.0271102	31.7801						for PTI
		TCSN-30-20		20	0.145	0.0015843	34.7176
					max	19.0999	84.1937
					Min	0.0015843	11.2325
							For Load
								VI	21.7494
																						21.8456	VI
								VI	21.7377
																						21.5911	VI

## Sheet: I_M_I
										point of thermal inflexion for various insulation thickneses
	CITY	CASE NUMBER	Setpoint	Insulation thickness	U-value (W/m².k)	Heating Load	Cooling Load (kWh/m².yr)			insulation Thickness	corrosponding Setpoint	0 mm Energy	0mm-(X)mm	(E) saving %			09 Hstn_OfMod	IMI							M01 - 100mm brick	Insulation Board
	IMI	TCSN-22-0	22°C	0	4.45	19.0999	82.0104			05cm	22	82.0104	14.2303	0.173518			05 cm	25.2229	0					thick(m)	0.2	0.1
		TCSN-22-5		5	0.529	1.36892	67.7801				24	58.1653	4.31662	0.074213			10 cm	24.813	0					cond (W/m.K)	0.89	0.03
		TCSN-22-10		10	0.281	0.258164	66.1649				26	38.762	-2.19002	-0.0564991			15 cm	24.455	0					R-value	0.224719	3.33333
		TCSN-22-15		15	0.191	0.146513	66.6945				28	22.9958	-6.95707	-0.302536			20 cm	24.1643	0
		TCSN-22-20		20	0.145	0.103931	67.5264				30	11.2325	-9.04079	-0.804875										ƩR-value	3.55805
		TCSN-24-0	24°C	0	4.45	19.067	58.1653			10cm	22	82.0104	15.8455	0.193214										U-value	0.281053
		TCSN-24-5		5	0.529	1.3529	53.8486				24	58.1653	3.7717	0.0648446
		TCSN-24-10		10	0.281	0.244789	54.3936				26	38.762	-4.8595	-0.125368
		TCSN-24-15		15	0.191	0.134455	55.8879				28	22.9958	-10.7829	-0.468909
		TCSN-24-20		20	0.145	0.0926664	57.4638				30	11.2325	-13.8598	-1.23389
		TCSN-26-0	26°C	0	4.45	19.0573	38.762			15cm	22	82.0104	15.3159	0.186755
		TCSN-26-5		5	0.529	1.34994	40.952				24	58.1653	2.27739	0.0391538
		TCSN-26-10		10	0.281	0.240193	43.6215				26	38.762	-7.05473	-0.182001
		TCSN-26-15		15	0.191	0.12837	45.8167				28	22.9958	-13.6604	-0.594036
		TCSN-26-20		20	0.145	0.0854624	47.7573				30	11.2325	-17.0117	-1.5145
		TCSN-28-0	28°C	0	4.45	19.0564	22.9958			20cm	22	82.0104	14.484	0.176611
		TCSN-28-5		5	0.529	1.34933	29.9529				24	58.1653	0.701493	0.0120603
		TCSN-28-10		10	0.281	0.238386	33.7788				26	38.762	-8.99532	-0.232066
		TCSN-28-15		15	0.191	0.125854	36.6562				28	22.9958	-15.884	-0.690734
		TCSN-28-20		20	0.145	0.0823877	38.8798				30	11.2325	-19.431	-1.72988
		TCSN-30-0	30°C	0	4.45	19.0564	11.2325
		TCSN-30-5		5	0.529	1.34923	20.2733				max		15.8455	0.193214
		TCSN-30-10		10	0.281	0.238072	25.0923				min		-19.431	-1.72988
		TCSN-30-15		15	0.191	0.124868	28.2443						for PTI
		TCSN-30-20		20	0.145	0.0811459	30.6635
					max	19.0999	82.0104
					Min	0.0811459	11.2325
							For Load
									25.2229
																						24.813
									24.455
																						24.1643

## Sheet: I_M_I_M
										point of thermal inflexion for various insulation thickneses
	CITY	CASE NUMBER	Setpoint	Insulation thickness	U-value (W/m².k)	Heating Load	Cooling Load (kWh/m².yr)			insulation Thickness	corrosponding Setpoint	0 mm Energy	0mm-(X)mm	(E) saving %			09 Hstn_OfMod	IMIM							M01 - 100mm brick	Insulation Board
	IMIM	TCSN-22-0	22°C	0	4.45	19.0999	82.0104			05cm	22	82.0104	-2.14152	-0.0261128			05 cm	21.2645	0					thick(m)	0.2	0.1
		TCSN-22-5		5	0.529	3.10504	84.1519				24	58.1653	-7.21447	-0.124034			10 cm	21.6518	0					cond (W/m.K)	0.89	0.03
		TCSN-22-10		10	0.281	0.515417	83.3809				26	38.762	-9.96216	-0.257009			15 cm	21.6472	0					R-value	0.224719	3.33333
		TCSN-22-15		15	0.191	0.0625205	83.6595				28	22.9958	-11.4693	-0.498755			20 cm	21.5333	0
		TCSN-22-20		20	0.145	0.0116868	84.5545				30	11.2325	-11.0497	-0.983717										ƩR-value	3.55805
		TCSN-24-0	24°C	0	4.45	19.067	58.1653			10cm	22	82.0104	-1.37047	-0.0167109										U-value	0.281053
		TCSN-24-5		5	0.529	3.08645	65.3797				24	58.1653	-9.32465	-0.160313
		TCSN-24-10		10	0.281	0.491787	67.4899				26	38.762	-13.7215	-0.353993
		TCSN-24-15		15	0.191	0.049751	69.2957				28	22.9958	-16.5242	-0.718576
		TCSN-24-20		20	0.145	0.00519114	70.7407				30	11.2325	-16.9937	-1.5129
		TCSN-26-0	26°C	0	4.45	19.0573	38.762			15cm	22	82.0104	-1.6491	-0.0201085
		TCSN-26-5		5	0.529	3.08247	48.7241				24	58.1653	-11.1305	-0.191359
		TCSN-26-10		10	0.281	0.488782	52.4834				26	38.762	-16.692	-0.430629
		TCSN-26-15		15	0.191	0.0496276	55.454				28	22.9958	-19.9742	-0.868603
		TCSN-26-20		20	0.145	0.00504451	57.7688				30	11.2325	-21.0445	-1.87353
		TCSN-28-0	28°C	0	4.45	19.0564	22.9958			20cm	22	82.0104	-2.54412	-0.0310219
		TCSN-28-5		5	0.529	3.0824	34.4651				24	58.1653	-12.5755	-0.216202
		TCSN-28-10		10	0.281	0.487927	39.5201				26	38.762	-19.0068	-0.490347
		TCSN-28-15		15	0.191	0.0496276	42.9701				28	22.9958	-22.6401	-0.984531
		TCSN-28-20		20	0.145	0.00504451	45.6359				30	11.2325	-23.8668	-2.12479
		TCSN-30-0	30°C	0	4.45	19.0564	11.2325
		TCSN-30-5		5	0.529	3.0824	22.2822				max		-1.37047	-0.0167109
		TCSN-30-10		10	0.281	0.487912	28.2262				min		-23.8668	-2.12479
		TCSN-30-15		15	0.191	0.0496276	32.2771						for PTI
		TCSN-30-20		20	0.145	0.00504451	35.0993
					max	19.0999	84.5545
					Min	0.00504451	11.2325
							For Load
								VI	21.2645
																						21.6518	VI
								VI	21.6472
																						21.5333	VI

## Sheet: M_I
										point of thermal inflexion for various insulation thickneses
	CITY	CASE NUMBER	Setpoint	Insulation thickness	U-value (W/m².k)	Heating Load	Cooling Load (kWh/m².yr)			insulation Thickness	corrosponding Setpoint	0 mm Energy	0mm-(X)mm	(E) saving %			09 Hstn_OfMod	MI							M01 - 100mm brick	Insulation Board
	MI	TCSN-22-0	22°C	0	4.45	19.0999	82.0104			05cm	22	82.0104	21.1055	0.257352			05 cm	26.161	0					thick(m)	0.2	0.1
		TCSN-22-5		5	0.529	1.90806	60.9049				24	58.1653	9.10721	0.156575			10 cm	25.4731	0					cond (W/m.K)	0.89	0.03
		TCSN-22-10		10	0.281	0.71782	60.7972				26	38.762	0.624385	0.0161082			15 cm	24.8555	0					R-value	0.224719	3.33333
		TCSN-22-15		15	0.191	0.415424	63.2904				28	22.9958	-5.12315	-0.222786			20 cm	24.2903	0
		TCSN-22-20		20	0.145	0.258593	66.1809				30	11.2325	-8.17185	-0.727515										ƩR-value	3.55805
		TCSN-24-0	24°C	0	4.45	19.067	58.1653			10cm	22	82.0104	21.2132	0.258664										U-value	0.281053
		TCSN-24-5		5	0.529	1.88768	49.058				24	58.1653	7.64223	0.131388
		TCSN-24-10		10	0.281	0.703937	50.523				26	38.762	-2.22316	-0.0573543
		TCSN-24-15		15	0.191	0.406141	53.4727				28	22.9958	-9.14474	-0.397669
		TCSN-24-20		20	0.145	0.250247	56.6092				30	11.2325	-12.6536	-1.12651
		TCSN-26-0	26°C	0	4.45	19.0573	38.762			15cm	22	82.0104	18.72	0.228264
		TCSN-26-5		5	0.529	1.8868	38.1376				24	58.1653	4.69257	0.0806766
		TCSN-26-10		10	0.281	0.703161	40.9851				26	38.762	-5.45939	-0.140844
		TCSN-26-15		15	0.191	0.404518	44.2213				28	22.9958	-12.6448	-0.549874
		TCSN-26-20		20	0.145	0.246893	47.4299				30	11.2325	-16.3434	-1.455
		TCSN-28-0	28°C	0	4.45	19.0564	22.9958			20cm	22	82.0104	15.8295	0.193018
		TCSN-28-5		5	0.529	1.88641	28.119				24	58.1653	1.55604	0.0267521
		TCSN-28-10		10	0.281	0.702955	32.1406				26	38.762	-8.66796	-0.22362
		TCSN-28-15		15	0.191	0.404056	35.6406				28	22.9958	-15.8599	-0.689685
		TCSN-28-20		20	0.145	0.245569	38.8557				30	11.2325	-19.5594	-1.74131
		TCSN-30-0	30°C	0	4.45	19.0564	11.2325
		TCSN-30-5		5	0.529	1.88629	19.4044				max		21.2132	0.258664
		TCSN-30-10		10	0.281	0.702854	23.8861				min		-19.5594	-1.74131
		TCSN-30-15		15	0.191	0.403954	27.5759						for PTI
		TCSN-30-20		20	0.145	0.245407	30.7919
					max	19.0999	82.0104
					Min	0.245407	11.2325
							For Load
									26.161
																						25.4731
									24.8555
																						24.2903

## Sheet: M_I_M_I
										point of thermal inflexion for various insulation thickneses
	CITY	CASE NUMBER	Setpoint	Insulation thickness	U-value (W/m².k)	Heating Load	Cooling Load (kWh/m².yr)			insulation Thickness	corrosponding Setpoint	0 mm Energy	0mm-(X)mm	(E) saving %			09 Hstn_OfMod	MIMI							M01 - 100mm brick	Insulation Board
	MIMI	TCSN-22-0	22°C	0	4.45	19.0999	82.0104			05cm	22	82.0104	12.5735	0.153316			05 cm	24.8068	0					thick(m)	0.2	0.1
		TCSN-22-5		5	0.529	1.4952	69.4369				24	58.1653	2.74539	0.0471998			10 cm	24.4405	0					cond (W/m.K)	0.89	0.03
		TCSN-22-10		10	0.281	0.265795	67.9791				26	38.762	-3.54043	-0.0913377			15 cm	24.1683	0					R-value	0.224719	3.33333
		TCSN-22-15		15	0.191	0.15104	68.2118				28	22.9958	-7.93396	-0.345018			20 cm	23.9357	0
		TCSN-22-20		20	0.145	0.109519	68.836				30	11.2325	-9.71434	-0.864838										ƩR-value	3.55805
		TCSN-24-0	24°C	0	4.45	19.067	58.1653			10cm	22	82.0104	14.0313	0.171092										U-value	0.281053
		TCSN-24-5		5	0.529	1.47704	55.4199				24	58.1653	2.00455	0.0344629
		TCSN-24-10		10	0.281	0.2508	56.1607				26	38.762	-6.51173	-0.167993
		TCSN-24-15		15	0.191	0.138261	57.4153				28	22.9958	-12.244	-0.532445
		TCSN-24-20		20	0.145	0.0979039	58.7808				30	11.2325	-15.0268	-1.33779
		TCSN-26-0	26°C	0	4.45	19.0573	38.762			15cm	22	82.0104	13.7986	0.168255
		TCSN-26-5		5	0.529	1.47259	42.3024				24	58.1653	0.750007	0.0128944
		TCSN-26-10		10	0.281	0.246426	45.2737				26	38.762	-8.53572	-0.220209
		TCSN-26-15		15	0.191	0.132345	47.2977				28	22.9958	-15.0514	-0.654529
		TCSN-26-20		20	0.145	0.0901482	49.0677				30	11.2325	-18.2375	-1.62363
		TCSN-28-0	28°C	0	4.45	19.0564	22.9958			20cm	22	82.0104	13.1744	0.160643
		TCSN-28-5		5	0.529	1.4713	30.9298				24	58.1653	-0.615498	-0.0105819
		TCSN-28-10		10	0.281	0.244777	35.2398				26	38.762	-10.3057	-0.265872
		TCSN-28-15		15	0.191	0.130447	38.0473				28	22.9958	-17.1449	-0.745567
		TCSN-28-20		20	0.145	0.0869511	40.1408				30	11.2325	-20.5831	-1.83245
		TCSN-30-0	30°C	0	4.45	19.0564	11.2325
		TCSN-30-5		5	0.529	1.47121	20.9469				max		14.0313	0.171092
		TCSN-30-10		10	0.281	0.244587	26.2594				min		-20.5831	-1.83245
		TCSN-30-15		15	0.191	0.129875	29.47						for PTI
		TCSN-30-20		20	0.145	0.0858399	31.8156
					max	19.0999	82.0104
					Min	0.0858399	11.2325
							For Load
									24.8068
																						24.4405
									24.1683
																						23.9357

## Sheet: SUMMARY OF PTI
	PTI for all configiration at different insualtion thicknesse							the A case [Tm~Ins~Tm] as arefrence
	M-I-M	I-M	I-M-I	I-M-I-M	M-I	M-I-M-I			M-I-M	I-M	I-M-I	I-M-I-M	M-I	M-I-M-I
5cm	20.573	21.7494	25.2229	21.2645	26.161	24.8068		5cm	0	1.17646	4.64991	0.691564	5.588	4.23385
10cm	21.1029	21.8456	24.813	21.6518	25.4731	24.4405		10cm	0	0.742716	3.71009	0.548915	4.37021	3.33756
15cm	21.2155	21.7377	24.455	21.6472	24.8555	24.1683		15cm	0	0.522277	3.23953	0.431708	3.64001	2.95284
20cm	21.2063	21.5911	24.1643	21.5333	24.2903	23.9357		20cm	0	0.384816	2.958	0.327008	3.084	2.7294
