# Supplementary material for: Data on anti-insulation detection via Point of Thermal Inflexion (PTI) in 1248 cases; 13 climates, four occupancy profiles, six wall configurations and four insulation levels
Source: Data Brief. 2017 Apr 15;12:333–5. doi: 10.1016/j.dib.2017.04.016 (PMC5412003; doi:10.1016/j.dib.2017.04.016)
Supplement: Supplementary file 3 — Supplementary material [file mmc3.zip › all 52 cases/13 Phnx_Res.xlsx]

## Sheet: 10 Phnx_ResTYP CONF DATA
CITY	CASE NUMBER	Setpoint	Insulation thickness	U-value (W/m².k)	Heating Load	Cooling Load (kWh/m².yr)		CITY	CASE NUMBER	Setpoint	Insulation thickness	U-value (W/m².k)	Heating Load	Cooling Load (kWh/m².yr)		CITY	CASE NUMBER	Setpoint	Insulation thickness	U-value (W/m².k)	Heating Load	Cooling Load (kWh/m².yr)			filename	heating(PXInsu)	cooling(PXInsu)					filename	heating(PXInsu)	cooling(PXInsu)
Dflt - MIM		22°C	0	4.45	14.8967	299.754		out I-M		22°C	0	4.45	14.8967	299.754		out I-M-I		22°C	0	4.45	14.8967	299.754		MIM	10b Phnx_ResTYP_xxIns-StPt22_Ins5mm.csv	0.370057	166.058				IM	10b Phnx_ResTYP_Con-StPt22_Ins5mm_IM.csv	0.32569	155.507
			5	0.529	0.370057	166.058					5	0.529	0.32569	155.507					5	0.529	0.395159	149.649			10b Phnx_ResTYP_xxIns-StPt22_Ins10mm.csv	0.00444159	142.277					10b Phnx_ResTYP_Con-StPt22_Ins10mm_IM.csv	0.000134385	135.454
			10	0.281	0.00444159	142.277					10	0.281	0.000134385	135.454					10	0.281	0.20793	131.435			10b Phnx_ResTYP_xxIns-StPt22_Ins15mm.csv	1.20724e-12	132.759					10b Phnx_ResTYP_Con-StPt22_Ins15mm_IM.csv	1.14523e-12	127.818
			15	0.191	1.20724e-12	132.759					15	0.191	1.14523e-12	127.818					15	0.191	0.190353	125.064			10b Phnx_ResTYP_xxIns-StPt22_Ins20mm.csv	1.19741e-12	127.595					10b Phnx_ResTYP_Con-StPt22_Ins20mm_IM.csv	1.14473e-12	123.741
			20	0.145	1.19741e-12	127.595					20	0.145	1.14473e-12	123.741					20	0.145	0.175501	121.829			10b Phnx_ResTYP_xxIns-StPt24_Ins5mm.csv	0.301359	138.242					10b Phnx_ResTYP_Con-StPt24_Ins5mm_IM.csv	0.265825	128.866
		24°C	0	4.45	14.645	239.061				24°C	0	4.45	14.645	239.061				24°C	0	4.45	14.645	239.061			10b Phnx_ResTYP_xxIns-StPt24_Ins10mm.csv	8.12428e-13	120.516					10b Phnx_ResTYP_Con-StPt24_Ins10mm_IM.csv	7.55894e-13	113.884
			5	0.529	0.301359	138.242					5	0.529	0.265825	128.866					5	0.529	0.349559	124.636			10b Phnx_ResTYP_xxIns-StPt24_Ins15mm.csv	8.18799e-13	114.471					10b Phnx_ResTYP_Con-StPt24_Ins15mm_IM.csv	7.69642e-13	109.57
			10	0.281	8.12428e-13	120.516					10	0.281	7.55894e-13	113.884					10	0.281	0.148092	112.009			10b Phnx_ResTYP_xxIns-StPt24_Ins20mm.csv	8.32709e-13	111.445					10b Phnx_ResTYP_Con-StPt24_Ins20mm_IM.csv	7.96681e-13	107.631
			15	0.191	8.18799e-13	114.471					15	0.191	7.69642e-13	109.57					15	0.191	0.125645	108.705			10b Phnx_ResTYP_xxIns-StPt26_Ins5mm.csv	0.294735	113.319					10b Phnx_ResTYP_Con-StPt26_Ins5mm_IM.csv	0.253523	104.769
			20	0.145	8.32709e-13	111.445					20	0.145	7.96681e-13	107.631					20	0.145	0.110267	107.323			10b Phnx_ResTYP_xxIns-StPt26_Ins10mm.csv	3.59239e-13	100.577					10b Phnx_ResTYP_Con-StPt26_Ins10mm_IM.csv	3.18323e-13	94.5055
		26°C	0	4.45	14.5877	186.547				26°C	0	4.45	14.5877	186.547				26°C	0	4.45	14.5877	186.547			10b Phnx_ResTYP_xxIns-StPt26_Ins15mm.csv	3.57399e-13	96.6122					10b Phnx_ResTYP_Con-StPt26_Ins15mm_IM.csv	3.2603e-13	91.6526
			5	0.529	0.294735	113.319					5	0.529	0.253523	104.769					5	0.529	0.341444	102.454			10b Phnx_ResTYP_xxIns-StPt26_Ins20mm.csv	3.61459e-13	95.3115					10b Phnx_ResTYP_Con-StPt26_Ins20mm_IM.csv	3.35999e-13	91.2367
			10	0.281	3.59239e-13	100.577					10	0.281	3.18323e-13	94.5055					10	0.281	0.119129	93.5704			10b Phnx_ResTYP_xxIns-StPt28_Ins5mm.csv	0.293875	90.5749					10b Phnx_ResTYP_Con-StPt28_Ins5mm_IM.csv	0.251495	83.2433
			15	0.191	3.57399e-13	96.6122					15	0.191	3.2603e-13	91.6526					15	0.191	0.0845746	92.5225			10b Phnx_ResTYP_xxIns-StPt28_Ins10mm.csv	2.16567e-13	82.6473					10b Phnx_ResTYP_Con-StPt28_Ins10mm_IM.csv	1.91702e-13	77.0752
			20	0.145	3.61459e-13	95.3115					20	0.145	3.35999e-13	91.2367					20	0.145	0.0693117	92.7207			10b Phnx_ResTYP_xxIns-StPt28_Ins15mm.csv	2.17422e-13	80.3136					10b Phnx_ResTYP_Con-StPt28_Ins15mm_IM.csv	1.99814e-13	75.9294
		28°C	0	4.45	14.5811	141.981				28°C	0	4.45	14.5811	141.981				28°C	0	4.45	14.5811	141.981			10b Phnx_ResTYP_xxIns-StPt28_Ins20mm.csv	2.22435e-13	79.8148					10b Phnx_ResTYP_Con-StPt28_Ins20mm_IM.csv	2.07197e-13	75.928
			5	0.529	0.293875	90.5749					5	0.529	0.251495	83.2433					5	0.529	0.339965	82.2876			10b Phnx_ResTYP_xxIns-StPt30_Ins5mm.csv	0.293668	70.8551					10b Phnx_ResTYP_Con-StPt30_Ins5mm_IM.csv	0.251471	64.9262
			10	0.281	2.16567e-13	82.6473					10	0.281	1.91702e-13	77.0752					10	0.281	0.112997	77.1947			10b Phnx_ResTYP_xxIns-StPt30_Ins10mm.csv	1.36349e-13	66.125					10b Phnx_ResTYP_Con-StPt30_Ins10mm_IM.csv	1.15548e-13	61.5048
			15	0.191	2.17422e-13	80.3136					15	0.191	1.99814e-13	75.9294					15	0.191	0.067969	77.1484			10b Phnx_ResTYP_xxIns-StPt30_Ins15mm.csv	1.42247e-13	65.5709					10b Phnx_ResTYP_Con-StPt30_Ins15mm_IM.csv	1.2705e-13	61.4115
			20	0.145	2.22435e-13	79.8148					20	0.145	2.07197e-13	75.928					20	0.145	0.0483581	78.3431			10b Phnx_ResTYP_xxIns-StPt30_Ins20mm.csv	1.4737e-13	65.7933					10b Phnx_ResTYP_Con-StPt30_Ins20mm_IM.csv	1.33842e-13	62.3523
		30°C	0	4.45	14.5789	103.791				30°C	0	4.45	14.5789	103.791				30°C	0	4.45	14.5789	103.791									IMI	10b Phnx_ResTYP_Con-StPt22_Ins5mm_IMI.csv	0.395159	149.649
			5	0.529	0.293668	70.8551					5	0.529	0.251471	64.9262					5	0.529	0.339541	64.7217										10b Phnx_ResTYP_Con-StPt22_Ins10mm_IMI.csv	0.20793	131.435
			10	0.281	1.36349e-13	66.125					10	0.281	1.15548e-13	61.5048					10	0.281	0.112385	62.3696										10b Phnx_ResTYP_Con-StPt22_Ins15mm_IMI.csv	0.190353	125.064
			15	0.191	1.42247e-13	65.5709					15	0.191	1.2705e-13	61.4115					15	0.191	0.0634405	63.2553										10b Phnx_ResTYP_Con-StPt22_Ins20mm_IMI.csv	0.175501	121.829
			20	0.145	1.4737e-13	65.7933					20	0.145	1.33842e-13	62.3523					20	0.145	0.0399321	64.7604										10b Phnx_ResTYP_Con-StPt24_Ins5mm_IMI.csv	0.349559	124.636
																																10b Phnx_ResTYP_Con-StPt24_Ins10mm_IMI.csv	0.148092	112.009
																																10b Phnx_ResTYP_Con-StPt24_Ins15mm_IMI.csv	0.125645	108.705
																																10b Phnx_ResTYP_Con-StPt24_Ins20mm_IMI.csv	0.110267	107.323
CITY	CASE NUMBER	Setpoint	Insulation thickness	U-value (W/m².k)	Heating Load	Cooling Load (kWh/m².yr)		CITY	CASE NUMBER	Setpoint	Insulation thickness	U-value (W/m².k)	Heating Load	Cooling Load (kWh/m².yr)		CITY	CASE NUMBER	Setpoint	Insulation thickness	U-value (W/m².k)	Heating Load	Cooling Load (kWh/m².yr)										10b Phnx_ResTYP_Con-StPt26_Ins5mm_IMI.csv	0.341444	102.454
out I-M-I-M		22°C	0	4.45	14.8967	299.754		out M-I		22°C	0	4.45	14.8967	299.754		out M-I-M-I		22°C	0	4.45	14.8967	299.754		00mm Insulation	10b Phnx_ResTYP_00Insu-StPt22_Ins00mm.csv	14.8967	299.754					10b Phnx_ResTYP_Con-StPt26_Ins10mm_IMI.csv	0.119129	93.5704
			5	0.529	0.422245	156.557					5	0.529	0.73087	158.533					5	0.529	0.38743	158.524			10b Phnx_ResTYP_00Insu-StPt24_Ins00mm.csv	14.645	239.061					10b Phnx_ResTYP_Con-StPt26_Ins15mm_IMI.csv	0.0845746	92.5225
			10	0.281	0.00170082	135.581					10	0.281	0.431478	139.819					10	0.281	0.194092	137.066			10b Phnx_ResTYP_00Insu-StPt26_Ins00mm.csv	14.5877	186.547					10b Phnx_ResTYP_Con-StPt26_Ins20mm_IMI.csv	0.0693117	92.7207
			15	0.191	1.13896e-12	127.792					15	0.191	0.441138	132.039					15	0.191	0.176535	129.119			10b Phnx_ResTYP_00Insu-StPt28_Ins00mm.csv	14.5811	141.981					10b Phnx_ResTYP_Con-StPt28_Ins5mm_IMI.csv	0.339965	82.2876
			20	0.145	1.15375e-12	123.708					20	0.145	0.370092	127.228					20	0.145	0.162053	124.979			10b Phnx_ResTYP_00Insu-StPt30_Ins00mm.csv	14.5789	103.791					10b Phnx_ResTYP_Con-StPt28_Ins10mm_IMI.csv	0.112997	77.1947
		24°C	0	4.45	14.645	239.061				24°C	0	4.45	14.645	239.061				24°C	0	4.45	14.645	239.061										10b Phnx_ResTYP_Con-StPt28_Ins15mm_IMI.csv	0.067969	77.1484
			5	0.529	0.380792	129.856					5	0.529	0.715951	134.165					5	0.529	0.338223	132.752										10b Phnx_ResTYP_Con-StPt28_Ins20mm_IMI.csv	0.0483581	78.3431
			10	0.281	7.5519e-13	114.044					10	0.281	0.409907	121.178					10	0.281	0.140541	117.544										10b Phnx_ResTYP_Con-StPt30_Ins5mm_IMI.csv	0.339541	64.7217
			15	0.191	7.71952e-13	109.513					15	0.191	0.393242	116.031					15	0.191	0.114554	112.747										10b Phnx_ResTYP_Con-StPt30_Ins10mm_IMI.csv	0.112385	62.3696
			20	0.145	8.01499e-13	107.579					20	0.145	0.301708	112.835					20	0.145	0.100203	110.489										10b Phnx_ResTYP_Con-StPt30_Ins15mm_IMI.csv	0.0634405	63.2553
		26°C	0	4.45	14.5877	186.547				26°C	0	4.45	14.5877	186.547				26°C	0	4.45	14.5877	186.547										10b Phnx_ResTYP_Con-StPt30_Ins20mm_IMI.csv	0.0399321	64.7604
			5	0.529	0.376932	105.72					5	0.529	0.712226	111.773					5	0.529	0.327891	109.588									IMIM	10b Phnx_ResTYP_Con-StPt22_Ins5mm_IMIM.csv	0.422245	156.557
			10	0.281	3.26734e-13	94.7865					10	0.281	0.399981	103.175					10	0.281	0.111443	98.8453										10b Phnx_ResTYP_Con-StPt22_Ins10mm_IMIM.csv	0.00170082	135.581
			15	0.191	3.29039e-13	91.8524					15	0.191	0.362415	100.276					15	0.191	0.0782849	96.5359										10b Phnx_ResTYP_Con-StPt22_Ins15mm_IMIM.csv	1.13896e-12	127.792
			20	0.145	3.36875e-13	91.4129					20	0.145	0.256082	98.4823					20	0.145	0.0646975	95.9094										10b Phnx_ResTYP_Con-StPt22_Ins20mm_IMIM.csv	1.15375e-12	123.708
		28°C	0	4.45	14.5811	141.981				28°C	0	4.45	14.5811	141.981				28°C	0	4.45	14.5811	141.981										10b Phnx_ResTYP_Con-StPt24_Ins5mm_IMIM.csv	0.380792	129.856
			5	0.529	0.376527	84.0902					5	0.529	0.711243	91.4558					5	0.529	0.32517	88.7038										10b Phnx_ResTYP_Con-StPt24_Ins10mm_IMIM.csv	7.5519e-13	114.044
			10	0.281	1.86782e-13	77.4155					10	0.281	0.396118	86.3499					10	0.281	0.103687	81.9289										10b Phnx_ResTYP_Con-StPt24_Ins15mm_IMIM.csv	7.71952e-13	109.513
			15	0.191	1.98061e-13	76.0593					15	0.191	0.345485	85.0311					15	0.191	0.0631674	80.9993										10b Phnx_ResTYP_Con-StPt24_Ins20mm_IMIM.csv	8.01499e-13	107.579
			20	0.145	2.05228e-13	76.1136					20	0.145	0.227478	84.3787					20	0.145	0.0462847	81.517										10b Phnx_ResTYP_Con-StPt26_Ins5mm_IMIM.csv	0.376932	105.72
		30°C	0	4.45	14.5789	103.791				30°C	0	4.45	14.5789	103.791				30°C	0	4.45	14.5789	103.791										10b Phnx_ResTYP_Con-StPt26_Ins10mm_IMIM.csv	3.26734e-13	94.7865
			5	0.529	0.376527	65.4945					5	0.529	0.710977	73.1961					5	0.529	0.324334	70.0989										10b Phnx_ResTYP_Con-StPt26_Ins15mm_IMIM.csv	3.29039e-13	91.8524
			10	0.281	1.13087e-13	61.748					10	0.281	0.395243	70.9091					10	0.281	0.102102	66.6407										10b Phnx_ResTYP_Con-StPt26_Ins20mm_IMIM.csv	3.36875e-13	91.4129
			15	0.191	1.25849e-13	61.6286					15	0.191	0.340126	70.7238					15	0.191	0.0591227	66.7579										10b Phnx_ResTYP_Con-StPt28_Ins5mm_IMIM.csv	0.376527	84.0902
			20	0.145	1.35207e-13	62.4945					20	0.145	0.214603	70.8313					20	0.145	0.0407103	67.7894										10b Phnx_ResTYP_Con-StPt28_Ins10mm_IMIM.csv	1.86782e-13	77.4155
																																10b Phnx_ResTYP_Con-StPt28_Ins15mm_IMIM.csv	1.98061e-13	76.0593
																																10b Phnx_ResTYP_Con-StPt28_Ins20mm_IMIM.csv	2.05228e-13	76.1136
																																10b Phnx_ResTYP_Con-StPt30_Ins5mm_IMIM.csv	0.376527	65.4945
																																10b Phnx_ResTYP_Con-StPt30_Ins10mm_IMIM.csv	1.13087e-13	61.748
																																10b Phnx_ResTYP_Con-StPt30_Ins15mm_IMIM.csv	1.25849e-13	61.6286
																																10b Phnx_ResTYP_Con-StPt30_Ins20mm_IMIM.csv	1.35207e-13	62.4945
																															MI	10b Phnx_ResTYP_Con-StPt22_Ins5mm_MI.csv	0.73087	158.533
																																10b Phnx_ResTYP_Con-StPt22_Ins10mm_MI.csv	0.431478	139.819
																																10b Phnx_ResTYP_Con-StPt22_Ins15mm_MI.csv	0.441138	132.039
																																10b Phnx_ResTYP_Con-StPt22_Ins20mm_MI.csv	0.370092	127.228
																																10b Phnx_ResTYP_Con-StPt24_Ins5mm_MI.csv	0.715951	134.165
																																10b Phnx_ResTYP_Con-StPt24_Ins10mm_MI.csv	0.409907	121.178
																																10b Phnx_ResTYP_Con-StPt24_Ins15mm_MI.csv	0.393242	116.031
																																10b Phnx_ResTYP_Con-StPt24_Ins20mm_MI.csv	0.301708	112.835
																																10b Phnx_ResTYP_Con-StPt26_Ins5mm_MI.csv	0.712226	111.773
																																10b Phnx_ResTYP_Con-StPt26_Ins10mm_MI.csv	0.399981	103.175
																																10b Phnx_ResTYP_Con-StPt26_Ins15mm_MI.csv	0.362415	100.276
																																10b Phnx_ResTYP_Con-StPt26_Ins20mm_MI.csv	0.256082	98.4823
																																10b Phnx_ResTYP_Con-StPt28_Ins5mm_MI.csv	0.711243	91.4558
																																10b Phnx_ResTYP_Con-StPt28_Ins10mm_MI.csv	0.396118	86.3499
																																10b Phnx_ResTYP_Con-StPt28_Ins15mm_MI.csv	0.345485	85.0311
																																10b Phnx_ResTYP_Con-StPt28_Ins20mm_MI.csv	0.227478	84.3787
																																10b Phnx_ResTYP_Con-StPt30_Ins5mm_MI.csv	0.710977	73.1961
																																10b Phnx_ResTYP_Con-StPt30_Ins10mm_MI.csv	0.395243	70.9091
																																10b Phnx_ResTYP_Con-StPt30_Ins15mm_MI.csv	0.340126	70.7238
																																10b Phnx_ResTYP_Con-StPt30_Ins20mm_MI.csv	0.214603	70.8313
																															MIMI	10b Phnx_ResTYP_Con-StPt22_Ins5mm_MIMI.csv	0.38743	158.524
																																10b Phnx_ResTYP_Con-StPt22_Ins10mm_MIMI.csv	0.194092	137.066
																																10b Phnx_ResTYP_Con-StPt22_Ins15mm_MIMI.csv	0.176535	129.119
																																10b Phnx_ResTYP_Con-StPt22_Ins20mm_MIMI.csv	0.162053	124.979
																																10b Phnx_ResTYP_Con-StPt24_Ins5mm_MIMI.csv	0.338223	132.752
																																10b Phnx_ResTYP_Con-StPt24_Ins10mm_MIMI.csv	0.140541	117.544
																																10b Phnx_ResTYP_Con-StPt24_Ins15mm_MIMI.csv	0.114554	112.747
																																10b Phnx_ResTYP_Con-StPt24_Ins20mm_MIMI.csv	0.100203	110.489
																																10b Phnx_ResTYP_Con-StPt26_Ins5mm_MIMI.csv	0.327891	109.588
																																10b Phnx_ResTYP_Con-StPt26_Ins10mm_MIMI.csv	0.111443	98.8453
																																10b Phnx_ResTYP_Con-StPt26_Ins15mm_MIMI.csv	0.0782849	96.5359
																																10b Phnx_ResTYP_Con-StPt26_Ins20mm_MIMI.csv	0.0646975	95.9094
																																10b Phnx_ResTYP_Con-StPt28_Ins5mm_MIMI.csv	0.32517	88.7038
																																10b Phnx_ResTYP_Con-StPt28_Ins10mm_MIMI.csv	0.103687	81.9289
																																10b Phnx_ResTYP_Con-StPt28_Ins15mm_MIMI.csv	0.0631674	80.9993
																																10b Phnx_ResTYP_Con-StPt28_Ins20mm_MIMI.csv	0.0462847	81.517
																																10b Phnx_ResTYP_Con-StPt30_Ins5mm_MIMI.csv	0.324334	70.0989
																																10b Phnx_ResTYP_Con-StPt30_Ins10mm_MIMI.csv	0.102102	66.6407
																																10b Phnx_ResTYP_Con-StPt30_Ins15mm_MIMI.csv	0.0591227	66.7579
																																10b Phnx_ResTYP_Con-StPt30_Ins20mm_MIMI.csv	0.0407103	67.7894

## Sheet: M_I_M
10 Phnx_ResTYP										point of thermal inflexion for various insulation thickneses
	CITY	CASE NUMBER	Setpoint	Insulation thickness	U-value (W/m².k)	Heating Load	Cooling Load (kWh/m².yr)			insulation Thickness	corrosponding Setpoint	0 mm Energy	0mm-(X)mm	(E) saving %			10 Phnx_ResTYP	DFLT- MIM							M01 - 100mm brick	Insulation Board
	DFLT- MIM	TCSN-22-0	22°C	0	4.45	14.8967	299.754			05cm	22	299.754	133.696	0.446019			05 cm	xx	0					thick(m)	0.2	0.1
		TCSN-22-5		5	0.529	0.370057	166.058				24	239.061	100.819	0.421728			10 cm	xx	0					cond (W/m.K)	0.89	0.03
		TCSN-22-10		10	0.281	0.00444159	142.277				26	186.547	73.2275	0.392543			15 cm	xx	0					R-value	0.224719	3.33333
		TCSN-22-15		15	0.191	1.20724e-12	132.759				28	141.981	51.4059	0.362063			20 cm	xx	0
		TCSN-22-20		20	0.145	1.19741e-12	127.595				30	103.791	32.9359	0.317329										ƩR-value	3.55805
		TCSN-24-0	24°C	0	4.45	14.645	239.061			10cm	22	299.754	157.477	0.525355										U-value	0.281053
		TCSN-24-5		5	0.529	0.301359	138.242				24	239.061	118.545	0.495877
		TCSN-24-10		10	0.281	8.12428e-13	120.516				26	186.547	85.9692	0.460846
		TCSN-24-15		15	0.191	8.18799e-13	114.471				28	141.981	59.3335	0.417898
		TCSN-24-20		20	0.145	8.32709e-13	111.445				30	103.791	37.6659	0.362902
		TCSN-26-0	26°C	0	4.45	14.5877	186.547			15cm	22	299.754	166.996	0.557109
		TCSN-26-5		5	0.529	0.294735	113.319				24	239.061	124.59	0.521165
		TCSN-26-10		10	0.281	3.59239e-13	100.577				26	186.547	89.9343	0.482101
		TCSN-26-15		15	0.191	3.57399e-13	96.6122				28	141.981	61.6672	0.434335
		TCSN-26-20		20	0.145	3.61459e-13	95.3115				30	103.791	38.2201	0.368241
		TCSN-28-0	28°C	0	4.45	14.5811	141.981			20cm	22	299.754	172.16	0.574336
		TCSN-28-5		5	0.529	0.293875	90.5749				24	239.061	127.616	0.533824
		TCSN-28-10		10	0.281	2.16567e-13	82.6473				26	186.547	91.235	0.489074
		TCSN-28-15		15	0.191	2.17422e-13	80.3136				28	141.981	62.1659	0.437848
		TCSN-28-20		20	0.145	2.22435e-13	79.8148				30	103.791	37.9977	0.366098
		TCSN-30-0	30°C	0	4.45	14.5789	103.791
		TCSN-30-5		5	0.529	0.293668	70.8551				max		172.16	0.574336
		TCSN-30-10		10	0.281	1.36349e-13	66.125				min		32.9359	0.317329
		TCSN-30-15		15	0.191	1.42247e-13	65.5709						for PTI
		TCSN-30-20		20	0.145	1.4737e-13	65.7933
					max	14.8967	299.754
					Min	1.36349e-13	65.5709
							For Load
								I	xx
																						xx	I
								I	xx
																						xx	I

## Sheet: I_M
										point of thermal inflexion for various insulation thickneses
	CITY	CASE NUMBER	Setpoint	Insulation thickness	U-value (W/m².k)	Heating Load	Cooling Load (kWh/m².yr)			insulation Thickness	corrosponding Setpoint	0 mm Energy	0mm-(X)mm	(E) saving %			10 Phnx_ResTYP	IM							M01 - 100mm brick	Insulation Board
	IM	TCSN-22-0	22°C	0	4.45	14.8967	299.754			05cm	22	299.754	144.248	0.48122			05 cm	xx	0					thick(m)	0.2	0.1
		TCSN-22-5		5	0.529	0.32569	155.507				24	239.061	110.195	0.460951			10 cm	xx	0					cond (W/m.K)	0.89	0.03
		TCSN-22-10		10	0.281	0.000134385	135.454				26	186.547	81.7776	0.438377			15 cm	xx	0					R-value	0.224719	3.33333
		TCSN-22-15		15	0.191	1.14523e-12	127.818				28	141.981	58.7375	0.4137			20 cm	xx	0
		TCSN-22-20		20	0.145	1.14473e-12	123.741				30	103.791	38.8648	0.374453										ƩR-value	3.55805
		TCSN-24-0	24°C	0	4.45	14.645	239.061			10cm	22	299.754	164.3	0.548117										U-value	0.281053
		TCSN-24-5		5	0.529	0.265825	128.866				24	239.061	125.177	0.523621
		TCSN-24-10		10	0.281	7.55894e-13	113.884				26	186.547	92.041	0.493394
		TCSN-24-15		15	0.191	7.69642e-13	109.57				28	141.981	64.9056	0.457143
		TCSN-24-20		20	0.145	7.96681e-13	107.631				30	103.791	42.2862	0.407417
		TCSN-26-0	26°C	0	4.45	14.5877	186.547			15cm	22	299.754	171.937	0.573592
		TCSN-26-5		5	0.529	0.253523	104.769				24	239.061	129.491	0.541665
		TCSN-26-10		10	0.281	3.18323e-13	94.5055				26	186.547	94.8939	0.508688
		TCSN-26-15		15	0.191	3.2603e-13	91.6526				28	141.981	66.0514	0.465214
		TCSN-26-20		20	0.145	3.35999e-13	91.2367				30	103.791	42.3795	0.408316
		TCSN-28-0	28°C	0	4.45	14.5811	141.981			20cm	22	299.754	176.013	0.587192
		TCSN-28-5		5	0.529	0.251495	83.2433				24	239.061	131.43	0.549777
		TCSN-28-10		10	0.281	1.91702e-13	77.0752				26	186.547	95.3098	0.510917
		TCSN-28-15		15	0.191	1.99814e-13	75.9294				28	141.981	66.0528	0.465224
		TCSN-28-20		20	0.145	2.07197e-13	75.928				30	103.791	41.4387	0.399251
		TCSN-30-0	30°C	0	4.45	14.5789	103.791
		TCSN-30-5		5	0.529	0.251471	64.9262				max		176.013	0.587192
		TCSN-30-10		10	0.281	1.15548e-13	61.5048				min		38.8648	0.374453
		TCSN-30-15		15	0.191	1.2705e-13	61.4115						for PTI
		TCSN-30-20		20	0.145	1.33842e-13	62.3523
					max	14.8967	299.754
					Min	1.15548e-13	61.4115
							For Load
								I	xx
																						xx	I
								I	xx
																						xx	I

## Sheet: I_M_I
										point of thermal inflexion for various insulation thickneses
	CITY	CASE NUMBER	Setpoint	Insulation thickness	U-value (W/m².k)	Heating Load	Cooling Load (kWh/m².yr)			insulation Thickness	corrosponding Setpoint	0 mm Energy	0mm-(X)mm	(E) saving %			10 Phnx_ResTYP	IMI							M01 - 100mm brick	Insulation Board
	IMI	TCSN-22-0	22°C	0	4.45	14.8967	299.754			05cm	22	299.754	150.105	0.50076			05 cm	xx	0					thick(m)	0.2	0.1
		TCSN-22-5		5	0.529	0.395159	149.649				24	239.061	114.425	0.478643			10 cm	xx	0					cond (W/m.K)	0.89	0.03
		TCSN-22-10		10	0.281	0.20793	131.435				26	186.547	84.0923	0.450784			15 cm	xx	0					R-value	0.224719	3.33333
		TCSN-22-15		15	0.191	0.190353	125.064				28	141.981	59.6932	0.420431			20 cm	xx	0
		TCSN-22-20		20	0.145	0.175501	121.829				30	103.791	39.0693	0.376423										ƩR-value	3.55805
		TCSN-24-0	24°C	0	4.45	14.645	239.061			10cm	22	299.754	168.32	0.561525										U-value	0.281053
		TCSN-24-5		5	0.529	0.349559	124.636				24	239.061	127.052	0.531462
		TCSN-24-10		10	0.281	0.148092	112.009				26	186.547	92.9762	0.498407
		TCSN-24-15		15	0.191	0.125645	108.705				28	141.981	64.786	0.456301
		TCSN-24-20		20	0.145	0.110267	107.323				30	103.791	41.4214	0.399084
		TCSN-26-0	26°C	0	4.45	14.5877	186.547			15cm	22	299.754	174.69	0.582778
		TCSN-26-5		5	0.529	0.341444	102.454				24	239.061	130.356	0.545283
		TCSN-26-10		10	0.281	0.119129	93.5704				26	186.547	94.024	0.504025
		TCSN-26-15		15	0.191	0.0845746	92.5225				28	141.981	64.8323	0.456628
		TCSN-26-20		20	0.145	0.0693117	92.7207				30	103.791	40.5357	0.390551
		TCSN-28-0	28°C	0	4.45	14.5811	141.981			20cm	22	299.754	177.925	0.593569
		TCSN-28-5		5	0.529	0.339965	82.2876				24	239.061	131.738	0.551065
		TCSN-28-10		10	0.281	0.112997	77.1947				26	186.547	93.8258	0.502962
		TCSN-28-15		15	0.191	0.067969	77.1484				28	141.981	63.6377	0.448214
		TCSN-28-20		20	0.145	0.0483581	78.3431				30	103.791	39.0306	0.37605
		TCSN-30-0	30°C	0	4.45	14.5789	103.791
		TCSN-30-5		5	0.529	0.339541	64.7217				max		177.925	0.593569
		TCSN-30-10		10	0.281	0.112385	62.3696				min		39.0306	0.37605
		TCSN-30-15		15	0.191	0.0634405	63.2553						for PTI
		TCSN-30-20		20	0.145	0.0399321	64.7604
					max	14.8967	299.754
					Min	0.0399321	62.3696
							For Load
								I	xx
																						xx	I
								I	xx
																						xx	I

## Sheet: I_M_I_M
										point of thermal inflexion for various insulation thickneses
	CITY	CASE NUMBER	Setpoint	Insulation thickness	U-value (W/m².k)	Heating Load	Cooling Load (kWh/m².yr)			insulation Thickness	corrosponding Setpoint	0 mm Energy	0mm-(X)mm	(E) saving %			10 Phnx_ResTYP	IMIM							M01 - 100mm brick	Insulation Board
	IMIM	TCSN-22-0	22°C	0	4.45	14.8967	299.754			05cm	22	299.754	143.197	0.477716			05 cm	xx	0					thick(m)	0.2	0.1
		TCSN-22-5		5	0.529	0.422245	156.557				24	239.061	109.205	0.456809			10 cm	xx	0					cond (W/m.K)	0.89	0.03
		TCSN-22-10		10	0.281	0.00170082	135.581				26	186.547	80.8261	0.433276			15 cm	xx	0					R-value	0.224719	3.33333
		TCSN-22-15		15	0.191	1.13896e-12	127.792				28	141.981	57.8906	0.407735			20 cm	xx	0
		TCSN-22-20		20	0.145	1.15375e-12	123.708				30	103.791	38.2965	0.368977										ƩR-value	3.55805
		TCSN-24-0	24°C	0	4.45	14.645	239.061			10cm	22	299.754	164.174	0.547694										U-value	0.281053
		TCSN-24-5		5	0.529	0.380792	129.856				24	239.061	125.017	0.522949
		TCSN-24-10		10	0.281	7.5519e-13	114.044				26	186.547	91.7601	0.491888
		TCSN-24-15		15	0.191	7.71952e-13	109.513				28	141.981	64.5653	0.454747
		TCSN-24-20		20	0.145	8.01499e-13	107.579				30	103.791	42.043	0.405074
		TCSN-26-0	26°C	0	4.45	14.5877	186.547			15cm	22	299.754	171.962	0.573677
		TCSN-26-5		5	0.529	0.376932	105.72				24	239.061	129.548	0.541903
		TCSN-26-10		10	0.281	3.26734e-13	94.7865				26	186.547	94.6941	0.507617
		TCSN-26-15		15	0.191	3.29039e-13	91.8524				28	141.981	65.9215	0.464299
		TCSN-26-20		20	0.145	3.36875e-13	91.4129				30	103.791	42.1624	0.406224
		TCSN-28-0	28°C	0	4.45	14.5811	141.981			20cm	22	299.754	176.046	0.5873
		TCSN-28-5		5	0.529	0.376527	84.0902				24	239.061	131.482	0.549993
		TCSN-28-10		10	0.281	1.86782e-13	77.4155				26	186.547	95.1336	0.509972
		TCSN-28-15		15	0.191	1.98061e-13	76.0593				28	141.981	65.8672	0.463916
		TCSN-28-20		20	0.145	2.05228e-13	76.1136				30	103.791	41.2965	0.397882
		TCSN-30-0	30°C	0	4.45	14.5789	103.791
		TCSN-30-5		5	0.529	0.376527	65.4945				max		176.046	0.5873
		TCSN-30-10		10	0.281	1.13087e-13	61.748				min		38.2965	0.368977
		TCSN-30-15		15	0.191	1.25849e-13	61.6286						for PTI
		TCSN-30-20		20	0.145	1.35207e-13	62.4945
					max	14.8967	299.754
					Min	1.13087e-13	61.6286
							For Load
								I	xx
																						xx	I
								I	xx
																						xx	I

## Sheet: M_I
										point of thermal inflexion for various insulation thickneses
	CITY	CASE NUMBER	Setpoint	Insulation thickness	U-value (W/m².k)	Heating Load	Cooling Load (kWh/m².yr)			insulation Thickness	corrosponding Setpoint	0 mm Energy	0mm-(X)mm	(E) saving %			10 Phnx_ResTYP	MI							M01 - 100mm brick	Insulation Board
	MI	TCSN-22-0	22°C	0	4.45	14.8967	299.754			05cm	22	299.754	141.222	0.471125			05 cm	xx	0					thick(m)	0.2	0.1
		TCSN-22-5		5	0.529	0.73087	158.533				24	239.061	104.897	0.438785			10 cm	xx	0					cond (W/m.K)	0.89	0.03
		TCSN-22-10		10	0.281	0.431478	139.819				26	186.547	74.7732	0.400829			15 cm	xx	0					R-value	0.224719	3.33333
		TCSN-22-15		15	0.191	0.441138	132.039				28	141.981	50.525	0.355858			20 cm	xx	0
		TCSN-22-20		20	0.145	0.370092	127.228				30	103.791	30.5948	0.294774										ƩR-value	3.55805
		TCSN-24-0	24°C	0	4.45	14.645	239.061			10cm	22	299.754	159.935	0.533554										U-value	0.281053
		TCSN-24-5		5	0.529	0.715951	134.165				24	239.061	117.884	0.49311
		TCSN-24-10		10	0.281	0.409907	121.178				26	186.547	83.3715	0.446921
		TCSN-24-15		15	0.191	0.393242	116.031				28	141.981	55.6309	0.39182
		TCSN-24-20		20	0.145	0.301708	112.835				30	103.791	32.8819	0.316809
		TCSN-26-0	26°C	0	4.45	14.5877	186.547			15cm	22	299.754	167.716	0.559511
		TCSN-26-5		5	0.529	0.712226	111.773				24	239.061	123.031	0.514641
		TCSN-26-10		10	0.281	0.399981	103.175				26	186.547	86.2706	0.462462
		TCSN-26-15		15	0.191	0.362415	100.276				28	141.981	56.9497	0.401108
		TCSN-26-20		20	0.145	0.256082	98.4823				30	103.791	33.0672	0.318594
		TCSN-28-0	28°C	0	4.45	14.5811	141.981			20cm	22	299.754	172.526	0.575559
		TCSN-28-5		5	0.529	0.711243	91.4558				24	239.061	126.226	0.528006
		TCSN-28-10		10	0.281	0.396118	86.3499				26	186.547	88.0642	0.472076
		TCSN-28-15		15	0.191	0.345485	85.0311				28	141.981	57.6021	0.405703
		TCSN-28-20		20	0.145	0.227478	84.3787				30	103.791	32.9596	0.317558
		TCSN-30-0	30°C	0	4.45	14.5789	103.791
		TCSN-30-5		5	0.529	0.710977	73.1961				max		172.526	0.575559
		TCSN-30-10		10	0.281	0.395243	70.9091				min		30.5948	0.294774
		TCSN-30-15		15	0.191	0.340126	70.7238						for PTI
		TCSN-30-20		20	0.145	0.214603	70.8313
					max	14.8967	299.754
					Min	0.214603	70.7238
							For Load
								I	xx
																						xx	I
								I	xx
																						xx	I

## Sheet: M_I_M_I
										point of thermal inflexion for various insulation thickneses
	CITY	CASE NUMBER	Setpoint	Insulation thickness	U-value (W/m².k)	Heating Load	Cooling Load (kWh/m².yr)			insulation Thickness	corrosponding Setpoint	0 mm Energy	0mm-(X)mm	(E) saving %			10 Phnx_ResTYP	MIMI							M01 - 100mm brick	Insulation Board
	MIMI	TCSN-22-0	22°C	0	4.45	14.8967	299.754			05cm	22	299.754	141.23	0.471154			05 cm	xx	0					thick(m)	0.2	0.1
		TCSN-22-5		5	0.529	0.38743	158.524				24	239.061	106.309	0.444693			10 cm	xx	0					cond (W/m.K)	0.89	0.03
		TCSN-22-10		10	0.281	0.194092	137.066				26	186.547	76.959	0.412546			15 cm	xx	0					R-value	0.224719	3.33333
		TCSN-22-15		15	0.191	0.176535	129.119				28	141.981	53.277	0.375241			20 cm	xx	0
		TCSN-22-20		20	0.145	0.162053	124.979				30	103.791	33.6921	0.324615										ƩR-value	3.55805
		TCSN-24-0	24°C	0	4.45	14.645	239.061			10cm	22	299.754	162.688	0.542737										U-value	0.281053
		TCSN-24-5		5	0.529	0.338223	132.752				24	239.061	121.517	0.508311
		TCSN-24-10		10	0.281	0.140541	117.544				26	186.547	87.7012	0.470131
		TCSN-24-15		15	0.191	0.114554	112.747				28	141.981	60.0519	0.422958
		TCSN-24-20		20	0.145	0.100203	110.489				30	103.791	37.1503	0.357934
		TCSN-26-0	26°C	0	4.45	14.5877	186.547			15cm	22	299.754	170.635	0.56925
		TCSN-26-5		5	0.529	0.327891	109.588				24	239.061	126.315	0.528378
		TCSN-26-10		10	0.281	0.111443	98.8453				26	186.547	90.0106	0.48251
		TCSN-26-15		15	0.191	0.0782849	96.5359				28	141.981	60.9815	0.429505
		TCSN-26-20		20	0.145	0.0646975	95.9094				30	103.791	37.0331	0.356804
		TCSN-28-0	28°C	0	4.45	14.5811	141.981			20cm	22	299.754	174.776	0.583063
		TCSN-28-5		5	0.529	0.32517	88.7038				24	239.061	128.572	0.537822
		TCSN-28-10		10	0.281	0.103687	81.9289				26	186.547	90.6371	0.485869
		TCSN-28-15		15	0.191	0.0631674	80.9993				28	141.981	60.4637	0.425859
		TCSN-28-20		20	0.145	0.0462847	81.517				30	103.791	36.0016	0.346866
		TCSN-30-0	30°C	0	4.45	14.5789	103.791
		TCSN-30-5		5	0.529	0.324334	70.0989				max		174.776	0.583063
		TCSN-30-10		10	0.281	0.102102	66.6407				min		33.6921	0.324615
		TCSN-30-15		15	0.191	0.0591227	66.7579						for PTI
		TCSN-30-20		20	0.145	0.0407103	67.7894
					max	14.8967	299.754
					Min	0.0407103	66.6407
							For Load
								I	xx
																						xx	I
								I	xx
																						xx	I

## Sheet: SUMMARY OF PTI
	PTI for all configiration at different insualtion thicknesse							the A case [Tm~Ins~Tm] as arefrence
	Base M-I-M	I-M	I-M-I	I-M-I-M	M-I	M-I-M-I			Base M-I-M	I-M	I-M-I	I-M-I-M	M-I	M-I-M-I
5cm	xx	xx	xx	xx	xx	xx		5cm	#VALUE!	#VALUE!	#VALUE!	#VALUE!	#VALUE!	#VALUE!
10cm	xx	xx	xx	xx	xx	xx		10cm	#VALUE!	#VALUE!	#VALUE!	#VALUE!	#VALUE!	#VALUE!
15cm	xx	xx	xx	xx	xx	xx		15cm	#VALUE!	#VALUE!	#VALUE!	#VALUE!	#VALUE!	#VALUE!
20cm	xx	xx	xx	xx	xx	xx		20cm	#VALUE!	#VALUE!	#VALUE!	#VALUE!	#VALUE!	#VALUE!
