# Supplementary material for: Data on anti-insulation detection via Point of Thermal Inflexion (PTI) in 1248 cases; 13 climates, four occupancy profiles, six wall configurations and four insulation levels
Source: Data Brief. 2017 Apr 15;12:333–5. doi: 10.1016/j.dib.2017.04.016 (PMC5412003; doi:10.1016/j.dib.2017.04.016)
Supplement: Supplementary file 3 — Supplementary material [file mmc3.zip › all 52 cases/14 Phnx_Ofc.xlsx]

## Sheet: 11 Phnx_Ofc CONF DATA
CITY	CASE NUMBER	Setpoint	Insulation thickness	U-value (W/m².k)	Heating Load	Cooling Load (kWh/m².yr)		CITY	CASE NUMBER	Setpoint	Insulation thickness	U-value (W/m².k)	Heating Load	Cooling Load (kWh/m².yr)		CITY	CASE NUMBER	Setpoint	Insulation thickness	U-value (W/m².k)	Heating Load	Cooling Load (kWh/m².yr)										filename	heating(PXInsu)	cooling(PXInsu)
Dflt - MIM		22°C	0	4.45	12.481	111.367		out I-M		22°C	0	4.45	12.481	111.367		out I-M-I		22°C	0	4.45	12.481	111.367									IM	11 Phnx_Ofc_Conf-StPt22_Ins5mm_IM.csv	2.3097	83.4277
			5	0.529	2.03517	88.1569					5	0.529	2.3097	83.4277					5	0.529	0.729645	67.3544										11 Phnx_Ofc_Conf-StPt22_Ins10mm_IM.csv	0.677987	70.6393
			10	0.281	0.677303	74.697					10	0.281	0.677987	70.6393					10	0.281	0.469092	59.43										11 Phnx_Ofc_Conf-StPt22_Ins15mm_IM.csv	0.178439	64.3295
			15	0.191	0.242477	67.6819					15	0.191	0.178439	64.3295					15	0.191	0.487628	56.4494										11 Phnx_Ofc_Conf-StPt22_Ins20mm_IM.csv	0.0773687	60.7165
			20	0.145	0.112976	63.5774					20	0.145	0.0773687	60.7165					20	0.145	0.509959	54.8795										11 Phnx_Ofc_Conf-StPt24_Ins5mm_IM.csv	2.2892	67.34
		24°C	0	4.45	12.4514	86.2876				24°C	0	4.45	12.4514	86.2876				24°C	0	4.45	12.4514	86.2876										11 Phnx_Ofc_Conf-StPt24_Ins10mm_IM.csv	0.617667	57.9962
			5	0.529	1.9961	71.6888					5	0.529	2.2892	67.34					5	0.529	0.709354	55.8496										11 Phnx_Ofc_Conf-StPt24_Ins15mm_IM.csv	0.139091	53.2898
			10	0.281	0.645821	61.7912					10	0.281	0.617667	57.9962					10	0.281	0.440605	49.9497										11 Phnx_Ofc_Conf-StPt24_Ins20mm_IM.csv	0.05245	50.5032
			15	0.191	0.204116	56.4717					15	0.191	0.139091	53.2898					15	0.191	0.450238	48.2522										11 Phnx_Ofc_Conf-StPt26_Ins5mm_IM.csv	2.28545	53.1518
			20	0.145	0.0848652	53.233					20	0.145	0.05245	50.5032					20	0.145	0.4667	47.421										11 Phnx_Ofc_Conf-StPt26_Ins10mm_IM.csv	0.596504	46.4064
		26°C	0	4.45	12.4442	65.1264				26°C	0	4.45	12.4442	65.1264				26°C	0	4.45	12.4442	65.1264										11 Phnx_Ofc_Conf-StPt26_Ins15mm_IM.csv	0.125733	43.1128
			5	0.529	1.97584	56.7835					5	0.529	2.28545	53.1518					5	0.529	0.70617	45.3161										11 Phnx_Ofc_Conf-StPt26_Ins20mm_IM.csv	0.0459217	41.229
			10	0.281	0.638034	49.7639					10	0.281	0.596504	46.4064					10	0.281	0.427547	41.5186										11 Phnx_Ofc_Conf-StPt28_Ins5mm_IM.csv	2.28533	41.07
			15	0.191	0.194005	46.0606					15	0.191	0.125733	43.1128					15	0.191	0.426598	40.5247										11 Phnx_Ofc_Conf-StPt28_Ins10mm_IM.csv	0.594568	36.8658
			20	0.145	0.0768128	43.8202					20	0.145	0.0459217	41.229					20	0.145	0.437777	40.3114										11 Phnx_Ofc_Conf-StPt28_Ins15mm_IM.csv	0.122717	34.5687
		28°C	0	4.45	12.4433	47.3778				28°C	0	4.45	12.4433	47.3778				28°C	0	4.45	12.4433	47.3778										11 Phnx_Ofc_Conf-StPt28_Ins20mm_IM.csv	0.0439915	33.2041
			5	0.529	1.96831	44.0446					5	0.529	2.28533	41.07					5	0.529	0.705128	36.0424										11 Phnx_Ofc_Conf-StPt30_Ins5mm_IM.csv	2.2853	30.1351
			10	0.281	0.636988	39.4665					10	0.281	0.594568	36.8658					10	0.281	0.42215	33.985										11 Phnx_Ofc_Conf-StPt30_Ins10mm_IM.csv	0.593518	28.0262
			15	0.191	0.19197	36.8111					15	0.191	0.122717	34.5687					15	0.191	0.413353	33.583										11 Phnx_Ofc_Conf-StPt30_Ins15mm_IM.csv	0.121843	26.8947
			20	0.145	0.0744296	35.1826					20	0.145	0.0439915	33.2041					20	0.145	0.417327	33.6576										11 Phnx_Ofc_Conf-StPt30_Ins20mm_IM.csv	0.043496	26.2266
		30°C	0	4.45	12.4432	32.4065				30°C	0	4.45	12.4432	32.4065				30°C	0	4.45	12.4432	32.4065									IMI	11 Phnx_Ofc_Conf-StPt22_Ins5mm_IMI.csv	0.729645	67.3544
			5	0.529	1.96757	32.7212					5	0.529	2.2853	30.1351					5	0.529	0.704957	27.9313										11 Phnx_Ofc_Conf-StPt22_Ins10mm_IMI.csv	0.469092	59.43
			10	0.281	0.636961	30.395					10	0.281	0.593518	28.0262					10	0.281	0.420178	27.1625										11 Phnx_Ofc_Conf-StPt22_Ins15mm_IMI.csv	0.487628	56.4494
			15	0.191	0.19192	28.963					15	0.191	0.121843	26.8947					15	0.191	0.407758	27.3843										11 Phnx_Ofc_Conf-StPt22_Ins20mm_IMI.csv	0.509959	54.8795
			20	0.145	0.0743303	28.0715					20	0.145	0.043496	26.2266					20	0.145	0.405676	27.6857										11 Phnx_Ofc_Conf-StPt24_Ins5mm_IMI.csv	0.709354	55.8496
																																11 Phnx_Ofc_Conf-StPt24_Ins10mm_IMI.csv	0.440605	49.9497
																																11 Phnx_Ofc_Conf-StPt24_Ins15mm_IMI.csv	0.450238	48.2522
																																11 Phnx_Ofc_Conf-StPt24_Ins20mm_IMI.csv	0.4667	47.421
CITY	CASE NUMBER	Setpoint	Insulation thickness	U-value (W/m².k)	Heating Load	Cooling Load (kWh/m².yr)		CITY	CASE NUMBER	Setpoint	Insulation thickness	U-value (W/m².k)	Heating Load	Cooling Load (kWh/m².yr)		CITY	CASE NUMBER	Setpoint	Insulation thickness	U-value (W/m².k)	Heating Load	Cooling Load (kWh/m².yr)										11 Phnx_Ofc_Conf-StPt26_Ins5mm_IMI.csv	0.70617	45.3161
out I-M-I-M		22°C	0	4.45	12.481	111.367		out M-I		22°C	0	4.45	12.481	111.367		out M-I-M-I		22°C	0	4.45	12.481	111.367										11 Phnx_Ofc_Conf-StPt26_Ins10mm_IMI.csv	0.427547	41.5186
			5	0.529	2.20136	84.9587					5	0.529	1.15546	60.4806					5	0.529	0.728231	69.9227										11 Phnx_Ofc_Conf-StPt26_Ins15mm_IMI.csv	0.426598	40.5247
			10	0.281	0.792938	71.4597					10	0.281	0.826199	55.1918					10	0.281	0.417833	61.7508										11 Phnx_Ofc_Conf-StPt26_Ins20mm_IMI.csv	0.437777	40.3114
			15	0.191	0.281007	64.8344					15	0.191	0.733919	54.1327					15	0.191	0.443319	58.3468										11 Phnx_Ofc_Conf-StPt28_Ins5mm_IMI.csv	0.705128	36.0424
			20	0.145	0.12172	61.0426					20	0.145	0.64627	54.0934					20	0.145	0.47244	56.4745										11 Phnx_Ofc_Conf-StPt28_Ins10mm_IMI.csv	0.42215	33.985
		24°C	0	4.45	12.4514	86.2876				24°C	0	4.45	12.4514	86.2876				24°C	0	4.45	12.4514	86.2876										11 Phnx_Ofc_Conf-StPt28_Ins15mm_IMI.csv	0.413353	33.583
			5	0.529	2.18484	68.7952					5	0.529	1.12892	50.5354					5	0.529	0.710757	58.074										11 Phnx_Ofc_Conf-StPt28_Ins20mm_IMI.csv	0.417327	33.6576
			10	0.281	0.759756	58.7992					10	0.281	0.800928	47.1419					10	0.281	0.393333	52.1789										11 Phnx_Ofc_Conf-StPt30_Ins5mm_IMI.csv	0.704957	27.9313
			15	0.191	0.242953	53.7919					15	0.191	0.704974	46.688					15	0.191	0.410212	50.0955										11 Phnx_Ofc_Conf-StPt30_Ins10mm_IMI.csv	0.420178	27.1625
			20	0.145	0.0891605	50.8385					20	0.145	0.608502	46.9522					20	0.145	0.433647	48.9812										11 Phnx_Ofc_Conf-StPt30_Ins15mm_IMI.csv	0.407758	27.3843
		26°C	0	4.45	12.4442	65.1264				26°C	0	4.45	12.4442	65.1264				26°C	0	4.45	12.4442	65.1264										11 Phnx_Ofc_Conf-StPt30_Ins20mm_IMI.csv	0.405676	27.6857
			5	0.529	2.18011	54.4015					5	0.529	1.12688	41.6055					5	0.529	0.707397	47.2981									IMIM	11 Phnx_Ofc_Conf-StPt22_Ins5mm_IMIM.csv	2.20136	84.9587
			10	0.281	0.750749	47.1343					10	0.281	0.798275	39.6208					10	0.281	0.381877	43.5543										11 Phnx_Ofc_Conf-StPt22_Ins10mm_IMIM.csv	0.792938	71.4597
			15	0.191	0.230941	43.6224					15	0.191	0.697818	39.6892					15	0.191	0.389282	42.3031										11 Phnx_Ofc_Conf-StPt22_Ins15mm_IMIM.csv	0.281007	64.8344
			20	0.145	0.0801687	41.5936					20	0.145	0.592126	40.184					20	0.145	0.407133	41.827										11 Phnx_Ofc_Conf-StPt22_Ins20mm_IMIM.csv	0.12172	61.0426
		28°C	0	4.45	12.4433	47.3778				28°C	0	4.45	12.4433	47.3778				28°C	0	4.45	12.4433	47.3778										11 Phnx_Ofc_Conf-StPt24_Ins5mm_IMIM.csv	2.18484	68.7952
			5	0.529	2.17958	42.1525					5	0.529	1.12582	33.5983					5	0.529	0.705998	37.6986										11 Phnx_Ofc_Conf-StPt24_Ins10mm_IMIM.csv	0.759756	58.7992
			10	0.281	0.750433	37.5195					10	0.281	0.796604	32.751					10	0.281	0.377655	35.8057										11 Phnx_Ofc_Conf-StPt24_Ins15mm_IMIM.csv	0.242953	53.7919
			15	0.191	0.22867	35.008					15	0.191	0.692427	33.1455					15	0.191	0.377054	35.1982										11 Phnx_Ofc_Conf-StPt24_Ins20mm_IMIM.csv	0.0891605	50.8385
			20	0.145	0.0775627	33.5134					20	0.145	0.580711	33.8056					20	0.145	0.387925	35.0934										11 Phnx_Ofc_Conf-StPt26_Ins5mm_IMIM.csv	2.18011	54.4015
		30°C	0	4.45	12.4432	32.4065				30°C	0	4.45	12.4432	32.4065				30°C	0	4.45	12.4432	32.4065										11 Phnx_Ofc_Conf-StPt26_Ins10mm_IMIM.csv	0.750749	47.1343
			5	0.529	2.17958	31.103					5	0.529	1.12545	26.4429					5	0.529	0.705661	29.2869										11 Phnx_Ofc_Conf-StPt26_Ins15mm_IMIM.csv	0.230941	43.6224
			10	0.281	0.750329	28.604					10	0.281	0.795703	26.5295					10	0.281	0.37627	28.7383										11 Phnx_Ofc_Conf-StPt26_Ins20mm_IMIM.csv	0.0801687	41.5936
			15	0.191	0.228401	27.3217					15	0.191	0.689143	27.1631					15	0.191	0.372318	28.8356										11 Phnx_Ofc_Conf-StPt28_Ins5mm_IMIM.csv	2.17958	42.1525
			20	0.145	0.0772384	26.5581					20	0.145	0.573774	27.9042					20	0.145	0.377634	28.9913										11 Phnx_Ofc_Conf-StPt28_Ins10mm_IMIM.csv	0.750433	37.5195
																																11 Phnx_Ofc_Conf-StPt28_Ins15mm_IMIM.csv	0.22867	35.008
																																11 Phnx_Ofc_Conf-StPt28_Ins20mm_IMIM.csv	0.0775627	33.5134
																																11 Phnx_Ofc_Conf-StPt30_Ins5mm_IMIM.csv	2.17958	31.103
																																11 Phnx_Ofc_Conf-StPt30_Ins10mm_IMIM.csv	0.750329	28.604
																																11 Phnx_Ofc_Conf-StPt30_Ins15mm_IMIM.csv	0.228401	27.3217
																																11 Phnx_Ofc_Conf-StPt30_Ins20mm_IMIM.csv	0.0772384	26.5581
																															MI	11 Phnx_Ofc_Conf-StPt22_Ins5mm_MI.csv	1.15546	60.4806
																																11 Phnx_Ofc_Conf-StPt22_Ins10mm_MI.csv	0.826199	55.1918
																																11 Phnx_Ofc_Conf-StPt22_Ins15mm_MI.csv	0.733919	54.1327
																																11 Phnx_Ofc_Conf-StPt22_Ins20mm_MI.csv	0.64627	54.0934
																																11 Phnx_Ofc_Conf-StPt24_Ins5mm_MI.csv	1.12892	50.5354
																																11 Phnx_Ofc_Conf-StPt24_Ins10mm_MI.csv	0.800928	47.1419
																																11 Phnx_Ofc_Conf-StPt24_Ins15mm_MI.csv	0.704974	46.688
																																11 Phnx_Ofc_Conf-StPt24_Ins20mm_MI.csv	0.608502	46.9522
																																11 Phnx_Ofc_Conf-StPt26_Ins5mm_MI.csv	1.12688	41.6055
																																11 Phnx_Ofc_Conf-StPt26_Ins10mm_MI.csv	0.798275	39.6208
																																11 Phnx_Ofc_Conf-StPt26_Ins15mm_MI.csv	0.697818	39.6892
																																11 Phnx_Ofc_Conf-StPt26_Ins20mm_MI.csv	0.592126	40.184
																																11 Phnx_Ofc_Conf-StPt28_Ins5mm_MI.csv	1.12582	33.5983
																																11 Phnx_Ofc_Conf-StPt28_Ins10mm_MI.csv	0.796604	32.751
																																11 Phnx_Ofc_Conf-StPt28_Ins15mm_MI.csv	0.692427	33.1455
																																11 Phnx_Ofc_Conf-StPt28_Ins20mm_MI.csv	0.580711	33.8056
																																11 Phnx_Ofc_Conf-StPt30_Ins5mm_MI.csv	1.12545	26.4429
																																11 Phnx_Ofc_Conf-StPt30_Ins10mm_MI.csv	0.795703	26.5295
																																11 Phnx_Ofc_Conf-StPt30_Ins15mm_MI.csv	0.689143	27.1631
																																11 Phnx_Ofc_Conf-StPt30_Ins20mm_MI.csv	0.573774	27.9042
																															MIMI	11 Phnx_Ofc_Conf-StPt22_Ins5mm_MIMI.csv	0.728231	69.9227
																																11 Phnx_Ofc_Conf-StPt22_Ins10mm_MIMI.csv	0.417833	61.7508
																																11 Phnx_Ofc_Conf-StPt22_Ins15mm_MIMI.csv	0.443319	58.3468
																																11 Phnx_Ofc_Conf-StPt22_Ins20mm_MIMI.csv	0.47244	56.4745
																																11 Phnx_Ofc_Conf-StPt24_Ins5mm_MIMI.csv	0.710757	58.074
																																11 Phnx_Ofc_Conf-StPt24_Ins10mm_MIMI.csv	0.393333	52.1789
																																11 Phnx_Ofc_Conf-StPt24_Ins15mm_MIMI.csv	0.410212	50.0955
																																11 Phnx_Ofc_Conf-StPt24_Ins20mm_MIMI.csv	0.433647	48.9812
																																11 Phnx_Ofc_Conf-StPt26_Ins5mm_MIMI.csv	0.707397	47.2981
																																11 Phnx_Ofc_Conf-StPt26_Ins10mm_MIMI.csv	0.381877	43.5543
																																11 Phnx_Ofc_Conf-StPt26_Ins15mm_MIMI.csv	0.389282	42.3031
																																11 Phnx_Ofc_Conf-StPt26_Ins20mm_MIMI.csv	0.407133	41.827
																																11 Phnx_Ofc_Conf-StPt28_Ins5mm_MIMI.csv	0.705998	37.6986
																																11 Phnx_Ofc_Conf-StPt28_Ins10mm_MIMI.csv	0.377655	35.8057
																																11 Phnx_Ofc_Conf-StPt28_Ins15mm_MIMI.csv	0.377054	35.1982
																																11 Phnx_Ofc_Conf-StPt28_Ins20mm_MIMI.csv	0.387925	35.0934
																																11 Phnx_Ofc_Conf-StPt30_Ins5mm_MIMI.csv	0.705661	29.2869
																																11 Phnx_Ofc_Conf-StPt30_Ins10mm_MIMI.csv	0.37627	28.7383
																																11 Phnx_Ofc_Conf-StPt30_Ins15mm_MIMI.csv	0.372318	28.8356
																																11 Phnx_Ofc_Conf-StPt30_Ins20mm_MIMI.csv	0.377634	28.9913

## Sheet: M_I_M
11 Phnx_Ofc										point of thermal inflexion for various insulation thickneses
	CITY	CASE NUMBER	Setpoint	Insulation thickness	U-value (W/m².k)	Heating Load	Cooling Load (kWh/m².yr)			insulation Thickness	corrosponding Setpoint	0 mm Energy	0mm-(X)mm	(E) saving %			11 Phnx_Ofc	DFLT- MIM							M01 - 100mm brick	Insulation Board
	DFLT- MIM	TCSN-22-0	22°C	0	4.45	12.481	111.367			05cm	22	111.367	23.2102	0.208412			05 cm	29.8087	0					thick(m)	0.2	0.1
		TCSN-22-5		5	0.529	2.03517	88.1569				24	86.2876	14.5988	0.169187			10 cm	31.0697	0					cond (W/m.K)	0.89	0.03
		TCSN-22-10		10	0.281	0.677303	74.697				26	65.1264	8.34298	0.128104			15 cm	31.566	0					R-value	0.224719	3.33333
		TCSN-22-15		15	0.191	0.242477	67.6819				28	47.3778	3.33327	0.070355			20 cm	31.7799	0
		TCSN-22-20		20	0.145	0.112976	63.5774				30	32.4065	-0.314642	-0.00970923										ƩR-value	3.55805
		TCSN-24-0	24°C	0	4.45	12.4514	86.2876			10cm	22	111.367	36.6701	0.329273										U-value	0.281053
		TCSN-24-5		5	0.529	1.9961	71.6888				24	86.2876	24.4964	0.283892
		TCSN-24-10		10	0.281	0.645821	61.7912				26	65.1264	15.3625	0.235888
		TCSN-24-15		15	0.191	0.204116	56.4717				28	47.3778	7.91132	0.166984
		TCSN-24-20		20	0.145	0.0848652	53.233				30	32.4065	2.0115	0.0620709
		TCSN-26-0	26°C	0	4.45	12.4442	65.1264			15cm	22	111.367	43.6852	0.392263
		TCSN-26-5		5	0.529	1.97584	56.7835				24	86.2876	29.8158	0.34554
		TCSN-26-10		10	0.281	0.638034	49.7639				26	65.1264	19.0659	0.292751
		TCSN-26-15		15	0.191	0.194005	46.0606				28	47.3778	10.5668	0.223032
		TCSN-26-20		20	0.145	0.0768128	43.8202				30	32.4065	3.44353	0.10626
		TCSN-28-0	28°C	0	4.45	12.4433	47.3778			20cm	22	111.367	47.7897	0.429118
		TCSN-28-5		5	0.529	1.96831	44.0446				24	86.2876	33.0546	0.383074
		TCSN-28-10		10	0.281	0.636988	39.4665				26	65.1264	21.3062	0.327151
		TCSN-28-15		15	0.191	0.19197	36.8111				28	47.3778	12.1952	0.257403
		TCSN-28-20		20	0.145	0.0744296	35.1826				30	32.4065	4.33498	0.133769
		TCSN-30-0	30°C	0	4.45	12.4432	32.4065
		TCSN-30-5		5	0.529	1.96757	32.7212				max		47.7897	0.429118
		TCSN-30-10		10	0.281	0.636961	30.395				min		-0.314642	-0.00970923
		TCSN-30-15		15	0.191	0.19192	28.963						for PTI
		TCSN-30-20		20	0.145	0.0743303	28.0715
					max	12.481	111.367
					Min	0.0743303	28.0715
							For Load
									29.8087
																						31.0697	II
								II	31.566
																						31.7799	II

## Sheet: I_M
										point of thermal inflexion for various insulation thickneses
	CITY	CASE NUMBER	Setpoint	Insulation thickness	U-value (W/m².k)	Heating Load	Cooling Load (kWh/m².yr)			insulation Thickness	corrosponding Setpoint	0 mm Energy	0mm-(X)mm	(E) saving %			11 Phnx_Ofc	IM							M01 - 100mm brick	Insulation Board
	IM	TCSN-22-0	22°C	0	4.45	12.481	111.367			05cm	22	111.367	27.9394	0.250877			05 cm	31.863	0					thick(m)	0.2	0.1
		TCSN-22-5		5	0.529	2.3097	83.4277				24	86.2876	18.9476	0.219587			10 cm	32.2536	0					cond (W/m.K)	0.89	0.03
		TCSN-22-10		10	0.281	0.677987	70.6393				26	65.1264	11.9746	0.183868			15 cm	32.429	0					R-value	0.224719	3.33333
		TCSN-22-15		15	0.191	0.178439	64.3295				28	47.3778	6.3078	0.133138			20 cm	32.4854	0
		TCSN-22-20		20	0.145	0.0773687	60.7165				30	32.4065	2.27144	0.0700922										ƩR-value	3.55805
		TCSN-24-0	24°C	0	4.45	12.4514	86.2876			10cm	22	111.367	40.7278	0.365708										U-value	0.281053
		TCSN-24-5		5	0.529	2.2892	67.34				24	86.2876	28.2914	0.327874
		TCSN-24-10		10	0.281	0.617667	57.9962				26	65.1264	18.72	0.287441
		TCSN-24-15		15	0.191	0.139091	53.2898				28	47.3778	10.512	0.221877
		TCSN-24-20		20	0.145	0.05245	50.5032				30	32.4065	4.38036	0.135169
		TCSN-26-0	26°C	0	4.45	12.4442	65.1264			15cm	22	111.367	47.0376	0.422365
		TCSN-26-5		5	0.529	2.28545	53.1518				24	86.2876	32.9978	0.382417
		TCSN-26-10		10	0.281	0.596504	46.4064				26	65.1264	22.0137	0.338014
		TCSN-26-15		15	0.191	0.125733	43.1128				28	47.3778	12.8092	0.270362
		TCSN-26-20		20	0.145	0.0459217	41.229				30	32.4065	5.51182	0.170084
		TCSN-28-0	28°C	0	4.45	12.4433	47.3778			20cm	22	111.367	50.6506	0.454807
		TCSN-28-5		5	0.529	2.28533	41.07				24	86.2876	35.7844	0.414711
		TCSN-28-10		10	0.281	0.594568	36.8658				26	65.1264	23.8974	0.366939
		TCSN-28-15		15	0.191	0.122717	34.5687				28	47.3778	14.1737	0.299164
		TCSN-28-20		20	0.145	0.0439915	33.2041				30	32.4065	6.17992	0.1907
		TCSN-30-0	30°C	0	4.45	12.4432	32.4065
		TCSN-30-5		5	0.529	2.2853	30.1351				max		50.6506	0.454807
		TCSN-30-10		10	0.281	0.593518	28.0262				min		2.27144	0.0700922
		TCSN-30-15		15	0.191	0.121843	26.8947						for PTI
		TCSN-30-20		20	0.145	0.043496	26.2266
					max	12.481	111.367
					Min	0.043496	26.2266
							For Load
								II	31.863
																						32.2536	II
								II	32.429
																						32.4854	II

## Sheet: I_M_I
										point of thermal inflexion for various insulation thickneses
	CITY	CASE NUMBER	Setpoint	Insulation thickness	U-value (W/m².k)	Heating Load	Cooling Load (kWh/m².yr)			insulation Thickness	corrosponding Setpoint	0 mm Energy	0mm-(X)mm	(E) saving %			11 Phnx_Ofc	IMI							M01 - 100mm brick	Insulation Board
	IMI	TCSN-22-0	22°C	0	4.45	12.481	111.367			05cm	22	111.367	44.0127	0.395204			05 cm	32.1913	0					thick(m)	0.2	0.1
		TCSN-22-5		5	0.529	0.729645	67.3544				24	86.2876	30.438	0.35275			10 cm	31.9656	0					cond (W/m.K)	0.89	0.03
		TCSN-22-10		10	0.281	0.469092	59.43				26	65.1264	19.8104	0.304183			15 cm	31.7613	0					R-value	0.224719	3.33333
		TCSN-22-15		15	0.191	0.487628	56.4494				28	47.3778	11.3354	0.239255			20 cm	31.6441	0
		TCSN-22-20		20	0.145	0.509959	54.8795				30	32.4065	4.47526	0.138098										ƩR-value	3.55805
		TCSN-24-0	24°C	0	4.45	12.4514	86.2876			10cm	22	111.367	51.9371	0.466359										U-value	0.281053
		TCSN-24-5		5	0.529	0.709354	55.8496				24	86.2876	36.3379	0.421125
		TCSN-24-10		10	0.281	0.440605	49.9497				26	65.1264	23.6079	0.362493
		TCSN-24-15		15	0.191	0.450238	48.2522				28	47.3778	13.3929	0.282682
		TCSN-24-20		20	0.145	0.4667	47.421				30	32.4065	5.24403	0.16182
		TCSN-26-0	26°C	0	4.45	12.4442	65.1264			15cm	22	111.367	54.9176	0.493123
		TCSN-26-5		5	0.529	0.70617	45.3161				24	86.2876	38.0354	0.440798
		TCSN-26-10		10	0.281	0.427547	41.5186				26	65.1264	24.6017	0.377753
		TCSN-26-15		15	0.191	0.426598	40.5247				28	47.3778	13.7948	0.291166
		TCSN-26-20		20	0.145	0.437777	40.3114				30	32.4065	5.02218	0.154975
		TCSN-28-0	28°C	0	4.45	12.4433	47.3778			20cm	22	111.367	56.4876	0.50722
		TCSN-28-5		5	0.529	0.705128	36.0424				24	86.2876	38.8665	0.45043
		TCSN-28-10		10	0.281	0.42215	33.985				26	65.1264	24.8151	0.381029
		TCSN-28-15		15	0.191	0.413353	33.583				28	47.3778	13.7203	0.289592
		TCSN-28-20		20	0.145	0.417327	33.6576				30	32.4065	4.72085	0.145676
		TCSN-30-0	30°C	0	4.45	12.4432	32.4065
		TCSN-30-5		5	0.529	0.704957	27.9313				max		56.4876	0.50722
		TCSN-30-10		10	0.281	0.420178	27.1625				min		4.47526	0.138098
		TCSN-30-15		15	0.191	0.407758	27.3843						for PTI
		TCSN-30-20		20	0.145	0.405676	27.6857
					max	12.481	111.367
					Min	0.405676	27.1625
							For Load
								II	32.1913
																						31.9656	II
								II	31.7613
																						31.6441	II

## Sheet: I_M_I_M
										point of thermal inflexion for various insulation thickneses
	CITY	CASE NUMBER	Setpoint	Insulation thickness	U-value (W/m².k)	Heating Load	Cooling Load (kWh/m².yr)			insulation Thickness	corrosponding Setpoint	0 mm Energy	0mm-(X)mm	(E) saving %			11 Phnx_Ofc	IMIM							M01 - 100mm brick	Insulation Board
	IMIM	TCSN-22-0	22°C	0	4.45	12.481	111.367			05cm	22	111.367	26.4084	0.23713			05 cm	31.0225	0					thick(m)	0.2	0.1
		TCSN-22-5		5	0.529	2.20136	84.9587				24	86.2876	17.4924	0.202722			10 cm	31.9531	0					cond (W/m.K)	0.89	0.03
		TCSN-22-10		10	0.281	0.792938	71.4597				26	65.1264	10.725	0.164679			15 cm	32.2013	0					R-value	0.224719	3.33333
		TCSN-22-15		15	0.191	0.281007	64.8344				28	47.3778	5.22531	0.11029			20 cm	32.3	0
		TCSN-22-20		20	0.145	0.12172	61.0426				30	32.4065	1.30347	0.0402225										ƩR-value	3.55805
		TCSN-24-0	24°C	0	4.45	12.4514	86.2876			10cm	22	111.367	39.9074	0.358341										U-value	0.281053
		TCSN-24-5		5	0.529	2.18484	68.7952				24	86.2876	27.4884	0.318567
		TCSN-24-10		10	0.281	0.759756	58.7992				26	65.1264	17.9922	0.276266
		TCSN-24-15		15	0.191	0.242953	53.7919				28	47.3778	9.85833	0.208079
		TCSN-24-20		20	0.145	0.0891605	50.8385				30	32.4065	3.80255	0.117339
		TCSN-26-0	26°C	0	4.45	12.4442	65.1264			15cm	22	111.367	46.5327	0.417832
		TCSN-26-5		5	0.529	2.18011	54.4015				24	86.2876	32.4957	0.376597
		TCSN-26-10		10	0.281	0.750749	47.1343				26	65.1264	21.5041	0.33019
		TCSN-26-15		15	0.191	0.230941	43.6224				28	47.3778	12.3698	0.261089
		TCSN-26-20		20	0.145	0.0801687	41.5936				30	32.4065	5.08477	0.156906
		TCSN-28-0	28°C	0	4.45	12.4433	47.3778			20cm	22	111.367	50.3245	0.451879
		TCSN-28-5		5	0.529	2.17958	42.1525				24	86.2876	35.4491	0.410825
		TCSN-28-10		10	0.281	0.750433	37.5195				26	65.1264	23.5328	0.36134
		TCSN-28-15		15	0.191	0.22867	35.008				28	47.3778	13.8644	0.292635
		TCSN-28-20		20	0.145	0.0775627	33.5134				30	32.4065	5.84843	0.180471
		TCSN-30-0	30°C	0	4.45	12.4432	32.4065
		TCSN-30-5		5	0.529	2.17958	31.103				max		50.3245	0.451879
		TCSN-30-10		10	0.281	0.750329	28.604				min		1.30347	0.0402225
		TCSN-30-15		15	0.191	0.228401	27.3217						for PTI
		TCSN-30-20		20	0.145	0.0772384	26.5581
					max	12.481	111.367
					Min	0.0772384	26.5581
							For Load
								II	31.0225
																						31.9531	II
								II	32.2013
																						32.3	II

## Sheet: M_I
										point of thermal inflexion for various insulation thickneses
	CITY	CASE NUMBER	Setpoint	Insulation thickness	U-value (W/m².k)	Heating Load	Cooling Load (kWh/m².yr)			insulation Thickness	corrosponding Setpoint	0 mm Energy	0mm-(X)mm	(E) saving %			11 Phnx_Ofc	MI							M01 - 100mm brick	Insulation Board
	MI	TCSN-22-0	22°C	0	4.45	12.481	111.367			05cm	22	111.367	50.8865	0.456926			05 cm	32.5539	0					thick(m)	0.2	0.1
		TCSN-22-5		5	0.529	1.15546	60.4806				24	86.2876	35.7521	0.414337			10 cm	32.1942	0					cond (W/m.K)	0.89	0.03
		TCSN-22-10		10	0.281	0.826199	55.1918				26	65.1264	23.521	0.361158			15 cm	31.8428	0					R-value	0.224719	3.33333
		TCSN-22-15		15	0.191	0.733919	54.1327				28	47.3778	13.7795	0.290844			20 cm	31.5218	0
		TCSN-22-20		20	0.145	0.64627	54.0934				30	32.4065	5.96366	0.184027										ƩR-value	3.55805
		TCSN-24-0	24°C	0	4.45	12.4514	86.2876			10cm	22	111.367	56.1753	0.504415										U-value	0.281053
		TCSN-24-5		5	0.529	1.12892	50.5354				24	86.2876	39.1457	0.453665
		TCSN-24-10		10	0.281	0.800928	47.1419				26	65.1264	25.5057	0.391633
		TCSN-24-15		15	0.191	0.704974	46.688				28	47.3778	14.6268	0.308728
		TCSN-24-20		20	0.145	0.608502	46.9522				30	32.4065	5.87704	0.181354
		TCSN-26-0	26°C	0	4.45	12.4442	65.1264			15cm	22	111.367	57.2344	0.513926
		TCSN-26-5		5	0.529	1.12688	41.6055				24	86.2876	39.5996	0.458926
		TCSN-26-10		10	0.281	0.798275	39.6208				26	65.1264	25.4372	0.390582
		TCSN-26-15		15	0.191	0.697818	39.6892				28	47.3778	14.2323	0.3004
		TCSN-26-20		20	0.145	0.592126	40.184				30	32.4065	5.24345	0.161802
		TCSN-28-0	28°C	0	4.45	12.4433	47.3778			20cm	22	111.367	57.2736	0.514278
		TCSN-28-5		5	0.529	1.12582	33.5983				24	86.2876	39.3354	0.455864
		TCSN-28-10		10	0.281	0.796604	32.751				26	65.1264	24.9424	0.382985
		TCSN-28-15		15	0.191	0.692427	33.1455				28	47.3778	13.5722	0.286468
		TCSN-28-20		20	0.145	0.580711	33.8056				30	32.4065	4.50231	0.138932
		TCSN-30-0	30°C	0	4.45	12.4432	32.4065
		TCSN-30-5		5	0.529	1.12545	26.4429				max		57.2736	0.514278
		TCSN-30-10		10	0.281	0.795703	26.5295				min		4.50231	0.138932
		TCSN-30-15		15	0.191	0.689143	27.1631						for PTI
		TCSN-30-20		20	0.145	0.573774	27.9042
					max	12.481	111.367
					Min	0.573774	26.4429
							For Load
								II	32.5539
																						32.1942	II
								II	31.8428
																						31.5218	II

## Sheet: M_I_M_I
										point of thermal inflexion for various insulation thickneses
	CITY	CASE NUMBER	Setpoint	Insulation thickness	U-value (W/m².k)	Heating Load	Cooling Load (kWh/m².yr)			insulation Thickness	corrosponding Setpoint	0 mm Energy	0mm-(X)mm	(E) saving %			11 Phnx_Ofc	MIMI							M01 - 100mm brick	Insulation Board
	MIMI	TCSN-22-0	22°C	0	4.45	12.481	111.367			05cm	22	111.367	41.4444	0.372143			05 cm	31.5513	0					thick(m)	0.2	0.1
		TCSN-22-5		5	0.529	0.728231	69.9227				24	86.2876	28.2136	0.326971			10 cm	31.3842	0					cond (W/m.K)	0.89	0.03
		TCSN-22-10		10	0.281	0.417833	61.7508				26	65.1264	17.8283	0.273749			15 cm	31.2357	0					R-value	0.224719	3.33333
		TCSN-22-15		15	0.191	0.443319	58.3468				28	47.3778	9.67927	0.2043			20 cm	31.1815	0
		TCSN-22-20		20	0.145	0.47244	56.4745				30	32.4065	3.11966	0.0962665										ƩR-value	3.55805
		TCSN-24-0	24°C	0	4.45	12.4514	86.2876			10cm	22	111.367	49.6163	0.445521										U-value	0.281053
		TCSN-24-5		5	0.529	0.710757	58.074				24	86.2876	34.1086	0.39529
		TCSN-24-10		10	0.281	0.393333	52.1789				26	65.1264	21.5722	0.331235
		TCSN-24-15		15	0.191	0.410212	50.0955				28	47.3778	11.5721	0.244252
		TCSN-24-20		20	0.145	0.433647	48.9812				30	32.4065	3.66819	0.113193
		TCSN-26-0	26°C	0	4.45	12.4442	65.1264			15cm	22	111.367	53.0203	0.476086
		TCSN-26-5		5	0.529	0.707397	47.2981				24	86.2876	36.1921	0.419436
		TCSN-26-10		10	0.281	0.381877	43.5543				26	65.1264	22.8233	0.350447
		TCSN-26-15		15	0.191	0.389282	42.3031				28	47.3778	12.1796	0.257074
		TCSN-26-20		20	0.145	0.407133	41.827				30	32.4065	3.5709	0.110191
		TCSN-28-0	28°C	0	4.45	12.4433	47.3778			20cm	22	111.367	54.8926	0.492898
		TCSN-28-5		5	0.529	0.705998	37.6986				24	86.2876	37.3064	0.432349
		TCSN-28-10		10	0.281	0.377655	35.8057				26	65.1264	23.2994	0.357756
		TCSN-28-15		15	0.191	0.377054	35.1982				28	47.3778	12.2844	0.259287
		TCSN-28-20		20	0.145	0.387925	35.0934				30	32.4065	3.41525	0.105388
		TCSN-30-0	30°C	0	4.45	12.4432	32.4065
		TCSN-30-5		5	0.529	0.705661	29.2869				max		54.8926	0.492898
		TCSN-30-10		10	0.281	0.37627	28.7383				min		3.11966	0.0962665
		TCSN-30-15		15	0.191	0.372318	28.8356						for PTI
		TCSN-30-20		20	0.145	0.377634	28.9913
					max	12.481	111.367
					Min	0.372318	28.7383
							For Load
								II	31.5513
																						31.3842	II
								II	31.2357
																						31.1815	II

## Sheet: SUMMARY OF PTI
	PTI for all configiration at different insualtion thicknesse							the A case [Tm~Ins~Tm] as arefrence
	Base M-I-M	I-M	I-M-I	I-M-I-M	M-I	M-I-M-I			Base M-I-M	I-M	I-M-I	I-M-I-M	M-I	M-I-M-I
5cm	29.8087	31.863	32.1913	31.0225	32.5539	31.5513		5cm	0	2.05428	2.38261	1.21383	2.74518	1.74263
10cm	31.0697	32.2536	31.9656	31.9531	32.1942	31.3842		10cm	0	1.18391	0.895913	0.883366	1.12453	0.314438
15cm	31.566	32.429	31.7613	32.2013	31.8428	31.2357		15cm	0	0.862914	0.195237	0.635219	0.276734	-0.330336
20cm	31.7799	32.4854	31.6441	32.3	31.5218	31.1815		20cm	0	0.70544	-0.135791	0.520114	-0.258121	-0.598434
