# Supplementary material for: Data on anti-insulation detection via Point of Thermal Inflexion (PTI) in 1248 cases; 13 climates, four occupancy profiles, six wall configurations and four insulation levels
Source: Data Brief. 2017 Apr 15;12:333–5. doi: 10.1016/j.dib.2017.04.016 (PMC5412003; doi:10.1016/j.dib.2017.04.016)
Supplement: Supplementary file 3 — Supplementary material [file mmc3.zip › all 52 cases/15 Phnx_ResConL.xlsx]

## Sheet: 10 Phnx_ResWLoad CONF DATA
CITY	CASE NUMBER	Setpoint	Insulation thickness	U-value (W/m².k)	Heating Load	Cooling Load (kWh/m².yr)		CITY	CASE NUMBER	Setpoint	Insulation thickness	U-value (W/m².k)	Heating Load	Cooling Load (kWh/m².yr)		CITY	CASE NUMBER	Setpoint	Insulation thickness	U-value (W/m².k)	Heating Load	Cooling Load (kWh/m².yr)										filename	heating(PXInsu)	cooling(PXInsu)
Dflt - MIM		22°C	0	4.45	14.363	306.751		out I-M		22°C	0	4.45	14.363	306.751		out I-M-I		22°C	0	4.45	14.363	306.751									IM	10 Phnx_Res_Conf-StPt22_Ins5mm_IM.csv	0.0633892	169.99
			5	0.529	0.0715774	181.052					5	0.529	0.0633892	169.99					5	0.529	0.101668	158.841										10 Phnx_Res_Conf-StPt22_Ins10mm_IM.csv	9.4644e-13	152.949
			10	0.281	1.00796e-12	159.96					10	0.281	9.4644e-13	152.949					10	0.281	0.000642296	142.082										10 Phnx_Res_Conf-StPt22_Ins15mm_IM.csv	9.79693e-13	146.516
			15	0.191	1.02827e-12	151.633					15	0.191	9.79693e-13	146.516					15	0.191	9.17206e-13	136.893										10 Phnx_Res_Conf-StPt22_Ins20mm_IM.csv	1.00388e-12	143.087
			20	0.145	1.04285e-12	147.077					20	0.145	1.00388e-12	143.087					20	0.145	9.35769e-13	134.771										10 Phnx_Res_Conf-StPt24_Ins5mm_IM.csv	0.0375133	141.505
		24°C	0	4.45	14.1012	245.148				24°C	0	4.45	14.1012	245.148				24°C	0	4.45	14.1012	245.148										10 Phnx_Res_Conf-StPt24_Ins10mm_IM.csv	6.36541e-13	130.392
			5	0.529	0.0367589	151.497					5	0.529	0.0375133	141.505					5	0.529	0.0855314	132.674										10 Phnx_Res_Conf-StPt24_Ins15mm_IM.csv	6.77731e-13	127.725
			10	0.281	6.87446e-13	137.361					10	0.281	6.36541e-13	130.392					10	0.281	6.01554e-13	121.952										10 Phnx_Res_Conf-StPt24_Ins20mm_IM.csv	7.11097e-13	126.616
			15	0.191	7.23463e-13	132.811					15	0.191	6.77731e-13	127.725					15	0.191	6.51833e-13	119.942										10 Phnx_Res_Conf-StPt26_Ins5mm_IM.csv	0.0311284	116.137
			20	0.145	7.475e-13	130.6					20	0.145	7.11097e-13	126.616					20	0.145	6.82197e-13	119.733										10 Phnx_Res_Conf-StPt26_Ins10mm_IM.csv	2.77835e-13	108.909
		26°C	0	4.45	14.0389	191.706				26°C	0	4.45	14.0389	191.706				26°C	0	4.45	14.0389	191.706										10 Phnx_Res_Conf-StPt26_Ins15mm_IM.csv	2.92388e-13	108.771
			5	0.529	0.0335117	125.083					5	0.529	0.0311284	116.137					5	0.529	0.0833396	109.524										10 Phnx_Res_Conf-StPt26_Ins20mm_IM.csv	3.15534e-13	109.937
			10	0.281	3.04334e-13	115.572					10	0.281	2.77835e-13	108.909					10	0.281	2.54421e-13	102.58										10 Phnx_Res_Conf-StPt28_Ins5mm_IM.csv	0.030174	93.0069
			15	0.191	3.14217e-13	114.045					15	0.191	2.92388e-13	108.771					15	0.191	2.76179e-13	103.062										10 Phnx_Res_Conf-StPt28_Ins10mm_IM.csv	1.6409e-13	90.078
			20	0.145	3.32362e-13	113.902					20	0.145	3.15534e-13	109.937					20	0.145	2.98018e-13	104.506										10 Phnx_Res_Conf-StPt28_Ins15mm_IM.csv	1.76989e-13	90.8181
		28°C	0	4.45	14.0317	146.337				28°C	0	4.45	14.0317	146.337				28°C	0	4.45	14.0317	146.337										10 Phnx_Res_Conf-StPt28_Ins20mm_IM.csv	1.86773e-13	92.7901
			5	0.529	0.0333142	101.147					5	0.529	0.030174	93.0069					5	0.529	0.083145	88.544										10 Phnx_Res_Conf-StPt30_Ins5mm_IM.csv	0.0301234	73.4174
			10	0.281	1.83523e-13	96.0195					10	0.281	1.6409e-13	90.078					10	0.281	1.53385e-13	85.023										10 Phnx_Res_Conf-StPt30_Ins10mm_IM.csv	1.014e-13	72.7018
			15	0.191	1.92985e-13	95.8239					15	0.191	1.76989e-13	90.8181					15	0.191	1.67614e-13	86.7171										10 Phnx_Res_Conf-StPt30_Ins15mm_IM.csv	1.16757e-13	75.0291
			20	0.145	2.06014e-13	97.2949					20	0.145	1.86773e-13	92.7901					20	0.145	1.86688e-13	89.3217										10 Phnx_Res_Conf-StPt30_Ins20mm_IM.csv	1.30595e-13	77.3496
		30°C	0	4.45	14.0293	107.582				30°C	0	4.45	14.0293	107.582				30°C	0	4.45	14.0293	107.582									IMI	10 Phnx_Res_Conf-StPt22_Ins5mm_IMI.csv	0.101668	158.841
			5	0.529	0.0333024	79.9435					5	0.529	0.0301234	73.4174					5	0.529	0.0831328	70.0589										10 Phnx_Res_Conf-StPt22_Ins10mm_IMI.csv	0.000642296	142.082
			10	0.281	1.20936e-13	78.252					10	0.281	1.014e-13	72.7018					10	0.281	9.9392e-14	69.2891										10 Phnx_Res_Conf-StPt22_Ins15mm_IMI.csv	9.17206e-13	136.893
			15	0.191	1.31724e-13	79.4818					15	0.191	1.16757e-13	75.0291					15	0.191	1.10263e-13	71.5765										10 Phnx_Res_Conf-StPt22_Ins20mm_IMI.csv	9.35769e-13	134.771
			20	0.145	1.41614e-13	81.2507					20	0.145	1.30595e-13	77.3496					20	0.145	1.2659e-13	74.6133										10 Phnx_Res_Conf-StPt24_Ins5mm_IMI.csv	0.0855314	132.674
																																10 Phnx_Res_Conf-StPt24_Ins10mm_IMI.csv	6.01554e-13	121.952
																																10 Phnx_Res_Conf-StPt24_Ins15mm_IMI.csv	6.51833e-13	119.942
																																10 Phnx_Res_Conf-StPt24_Ins20mm_IMI.csv	6.82197e-13	119.733
CITY	CASE NUMBER	Setpoint	Insulation thickness	U-value (W/m².k)	Heating Load	Cooling Load (kWh/m².yr)		CITY	CASE NUMBER	Setpoint	Insulation thickness	U-value (W/m².k)	Heating Load	Cooling Load (kWh/m².yr)		CITY	CASE NUMBER	Setpoint	Insulation thickness	U-value (W/m².k)	Heating Load	Cooling Load (kWh/m².yr)										10 Phnx_Res_Conf-StPt26_Ins5mm_IMI.csv	0.0833396	109.524
out I-M-I-M		22°C	0	4.45	14.363	306.751		out M-I		22°C	0	4.45	14.363	306.751		out M-I-M-I		22°C	0	4.45	14.363	306.751										10 Phnx_Res_Conf-StPt26_Ins10mm_IMI.csv	2.54421e-13	102.58
			5	0.529	0.0866197	170.985					5	0.529	0.470828	164.922					5	0.529	0.110112	167.952										10 Phnx_Res_Conf-StPt26_Ins15mm_IMI.csv	2.76179e-13	103.062
			10	0.281	9.52744e-13	153.167					10	0.281	0.0398318	148.58					10	0.281	0.00107847	147.908										10 Phnx_Res_Conf-StPt26_Ins20mm_IMI.csv	2.98018e-13	104.506
			15	0.191	9.79624e-13	146.625					15	0.191	0.0201422	143.143					15	0.191	9.67233e-13	141.108										10 Phnx_Res_Conf-StPt28_Ins5mm_IMI.csv	0.083145	88.544
			20	0.145	1.00086e-12	143.194					20	0.145	0.00587001	140.097					20	0.145	9.67912e-13	138.044										10 Phnx_Res_Conf-StPt28_Ins10mm_IMI.csv	1.53385e-13	85.023
		24°C	0	4.45	14.1012	245.148				24°C	0	4.45	14.1012	245.148				24°C	0	4.45	14.1012	245.148										10 Phnx_Res_Conf-StPt28_Ins15mm_IMI.csv	1.67614e-13	86.7171
			5	0.529	0.0630101	142.546					5	0.529	0.462791	139.953					5	0.529	0.0887105	141.147										10 Phnx_Res_Conf-StPt28_Ins20mm_IMI.csv	1.86688e-13	89.3217
			10	0.281	6.43822e-13	130.602					10	0.281	0.0391167	129.293					10	0.281	6.5219e-13	127.7										10 Phnx_Res_Conf-StPt30_Ins5mm_IMI.csv	0.0831328	70.0589
			15	0.191	6.78725e-13	127.806					15	0.191	0.0180035	126.482					15	0.191	6.83127e-13	124.179										10 Phnx_Res_Conf-StPt30_Ins10mm_IMI.csv	9.9392e-14	69.2891
			20	0.145	7.11831e-13	126.693					20	0.145	0.00250104	125.106					20	0.145	7.12821e-13	123.031										10 Phnx_Res_Conf-StPt30_Ins15mm_IMI.csv	1.10263e-13	71.5765
		26°C	0	4.45	14.0389	191.706				26°C	0	4.45	14.0389	191.706				26°C	0	4.45	14.0389	191.706										10 Phnx_Res_Conf-StPt30_Ins20mm_IMI.csv	1.2659e-13	74.6133
			5	0.529	0.05897	117.15					5	0.529	0.460447	116.879					5	0.529	0.0842723	116.986									IMIM	10 Phnx_Res_Conf-StPt22_Ins5mm_IMIM.csv	0.0866197	170.985
			10	0.281	2.78541e-13	109.249					10	0.281	0.038699	110.564					10	0.281	2.78416e-13	108.117										10 Phnx_Res_Conf-StPt22_Ins10mm_IMIM.csv	9.52744e-13	153.167
			15	0.191	2.92384e-13	109.012					15	0.191	0.0169595	109.99					15	0.191	2.96543e-13	107.262										10 Phnx_Res_Conf-StPt22_Ins15mm_IMIM.csv	9.79624e-13	146.625
			20	0.145	3.09296e-13	109.937					20	0.145	0.00119877	110.053					20	0.145	3.19966e-13	107.848										10 Phnx_Res_Conf-StPt22_Ins20mm_IMIM.csv	1.00086e-12	143.194
		28°C	0	4.45	14.0317	146.337				28°C	0	4.45	14.0317	146.337				28°C	0	4.45	14.0317	146.337										10 Phnx_Res_Conf-StPt24_Ins5mm_IMIM.csv	0.0630101	142.546
			5	0.529	0.0586746	93.9486					5	0.529	0.459883	95.8996					5	0.529	0.083605	95.2742										10 Phnx_Res_Conf-StPt24_Ins10mm_IMIM.csv	6.43822e-13	130.602
			10	0.281	1.62538e-13	90.4059					10	0.281	0.0385053	92.9366					10	0.281	1.77418e-13	90.0652										10 Phnx_Res_Conf-StPt24_Ins15mm_IMIM.csv	6.78725e-13	127.806
			15	0.191	1.76642e-13	91.1058					15	0.191	0.0162671	93.9125					15	0.191	1.84593e-13	90.7998										10 Phnx_Res_Conf-StPt24_Ins20mm_IMIM.csv	7.11831e-13	126.693
			20	0.145	1.86533e-13	93.3413					20	0.145	0.000807716	95.1604					20	0.145	2.02375e-13	92.6698										10 Phnx_Res_Conf-StPt26_Ins5mm_IMIM.csv	0.05897	117.15
		30°C	0	4.45	14.0293	107.582				30°C	0	4.45	14.0293	107.582				30°C	0	4.45	14.0293	107.582										10 Phnx_Res_Conf-StPt26_Ins10mm_IMIM.csv	2.78541e-13	109.249
			5	0.529	0.0586579	74.0869					5	0.529	0.459688	77.0158					5	0.529	0.0834931	75.7116										10 Phnx_Res_Conf-StPt26_Ins15mm_IMIM.csv	2.92384e-13	109.012
			10	0.281	1.05264e-13	73.0979					10	0.281	0.038467	76.6835					10	0.281	1.11945e-13	73.8185										10 Phnx_Res_Conf-StPt26_Ins20mm_IMIM.csv	3.09296e-13	109.937
			15	0.191	1.17996e-13	75.2357					15	0.191	0.0159728	78.6287					15	0.191	1.26313e-13	75.3637										10 Phnx_Res_Conf-StPt28_Ins5mm_IMIM.csv	0.0586746	93.9486
			20	0.145	1.30737e-13	77.5298					20	0.145	0.000584997	80.591					20	0.145	1.41501e-13	77.8559										10 Phnx_Res_Conf-StPt28_Ins10mm_IMIM.csv	1.62538e-13	90.4059
																																10 Phnx_Res_Conf-StPt28_Ins15mm_IMIM.csv	1.76642e-13	91.1058
																																10 Phnx_Res_Conf-StPt28_Ins20mm_IMIM.csv	1.86533e-13	93.3413
																																10 Phnx_Res_Conf-StPt30_Ins5mm_IMIM.csv	0.0586579	74.0869
																																10 Phnx_Res_Conf-StPt30_Ins10mm_IMIM.csv	1.05264e-13	73.0979
																																10 Phnx_Res_Conf-StPt30_Ins15mm_IMIM.csv	1.17996e-13	75.2357
																																10 Phnx_Res_Conf-StPt30_Ins20mm_IMIM.csv	1.30737e-13	77.5298
																															MI	10 Phnx_Res_Conf-StPt22_Ins5mm_MI.csv	0.470828	164.922
																																10 Phnx_Res_Conf-StPt22_Ins10mm_MI.csv	0.0398318	148.58
																																10 Phnx_Res_Conf-StPt22_Ins15mm_MI.csv	0.0201422	143.143
																																10 Phnx_Res_Conf-StPt22_Ins20mm_MI.csv	0.00587001	140.097
																																10 Phnx_Res_Conf-StPt24_Ins5mm_MI.csv	0.462791	139.953
																																10 Phnx_Res_Conf-StPt24_Ins10mm_MI.csv	0.0391167	129.293
																																10 Phnx_Res_Conf-StPt24_Ins15mm_MI.csv	0.0180035	126.482
																																10 Phnx_Res_Conf-StPt24_Ins20mm_MI.csv	0.00250104	125.106
																																10 Phnx_Res_Conf-StPt26_Ins5mm_MI.csv	0.460447	116.879
																																10 Phnx_Res_Conf-StPt26_Ins10mm_MI.csv	0.038699	110.564
																																10 Phnx_Res_Conf-StPt26_Ins15mm_MI.csv	0.0169595	109.99
																																10 Phnx_Res_Conf-StPt26_Ins20mm_MI.csv	0.00119877	110.053
																																10 Phnx_Res_Conf-StPt28_Ins5mm_MI.csv	0.459883	95.8996
																																10 Phnx_Res_Conf-StPt28_Ins10mm_MI.csv	0.0385053	92.9366
																																10 Phnx_Res_Conf-StPt28_Ins15mm_MI.csv	0.0162671	93.9125
																																10 Phnx_Res_Conf-StPt28_Ins20mm_MI.csv	0.000807716	95.1604
																																10 Phnx_Res_Conf-StPt30_Ins5mm_MI.csv	0.459688	77.0158
																																10 Phnx_Res_Conf-StPt30_Ins10mm_MI.csv	0.038467	76.6835
																																10 Phnx_Res_Conf-StPt30_Ins15mm_MI.csv	0.0159728	78.6287
																																10 Phnx_Res_Conf-StPt30_Ins20mm_MI.csv	0.000584997	80.591
																															MIMI	10 Phnx_Res_Conf-StPt22_Ins5mm_MIMI.csv	0.110112	167.952
																																10 Phnx_Res_Conf-StPt22_Ins10mm_MIMI.csv	0.00107847	147.908
																																10 Phnx_Res_Conf-StPt22_Ins15mm_MIMI.csv	9.67233e-13	141.108
																																10 Phnx_Res_Conf-StPt22_Ins20mm_MIMI.csv	9.67912e-13	138.044
																																10 Phnx_Res_Conf-StPt24_Ins5mm_MIMI.csv	0.0887105	141.147
																																10 Phnx_Res_Conf-StPt24_Ins10mm_MIMI.csv	6.5219e-13	127.7
																																10 Phnx_Res_Conf-StPt24_Ins15mm_MIMI.csv	6.83127e-13	124.179
																																10 Phnx_Res_Conf-StPt24_Ins20mm_MIMI.csv	7.12821e-13	123.031
																																10 Phnx_Res_Conf-StPt26_Ins5mm_MIMI.csv	0.0842723	116.986
																																10 Phnx_Res_Conf-StPt26_Ins10mm_MIMI.csv	2.78416e-13	108.117
																																10 Phnx_Res_Conf-StPt26_Ins15mm_MIMI.csv	2.96543e-13	107.262
																																10 Phnx_Res_Conf-StPt26_Ins20mm_MIMI.csv	3.19966e-13	107.848
																																10 Phnx_Res_Conf-StPt28_Ins5mm_MIMI.csv	0.083605	95.2742
																																10 Phnx_Res_Conf-StPt28_Ins10mm_MIMI.csv	1.77418e-13	90.0652
																																10 Phnx_Res_Conf-StPt28_Ins15mm_MIMI.csv	1.84593e-13	90.7998
																																10 Phnx_Res_Conf-StPt28_Ins20mm_MIMI.csv	2.02375e-13	92.6698
																																10 Phnx_Res_Conf-StPt30_Ins5mm_MIMI.csv	0.0834931	75.7116
																																10 Phnx_Res_Conf-StPt30_Ins10mm_MIMI.csv	1.11945e-13	73.8185
																																10 Phnx_Res_Conf-StPt30_Ins15mm_MIMI.csv	1.26313e-13	75.3637
																																10 Phnx_Res_Conf-StPt30_Ins20mm_MIMI.csv	1.41501e-13	77.8559

## Sheet: M_I_M
10 Phnx_ResWLoad										point of thermal inflexion for various insulation thickneses
	CITY	CASE NUMBER	Setpoint	Insulation thickness	U-value (W/m².k)	Heating Load	Cooling Load (kWh/m².yr)			insulation Thickness	corrosponding Setpoint	0 mm Energy	0mm-(X)mm	(E) saving %			10 Phnx_ResWLoad	DFLT- MIM							M01 - 100mm brick	Insulation Board
	DFLT- MIM	TCSN-22-0	22°C	0	4.45	14.363	306.751			05cm	22	306.751	125.699	0.409776			05 cm	xxx	0					thick(m)	0.2	0.1
		TCSN-22-5		5	0.529	0.0715774	181.052				24	245.148	93.6515	0.38202			10 cm	xxx	0					cond (W/m.K)	0.89	0.03
		TCSN-22-10		10	0.281	1.00796e-12	159.96				26	191.706	66.6238	0.34753			15 cm	xxx	0					R-value	0.224719	3.33333
		TCSN-22-15		15	0.191	1.02827e-12	151.633				28	146.337	45.1903	0.30881			20 cm	xxx	0
		TCSN-22-20		20	0.145	1.04285e-12	147.077				30	107.582	27.6389	0.256909										ƩR-value	3.55805
		TCSN-24-0	24°C	0	4.45	14.1012	245.148			10cm	22	306.751	146.791	0.478535										U-value	0.281053
		TCSN-24-5		5	0.529	0.0367589	151.497				24	245.148	107.787	0.439683
		TCSN-24-10		10	0.281	6.87446e-13	137.361				26	191.706	76.1344	0.397141
		TCSN-24-15		15	0.191	7.23463e-13	132.811				28	146.337	50.3176	0.343847
		TCSN-24-20		20	0.145	7.475e-13	130.6				30	107.582	29.3304	0.272632
		TCSN-26-0	26°C	0	4.45	14.0389	191.706			15cm	22	306.751	155.118	0.50568
		TCSN-26-5		5	0.529	0.0335117	125.083				24	245.148	112.337	0.458241
		TCSN-26-10		10	0.281	3.04334e-13	115.572				26	191.706	77.6616	0.405107
		TCSN-26-15		15	0.191	3.14217e-13	114.045				28	146.337	50.5133	0.345184
		TCSN-26-20		20	0.145	3.32362e-13	113.902				30	107.582	28.1006	0.261201
		TCSN-28-0	28°C	0	4.45	14.0317	146.337			20cm	22	306.751	159.674	0.520534
		TCSN-28-5		5	0.529	0.0333142	101.147				24	245.148	114.548	0.46726
		TCSN-28-10		10	0.281	1.83523e-13	96.0195				26	191.706	77.8047	0.405854
		TCSN-28-15		15	0.191	1.92985e-13	95.8239				28	146.337	49.0422	0.335132
		TCSN-28-20		20	0.145	2.06014e-13	97.2949				30	107.582	26.3317	0.244758
		TCSN-30-0	30°C	0	4.45	14.0293	107.582
		TCSN-30-5		5	0.529	0.0333024	79.9435				max		159.674	0.520534
		TCSN-30-10		10	0.281	1.20936e-13	78.252				min		26.3317	0.244758
		TCSN-30-15		15	0.191	1.31724e-13	79.4818						for PTI
		TCSN-30-20		20	0.145	1.41614e-13	81.2507
					max	14.363	306.751
					Min	1.20936e-13	78.252
							For Load
								I	xxx
																						xxx	I
								I	xxx
																						xxx	I

## Sheet: I_M
										point of thermal inflexion for various insulation thickneses
	CITY	CASE NUMBER	Setpoint	Insulation thickness	U-value (W/m².k)	Heating Load	Cooling Load (kWh/m².yr)			insulation Thickness	corrosponding Setpoint	0 mm Energy	0mm-(X)mm	(E) saving %			10 Phnx_ResWLoad	IM							M01 - 100mm brick	Insulation Board
	IM	TCSN-22-0	22°C	0	4.45	14.363	306.751			05cm	22	306.751	136.761	0.445837			05 cm	xxx	0					thick(m)	0.2	0.1
		TCSN-22-5		5	0.529	0.0633892	169.99				24	245.148	103.643	0.422777			10 cm	xxx	0					cond (W/m.K)	0.89	0.03
		TCSN-22-10		10	0.281	9.4644e-13	152.949				26	191.706	75.5694	0.394194			15 cm	xxx	0					R-value	0.224719	3.33333
		TCSN-22-15		15	0.191	9.79693e-13	146.516				28	146.337	53.3303	0.364434			20 cm	xxx	0
		TCSN-22-20		20	0.145	1.00388e-12	143.087				30	107.582	34.165	0.31757										ƩR-value	3.55805
		TCSN-24-0	24°C	0	4.45	14.1012	245.148			10cm	22	306.751	153.802	0.501391										U-value	0.281053
		TCSN-24-5		5	0.529	0.0375133	141.505				24	245.148	114.756	0.468109
		TCSN-24-10		10	0.281	6.36541e-13	130.392				26	191.706	82.7976	0.431898
		TCSN-24-15		15	0.191	6.77731e-13	127.725				28	146.337	56.2592	0.384449
		TCSN-24-20		20	0.145	7.11097e-13	126.616				30	107.582	34.8806	0.324222
		TCSN-26-0	26°C	0	4.45	14.0389	191.706			15cm	22	306.751	160.235	0.522363
		TCSN-26-5		5	0.529	0.0311284	116.137				24	245.148	117.423	0.478988
		TCSN-26-10		10	0.281	2.77835e-13	108.909				26	191.706	82.9356	0.432618
		TCSN-26-15		15	0.191	2.92388e-13	108.771				28	146.337	55.5191	0.379392
		TCSN-26-20		20	0.145	3.15534e-13	109.937				30	107.582	32.5533	0.30259
		TCSN-28-0	28°C	0	4.45	14.0317	146.337			20cm	22	306.751	163.664	0.53354
		TCSN-28-5		5	0.529	0.030174	93.0069				24	245.148	118.532	0.483511
		TCSN-28-10		10	0.281	1.6409e-13	90.078				26	191.706	81.7691	0.426533
		TCSN-28-15		15	0.191	1.76989e-13	90.8181				28	146.337	53.5471	0.365916
		TCSN-28-20		20	0.145	1.86773e-13	92.7901				30	107.582	30.2328	0.28102
		TCSN-30-0	30°C	0	4.45	14.0293	107.582
		TCSN-30-5		5	0.529	0.0301234	73.4174				max		163.664	0.53354
		TCSN-30-10		10	0.281	1.014e-13	72.7018				min		30.2328	0.28102
		TCSN-30-15		15	0.191	1.16757e-13	75.0291						for PTI
		TCSN-30-20		20	0.145	1.30595e-13	77.3496
					max	14.363	306.751
					Min	1.014e-13	72.7018
							For Load
								I	xxx
																						xxx	I
								I	xxx
																						xxx	I

## Sheet: I_M_I
										point of thermal inflexion for various insulation thickneses
	CITY	CASE NUMBER	Setpoint	Insulation thickness	U-value (W/m².k)	Heating Load	Cooling Load (kWh/m².yr)			insulation Thickness	corrosponding Setpoint	0 mm Energy	0mm-(X)mm	(E) saving %			10 Phnx_ResWLoad	IMI							M01 - 100mm brick	Insulation Board
	IMI	TCSN-22-0	22°C	0	4.45	14.363	306.751			05cm	22	306.751	147.91	0.482183			05 cm	xxx	0					thick(m)	0.2	0.1
		TCSN-22-5		5	0.529	0.101668	158.841				24	245.148	112.474	0.458799			10 cm	xxx	0					cond (W/m.K)	0.89	0.03
		TCSN-22-10		10	0.281	0.000642296	142.082				26	191.706	82.1823	0.428689			15 cm	xxx	0					R-value	0.224719	3.33333
		TCSN-22-15		15	0.191	9.17206e-13	136.893				28	146.337	57.7932	0.394931			20 cm	xxx	0
		TCSN-22-20		20	0.145	9.35769e-13	134.771				30	107.582	37.5234	0.348788										ƩR-value	3.55805
		TCSN-24-0	24°C	0	4.45	14.1012	245.148			10cm	22	306.751	164.669	0.536818										U-value	0.281053
		TCSN-24-5		5	0.529	0.0855314	132.674				24	245.148	123.196	0.502536
		TCSN-24-10		10	0.281	6.01554e-13	121.952				26	191.706	89.1268	0.464913
		TCSN-24-15		15	0.191	6.51833e-13	119.942				28	146.337	61.3142	0.418992
		TCSN-24-20		20	0.145	6.82197e-13	119.733				30	107.582	38.2932	0.355944
		TCSN-26-0	26°C	0	4.45	14.0389	191.706			15cm	22	306.751	169.858	0.553732
		TCSN-26-5		5	0.529	0.0833396	109.524				24	245.148	125.206	0.510736
		TCSN-26-10		10	0.281	2.54421e-13	102.58				26	191.706	88.644	0.462395
		TCSN-26-15		15	0.191	2.76179e-13	103.062				28	146.337	59.6201	0.407416
		TCSN-26-20		20	0.145	2.98018e-13	104.506				30	107.582	36.0058	0.334682
		TCSN-28-0	28°C	0	4.45	14.0317	146.337			20cm	22	306.751	171.98	0.560652
		TCSN-28-5		5	0.529	0.083145	88.544				24	245.148	125.415	0.511588
		TCSN-28-10		10	0.281	1.53385e-13	85.023				26	191.706	87.2006	0.454866
		TCSN-28-15		15	0.191	1.67614e-13	86.7171				28	146.337	57.0155	0.389617
		TCSN-28-20		20	0.145	1.86688e-13	89.3217				30	107.582	32.969	0.306454
		TCSN-30-0	30°C	0	4.45	14.0293	107.582
		TCSN-30-5		5	0.529	0.0831328	70.0589				max		171.98	0.560652
		TCSN-30-10		10	0.281	9.9392e-14	69.2891				min		32.969	0.306454
		TCSN-30-15		15	0.191	1.10263e-13	71.5765						for PTI
		TCSN-30-20		20	0.145	1.2659e-13	74.6133
					max	14.363	306.751
					Min	9.9392e-14	69.2891
							For Load
								I	xxx
																						xxx	I
								I	xxx
																						xxx
																							I

## Sheet: I_M_I_M
										point of thermal inflexion for various insulation thickneses
	CITY	CASE NUMBER	Setpoint	Insulation thickness	U-value (W/m².k)	Heating Load	Cooling Load (kWh/m².yr)			insulation Thickness	corrosponding Setpoint	0 mm Energy	0mm-(X)mm	(E) saving %			10 Phnx_ResWLoad	IMIM							M01 - 100mm brick	Insulation Board
	IMIM	TCSN-22-0	22°C	0	4.45	14.363	306.751			05cm	22	306.751	135.766	0.442592			05 cm	xxx	0					thick(m)	0.2	0.1
		TCSN-22-5		5	0.529	0.0866197	170.985				24	245.148	102.603	0.418533			10 cm	xxx	0					cond (W/m.K)	0.89	0.03
		TCSN-22-10		10	0.281	9.52744e-13	153.167				26	191.706	74.556	0.388907			15 cm	xxx	0					R-value	0.224719	3.33333
		TCSN-22-15		15	0.191	9.79624e-13	146.625				28	146.337	52.3886	0.357999			20 cm	xxx	0
		TCSN-22-20		20	0.145	1.00086e-12	143.194				30	107.582	33.4955	0.311347										ƩR-value	3.55805
		TCSN-24-0	24°C	0	4.45	14.1012	245.148			10cm	22	306.751	153.584	0.500679										U-value	0.281053
		TCSN-24-5		5	0.529	0.0630101	142.546				24	245.148	114.546	0.467251
		TCSN-24-10		10	0.281	6.43822e-13	130.602				26	191.706	82.4573	0.430123
		TCSN-24-15		15	0.191	6.78725e-13	127.806				28	146.337	55.9312	0.382208
		TCSN-24-20		20	0.145	7.11831e-13	126.693				30	107.582	34.4845	0.32054
		TCSN-26-0	26°C	0	4.45	14.0389	191.706			15cm	22	306.751	160.126	0.522007
		TCSN-26-5		5	0.529	0.05897	117.15				24	245.148	117.342	0.478657
		TCSN-26-10		10	0.281	2.78541e-13	109.249				26	191.706	82.6946	0.431361
		TCSN-26-15		15	0.191	2.92384e-13	109.012				28	146.337	55.2314	0.377426
		TCSN-26-20		20	0.145	3.09296e-13	109.937				30	107.582	32.3467	0.300669
		TCSN-28-0	28°C	0	4.45	14.0317	146.337			20cm	22	306.751	163.557	0.533192
		TCSN-28-5		5	0.529	0.0586746	93.9486				24	245.148	118.455	0.483198
		TCSN-28-10		10	0.281	1.62538e-13	90.4059				26	191.706	81.7697	0.426536
		TCSN-28-15		15	0.191	1.76642e-13	91.1058				28	146.337	52.9959	0.362149
		TCSN-28-20		20	0.145	1.86533e-13	93.3413				30	107.582	30.0526	0.279345
		TCSN-30-0	30°C	0	4.45	14.0293	107.582
		TCSN-30-5		5	0.529	0.0586579	74.0869				max		163.557	0.533192
		TCSN-30-10		10	0.281	1.05264e-13	73.0979				min		30.0526	0.279345
		TCSN-30-15		15	0.191	1.17996e-13	75.2357						for PTI
		TCSN-30-20		20	0.145	1.30737e-13	77.5298
					max	14.363	306.751
					Min	1.05264e-13	73.0979
							For Load
								I	xxx
																						xxx	I
								I	xxx
																						xxx	I

## Sheet: M_I
										point of thermal inflexion for various insulation thickneses
	CITY	CASE NUMBER	Setpoint	Insulation thickness	U-value (W/m².k)	Heating Load	Cooling Load (kWh/m².yr)			insulation Thickness	corrosponding Setpoint	0 mm Energy	0mm-(X)mm	(E) saving %			10 Phnx_ResWLoad	MI							M01 - 100mm brick	Insulation Board
	MI	TCSN-22-0	22°C	0	4.45	14.363	306.751			05cm	22	306.751	141.829	0.462359			05 cm	xxx	0					thick(m)	0.2	0.1
		TCSN-22-5		5	0.529	0.470828	164.922				24	245.148	105.195	0.429109			10 cm	xxx	0					cond (W/m.K)	0.89	0.03
		TCSN-22-10		10	0.281	0.0398318	148.58				26	191.706	74.8277	0.390325			15 cm	xxx	0					R-value	0.224719	3.33333
		TCSN-22-15		15	0.191	0.0201422	143.143				28	146.337	50.4376	0.344667			20 cm	xxx	0
		TCSN-22-20		20	0.145	0.00587001	140.097				30	107.582	30.5666	0.284123										ƩR-value	3.55805
		TCSN-24-0	24°C	0	4.45	14.1012	245.148			10cm	22	306.751	158.171	0.515632										U-value	0.281053
		TCSN-24-5		5	0.529	0.462791	139.953				24	245.148	115.855	0.472593
		TCSN-24-10		10	0.281	0.0391167	129.293				26	191.706	81.1428	0.423266
		TCSN-24-15		15	0.191	0.0180035	126.482				28	146.337	53.4006	0.364915
		TCSN-24-20		20	0.145	0.00250104	125.106				30	107.582	30.8988	0.287211
		TCSN-26-0	26°C	0	4.45	14.0389	191.706			15cm	22	306.751	163.608	0.533356
		TCSN-26-5		5	0.529	0.460447	116.879				24	245.148	118.666	0.484058
		TCSN-26-10		10	0.281	0.038699	110.564				26	191.706	81.7159	0.426255
		TCSN-26-15		15	0.191	0.0169595	109.99				28	146.337	52.4247	0.358246
		TCSN-26-20		20	0.145	0.00119877	110.053				30	107.582	28.9537	0.269131
		TCSN-28-0	28°C	0	4.45	14.0317	146.337			20cm	22	306.751	166.654	0.543288
		TCSN-28-5		5	0.529	0.459883	95.8996				24	245.148	120.043	0.489674
		TCSN-28-10		10	0.281	0.0385053	92.9366				26	191.706	81.6532	0.425928
		TCSN-28-15		15	0.191	0.0162671	93.9125				28	146.337	51.1768	0.349718
		TCSN-28-20		20	0.145	0.000807716	95.1604				30	107.582	26.9914	0.25089
		TCSN-30-0	30°C	0	4.45	14.0293	107.582
		TCSN-30-5		5	0.529	0.459688	77.0158				max		166.654	0.543288
		TCSN-30-10		10	0.281	0.038467	76.6835				min		26.9914	0.25089
		TCSN-30-15		15	0.191	0.0159728	78.6287						for PTI
		TCSN-30-20		20	0.145	0.000584997	80.591
					max	14.363	306.751
					Min	0.000584997	76.6835
							For Load
								I	xxx
																						xxx	I
								I	xxx
																						xxx	I

## Sheet: M_I_M_I
										point of thermal inflexion for various insulation thickneses
	CITY	CASE NUMBER	Setpoint	Insulation thickness	U-value (W/m².k)	Heating Load	Cooling Load (kWh/m².yr)			insulation Thickness	corrosponding Setpoint	0 mm Energy	0mm-(X)mm	(E) saving %			10 Phnx_ResWLoad	MIMI							M01 - 100mm brick	Insulation Board
	MIMI	TCSN-22-0	22°C	0	4.45	14.363	306.751			05cm	22	306.751	138.799	0.452482			05 cm	xxx	0					thick(m)	0.2	0.1
		TCSN-22-5		5	0.529	0.110112	167.952				24	245.148	104.001	0.424238			10 cm	xxx	0					cond (W/m.K)	0.89	0.03
		TCSN-22-10		10	0.281	0.00107847	147.908				26	191.706	74.7201	0.389763			15 cm	xxx	0					R-value	0.224719	3.33333
		TCSN-22-15		15	0.191	9.67233e-13	141.108				28	146.337	51.063	0.34894			20 cm	xxx	0
		TCSN-22-20		20	0.145	9.67912e-13	138.044				30	107.582	31.8708	0.296245										ƩR-value	3.55805
		TCSN-24-0	24°C	0	4.45	14.1012	245.148			10cm	22	306.751	158.843	0.517822										U-value	0.281053
		TCSN-24-5		5	0.529	0.0887105	141.147				24	245.148	117.448	0.479091
		TCSN-24-10		10	0.281	6.5219e-13	127.7				26	191.706	83.5891	0.436027
		TCSN-24-15		15	0.191	6.83127e-13	124.179				28	146.337	56.2719	0.384536
		TCSN-24-20		20	0.145	7.12821e-13	123.031				30	107.582	33.7638	0.313842
		TCSN-26-0	26°C	0	4.45	14.0389	191.706			15cm	22	306.751	165.643	0.539993
		TCSN-26-5		5	0.529	0.0842723	116.986				24	245.148	120.969	0.493455
		TCSN-26-10		10	0.281	2.78416e-13	108.117				26	191.706	84.4439	0.440486
		TCSN-26-15		15	0.191	2.96543e-13	107.262				28	146.337	55.5373	0.379516
		TCSN-26-20		20	0.145	3.19966e-13	107.848				30	107.582	32.2186	0.299479
		TCSN-28-0	28°C	0	4.45	14.0317	146.337			20cm	22	306.751	168.707	0.54998
		TCSN-28-5		5	0.529	0.083605	95.2742				24	245.148	122.117	0.498138
		TCSN-28-10		10	0.281	1.77418e-13	90.0652				26	191.706	83.8585	0.437432
		TCSN-28-15		15	0.191	1.84593e-13	90.7998				28	146.337	53.6674	0.366738
		TCSN-28-20		20	0.145	2.02375e-13	92.6698				30	107.582	29.7265	0.276314
		TCSN-30-0	30°C	0	4.45	14.0293	107.582
		TCSN-30-5		5	0.529	0.0834931	75.7116				max		168.707	0.54998
		TCSN-30-10		10	0.281	1.11945e-13	73.8185				min		29.7265	0.276314
		TCSN-30-15		15	0.191	1.26313e-13	75.3637						for PTI
		TCSN-30-20		20	0.145	1.41501e-13	77.8559
					max	14.363	306.751
					Min	1.11945e-13	73.8185
							For Load
								I	xxx
																						xxx	I
								I	xxx
																						xxx	I

## Sheet: SUMMARY OF PTI
	PTI for all configiration at different insualtion thicknesse							the A case [Tm~Ins~Tm] as arefrence
	Base M-I-M	I-M	I-M-I	I-M-I-M	M-I	M-I-M-I			Base M-I-M	I-M	I-M-I	I-M-I-M	M-I	M-I-M-I
5cm	xxx	xxx	xxx	xxx	xxx	xxx		5cm	#VALUE!	#VALUE!	#VALUE!	#VALUE!	#VALUE!	#VALUE!
10cm	xxx	xxx	xxx	xxx	xxx	xxx		10cm	#VALUE!	#VALUE!	#VALUE!	#VALUE!	#VALUE!	#VALUE!
15cm	xxx	xxx	xxx	xxx	xxx	xxx		15cm	#VALUE!	#VALUE!	#VALUE!	#VALUE!	#VALUE!	#VALUE!
20cm	xxx	xxx	xxx	xxx	xxx	xxx		20cm	#VALUE!	#VALUE!	#VALUE!	#VALUE!	#VALUE!	#VALUE!
