# Supplementary material for: Data on anti-insulation detection via Point of Thermal Inflexion (PTI) in 1248 cases; 13 climates, four occupancy profiles, six wall configurations and four insulation levels
Source: Data Brief. 2017 Apr 15;12:333–5. doi: 10.1016/j.dib.2017.04.016 (PMC5412003; doi:10.1016/j.dib.2017.04.016)
Supplement: Supplementary file 3 — Supplementary material [file mmc3.zip › all 52 cases/16 Phnx_OfcConL.xlsx]

## Sheet: 12 Phnx_OfMod CONF DATA
CITY	CASE NUMBER	Setpoint	Insulation thickness	U-value (W/m².k)	Heating Load	Cooling Load (kWh/m².yr)		CITY	CASE NUMBER	Setpoint	Insulation thickness	U-value (W/m².k)	Heating Load	Cooling Load (kWh/m².yr)		CITY	CASE NUMBER	Setpoint	Insulation thickness	U-value (W/m².k)	Heating Load	Cooling Load (kWh/m².yr)										filename	heating(PXInsu)	cooling(PXInsu)
Dflt - MIM		22°C	0	4.45	11.3367	116.459		out I-M		22°C	0	4.45	11.3367	116.459		out I-M-I		22°C	0	4.45	11.3367	116.459									IM	12 Phnx_OfMd_Conf-StPt22_Ins5mm_IM.csv	0.274662	102.514
			5	0.529	0.330632	107.697					5	0.529	0.274662	102.514					5	0.529	0.184009	76.2327										12 Phnx_OfMd_Conf-StPt22_Ins10mm_IM.csv	0.000136209	96.5237
			10	0.281	0.000171106	101.126					10	0.281	0.000136209	96.5237					10	0.281	0.0338864	69.95										12 Phnx_OfMd_Conf-StPt22_Ins15mm_IM.csv	3.72968e-13	94.3564
			15	0.191	3.94642e-13	98.1415					15	0.191	3.72968e-13	94.3564					15	0.191	0.00898269	68.0162										12 Phnx_OfMd_Conf-StPt22_Ins20mm_IM.csv	3.88704e-13	93.271
			20	0.145	4.12293e-13	96.4842					20	0.145	3.88704e-13	93.271					20	0.145	0.00133354	67.4814										12 Phnx_OfMd_Conf-StPt24_Ins5mm_IM.csv	0.25263	84.5056
		24°C	0	4.45	11.3097	90.5952				24°C	0	4.45	11.3097	90.5952				24°C	0	4.45	11.3097	90.5952										12 Phnx_OfMd_Conf-StPt24_Ins10mm_IM.csv	2.12467e-13	80.6887
			5	0.529	0.316885	89.2125					5	0.529	0.25263	84.5056					5	0.529	0.176461	63.5358										12 Phnx_OfMd_Conf-StPt24_Ins15mm_IM.csv	2.32782e-13	79.9443
			10	0.281	2.44197e-13	85.0316					10	0.281	2.12467e-13	80.6887					10	0.281	0.028508	59.6008										12 Phnx_OfMd_Conf-StPt24_Ins20mm_IM.csv	2.48233e-13	80.1524
			15	0.191	2.50552e-13	83.7778					15	0.191	2.32782e-13	79.9443					15	0.191	0.00552427	59.0465										12 Phnx_OfMd_Conf-StPt26_Ins5mm_IM.csv	0.247375	68.0898
			20	0.145	2.7109e-13	83.3946					20	0.145	2.48233e-13	80.1524					20	0.145	3.47984e-05	59.3064										12 Phnx_OfMd_Conf-StPt26_Ins10mm_IM.csv	8.64116e-14	66.8778
		26°C	0	4.45	11.3036	68.7025				26°C	0	4.45	11.3036	68.7025				26°C	0	4.45	11.3036	68.7025										12 Phnx_OfMd_Conf-StPt26_Ins15mm_IM.csv	9.86225e-14	66.9734
			5	0.529	0.315072	72.4272					5	0.529	0.247375	68.0898					5	0.529	0.175296	52.2409										12 Phnx_OfMd_Conf-StPt26_Ins20mm_IM.csv	1.03987e-13	67.5865
			10	0.281	1.03698e-13	70.9214					10	0.281	8.64116e-14	66.8778					10	0.281	0.0257535	49.9244										12 Phnx_OfMd_Conf-StPt28_Ins5mm_IM.csv	0.246644	53.8341
			15	0.191	1.12841e-13	70.4793					15	0.191	9.86225e-14	66.9734					15	0.191	0.00360815	50.4041										12 Phnx_OfMd_Conf-StPt28_Ins10mm_IM.csv	4.77707e-14	54.2722
			20	0.145	1.17704e-13	70.8474					20	0.145	1.03987e-13	67.5865					20	0.145	8.317e-14	51.2829										12 Phnx_OfMd_Conf-StPt28_Ins15mm_IM.csv	5.6872e-14	55.5061
		28°C	0	4.45	11.303	50.3283				28°C	0	4.45	11.303	50.3283				28°C	0	4.45	11.303	50.3283										12 Phnx_OfMd_Conf-StPt28_Ins20mm_IM.csv	6.31237e-14	56.6807
			5	0.529	0.314906	57.3671					5	0.529	0.246644	53.8341					5	0.529	0.17496	41.936										12 Phnx_OfMd_Conf-StPt30_Ins5mm_IM.csv	0.246626	41.5077
			10	0.281	5.97662e-14	57.9702					10	0.281	4.77707e-14	54.2722					10	0.281	0.0250499	41.4237										12 Phnx_OfMd_Conf-StPt30_Ins10mm_IM.csv	2.78201e-14	43.4026
			15	0.191	6.67791e-14	58.8064					15	0.191	5.6872e-14	55.5061					15	0.191	0.00259956	42.2745										12 Phnx_OfMd_Conf-StPt30_Ins15mm_IM.csv	3.39728e-14	44.9546
			20	0.145	7.50466e-14	59.5771					20	0.145	6.31237e-14	56.6807					20	0.145	4.8318e-14	43.6188										12 Phnx_OfMd_Conf-StPt30_Ins20mm_IM.csv	3.78991e-14	46.6478
		30°C	0	4.45	11.3028	34.7182				30°C	0	4.45	11.3028	34.7182				30°C	0	4.45	11.3028	34.7182									IMI	12 Phnx_OfMd_Conf-StPt22_Ins5mm_IMI.csv	0.184009	76.2327
			5	0.529	0.314906	44.4546					5	0.529	0.246626	41.5077					5	0.529	0.17485	33.0666										12 Phnx_OfMd_Conf-StPt22_Ins10mm_IMI.csv	0.0338864	69.95
			10	0.281	3.57584e-14	46.2611					10	0.281	2.78201e-14	43.4026					10	0.281	0.0249216	33.6521										12 Phnx_OfMd_Conf-StPt22_Ins15mm_IMI.csv	0.00898269	68.0162
			15	0.191	4.0942e-14	47.8616					15	0.191	3.39728e-14	44.9546					15	0.191	0.00227067	34.9865										12 Phnx_OfMd_Conf-StPt22_Ins20mm_IMI.csv	0.00133354	67.4814
			20	0.145	4.65697e-14	49.3585					20	0.145	3.78991e-14	46.6478					20	0.145	3.47043e-14	36.4165										12 Phnx_OfMd_Conf-StPt24_Ins5mm_IMI.csv	0.176461	63.5358
																																12 Phnx_OfMd_Conf-StPt24_Ins10mm_IMI.csv	0.028508	59.6008
																																12 Phnx_OfMd_Conf-StPt24_Ins15mm_IMI.csv	0.00552427	59.0465
																																12 Phnx_OfMd_Conf-StPt24_Ins20mm_IMI.csv	3.47984e-05	59.3064
CITY	CASE NUMBER	Setpoint	Insulation thickness	U-value (W/m².k)	Heating Load	Cooling Load (kWh/m².yr)		CITY	CASE NUMBER	Setpoint	Insulation thickness	U-value (W/m².k)	Heating Load	Cooling Load (kWh/m².yr)		CITY	CASE NUMBER	Setpoint	Insulation thickness	U-value (W/m².k)	Heating Load	Cooling Load (kWh/m².yr)										12 Phnx_OfMd_Conf-StPt26_Ins5mm_IMI.csv	0.175296	52.2409
out I-M-I-M		22°C	0	4.45	11.3367	116.459		out M-I		22°C	0	4.45	11.3367	116.459		out M-I-M-I		22°C	0	4.45	11.3367	116.459										12 Phnx_OfMd_Conf-StPt26_Ins10mm_IMI.csv	0.0257535	49.9244
			5	0.529	0.289819	104.086					5	0.529	0.598092	64.7021					5	0.529	0.205849	78.8769										12 Phnx_OfMd_Conf-StPt26_Ins15mm_IMI.csv	0.00360815	50.4041
			10	0.281	0.000917057	97.3607					10	0.281	0.151158	61.1966					10	0.281	0.0267131	72.38										12 Phnx_OfMd_Conf-StPt26_Ins20mm_IMI.csv	8.317e-14	51.2829
			15	0.191	3.75759e-13	94.8746					15	0.191	0.0568279	62.6434					15	0.191	0.00541914	70.0595										12 Phnx_OfMd_Conf-StPt28_Ins5mm_IMI.csv	0.17496	41.936
			20	0.145	3.97058e-13	93.629					20	0.145	0.0216181	65.1914					20	0.145	0.000471012	69.2226										12 Phnx_OfMd_Conf-StPt28_Ins10mm_IMI.csv	0.0250499	41.4237
		24°C	0	4.45	11.3097	90.5952				24°C	0	4.45	11.3097	90.5952				24°C	0	4.45	11.3097	90.5952										12 Phnx_OfMd_Conf-StPt28_Ins15mm_IMI.csv	0.00259956	42.2745
			5	0.529	0.278839	86.0583					5	0.529	0.593086	54.2098					5	0.529	0.19989	65.9823										12 Phnx_OfMd_Conf-StPt28_Ins20mm_IMI.csv	4.8318e-14	43.6188
			10	0.281	0.00027348	81.5606					10	0.281	0.149789	52.5246					10	0.281	0.0220369	61.9753										12 Phnx_OfMd_Conf-StPt30_Ins5mm_IMI.csv	0.17485	33.0666
			15	0.191	2.32016e-13	80.5545					15	0.191	0.055618	54.5235					15	0.191	0.0027041	61.0512										12 Phnx_OfMd_Conf-StPt30_Ins10mm_IMI.csv	0.0249216	33.6521
			20	0.145	2.49298e-13	80.5798					20	0.145	0.0196784	57.3482					20	0.145	2.13858e-13	61.0326										12 Phnx_OfMd_Conf-StPt30_Ins15mm_IMI.csv	0.00227067	34.9865
		26°C	0	4.45	11.3036	68.7025				26°C	0	4.45	11.3036	68.7025				26°C	0	4.45	11.3036	68.7025										12 Phnx_OfMd_Conf-StPt30_Ins20mm_IMI.csv	3.47043e-14	36.4165
			5	0.529	0.277	69.5336					5	0.529	0.592677	44.7452					5	0.529	0.19822	54.364									IMIM	12 Phnx_OfMd_Conf-StPt22_Ins5mm_IMIM.csv	0.289819	104.086
			10	0.281	0.00012707	67.7368					10	0.281	0.14926	44.3439					10	0.281	0.0197792	52.1846										12 Phnx_OfMd_Conf-StPt22_Ins10mm_IMIM.csv	0.000917057	97.3607
			15	0.191	1.00695e-13	67.5496					15	0.191	0.0549648	46.7641					15	0.191	0.00168705	52.3564										12 Phnx_OfMd_Conf-StPt22_Ins15mm_IMIM.csv	3.75759e-13	94.8746
			20	0.145	1.06117e-13	68.0885					20	0.145	0.0185284	49.7389					20	0.145	9.11105e-14	52.9803										12 Phnx_OfMd_Conf-StPt22_Ins20mm_IMIM.csv	3.97058e-13	93.629
		28°C	0	4.45	11.303	50.3283				28°C	0	4.45	11.303	50.3283				28°C	0	4.45	11.303	50.3283										12 Phnx_OfMd_Conf-StPt24_Ins5mm_IMIM.csv	0.278839	86.0583
			5	0.529	0.276786	55.0435					5	0.529	0.592584	36.2591					5	0.529	0.197306	43.7688										12 Phnx_OfMd_Conf-StPt24_Ins10mm_IMIM.csv	0.00027348	81.5606
			10	0.281	6.87976e-05	55.1035					10	0.281	0.149088	36.8243					10	0.281	0.0192794	43.4792										12 Phnx_OfMd_Conf-StPt24_Ins15mm_IMIM.csv	2.32016e-13	80.5545
			15	0.191	5.78462e-14	56.0367					15	0.191	0.0546322	39.4369					15	0.191	0.00133992	44.1479										12 Phnx_OfMd_Conf-StPt24_Ins20mm_IMIM.csv	2.49298e-13	80.5798
			20	0.145	6.44812e-14	57.0657					20	0.145	0.0183524	42.4948					20	0.145	5.5084e-14	45.2716										12 Phnx_OfMd_Conf-StPt26_Ins5mm_IMIM.csv	0.277	69.5336
		30°C	0	4.45	11.3028	34.7182				30°C	0	4.45	11.3028	34.7182				30°C	0	4.45	11.3028	34.7182										12 Phnx_OfMd_Conf-StPt26_Ins10mm_IMIM.csv	0.00012707	67.7368
			5	0.529	0.276786	42.5812					5	0.529	0.592569	28.6649					5	0.529	0.196931	34.5698										12 Phnx_OfMd_Conf-StPt26_Ins15mm_IMIM.csv	1.00695e-13	67.5496
			10	0.281	5.7713e-05	44.0257					10	0.281	0.14908	30					10	0.281	0.0192445	35.4658										12 Phnx_OfMd_Conf-StPt26_Ins20mm_IMIM.csv	1.06117e-13	68.0885
			15	0.191	3.46831e-14	45.4485					15	0.191	0.0545747	32.6397					15	0.191	0.00120247	36.6883										12 Phnx_OfMd_Conf-StPt28_Ins5mm_IMIM.csv	0.276786	55.0435
			20	0.145	3.82612e-14	47.0292					20	0.145	0.0183302	35.6151					20	0.145	3.61893e-14	37.9778										12 Phnx_OfMd_Conf-StPt28_Ins10mm_IMIM.csv	6.87976e-05	55.1035
																																12 Phnx_OfMd_Conf-StPt28_Ins15mm_IMIM.csv	5.78462e-14	56.0367
																																12 Phnx_OfMd_Conf-StPt28_Ins20mm_IMIM.csv	6.44812e-14	57.0657
																																12 Phnx_OfMd_Conf-StPt30_Ins5mm_IMIM.csv	0.276786	42.5812
																																12 Phnx_OfMd_Conf-StPt30_Ins10mm_IMIM.csv	5.7713e-05	44.0257
																																12 Phnx_OfMd_Conf-StPt30_Ins15mm_IMIM.csv	3.46831e-14	45.4485
																																12 Phnx_OfMd_Conf-StPt30_Ins20mm_IMIM.csv	3.82612e-14	47.0292
																															MI	12 Phnx_OfMd_Conf-StPt22_Ins5mm_MI.csv	0.598092	64.7021
																																12 Phnx_OfMd_Conf-StPt22_Ins10mm_MI.csv	0.151158	61.1966
																																12 Phnx_OfMd_Conf-StPt22_Ins15mm_MI.csv	0.0568279	62.6434
																																12 Phnx_OfMd_Conf-StPt22_Ins20mm_MI.csv	0.0216181	65.1914
																																12 Phnx_OfMd_Conf-StPt24_Ins5mm_MI.csv	0.593086	54.2098
																																12 Phnx_OfMd_Conf-StPt24_Ins10mm_MI.csv	0.149789	52.5246
																																12 Phnx_OfMd_Conf-StPt24_Ins15mm_MI.csv	0.055618	54.5235
																																12 Phnx_OfMd_Conf-StPt24_Ins20mm_MI.csv	0.0196784	57.3482
																																12 Phnx_OfMd_Conf-StPt26_Ins5mm_MI.csv	0.592677	44.7452
																																12 Phnx_OfMd_Conf-StPt26_Ins10mm_MI.csv	0.14926	44.3439
																																12 Phnx_OfMd_Conf-StPt26_Ins15mm_MI.csv	0.0549648	46.7641
																																12 Phnx_OfMd_Conf-StPt26_Ins20mm_MI.csv	0.0185284	49.7389
																																12 Phnx_OfMd_Conf-StPt28_Ins5mm_MI.csv	0.592584	36.2591
																																12 Phnx_OfMd_Conf-StPt28_Ins10mm_MI.csv	0.149088	36.8243
																																12 Phnx_OfMd_Conf-StPt28_Ins15mm_MI.csv	0.0546322	39.4369
																																12 Phnx_OfMd_Conf-StPt28_Ins20mm_MI.csv	0.0183524	42.4948
																																12 Phnx_OfMd_Conf-StPt30_Ins5mm_MI.csv	0.592569	28.6649
																																12 Phnx_OfMd_Conf-StPt30_Ins10mm_MI.csv	0.14908	30
																																12 Phnx_OfMd_Conf-StPt30_Ins15mm_MI.csv	0.0545747	32.6397
																																12 Phnx_OfMd_Conf-StPt30_Ins20mm_MI.csv	0.0183302	35.6151
																															MIMI	12 Phnx_OfMd_Conf-StPt22_Ins5mm_MIMI.csv	0.205849	78.8769
																																12 Phnx_OfMd_Conf-StPt22_Ins10mm_MIMI.csv	0.0267131	72.38
																																12 Phnx_OfMd_Conf-StPt22_Ins15mm_MIMI.csv	0.00541914	70.0595
																																12 Phnx_OfMd_Conf-StPt22_Ins20mm_MIMI.csv	0.000471012	69.2226
																																12 Phnx_OfMd_Conf-StPt24_Ins5mm_MIMI.csv	0.19989	65.9823
																																12 Phnx_OfMd_Conf-StPt24_Ins10mm_MIMI.csv	0.0220369	61.9753
																																12 Phnx_OfMd_Conf-StPt24_Ins15mm_MIMI.csv	0.0027041	61.0512
																																12 Phnx_OfMd_Conf-StPt24_Ins20mm_MIMI.csv	2.13858e-13	61.0326
																																12 Phnx_OfMd_Conf-StPt26_Ins5mm_MIMI.csv	0.19822	54.364
																																12 Phnx_OfMd_Conf-StPt26_Ins10mm_MIMI.csv	0.0197792	52.1846
																																12 Phnx_OfMd_Conf-StPt26_Ins15mm_MIMI.csv	0.00168705	52.3564
																																12 Phnx_OfMd_Conf-StPt26_Ins20mm_MIMI.csv	9.11105e-14	52.9803
																																12 Phnx_OfMd_Conf-StPt28_Ins5mm_MIMI.csv	0.197306	43.7688
																																12 Phnx_OfMd_Conf-StPt28_Ins10mm_MIMI.csv	0.0192794	43.4792
																																12 Phnx_OfMd_Conf-StPt28_Ins15mm_MIMI.csv	0.00133992	44.1479
																																12 Phnx_OfMd_Conf-StPt28_Ins20mm_MIMI.csv	5.5084e-14	45.2716
																																12 Phnx_OfMd_Conf-StPt30_Ins5mm_MIMI.csv	0.196931	34.5698
																																12 Phnx_OfMd_Conf-StPt30_Ins10mm_MIMI.csv	0.0192445	35.4658
																																12 Phnx_OfMd_Conf-StPt30_Ins15mm_MIMI.csv	0.00120247	36.6883
																																12 Phnx_OfMd_Conf-StPt30_Ins20mm_MIMI.csv	3.61893e-14	37.9778

## Sheet: M_I_M
12 Phnx_OfMod										point of thermal inflexion for various insulation thickneses
	CITY	CASE NUMBER	Setpoint	Insulation thickness	U-value (W/m².k)	Heating Load	Cooling Load (kWh/m².yr)			insulation Thickness	corrosponding Setpoint	0 mm Energy	0mm-(X)mm	(E) saving %			12 Phnx_OfMod	DFLT- MIM							M01 - 100mm brick	Insulation Board
	DFLT- MIM	TCSN-22-0	22°C	0	4.45	11.3367	116.459			05cm	22	116.459	8.76155	0.0752331			05 cm	24.5612	0					thick(m)	0.2	0.1
		TCSN-22-5		5	0.529	0.330632	107.697				24	90.5952	1.38272	0.0152626			10 cm	25.391	0					cond (W/m.K)	0.89	0.03
		TCSN-22-10		10	0.281	0.000171106	101.126				26	68.7025	-3.7247	-0.0542149			15 cm	25.5381	0					R-value	0.224719	3.33333
		TCSN-22-15		15	0.191	3.94642e-13	98.1415				28	50.3283	-7.03888	-0.139859			20 cm	25.5028	0
		TCSN-22-20		20	0.145	4.12293e-13	96.4842				30	34.7182	-9.73645	-0.280443										ƩR-value	3.55805
		TCSN-24-0	24°C	0	4.45	11.3097	90.5952			10cm	22	116.459	15.3327	0.131658										U-value	0.281053
		TCSN-24-5		5	0.529	0.316885	89.2125				24	90.5952	5.56366	0.0614123
		TCSN-24-10		10	0.281	2.44197e-13	85.0316				26	68.7025	-2.21884	-0.0322963
		TCSN-24-15		15	0.191	2.50552e-13	83.7778				28	50.3283	-7.64196	-0.151842
		TCSN-24-20		20	0.145	2.7109e-13	83.3946				30	34.7182	-11.5429	-0.332475
		TCSN-26-0	26°C	0	4.45	11.3036	68.7025			15cm	22	116.459	18.3172	0.157285
		TCSN-26-5		5	0.529	0.315072	72.4272				24	90.5952	6.81741	0.0752513
		TCSN-26-10		10	0.281	1.03698e-13	70.9214				26	68.7025	-1.77679	-0.0258621
		TCSN-26-15		15	0.191	1.12841e-13	70.4793				28	50.3283	-8.47809	-0.168456
		TCSN-26-20		20	0.145	1.17704e-13	70.8474				30	34.7182	-13.1434	-0.378575
		TCSN-28-0	28°C	0	4.45	11.303	50.3283			20cm	22	116.459	19.9745	0.171516
		TCSN-28-5		5	0.529	0.314906	57.3671				24	90.5952	7.20063	0.0794814
		TCSN-28-10		10	0.281	5.97662e-14	57.9702				26	68.7025	-2.14486	-0.0312195
		TCSN-28-15		15	0.191	6.67791e-14	58.8064				28	50.3283	-9.24888	-0.183771
		TCSN-28-20		20	0.145	7.50466e-14	59.5771				30	34.7182	-14.6404	-0.421692
		TCSN-30-0	30°C	0	4.45	11.3028	34.7182
		TCSN-30-5		5	0.529	0.314906	44.4546				max		19.9745	0.171516
		TCSN-30-10		10	0.281	3.57584e-14	46.2611				min		-14.6404	-0.421692
		TCSN-30-15		15	0.191	4.0942e-14	47.8616						for PTI
		TCSN-30-20		20	0.145	4.65697e-14	49.3585
					max	11.3367	116.459
					Min	3.57584e-14	34.7182
							For Load
									24.5612
																						25.391
									25.5381
																						25.5028

## Sheet: I_M
										point of thermal inflexion for various insulation thickneses
	CITY	CASE NUMBER	Setpoint	Insulation thickness	U-value (W/m².k)	Heating Load	Cooling Load (kWh/m².yr)			insulation Thickness	corrosponding Setpoint	0 mm Energy	0mm-(X)mm	(E) saving %			12 Phnx_OfMod	IM							M01 - 100mm brick	Insulation Board
	IM	TCSN-22-0	22°C	0	4.45	11.3367	116.459			05cm	22	116.459	13.9446	0.119738			05 cm	26.2213	0					thick(m)	0.2	0.1
		TCSN-22-5		5	0.529	0.274662	102.514				24	90.5952	6.08962	0.0672179			10 cm	26.5813	0					cond (W/m.K)	0.89	0.03
		TCSN-22-10		10	0.281	0.000136209	96.5237				26	68.7025	0.61275	0.00891888			15 cm	26.4398	0					R-value	0.224719	3.33333
		TCSN-22-15		15	0.191	3.72968e-13	94.3564				28	50.3283	-3.50582	-0.0696591			20 cm	26.2362	0
		TCSN-22-20		20	0.145	3.88704e-13	93.271				30	34.7182	-6.78955	-0.195562										ƩR-value	3.55805
		TCSN-24-0	24°C	0	4.45	11.3097	90.5952			10cm	22	116.459	19.935	0.171177										U-value	0.281053
		TCSN-24-5		5	0.529	0.25263	84.5056				24	90.5952	9.90649	0.109349
		TCSN-24-10		10	0.281	2.12467e-13	80.6887				26	68.7025	1.82476	0.0265603
		TCSN-24-15		15	0.191	2.32782e-13	79.9443				28	50.3283	-3.94392	-0.0783639
		TCSN-24-20		20	0.145	2.48233e-13	80.1524				30	34.7182	-8.68441	-0.25014
		TCSN-26-0	26°C	0	4.45	11.3036	68.7025			15cm	22	116.459	22.1023	0.189786
		TCSN-26-5		5	0.529	0.247375	68.0898				24	90.5952	10.6509	0.117566
		TCSN-26-10		10	0.281	8.64116e-14	66.8778				26	68.7025	1.72912	0.0251683
		TCSN-26-15		15	0.191	9.86225e-14	66.9734				28	50.3283	-5.1778	-0.102881
		TCSN-26-20		20	0.145	1.03987e-13	67.5865				30	34.7182	-10.2364	-0.294844
		TCSN-28-0	28°C	0	4.45	11.303	50.3283			20cm	22	116.459	23.1877	0.199107
		TCSN-28-5		5	0.529	0.246644	53.8341				24	90.5952	10.4428	0.115269
		TCSN-28-10		10	0.281	4.77707e-14	54.2722				26	68.7025	1.11605	0.0162447
		TCSN-28-15		15	0.191	5.6872e-14	55.5061				28	50.3283	-6.35242	-0.12622
		TCSN-28-20		20	0.145	6.31237e-14	56.6807				30	34.7182	-11.9297	-0.343615
		TCSN-30-0	30°C	0	4.45	11.3028	34.7182
		TCSN-30-5		5	0.529	0.246626	41.5077				max		23.1877	0.199107
		TCSN-30-10		10	0.281	2.78201e-14	43.4026				min		-11.9297	-0.343615
		TCSN-30-15		15	0.191	3.39728e-14	44.9546						for PTI
		TCSN-30-20		20	0.145	3.78991e-14	46.6478
					max	11.3367	116.459
					Min	2.78201e-14	34.7182
							For Load
									26.2213
																						26.5813
									26.4398
																						26.2362

## Sheet: I_M_I
										point of thermal inflexion for various insulation thickneses
	CITY	CASE NUMBER	Setpoint	Insulation thickness	U-value (W/m².k)	Heating Load	Cooling Load (kWh/m².yr)			insulation Thickness	corrosponding Setpoint	0 mm Energy	0mm-(X)mm	(E) saving %			12 Phnx_OfMod	IMI							M01 - 100mm brick	Insulation Board
	IMI	TCSN-22-0	22°C	0	4.45	11.3367	116.459			05cm	22	116.459	40.2261	0.34541			05 cm	30.7351	0					thick(m)	0.2	0.1
		TCSN-22-5		5	0.529	0.184009	76.2327				24	90.5952	27.0594	0.298685			10 cm	30.4045	0					cond (W/m.K)	0.89	0.03
		TCSN-22-10		10	0.281	0.0338864	69.95				26	68.7025	16.4616	0.239607			15 cm	29.9685	0					R-value	0.224719	3.33333
		TCSN-22-15		15	0.191	0.00898269	68.0162				28	50.3283	8.39231	0.166751			20 cm	29.5541	0
		TCSN-22-20		20	0.145	0.00133354	67.4814				30	34.7182	1.65153	0.0475696										ƩR-value	3.55805
		TCSN-24-0	24°C	0	4.45	11.3097	90.5952			10cm	22	116.459	46.5087	0.399358										U-value	0.281053
		TCSN-24-5		5	0.529	0.176461	63.5358				24	90.5952	30.9944	0.34212
		TCSN-24-10		10	0.281	0.028508	59.6008				26	68.7025	18.7782	0.273326
		TCSN-24-15		15	0.191	0.00552427	59.0465				28	50.3283	8.90454	0.176929
		TCSN-24-20		20	0.145	3.47984e-05	59.3064				30	34.7182	1.06604	0.0307055
		TCSN-26-0	26°C	0	4.45	11.3036	68.7025			15cm	22	116.459	48.4425	0.415963
		TCSN-26-5		5	0.529	0.175296	52.2409				24	90.5952	31.5487	0.348238
		TCSN-26-10		10	0.281	0.0257535	49.9244				26	68.7025	18.2984	0.266343
		TCSN-26-15		15	0.191	0.00360815	50.4041				28	50.3283	8.05378	0.160025
		TCSN-26-20		20	0.145	8.317e-14	51.2829				30	34.7182	-0.268302	-0.00772801
		TCSN-28-0	28°C	0	4.45	11.303	50.3283			20cm	22	116.459	48.9773	0.420555
		TCSN-28-5		5	0.529	0.17496	41.936				24	90.5952	31.2888	0.34537
		TCSN-28-10		10	0.281	0.0250499	41.4237				26	68.7025	17.4196	0.253552
		TCSN-28-15		15	0.191	0.00259956	42.2745				28	50.3283	6.70946	0.133314
		TCSN-28-20		20	0.145	4.8318e-14	43.6188				30	34.7182	-1.69834	-0.0489179
		TCSN-30-0	30°C	0	4.45	11.3028	34.7182
		TCSN-30-5		5	0.529	0.17485	33.0666				max		48.9773	0.420555
		TCSN-30-10		10	0.281	0.0249216	33.6521				min		-1.69834	-0.0489179
		TCSN-30-15		15	0.191	0.00227067	34.9865						for PTI
		TCSN-30-20		20	0.145	3.47043e-14	36.4165
					max	11.3367	116.459
					Min	3.47043e-14	33.0666
							For Load
								II	30.7351
																						30.4045	II
									29.9685
																						29.5541

## Sheet: I_M_I_M
										point of thermal inflexion for various insulation thickneses
	CITY	CASE NUMBER	Setpoint	Insulation thickness	U-value (W/m².k)	Heating Load	Cooling Load (kWh/m².yr)			insulation Thickness	corrosponding Setpoint	0 mm Energy	0mm-(X)mm	(E) saving %			12 Phnx_OfMod	IMIM							M01 - 100mm brick	Insulation Board
	IMIM	TCSN-22-0	22°C	0	4.45	11.3367	116.459			05cm	22	116.459	12.3726	0.10624			05 cm	25.6617	0					thick(m)	0.2	0.1
		TCSN-22-5		5	0.529	0.289819	104.086				24	90.5952	4.53692	0.0500791			10 cm	26.3099	0					cond (W/m.K)	0.89	0.03
		TCSN-22-10		10	0.281	0.000917057	97.3607				26	68.7025	-0.831071	-0.0120967			15 cm	26.2814	0					R-value	0.224719	3.33333
		TCSN-22-15		15	0.191	3.75759e-13	94.8746				28	50.3283	-4.71523	-0.0936894			20 cm	26.1212	0
		TCSN-22-20		20	0.145	3.97058e-13	93.629				30	34.7182	-7.86306	-0.226483										ƩR-value	3.55805
		TCSN-24-0	24°C	0	4.45	11.3097	90.5952			10cm	22	116.459	19.098	0.163989										U-value	0.281053
		TCSN-24-5		5	0.529	0.278839	86.0583				24	90.5952	9.03465	0.0997255
		TCSN-24-10		10	0.281	0.00027348	81.5606				26	68.7025	0.965689	0.0140561
		TCSN-24-15		15	0.191	2.32016e-13	80.5545				28	50.3283	-4.77521	-0.0948813
		TCSN-24-20		20	0.145	2.49298e-13	80.5798				30	34.7182	-9.30757	-0.268089
		TCSN-26-0	26°C	0	4.45	11.3036	68.7025			15cm	22	116.459	21.5841	0.185337
		TCSN-26-5		5	0.529	0.277	69.5336				24	90.5952	10.0407	0.11083
		TCSN-26-10		10	0.281	0.00012707	67.7368				26	68.7025	1.1529	0.0167811
		TCSN-26-15		15	0.191	1.00695e-13	67.5496				28	50.3283	-5.70841	-0.113424
		TCSN-26-20		20	0.145	1.06117e-13	68.0885				30	34.7182	-10.7304	-0.309071
		TCSN-28-0	28°C	0	4.45	11.303	50.3283			20cm	22	116.459	22.8297	0.196032
		TCSN-28-5		5	0.529	0.276786	55.0435				24	90.5952	10.0154	0.110551
		TCSN-28-10		10	0.281	6.87976e-05	55.1035				26	68.7025	0.61399	0.00893693
		TCSN-28-15		15	0.191	5.78462e-14	56.0367				28	50.3283	-6.73745	-0.13387
		TCSN-28-20		20	0.145	6.44812e-14	57.0657				30	34.7182	-12.3111	-0.354601
		TCSN-30-0	30°C	0	4.45	11.3028	34.7182
		TCSN-30-5		5	0.529	0.276786	42.5812				max		22.8297	0.196032
		TCSN-30-10		10	0.281	5.7713e-05	44.0257				min		-12.3111	-0.354601
		TCSN-30-15		15	0.191	3.46831e-14	45.4485						for PTI
		TCSN-30-20		20	0.145	3.82612e-14	47.0292
					max	11.3367	116.459
					Min	3.46831e-14	34.7182
							For Load
									25.6617
																						26.3099
									26.2814
																						26.1212
											IN SOME CASES //// the increase of insulation level in the infected cases exacerbatemakes the PTI { it even worse} --> meanign that a retrofit by adding insualtion is devistating

## Sheet: M_I
										point of thermal inflexion for various insulation thickneses
	CITY	CASE NUMBER	Setpoint	Insulation thickness	U-value (W/m².k)	Heating Load	Cooling Load (kWh/m².yr)			insulation Thickness	corrosponding Setpoint	0 mm Energy	0mm-(X)mm	(E) saving %			12 Phnx_OfMod	MI							M01 - 100mm brick	Insulation Board
	MI	TCSN-22-0	22°C	0	4.45	11.3367	116.459			05cm	22	116.459	51.7566	0.44442			05 cm	32.503	0					thick(m)	0.2	0.1
		TCSN-22-5		5	0.529	0.598092	64.7021				24	90.5952	36.3855	0.401627			10 cm	31.6684	0					cond (W/m.K)	0.89	0.03
		TCSN-22-10		10	0.281	0.151158	61.1966				26	68.7025	23.9574	0.348712			15 cm	30.7092	0					R-value	0.224719	3.33333
		TCSN-22-15		15	0.191	0.0568279	62.6434				28	50.3283	14.0692	0.279548			20 cm	29.7808	0
		TCSN-22-20		20	0.145	0.0216181	65.1914				30	34.7182	6.05329	0.174355										ƩR-value	3.55805
		TCSN-24-0	24°C	0	4.45	11.3097	90.5952			10cm	22	116.459	55.2621	0.474521										U-value	0.281053
		TCSN-24-5		5	0.529	0.593086	54.2098				24	90.5952	38.0706	0.420228
		TCSN-24-10		10	0.281	0.149789	52.5246				26	68.7025	24.3586	0.354552
		TCSN-24-15		15	0.191	0.055618	54.5235				28	50.3283	13.504	0.268319
		TCSN-24-20		20	0.145	0.0196784	57.3482				30	34.7182	4.71817	0.135899
		TCSN-26-0	26°C	0	4.45	11.3036	68.7025			15cm	22	116.459	53.8153	0.462098
		TCSN-26-5		5	0.529	0.592677	44.7452				24	90.5952	36.0717	0.398163
		TCSN-26-10		10	0.281	0.14926	44.3439				26	68.7025	21.9384	0.319325
		TCSN-26-15		15	0.191	0.0549648	46.7641				28	50.3283	10.8914	0.216407
		TCSN-26-20		20	0.145	0.0185284	49.7389				30	34.7182	2.07844	0.0598662
		TCSN-28-0	28°C	0	4.45	11.303	50.3283			20cm	22	116.459	51.2673	0.440219
		TCSN-28-5		5	0.529	0.592584	36.2591				24	90.5952	33.2471	0.366985
		TCSN-28-10		10	0.281	0.149088	36.8243				26	68.7025	18.9636	0.276025
		TCSN-28-15		15	0.191	0.0546322	39.4369				28	50.3283	7.83347	0.155647
		TCSN-28-20		20	0.145	0.0183524	42.4948				30	34.7182	-0.896894	-0.0258336
		TCSN-30-0	30°C	0	4.45	11.3028	34.7182
		TCSN-30-5		5	0.529	0.592569	28.6649				max		55.2621	0.474521
		TCSN-30-10		10	0.281	0.14908	30				min		-0.896894	-0.0258336
		TCSN-30-15		15	0.191	0.0545747	32.6397						for PTI
		TCSN-30-20		20	0.145	0.0183302	35.6151
					max	11.3367	116.459
					Min	0.0183302	28.6649
							For Load
								II	32.503
																						31.6684	II
								II	30.7092
																						29.7808

## Sheet: M_I_M_I
										point of thermal inflexion for various insulation thickneses
	CITY	CASE NUMBER	Setpoint	Insulation thickness	U-value (W/m².k)	Heating Load	Cooling Load (kWh/m².yr)			insulation Thickness	corrosponding Setpoint	0 mm Energy	0mm-(X)mm	(E) saving %			12 Phnx_OfMod	MIMI							M01 - 100mm brick	Insulation Board
	MIMI	TCSN-22-0	22°C	0	4.45	11.3367	116.459			05cm	22	116.459	37.5818	0.322705			05 cm	30.1347	0					thick(m)	0.2	0.1
		TCSN-22-5		5	0.529	0.205849	78.8769				24	90.5952	24.6129	0.27168			10 cm	29.7804	0					cond (W/m.K)	0.89	0.03
		TCSN-22-10		10	0.281	0.0267131	72.38				26	68.7025	14.3386	0.208705			15 cm	29.4493	0					R-value	0.224719	3.33333
		TCSN-22-15		15	0.191	0.00541914	70.0595				28	50.3283	6.55949	0.130334			20 cm	29.1127	0
		TCSN-22-20		20	0.145	0.000471012	69.2226				30	34.7182	0.148345	0.00427284										ƩR-value	3.55805
		TCSN-24-0	24°C	0	4.45	11.3097	90.5952			10cm	22	116.459	44.0787	0.378492										U-value	0.281053
		TCSN-24-5		5	0.529	0.19989	65.9823				24	90.5952	28.6199	0.31591
		TCSN-24-10		10	0.281	0.0220369	61.9753				26	68.7025	16.5179	0.240427
		TCSN-24-15		15	0.191	0.0027041	61.0512				28	50.3283	6.84911	0.136089
		TCSN-24-20		20	0.145	2.13858e-13	61.0326				30	34.7182	-0.747592	-0.0215332
		TCSN-26-0	26°C	0	4.45	11.3036	68.7025			15cm	22	116.459	46.3992	0.398417
		TCSN-26-5		5	0.529	0.19822	54.364				24	90.5952	29.544	0.32611
		TCSN-26-10		10	0.281	0.0197792	52.1846				26	68.7025	16.3461	0.237926
		TCSN-26-15		15	0.191	0.00168705	52.3564				28	50.3283	6.18037	0.122801
		TCSN-26-20		20	0.145	9.11105e-14	52.9803				30	34.7182	-1.97016	-0.0567474
		TCSN-28-0	28°C	0	4.45	11.303	50.3283			20cm	22	116.459	47.2361	0.405604
		TCSN-28-5		5	0.529	0.197306	43.7688				24	90.5952	29.5626	0.326315
		TCSN-28-10		10	0.281	0.0192794	43.4792				26	68.7025	15.7222	0.228844
		TCSN-28-15		15	0.191	0.00133992	44.1479				28	50.3283	5.05667	0.100474
		TCSN-28-20		20	0.145	5.5084e-14	45.2716				30	34.7182	-3.25961	-0.0938879
		TCSN-30-0	30°C	0	4.45	11.3028	34.7182
		TCSN-30-5		5	0.529	0.196931	34.5698				max		47.2361	0.405604
		TCSN-30-10		10	0.281	0.0192445	35.4658				min		-3.25961	-0.0938879
		TCSN-30-15		15	0.191	0.00120247	36.6883						for PTI
		TCSN-30-20		20	0.145	3.61893e-14	37.9778
					max	11.3367	116.459
					Min	3.61893e-14	34.5698
							For Load
								II	30.1347
																						29.7804
									29.4493
																						29.1127
											IN SOME CASES //// the increase of insulation level in the infected cases exacerbatemakes the PTI { it even worse} --> meanign that a retrofit by adding insualtion is devistating

## Sheet: SUMMARY OF PTI
	PTI for all configiration at different insualtion thicknesse											the A case [Tm~Ins~Tm] as arefrence
	Base M-I-M	I-M	I-M-I	I-M-I-M	M-I	M-I-M-I		Max	Min	Range			Base M-I-M	I-M	I-M-I	I-M-I-M	M-I	M-I-M-I
5cm	24.5612	26.2213	30.7351	25.6617	32.503	30.1347		32.503	24.5612	7.94179		5cm	0	1.66011	6.17395	1.10052	7.94179	5.57347
10cm	25.391	26.5813	30.4045	26.3099	31.6684	29.7804		31.6684	25.391	6.2774		10cm	0	1.1903	5.01357	0.918959	6.2774	4.38946
15cm	25.5381	26.4398	29.9685	26.2814	30.7092	29.4493		30.7092	25.5381	5.17112		15cm	0	0.901743	4.43049	0.74335	5.17112	3.91129
20cm	25.5028	26.2362	29.5541	26.1212	29.7808	29.1127		29.7808	25.5028	4.27798		20cm	0	0.733372	4.05128	0.618411	4.27798	3.60991
								32.503	24.5612	7.94179
