# Supplementary material for: Data on anti-insulation detection via Point of Thermal Inflexion (PTI) in 1248 cases; 13 climates, four occupancy profiles, six wall configurations and four insulation levels
Source: Data Brief. 2017 Apr 15;12:333–5. doi: 10.1016/j.dib.2017.04.016 (PMC5412003; doi:10.1016/j.dib.2017.04.016)
Supplement: Supplementary file 3 — Supplementary material [file mmc3.zip › all 52 cases/17 Mphs_Res.xlsx]

## Sheet: 13 Mphs_ResTYP CONF DATA
CITY	CASE NUMBER	Setpoint	Insulation thickness	U-value (W/m².k)	Heating Load	Cooling Load (kWh/m².yr)		CITY	CASE NUMBER	Setpoint	Insulation thickness	U-value (W/m².k)	Heating Load	Cooling Load (kWh/m².yr)		CITY	CASE NUMBER	Setpoint	Insulation thickness	U-value (W/m².k)	Heating Load	Cooling Load (kWh/m².yr)			filename	heating(PXInsu)	cooling(PXInsu)					filename	heating(PXInsu)	cooling(PXInsu)
Dflt - MIM		22°C	0	4.45	95.3504	160.621		out I-M		22°C	0	4.45	95.3504	160.621		out I-M-I		22°C	0	4.45	95.3504	160.621		MIM	13b Mphs_ResTYP_xxIns-StPt22_Ins5mm.csv	24.6597	108.885				IM	13b Mphs_ResTYP_Con-StPt22_Ins5mm_IM.csv	24.9881	102.379
			5	0.529	24.6597	108.885					5	0.529	24.9881	102.379					5	0.529	19.674	101.243			13b Mphs_ResTYP_xxIns-StPt22_Ins10mm.csv	12.5295	99.2416					13b Mphs_ResTYP_Con-StPt22_Ins10mm_IM.csv	12.2578	94.6021
			10	0.281	12.5295	99.2416					10	0.281	12.2578	94.6021					10	0.281	8.97193	94.4969			13b Mphs_ResTYP_xxIns-StPt22_Ins15mm.csv	7.77647	95.6403					13b Mphs_ResTYP_Con-StPt22_Ins15mm_IM.csv	7.23993	91.9364
			15	0.191	7.77647	95.6403					15	0.191	7.23993	91.9364					15	0.191	5.65792	92.9939			13b Mphs_ResTYP_xxIns-StPt22_Ins20mm.csv	5.39835	93.9324					13b Mphs_ResTYP_Con-StPt22_Ins20mm_IM.csv	4.7485	90.8787
			20	0.145	5.39835	93.9324					20	0.145	4.7485	90.8787					20	0.145	4.41513	92.8587			13b Mphs_ResTYP_xxIns-StPt24_Ins5mm.csv	24.5251	86.7232					13b Mphs_ResTYP_Con-StPt24_Ins5mm_IM.csv	24.8998	80.8645
		24°C	0	4.45	95.1679	118.486				24°C	0	4.45	95.1679	118.486				24°C	0	4.45	95.1679	118.486			13b Mphs_ResTYP_xxIns-StPt24_Ins10mm.csv	12.3427	81.6266					13b Mphs_ResTYP_Con-StPt24_Ins10mm_IM.csv	12.1245	77.1469
			5	0.529	24.5251	86.7232					5	0.529	24.8998	80.8645					5	0.529	19.5396	81.1197			13b Mphs_ResTYP_xxIns-StPt24_Ins15mm.csv	7.5701	80.2215					13b Mphs_ResTYP_Con-StPt24_Ins15mm_IM.csv	6.8883	76.7207
			10	0.281	12.3427	81.6266					10	0.281	12.1245	77.1469					10	0.281	8.75486	78.3492			13b Mphs_ResTYP_xxIns-StPt24_Ins20mm.csv	5.14199	79.6926					13b Mphs_ResTYP_Con-StPt24_Ins20mm_IM.csv	4.40137	76.7452
			15	0.191	7.5701	80.2215					15	0.191	6.8883	76.7207					15	0.191	5.40096	78.3662			13b Mphs_ResTYP_xxIns-StPt26_Ins5mm.csv	24.4897	66.3758					13b Mphs_ResTYP_Con-StPt26_Ins5mm_IM.csv	24.8806	61.4321
			20	0.145	5.14199	79.6926					20	0.145	4.40137	76.7452					20	0.145	4.12039	79.0064			13b Mphs_ResTYP_xxIns-StPt26_Ins10mm.csv	12.3144	64.855					13b Mphs_ResTYP_Con-StPt26_Ins10mm_IM.csv	12.0953	60.981
		26°C	0	4.45	95.1294	83.4309				26°C	0	4.45	95.1294	83.4309				26°C	0	4.45	95.1294	83.4309			13b Mphs_ResTYP_xxIns-StPt26_Ins15mm.csv	7.55092	65.1692					13b Mphs_ResTYP_Con-StPt26_Ins15mm_IM.csv	6.82632	61.8256
			5	0.529	24.4897	66.3758					5	0.529	24.8806	61.4321					5	0.529	19.5258	62.5944			13b Mphs_ResTYP_xxIns-StPt26_Ins20mm.csv	5.132	65.8875					13b Mphs_ResTYP_Con-StPt26_Ins20mm_IM.csv	4.33094	62.9288
			10	0.281	12.3144	64.855					10	0.281	12.0953	60.981					10	0.281	8.71036	62.8889			13b Mphs_ResTYP_xxIns-StPt28_Ins5mm.csv	24.4833	48.2872					13b Mphs_ResTYP_Con-StPt28_Ins5mm_IM.csv	24.8805	44.0264
			15	0.191	7.55092	65.1692					15	0.191	6.82632	61.8256					15	0.191	5.2886	64.5836			13b Mphs_ResTYP_xxIns-StPt28_Ins10mm.csv	12.3118	49.2097					13b Mphs_ResTYP_Con-StPt28_Ins10mm_IM.csv	12.0828	45.9198
			20	0.145	5.132	65.8875					20	0.145	4.33094	62.9288					20	0.145	3.98206	66.0008			13b Mphs_ResTYP_xxIns-StPt28_Ins15mm.csv	7.54773	50.9443					13b Mphs_ResTYP_Con-StPt28_Ins15mm_IM.csv	6.80173	48.0114
		28°C	0	4.45	95.1237	53.7014				28°C	0	4.45	95.1237	53.7014				28°C	0	4.45	95.1237	53.7014			13b Mphs_ResTYP_xxIns-StPt28_Ins20mm.csv	5.1265	52.3056					13b Mphs_ResTYP_Con-StPt28_Ins20mm_IM.csv	4.28733	49.8407
			5	0.529	24.4833	48.2872					5	0.529	24.8805	44.0264					5	0.529	19.5231	45.7427			13b Mphs_ResTYP_xxIns-StPt30_Ins5mm.csv	24.4833	32.1443					13b Mphs_ResTYP_Con-StPt30_Ins5mm_IM.csv	24.8805	28.1966
			10	0.281	12.3118	49.2097					10	0.281	12.0828	45.9198					10	0.281	8.6989	48.4604			13b Mphs_ResTYP_xxIns-StPt30_Ins10mm.csv	12.3116	35.627					13b Mphs_ResTYP_Con-StPt30_Ins10mm_IM.csv	12.0824	32.7203
			15	0.191	7.54773	50.9443					15	0.191	6.80173	48.0114					15	0.191	5.26094	51.1691			13b Mphs_ResTYP_xxIns-StPt30_Ins15mm.csv	7.54674	37.9136					13b Mphs_ResTYP_Con-StPt30_Ins15mm_IM.csv	6.79314	35.5769
			20	0.145	5.1265	52.3056					20	0.145	4.28733	49.8407					20	0.145	3.93352	53.3908			13b Mphs_ResTYP_xxIns-StPt30_Ins20mm.csv	5.1251	39.8496					13b Mphs_ResTYP_Con-StPt30_Ins20mm_IM.csv	4.26442	37.588
		30°C	0	4.45	95.1225	30.7321				30°C	0	4.45	95.1225	30.7321				30°C	0	4.45	95.1225	30.7321									IMI	13b Mphs_ResTYP_Con-StPt22_Ins5mm_IMI.csv	19.674	101.243
			5	0.529	24.4833	32.1443					5	0.529	24.8805	28.1966					5	0.529	19.5231	30.8862										13b Mphs_ResTYP_Con-StPt22_Ins10mm_IMI.csv	8.97193	94.4969
			10	0.281	12.3116	35.627					10	0.281	12.0824	32.7203					10	0.281	8.69658	35.5359										13b Mphs_ResTYP_Con-StPt22_Ins15mm_IMI.csv	5.65792	92.9939
			15	0.191	7.54674	37.9136					15	0.191	6.79314	35.5769					15	0.191	5.25382	38.8947										13b Mphs_ResTYP_Con-StPt22_Ins20mm_IMI.csv	4.41513	92.8587
			20	0.145	5.1251	39.8496					20	0.145	4.26442	37.588					20	0.145	3.91661	41.4407										13b Mphs_ResTYP_Con-StPt24_Ins5mm_IMI.csv	19.5396	81.1197
																																13b Mphs_ResTYP_Con-StPt24_Ins10mm_IMI.csv	8.75486	78.3492
																																13b Mphs_ResTYP_Con-StPt24_Ins15mm_IMI.csv	5.40096	78.3662
																																13b Mphs_ResTYP_Con-StPt24_Ins20mm_IMI.csv	4.12039	79.0064
CITY	CASE NUMBER	Setpoint	Insulation thickness	U-value (W/m².k)	Heating Load	Cooling Load (kWh/m².yr)		CITY	CASE NUMBER	Setpoint	Insulation thickness	U-value (W/m².k)	Heating Load	Cooling Load (kWh/m².yr)		CITY	CASE NUMBER	Setpoint	Insulation thickness	U-value (W/m².k)	Heating Load	Cooling Load (kWh/m².yr)										13b Mphs_ResTYP_Con-StPt26_Ins5mm_IMI.csv	19.5258	62.5944
out I-M-I-M		22°C	0	4.45	95.3504	160.621		out M-I		22°C	0	4.45	95.3504	160.621		out M-I-M-I		22°C	0	4.45	95.3504	160.621		00mm Insulation	13b Mphs_ResTYP_00Insu-StPt22_Ins00mm.csv	95.3504	160.621					13b Mphs_ResTYP_Con-StPt26_Ins10mm_IMI.csv	8.71036	62.8889
			5	0.529	25.0962	103.266					5	0.529	18.1286	108.48					5	0.529	19.5867	106.836			13b Mphs_ResTYP_00Insu-StPt24_Ins00mm.csv	95.1679	118.486					13b Mphs_ResTYP_Con-StPt26_Ins15mm_IMI.csv	5.2886	64.5836
			10	0.281	12.4267	94.8442					10	0.281	9.69508	102.412					10	0.281	9.22074	98.5277			13b Mphs_ResTYP_00Insu-StPt26_Ins00mm.csv	95.1294	83.4309					13b Mphs_ResTYP_Con-StPt26_Ins20mm_IMI.csv	3.98206	66.0008
			15	0.191	7.4589	92.0141					15	0.191	7.19571	100.097					15	0.191	5.91631	96.1313			13b Mphs_ResTYP_00Insu-StPt28_Ins00mm.csv	95.1237	53.7014					13b Mphs_ResTYP_Con-StPt28_Ins5mm_IMI.csv	19.5231	45.7427
			20	0.145	4.98417	90.8932					20	0.145	5.9414	98.5839					20	0.145	4.60414	95.3642			13b Mphs_ResTYP_00Insu-StPt30_Ins00mm.csv	95.1225	30.7321					13b Mphs_ResTYP_Con-StPt28_Ins10mm_IMI.csv	8.6989	48.4604
		24°C	0	4.45	95.1679	118.486				24°C	0	4.45	95.1679	118.486				24°C	0	4.45	95.1679	118.486										13b Mphs_ResTYP_Con-StPt28_Ins15mm_IMI.csv	5.26094	51.1691
			5	0.529	25.0281	81.7605					5	0.529	18.0517	88.238					5	0.529	19.4479	86.1931										13b Mphs_ResTYP_Con-StPt28_Ins20mm_IMI.csv	3.93352	53.3908
			10	0.281	12.1228	77.5256					10	0.281	9.60335	86.0368					10	0.281	9.03896	82.1129										13b Mphs_ResTYP_Con-StPt30_Ins5mm_IMI.csv	19.5231	30.8862
			15	0.191	7.14921	76.8901					15	0.191	7.07188	85.4381					15	0.191	5.69046	81.3957										13b Mphs_ResTYP_Con-StPt30_Ins10mm_IMI.csv	8.69658	35.5359
			20	0.145	4.68598	76.8669					20	0.145	5.78073	84.9235					20	0.145	4.36736	81.5304										13b Mphs_ResTYP_Con-StPt30_Ins15mm_IMI.csv	5.25382	38.8947
		26°C	0	4.45	95.1294	83.4309				26°C	0	4.45	95.1294	83.4309				26°C	0	4.45	95.1294	83.4309										13b Mphs_ResTYP_Con-StPt30_Ins20mm_IMI.csv	3.91661	41.4407
			5	0.529	25.0161	62.1623					5	0.529	18.0471	69.6565					5	0.529	19.4276	67.0404									IMIM	13b Mphs_ResTYP_Con-StPt22_Ins5mm_IMIM.csv	25.0962	103.266
			10	0.281	12.1092	61.2962					10	0.281	9.5957	70.2858					10	0.281	8.99854	66.408										13b Mphs_ResTYP_Con-StPt22_Ins10mm_IMIM.csv	12.4267	94.8442
			15	0.191	7.11754	62.0095					15	0.191	7.04499	71.1503					15	0.191	5.64163	67.4222										13b Mphs_ResTYP_Con-StPt22_Ins15mm_IMIM.csv	7.4589	92.0141
			20	0.145	4.63397	63.1324					20	0.145	5.72709	71.5647					20	0.145	4.25577	68.4037										13b Mphs_ResTYP_Con-StPt22_Ins20mm_IMIM.csv	4.98417	90.8932
		28°C	0	4.45	95.1237	53.7014				28°C	0	4.45	95.1237	53.7014				28°C	0	4.45	95.1237	53.7014										13b Mphs_ResTYP_Con-StPt24_Ins5mm_IMIM.csv	25.0281	81.7605
			5	0.529	25.0161	44.609					5	0.529	18.046	52.4936					5	0.529	19.4225	49.4702										13b Mphs_ResTYP_Con-StPt24_Ins10mm_IMIM.csv	12.1228	77.5256
			10	0.281	12.1039	46.2001					10	0.281	9.59328	55.4315					10	0.281	8.98851	51.5161										13b Mphs_ResTYP_Con-StPt24_Ins15mm_IMIM.csv	7.14921	76.8901
			15	0.191	7.11127	48.2874					15	0.191	7.0318	57.2752					15	0.191	5.62107	53.7504										13b Mphs_ResTYP_Con-StPt24_Ins20mm_IMIM.csv	4.68598	76.8669
			20	0.145	4.62046	50.021					20	0.145	5.70052	58.4491					20	0.145	4.23254	55.6361										13b Mphs_ResTYP_Con-StPt26_Ins5mm_IMIM.csv	25.0161	62.1623
		30°C	0	4.45	95.1225	30.7321				30°C	0	4.45	95.1225	30.7321				30°C	0	4.45	95.1225	30.7321										13b Mphs_ResTYP_Con-StPt26_Ins10mm_IMIM.csv	12.1092	61.2962
			5	0.529	25.0161	28.7687					5	0.529	18.0459	37.3068					5	0.529	19.422	34.2673										13b Mphs_ResTYP_Con-StPt26_Ins15mm_IMIM.csv	7.11754	62.0095
			10	0.281	12.1038	32.9382					10	0.281	9.59265	41.6694					10	0.281	8.98594	38.0031										13b Mphs_ResTYP_Con-StPt26_Ins20mm_IMIM.csv	4.63397	63.1324
			15	0.191	7.109	35.7697					15	0.191	7.02847	44.3907					15	0.191	5.61644	41.1076										13b Mphs_ResTYP_Con-StPt28_Ins5mm_IMIM.csv	25.0161	44.609
			20	0.145	4.61464	37.8299					20	0.145	5.69147	46.0017					20	0.145	4.22196	43.4142										13b Mphs_ResTYP_Con-StPt28_Ins10mm_IMIM.csv	12.1039	46.2001
																																13b Mphs_ResTYP_Con-StPt28_Ins15mm_IMIM.csv	7.11127	48.2874
																																13b Mphs_ResTYP_Con-StPt28_Ins20mm_IMIM.csv	4.62046	50.021
																																13b Mphs_ResTYP_Con-StPt30_Ins5mm_IMIM.csv	25.0161	28.7687
																																13b Mphs_ResTYP_Con-StPt30_Ins10mm_IMIM.csv	12.1038	32.9382
																																13b Mphs_ResTYP_Con-StPt30_Ins15mm_IMIM.csv	7.109	35.7697
																																13b Mphs_ResTYP_Con-StPt30_Ins20mm_IMIM.csv	4.61464	37.8299
																															MI	13b Mphs_ResTYP_Con-StPt22_Ins5mm_MI.csv	18.1286	108.48
																																13b Mphs_ResTYP_Con-StPt22_Ins10mm_MI.csv	9.69508	102.412
																																13b Mphs_ResTYP_Con-StPt22_Ins15mm_MI.csv	7.19571	100.097
																																13b Mphs_ResTYP_Con-StPt22_Ins20mm_MI.csv	5.9414	98.5839
																																13b Mphs_ResTYP_Con-StPt24_Ins5mm_MI.csv	18.0517	88.238
																																13b Mphs_ResTYP_Con-StPt24_Ins10mm_MI.csv	9.60335	86.0368
																																13b Mphs_ResTYP_Con-StPt24_Ins15mm_MI.csv	7.07188	85.4381
																																13b Mphs_ResTYP_Con-StPt24_Ins20mm_MI.csv	5.78073	84.9235
																																13b Mphs_ResTYP_Con-StPt26_Ins5mm_MI.csv	18.0471	69.6565
																																13b Mphs_ResTYP_Con-StPt26_Ins10mm_MI.csv	9.5957	70.2858
																																13b Mphs_ResTYP_Con-StPt26_Ins15mm_MI.csv	7.04499	71.1503
																																13b Mphs_ResTYP_Con-StPt26_Ins20mm_MI.csv	5.72709	71.5647
																																13b Mphs_ResTYP_Con-StPt28_Ins5mm_MI.csv	18.046	52.4936
																																13b Mphs_ResTYP_Con-StPt28_Ins10mm_MI.csv	9.59328	55.4315
																																13b Mphs_ResTYP_Con-StPt28_Ins15mm_MI.csv	7.0318	57.2752
																																13b Mphs_ResTYP_Con-StPt28_Ins20mm_MI.csv	5.70052	58.4491
																																13b Mphs_ResTYP_Con-StPt30_Ins5mm_MI.csv	18.0459	37.3068
																																13b Mphs_ResTYP_Con-StPt30_Ins10mm_MI.csv	9.59265	41.6694
																																13b Mphs_ResTYP_Con-StPt30_Ins15mm_MI.csv	7.02847	44.3907
																																13b Mphs_ResTYP_Con-StPt30_Ins20mm_MI.csv	5.69147	46.0017
																															MIMI	13b Mphs_ResTYP_Con-StPt22_Ins5mm_MIMI.csv	19.5867	106.836
																																13b Mphs_ResTYP_Con-StPt22_Ins10mm_MIMI.csv	9.22074	98.5277
																																13b Mphs_ResTYP_Con-StPt22_Ins15mm_MIMI.csv	5.91631	96.1313
																																13b Mphs_ResTYP_Con-StPt22_Ins20mm_MIMI.csv	4.60414	95.3642
																																13b Mphs_ResTYP_Con-StPt24_Ins5mm_MIMI.csv	19.4479	86.1931
																																13b Mphs_ResTYP_Con-StPt24_Ins10mm_MIMI.csv	9.03896	82.1129
																																13b Mphs_ResTYP_Con-StPt24_Ins15mm_MIMI.csv	5.69046	81.3957
																																13b Mphs_ResTYP_Con-StPt24_Ins20mm_MIMI.csv	4.36736	81.5304
																																13b Mphs_ResTYP_Con-StPt26_Ins5mm_MIMI.csv	19.4276	67.0404
																																13b Mphs_ResTYP_Con-StPt26_Ins10mm_MIMI.csv	8.99854	66.408
																																13b Mphs_ResTYP_Con-StPt26_Ins15mm_MIMI.csv	5.64163	67.4222
																																13b Mphs_ResTYP_Con-StPt26_Ins20mm_MIMI.csv	4.25577	68.4037
																																13b Mphs_ResTYP_Con-StPt28_Ins5mm_MIMI.csv	19.4225	49.4702
																																13b Mphs_ResTYP_Con-StPt28_Ins10mm_MIMI.csv	8.98851	51.5161
																																13b Mphs_ResTYP_Con-StPt28_Ins15mm_MIMI.csv	5.62107	53.7504
																																13b Mphs_ResTYP_Con-StPt28_Ins20mm_MIMI.csv	4.23254	55.6361
																																13b Mphs_ResTYP_Con-StPt30_Ins5mm_MIMI.csv	19.422	34.2673
																																13b Mphs_ResTYP_Con-StPt30_Ins10mm_MIMI.csv	8.98594	38.0031
																																13b Mphs_ResTYP_Con-StPt30_Ins15mm_MIMI.csv	5.61644	41.1076
																																13b Mphs_ResTYP_Con-StPt30_Ins20mm_MIMI.csv	4.22196	43.4142

## Sheet: M_I_M
13 Mphs_ResTYP										point of thermal inflexion for various insulation thickneses
	CITY	CASE NUMBER	Setpoint	Insulation thickness	U-value (W/m².k)	Heating Load	Cooling Load (kWh/m².yr)			insulation Thickness	corrosponding Setpoint	0 mm Energy	0mm-(X)mm	(E) saving %			13 Mphs_ResTYP	DFLT- MIM							M01 - 100mm brick	Insulation Board
	DFLT- MIM	TCSN-22-0	22°C	0	4.45	95.3504	160.621			05cm	22	160.621	51.7364	0.322102			05 cm	29.4765	0					thick(m)	0.2	0.1
		TCSN-22-5		5	0.529	24.6597	108.885				24	118.486	31.763	0.268074			10 cm	28.8273	0					cond (W/m.K)	0.89	0.03
		TCSN-22-10		10	0.281	12.5295	99.2416				26	83.4309	17.0551	0.204422			15 cm	28.451	0					R-value	0.224719	3.33333
		TCSN-22-15		15	0.191	7.77647	95.6403				28	53.7014	5.4142	0.100821			20 cm	28.2056	0
		TCSN-22-20		20	0.145	5.39835	93.9324				30	30.7321	-1.41225	-0.0459536										ƩR-value	3.55805
		TCSN-24-0	24°C	0	4.45	95.1679	118.486			10cm	22	160.621	61.3796	0.382139										U-value	0.281053
		TCSN-24-5		5	0.529	24.5251	86.7232				24	118.486	36.8596	0.311088
		TCSN-24-10		10	0.281	12.3427	81.6266				26	83.4309	18.5758	0.222649
		TCSN-24-15		15	0.191	7.5701	80.2215				28	53.7014	4.49171	0.0836424
		TCSN-24-20		20	0.145	5.14199	79.6926				30	30.7321	-4.89494	-0.159278
		TCSN-26-0	26°C	0	4.45	95.1294	83.4309			15cm	22	160.621	64.9809	0.40456
		TCSN-26-5		5	0.529	24.4897	66.3758				24	118.486	38.2647	0.322947
		TCSN-26-10		10	0.281	12.3144	64.855				26	83.4309	18.2616	0.218883
		TCSN-26-15		15	0.191	7.55092	65.1692				28	53.7014	2.75708	0.0513409
		TCSN-26-20		20	0.145	5.132	65.8875				30	30.7321	-7.18154	-0.233682
		TCSN-28-0	28°C	0	4.45	95.1237	53.7014			20cm	22	160.621	66.6888	0.415193
		TCSN-28-5		5	0.529	24.4833	48.2872				24	118.486	38.7936	0.32741
		TCSN-28-10		10	0.281	12.3118	49.2097				26	83.4309	17.5433	0.210274
		TCSN-28-15		15	0.191	7.54773	50.9443				28	53.7014	1.39576	0.0259912
		TCSN-28-20		20	0.145	5.1265	52.3056				30	30.7321	-9.11748	-0.296676
		TCSN-30-0	30°C	0	4.45	95.1225	30.7321
		TCSN-30-5		5	0.529	24.4833	32.1443				max		66.6888	0.415193
		TCSN-30-10		10	0.281	12.3116	35.627				min		-9.11748	-0.296676
		TCSN-30-15		15	0.191	7.54674	37.9136						for PTI
		TCSN-30-20		20	0.145	5.1251	39.8496
					max	95.3504	160.621
					Min	5.1251	30.7321
							For Load
									29.4765
																						28.8273
									28.451
																						28.2056

## Sheet: I_M
										point of thermal inflexion for various insulation thickneses
	CITY	CASE NUMBER	Setpoint	Insulation thickness	U-value (W/m².k)	Heating Load	Cooling Load (kWh/m².yr)			insulation Thickness	corrosponding Setpoint	0 mm Energy	0mm-(X)mm	(E) saving %			13 Mphs_ResTYP	IM							M01 - 100mm brick	Insulation Board
	IM	TCSN-22-0	22°C	0	4.45	95.3504	160.621			05cm	22	160.621	58.2426	0.362609			05 cm	31.2729	0					thick(m)	0.2	0.1
		TCSN-22-5		5	0.529	24.9881	102.379				24	118.486	37.6217	0.31752			10 cm	29.514	0					cond (W/m.K)	0.89	0.03
		TCSN-22-10		10	0.281	12.2578	94.6021				26	83.4309	21.9988	0.263677			15 cm	28.9613	0					R-value	0.224719	3.33333
		TCSN-22-15		15	0.191	7.23993	91.9364				28	53.7014	9.67494	0.180162			20 cm	28.611	0
		TCSN-22-20		20	0.145	4.7485	90.8787				30	30.7321	2.53547	0.0825025										ƩR-value	3.55805
		TCSN-24-0	24°C	0	4.45	95.1679	118.486			10cm	22	160.621	66.0191	0.411024										U-value	0.281053
		TCSN-24-5		5	0.529	24.8998	80.8645				24	118.486	41.3393	0.348896
		TCSN-24-10		10	0.281	12.1245	77.1469				26	83.4309	22.4498	0.269083
		TCSN-24-15		15	0.191	6.8883	76.7207				28	53.7014	7.78153	0.144904
		TCSN-24-20		20	0.145	4.40137	76.7452				30	30.7321	-1.98817	-0.0646937
		TCSN-26-0	26°C	0	4.45	95.1294	83.4309			15cm	22	160.621	68.6848	0.42762
		TCSN-26-5		5	0.529	24.8806	61.4321				24	118.486	41.7656	0.352493
		TCSN-26-10		10	0.281	12.0953	60.981				26	83.4309	21.6052	0.25896
		TCSN-26-15		15	0.191	6.82632	61.8256				28	53.7014	5.68998	0.105956
		TCSN-26-20		20	0.145	4.33094	62.9288				30	30.7321	-4.84482	-0.157647
		TCSN-28-0	28°C	0	4.45	95.1237	53.7014			20cm	22	160.621	69.7425	0.434205
		TCSN-28-5		5	0.529	24.8805	44.0264				24	118.486	41.7411	0.352286
		TCSN-28-10		10	0.281	12.0828	45.9198				26	83.4309	20.5021	0.245737
		TCSN-28-15		15	0.191	6.80173	48.0114				28	53.7014	3.86062	0.0718906
		TCSN-28-20		20	0.145	4.28733	49.8407				30	30.7321	-6.85591	-0.223086
		TCSN-30-0	30°C	0	4.45	95.1225	30.7321
		TCSN-30-5		5	0.529	24.8805	28.1966				max		69.7425	0.434205
		TCSN-30-10		10	0.281	12.0824	32.7203				min		-6.85591	-0.223086
		TCSN-30-15		15	0.191	6.79314	35.5769						for PTI
		TCSN-30-20		20	0.145	4.26442	37.588
					max	95.3504	160.621
					Min	4.26442	28.1966
							For Load
								II	31.2729
																						29.514
									28.9613
																						28.611

## Sheet: I_M_I
										point of thermal inflexion for various insulation thickneses
	CITY	CASE NUMBER	Setpoint	Insulation thickness	U-value (W/m².k)	Heating Load	Cooling Load (kWh/m².yr)			insulation Thickness	corrosponding Setpoint	0 mm Energy	0mm-(X)mm	(E) saving %			13 Mphs_ResTYP	IMI							M01 - 100mm brick	Insulation Board
	IMI	TCSN-22-0	22°C	0	4.45	95.3504	160.621			05cm	22	160.621	59.378	0.369677			05 cm	29.956	0					thick(m)	0.2	0.1
		TCSN-22-5		5	0.529	19.674	101.243				24	118.486	37.3665	0.315366			10 cm	28.9265	0					cond (W/m.K)	0.89	0.03
		TCSN-22-10		10	0.281	8.97193	94.4969				26	83.4309	20.8364	0.249745			15 cm	28.3961	0					R-value	0.224719	3.33333
		TCSN-22-15		15	0.191	5.65792	92.9939				28	53.7014	7.95871	0.148203			20 cm	28.064	0
		TCSN-22-20		20	0.145	4.41513	92.8587				30	30.7321	-0.154114	-0.00501474										ƩR-value	3.55805
		TCSN-24-0	24°C	0	4.45	95.1679	118.486			10cm	22	160.621	66.1243	0.411679										U-value	0.281053
		TCSN-24-5		5	0.529	19.5396	81.1197				24	118.486	40.1371	0.338749
		TCSN-24-10		10	0.281	8.75486	78.3492				26	83.4309	20.5419	0.246215
		TCSN-24-15		15	0.191	5.40096	78.3662				28	53.7014	5.24098	0.097595
		TCSN-24-20		20	0.145	4.12039	79.0064				30	30.7321	-4.80386	-0.156314
		TCSN-26-0	26°C	0	4.45	95.1294	83.4309			15cm	22	160.621	67.6273	0.421036
		TCSN-26-5		5	0.529	19.5258	62.5944				24	118.486	40.1201	0.338605
		TCSN-26-10		10	0.281	8.71036	62.8889				26	83.4309	18.8473	0.225903
		TCSN-26-15		15	0.191	5.2886	64.5836				28	53.7014	2.53227	0.0471546
		TCSN-26-20		20	0.145	3.98206	66.0008				30	30.7321	-8.16257	-0.265604
		TCSN-28-0	28°C	0	4.45	95.1237	53.7014			20cm	22	160.621	67.7625	0.421878
		TCSN-28-5		5	0.529	19.5231	45.7427				24	118.486	39.4799	0.333202
		TCSN-28-10		10	0.281	8.6989	48.4604				26	83.4309	17.43	0.208916
		TCSN-28-15		15	0.191	5.26094	51.1691				28	53.7014	0.310602	0.00578387
		TCSN-28-20		20	0.145	3.93352	53.3908				30	30.7321	-10.7086	-0.348451
		TCSN-30-0	30°C	0	4.45	95.1225	30.7321
		TCSN-30-5		5	0.529	19.5231	30.8862				max		67.7625	0.421878
		TCSN-30-10		10	0.281	8.69658	35.5359				min		-10.7086	-0.348451
		TCSN-30-15		15	0.191	5.25382	38.8947						for PTI
		TCSN-30-20		20	0.145	3.91661	41.4407
					max	95.3504	160.621
					Min	3.91661	30.7321
							For Load
									29.956
																						28.9265
									28.3961
																						28.064

## Sheet: I_M_I_M
										point of thermal inflexion for various insulation thickneses
	CITY	CASE NUMBER	Setpoint	Insulation thickness	U-value (W/m².k)	Heating Load	Cooling Load (kWh/m².yr)			insulation Thickness	corrosponding Setpoint	0 mm Energy	0mm-(X)mm	(E) saving %			13 Mphs_ResTYP	IMIM							M01 - 100mm brick	Insulation Board
	IMIM	TCSN-22-0	22°C	0	4.45	95.3504	160.621			05cm	22	160.621	57.355	0.357082			05 cm	30.9004	0					thick(m)	0.2	0.1
		TCSN-22-5		5	0.529	25.0962	103.266				24	118.486	36.7258	0.309958			10 cm	29.4572	0					cond (W/m.K)	0.89	0.03
		TCSN-22-10		10	0.281	12.4267	94.8442				26	83.4309	21.2685	0.254924			15 cm	28.911	0					R-value	0.224719	3.33333
		TCSN-22-15		15	0.191	7.4589	92.0141				28	53.7014	9.0924	0.169314			20 cm	28.5729	0
		TCSN-22-20		20	0.145	4.98417	90.8932				30	30.7321	1.96337	0.0638868										ƩR-value	3.55805
		TCSN-24-0	24°C	0	4.45	95.1679	118.486			10cm	22	160.621	65.777	0.409516										U-value	0.281053
		TCSN-24-5		5	0.529	25.0281	81.7605				24	118.486	40.9606	0.345699
		TCSN-24-10		10	0.281	12.1228	77.5256				26	83.4309	22.1346	0.265305
		TCSN-24-15		15	0.191	7.14921	76.8901				28	53.7014	7.50122	0.139684
		TCSN-24-20		20	0.145	4.68598	76.8669				30	30.7321	-2.20614	-0.0717861
		TCSN-26-0	26°C	0	4.45	95.1294	83.4309			15cm	22	160.621	68.6071	0.427136
		TCSN-26-5		5	0.529	25.0161	62.1623				24	118.486	41.5961	0.351063
		TCSN-26-10		10	0.281	12.1092	61.2962				26	83.4309	21.4214	0.256756
		TCSN-26-15		15	0.191	7.11754	62.0095				28	53.7014	5.41394	0.100816
		TCSN-26-20		20	0.145	4.63397	63.1324				30	30.7321	-5.03764	-0.163921
		TCSN-28-0	28°C	0	4.45	95.1237	53.7014			20cm	22	160.621	69.728	0.434115
		TCSN-28-5		5	0.529	25.0161	44.609				24	118.486	41.6194	0.351259
		TCSN-28-10		10	0.281	12.1039	46.2001				26	83.4309	20.2985	0.243297
		TCSN-28-15		15	0.191	7.11127	48.2874				28	53.7014	3.68038	0.0685342
		TCSN-28-20		20	0.145	4.62046	50.021				30	30.7321	-7.09779	-0.230957
		TCSN-30-0	30°C	0	4.45	95.1225	30.7321
		TCSN-30-5		5	0.529	25.0161	28.7687				max		69.728	0.434115
		TCSN-30-10		10	0.281	12.1038	32.9382				min		-7.09779	-0.230957
		TCSN-30-15		15	0.191	7.109	35.7697						for PTI
		TCSN-30-20		20	0.145	4.61464	37.8299
					max	95.3504	160.621
					Min	4.61464	28.7687
							For Load
								II	30.9004
																						29.4572
									28.911
																						28.5729

## Sheet: M_I
										point of thermal inflexion for various insulation thickneses
	CITY	CASE NUMBER	Setpoint	Insulation thickness	U-value (W/m².k)	Heating Load	Cooling Load (kWh/m².yr)			insulation Thickness	corrosponding Setpoint	0 mm Energy	0mm-(X)mm	(E) saving %			13 Mphs_ResTYP	MI							M01 - 100mm brick	Insulation Board
	MI	TCSN-22-0	22°C	0	4.45	95.3504	160.621			05cm	22	160.621	52.141	0.324621			05 cm	28.2503	0					thick(m)	0.2	0.1
		TCSN-22-5		5	0.529	18.1286	108.48				24	118.486	30.2483	0.25529			10 cm	27.7178	0					cond (W/m.K)	0.89	0.03
		TCSN-22-10		10	0.281	9.69508	102.412				26	83.4309	13.7744	0.1651			15 cm	27.4735	0					R-value	0.224719	3.33333
		TCSN-22-15		15	0.191	7.19571	100.097				28	53.7014	1.20774	0.0224899			20 cm	27.3384	0
		TCSN-22-20		20	0.145	5.9414	98.5839				30	30.7321	-6.57474	-0.213937										ƩR-value	3.55805
		TCSN-24-0	24°C	0	4.45	95.1679	118.486			10cm	22	160.621	58.2088	0.362398										U-value	0.281053
		TCSN-24-5		5	0.529	18.0517	88.238				24	118.486	32.4495	0.273867
		TCSN-24-10		10	0.281	9.60335	86.0368				26	83.4309	13.145	0.157556
		TCSN-24-15		15	0.191	7.07188	85.4381				28	53.7014	-1.73009	-0.0322169
		TCSN-24-20		20	0.145	5.78073	84.9235				30	30.7321	-10.9373	-0.355893
		TCSN-26-0	26°C	0	4.45	95.1294	83.4309			15cm	22	160.621	60.5246	0.376816
		TCSN-26-5		5	0.529	18.0471	69.6565				24	118.486	33.0481	0.27892
		TCSN-26-10		10	0.281	9.5957	70.2858				26	83.4309	12.2806	0.147195
		TCSN-26-15		15	0.191	7.04499	71.1503				28	53.7014	-3.57385	-0.0665504
		TCSN-26-20		20	0.145	5.72709	71.5647				30	30.7321	-13.6587	-0.444443
		TCSN-28-0	28°C	0	4.45	95.1237	53.7014			20cm	22	160.621	62.0373	0.386234
		TCSN-28-5		5	0.529	18.046	52.4936				24	118.486	33.5628	0.283263
		TCSN-28-10		10	0.281	9.59328	55.4315				26	83.4309	11.8661	0.142227
		TCSN-28-15		15	0.191	7.0318	57.2752				28	53.7014	-4.74775	-0.0884103
		TCSN-28-20		20	0.145	5.70052	58.4491				30	30.7321	-15.2696	-0.496862
		TCSN-30-0	30°C	0	4.45	95.1225	30.7321
		TCSN-30-5		5	0.529	18.0459	37.3068				max		62.0373	0.386234
		TCSN-30-10		10	0.281	9.59265	41.6694				min		-15.2696	-0.496862
		TCSN-30-15		15	0.191	7.02847	44.3907						for PTI
		TCSN-30-20		20	0.145	5.69147	46.0017
					max	95.3504	160.621
					Min	5.69147	30.7321
							For Load
									28.2503
																						27.7178
									27.4735
																						27.3384

## Sheet: M_I_M_I
										point of thermal inflexion for various insulation thickneses
	CITY	CASE NUMBER	Setpoint	Insulation thickness	U-value (W/m².k)	Heating Load	Cooling Load (kWh/m².yr)			insulation Thickness	corrosponding Setpoint	0 mm Energy	0mm-(X)mm	(E) saving %			13 Mphs_ResTYP	MIMI							M01 - 100mm brick	Insulation Board
	MIMI	TCSN-22-0	22°C	0	4.45	95.3504	160.621			05cm	22	160.621	53.7847	0.334854			05 cm	28.9342	0					thick(m)	0.2	0.1
		TCSN-22-5		5	0.529	19.5867	106.836				24	118.486	32.2932	0.272548			10 cm	28.3662	0					cond (W/m.K)	0.89	0.03
		TCSN-22-10		10	0.281	9.22074	98.5277				26	83.4309	16.3904	0.196455			15 cm	27.9954	0					R-value	0.224719	3.33333
		TCSN-22-15		15	0.191	5.91631	96.1313				28	53.7014	4.23117	0.0787907			20 cm	27.7423	0
		TCSN-22-20		20	0.145	4.60414	95.3642				30	30.7321	-3.53518	-0.115032										ƩR-value	3.55805
		TCSN-24-0	24°C	0	4.45	95.1679	118.486			10cm	22	160.621	62.0935	0.386584										U-value	0.281053
		TCSN-24-5		5	0.529	19.4479	86.1931				24	118.486	36.3733	0.306984
		TCSN-24-10		10	0.281	9.03896	82.1129				26	83.4309	17.0228	0.204035
		TCSN-24-15		15	0.191	5.69046	81.3957				28	53.7014	2.18523	0.0406922
		TCSN-24-20		20	0.145	4.36736	81.5304				30	30.7321	-7.27103	-0.236594
		TCSN-26-0	26°C	0	4.45	95.1294	83.4309			15cm	22	160.621	64.4899	0.401503
		TCSN-26-5		5	0.529	19.4276	67.0404				24	118.486	37.0906	0.313037
		TCSN-26-10		10	0.281	8.99854	66.408				26	83.4309	16.0087	0.191879
		TCSN-26-15		15	0.191	5.64163	67.4222				28	53.7014	-0.0490596	-0.000913564
		TCSN-26-20		20	0.145	4.25577	68.4037				30	30.7321	-10.3755	-0.337613
		TCSN-28-0	28°C	0	4.45	95.1237	53.7014			20cm	22	160.621	65.257	0.406279
		TCSN-28-5		5	0.529	19.4225	49.4702				24	118.486	36.9558	0.3119
		TCSN-28-10		10	0.281	8.98851	51.5161				26	83.4309	15.0272	0.180116
		TCSN-28-15		15	0.191	5.62107	53.7504				28	53.7014	-1.93471	-0.0360273
		TCSN-28-20		20	0.145	4.23254	55.6361				30	30.7321	-12.6822	-0.412668
		TCSN-30-0	30°C	0	4.45	95.1225	30.7321
		TCSN-30-5		5	0.529	19.422	34.2673				max		65.257	0.406279
		TCSN-30-10		10	0.281	8.98594	38.0031				min		-12.6822	-0.412668
		TCSN-30-15		15	0.191	5.61644	41.1076						for PTI
		TCSN-30-20		20	0.145	4.22196	43.4142
					max	95.3504	160.621
					Min	4.22196	30.7321
							For Load
									28.9342
																						28.3662
									27.9954
																						27.7423

## Sheet: SUMMARY OF PTI
	PTI for all configiration at different insualtion thicknesse							the A case [Tm~Ins~Tm] as arefrence
	Base M-I-M	I-M	I-M-I	I-M-I-M	M-I	M-I-M-I			Base M-I-M	I-M	I-M-I	I-M-I-M	M-I	M-I-M-I
5cm	29.4765	31.2729	29.956	30.9004	28.2503	28.9342		5cm	0	1.7964	0.4795	1.4239	-1.2262	-0.5423
10cm	28.8273	29.514	28.9265	29.4572	27.7178	28.3662		10cm	0	0.6867	0.0992	0.6299	-1.1095	-0.4611
15cm	28.451	28.9613	28.3961	28.911	27.4735	27.9954		15cm	0	0.5103	-0.0549	0.460011	-0.977526	-0.4556
20cm	28.2056	28.611	28.064	28.5729	27.3384	27.7423		20cm	0	0.4054	-0.1416	0.3673	-0.8672	-0.4633
