# Supplementary material for: Data on anti-insulation detection via Point of Thermal Inflexion (PTI) in 1248 cases; 13 climates, four occupancy profiles, six wall configurations and four insulation levels
Source: Data Brief. 2017 Apr 15;12:333–5. doi: 10.1016/j.dib.2017.04.016 (PMC5412003; doi:10.1016/j.dib.2017.04.016)
Supplement: Supplementary file 3 — Supplementary material [file mmc3.zip › all 52 cases/18 Mphs_Ofc.xlsx]

## Sheet: 14 Mphs_Ofc CONF DATA
CITY	CASE NUMBER	Setpoint	Insulation thickness	U-value (W/m².k)	Heating Load	Cooling Load (kWh/m².yr)		CITY	CASE NUMBER	Setpoint	Insulation thickness	U-value (W/m².k)	Heating Load	Cooling Load (kWh/m².yr)		CITY	CASE NUMBER	Setpoint	Insulation thickness	U-value (W/m².k)	Heating Load	Cooling Load (kWh/m².yr)										filename	heating(PXInsu)	cooling(PXInsu)
Dflt - MIM		22°C	0	4.45	52.2688	61.267		out I-M		22°C	0	4.45	52.2688	61.267		out I-M-I		22°C	0	4.45	52.2688	61.267									IM	14 Mphs_Ofc_Conf-StPt22_Ins5mm_IM.csv	24.2757	49.7173
			5	0.529	23.8083	52.2535					5	0.529	24.2757	49.7173					5	0.529	11.9654	44.8536										14 Mphs_Ofc_Conf-StPt22_Ins10mm_IM.csv	17.4363	44.479
			10	0.281	17.15	46.9412					10	0.281	17.4363	44.479					10	0.281	6.29903	41.9886										14 Mphs_Ofc_Conf-StPt22_Ins15mm_IM.csv	14.0075	41.8092
			15	0.191	14.0015	43.994					15	0.191	14.0075	41.8092					15	0.191	4.47119	41.0465										14 Mphs_Ofc_Conf-StPt22_Ins20mm_IM.csv	11.9483	40.2113
			20	0.145	12.1441	42.1638					20	0.145	11.9483	40.2113					20	0.145	3.81197	40.6855										14 Mphs_Ofc_Conf-StPt24_Ins5mm_IM.csv	24.2192	37.2179
		24°C	0	4.45	52.2431	43.5495				24°C	0	4.45	52.2431	43.5495				24°C	0	4.45	52.2431	43.5495										14 Mphs_Ofc_Conf-StPt24_Ins10mm_IM.csv	17.3671	34.0468
			5	0.529	23.7506	39.2513					5	0.529	24.2192	37.2179					5	0.529	11.8855	35.0125										14 Mphs_Ofc_Conf-StPt24_Ins15mm_IM.csv	13.9014	32.4283
			10	0.281	17.0951	36.257					10	0.281	17.3671	34.0468					10	0.281	6.20091	33.8297										14 Mphs_Ofc_Conf-StPt24_Ins20mm_IM.csv	11.8199	31.5107
			15	0.191	13.9444	34.437					15	0.191	13.9014	32.4283					15	0.191	4.35063	33.6393										14 Mphs_Ofc_Conf-StPt26_Ins5mm_IM.csv	24.2161	26.4326
			20	0.145	12.0729	33.3085					20	0.145	11.8199	31.5107					20	0.145	3.67803	33.6465										14 Mphs_Ofc_Conf-StPt26_Ins10mm_IM.csv	17.3597	25.1199
		26°C	0	4.45	52.2397	29.4884				26°C	0	4.45	52.2397	29.4884				26°C	0	4.45	52.2397	29.4884										14 Mphs_Ofc_Conf-StPt26_Ins15mm_IM.csv	13.876	24.3053
			5	0.529	23.7474	28.1032					5	0.529	24.2161	26.4326					5	0.529	11.8808	26.1545										14 Mphs_Ofc_Conf-StPt26_Ins20mm_IM.csv	11.7714	23.7964
			10	0.281	17.091	26.7983					10	0.281	17.3597	25.1199					10	0.281	6.18743	26.4872										14 Mphs_Ofc_Conf-StPt28_Ins5mm_IM.csv	24.2154	17.0663
			15	0.191	13.9357	25.9097					15	0.191	13.876	24.3053					15	0.191	4.3265	26.9501										14 Mphs_Ofc_Conf-StPt28_Ins10mm_IM.csv	17.3584	17.0412
			20	0.145	12.056	25.3358					20	0.145	11.7714	23.7964					20	0.145	3.64464	27.2881										14 Mphs_Ofc_Conf-StPt28_Ins15mm_IM.csv	13.8709	17.018
		28°C	0	4.45	52.2394	17.8863				28°C	0	4.45	52.2394	17.8863				28°C	0	4.45	52.2394	17.8863										14 Mphs_Ofc_Conf-StPt28_Ins20mm_IM.csv	11.7622	17.0694
			5	0.529	23.7473	18.5967					5	0.529	24.2154	17.0663					5	0.529	11.8805	18.4539										14 Mphs_Ofc_Conf-StPt30_Ins5mm_IM.csv	24.215	8.9967
			10	0.281	17.0908	18.6373					10	0.281	17.3584	17.0412					10	0.281	6.18261	19.8112										14 Mphs_Ofc_Conf-StPt30_Ins10mm_IM.csv	17.3577	10.0193
			15	0.191	13.9355	18.5166					15	0.191	13.8709	17.018					15	0.191	4.31374	20.8359										14 Mphs_Ofc_Conf-StPt30_Ins15mm_IM.csv	13.8682	10.7309
			20	0.145	12.0547	18.4571					20	0.145	11.7622	17.0694					20	0.145	3.62599	21.5059										14 Mphs_Ofc_Conf-StPt30_Ins20mm_IM.csv	11.7564	11.1795
		30°C	0	4.45	52.2394	9.16775				30°C	0	4.45	52.2394	9.16775				30°C	0	4.45	52.2394	9.16775									IMI	14 Mphs_Ofc_Conf-StPt22_Ins5mm_IMI.csv	11.9654	44.8536
			5	0.529	23.7473	10.5172					5	0.529	24.215	8.9967					5	0.529	11.8805	11.9879										14 Mphs_Ofc_Conf-StPt22_Ins10mm_IMI.csv	6.29903	41.9886
			10	0.281	17.0907	11.454					10	0.281	17.3577	10.0193					10	0.281	6.18151	14.1828										14 Mphs_Ofc_Conf-StPt22_Ins15mm_IMI.csv	4.47119	41.0465
			15	0.191	13.9355	12.0809					15	0.191	13.8682	10.7309					15	0.191	4.30879	15.4529										14 Mphs_Ofc_Conf-StPt22_Ins20mm_IMI.csv	3.81197	40.6855
			20	0.145	12.0546	12.4746					20	0.145	11.7564	11.1795					20	0.145	3.61646	16.286										14 Mphs_Ofc_Conf-StPt24_Ins5mm_IMI.csv	11.8855	35.0125
																																14 Mphs_Ofc_Conf-StPt24_Ins10mm_IMI.csv	6.20091	33.8297
																																14 Mphs_Ofc_Conf-StPt24_Ins15mm_IMI.csv	4.35063	33.6393
																																14 Mphs_Ofc_Conf-StPt24_Ins20mm_IMI.csv	3.67803	33.6465
CITY	CASE NUMBER	Setpoint	Insulation thickness	U-value (W/m².k)	Heating Load	Cooling Load (kWh/m².yr)		CITY	CASE NUMBER	Setpoint	Insulation thickness	U-value (W/m².k)	Heating Load	Cooling Load (kWh/m².yr)		CITY	CASE NUMBER	Setpoint	Insulation thickness	U-value (W/m².k)	Heating Load	Cooling Load (kWh/m².yr)										14 Mphs_Ofc_Conf-StPt26_Ins5mm_IMI.csv	11.8808	26.1545
out I-M-I-M		22°C	0	4.45	52.2688	61.267		out M-I		22°C	0	4.45	52.2688	61.267		out M-I-M-I		22°C	0	4.45	52.2688	61.267										14 Mphs_Ofc_Conf-StPt26_Ins10mm_IMI.csv	6.18743	26.4872
			5	0.529	23.82	50.6499					5	0.529	9.87506	43.0003					5	0.529	12.0881	46.0401										14 Mphs_Ofc_Conf-StPt26_Ins15mm_IMI.csv	4.3265	26.9501
			10	0.281	17.2557	45.0908					10	0.281	6.20934	41.2212					10	0.281	6.41089	43.4599										14 Mphs_Ofc_Conf-StPt26_Ins20mm_IMI.csv	3.64464	27.2881
			15	0.191	13.9869	42.2355					15	0.191	5.29171	40.9571					15	0.191	4.63496	42.4238										14 Mphs_Ofc_Conf-StPt28_Ins5mm_IMI.csv	11.8805	18.4539
			20	0.145	12.0736	40.5194					20	0.145	4.85829	41.0777					20	0.145	3.98668	41.9219										14 Mphs_Ofc_Conf-StPt28_Ins10mm_IMI.csv	6.18261	19.8112
		24°C	0	4.45	52.2431	43.5495				24°C	0	4.45	52.2431	43.5495				24°C	0	4.45	52.2431	43.5495										14 Mphs_Ofc_Conf-StPt28_Ins15mm_IMI.csv	4.31374	20.8359
			5	0.529	23.7722	38.0287					5	0.529	9.7995	34.1179					5	0.529	12.0098	36.0173										14 Mphs_Ofc_Conf-StPt28_Ins20mm_IMI.csv	3.62599	21.5059
			10	0.281	17.2085	34.7038					10	0.281	6.13061	33.633					10	0.281	6.31618	35.1475										14 Mphs_Ofc_Conf-StPt30_Ins5mm_IMI.csv	11.8805	11.9879
			15	0.191	13.9245	32.9068					15	0.191	5.20363	33.7762					15	0.191	4.52118	34.8914										14 Mphs_Ofc_Conf-StPt30_Ins10mm_IMI.csv	6.18151	14.1828
			20	0.145	11.9976	31.8604					20	0.145	4.75777	34.0846					20	0.145	3.86132	34.8101										14 Mphs_Ofc_Conf-StPt30_Ins15mm_IMI.csv	4.30879	15.4529
		26°C	0	4.45	52.2397	29.4884				26°C	0	4.45	52.2397	29.4884				26°C	0	4.45	52.2397	29.4884										14 Mphs_Ofc_Conf-StPt30_Ins20mm_IMI.csv	3.61646	16.286
			5	0.529	23.77	27.1423					5	0.529	9.79719	26.2477					5	0.529	12.0041	26.916									IMIM	14 Mphs_Ofc_Conf-StPt22_Ins5mm_IMIM.csv	23.82	50.6499
			10	0.281	17.2037	25.6575					10	0.281	6.12743	26.7582					10	0.281	6.30441	27.6462										14 Mphs_Ofc_Conf-StPt22_Ins10mm_IMIM.csv	17.2557	45.0908
			15	0.191	13.9123	24.7375					15	0.191	5.19583	27.2253					15	0.191	4.50079	28.0842										14 Mphs_Ofc_Conf-StPt22_Ins15mm_IMIM.csv	13.9869	42.2355
			20	0.145	11.9755	24.1486					20	0.145	4.73961	27.6802					20	0.145	3.83189	28.3613										14 Mphs_Ofc_Conf-StPt22_Ins20mm_IMIM.csv	12.0736	40.5194
		28°C	0	4.45	52.2394	17.8863				28°C	0	4.45	52.2394	17.8863				28°C	0	4.45	52.2394	17.8863										14 Mphs_Ofc_Conf-StPt24_Ins5mm_IMIM.csv	23.7722	38.0287
			5	0.529	23.7697	17.6715					5	0.529	9.79633	19.3608					5	0.529	12.0035	19.048										14 Mphs_Ofc_Conf-StPt24_Ins10mm_IMIM.csv	17.2085	34.7038
			10	0.281	17.2032	17.5217					10	0.281	6.12586	20.5591					10	0.281	6.30076	20.7337										14 Mphs_Ofc_Conf-StPt24_Ins15mm_IMIM.csv	13.9245	32.9068
			15	0.191	13.9116	17.4483					15	0.191	5.19139	21.2621					15	0.191	4.49111	21.8022										14 Mphs_Ofc_Conf-StPt24_Ins20mm_IMIM.csv	11.9976	31.8604
			20	0.145	11.9737	17.4547					20	0.145	4.72899	21.8239					20	0.145	3.81652	22.4325										14 Mphs_Ofc_Conf-StPt26_Ins5mm_IMIM.csv	23.77	27.1423
		30°C	0	4.45	52.2394	9.16775				30°C	0	4.45	52.2394	9.16775				30°C	0	4.45	52.2394	9.16775										14 Mphs_Ofc_Conf-StPt26_Ins10mm_IMIM.csv	17.2037	25.6575
			5	0.529	23.7695	9.60201					5	0.529	9.79615	13.527					5	0.529	12.0035	12.5397										14 Mphs_Ofc_Conf-StPt26_Ins15mm_IMIM.csv	13.9123	24.7375
			10	0.281	17.2029	10.4837					10	0.281	6.12521	15.1561					10	0.281	6.30025	14.8869										14 Mphs_Ofc_Conf-StPt26_Ins20mm_IMIM.csv	11.9755	24.1486
			15	0.191	13.9112	11.1212					15	0.191	5.18914	15.9851					15	0.191	4.48797	16.2114										14 Mphs_Ofc_Conf-StPt28_Ins5mm_IMIM.csv	23.7697	17.6715
			20	0.145	11.9728	11.5163					20	0.145	4.72378	16.5841					20	0.145	3.80917	17.0746										14 Mphs_Ofc_Conf-StPt28_Ins10mm_IMIM.csv	17.2032	17.5217
																																14 Mphs_Ofc_Conf-StPt28_Ins15mm_IMIM.csv	13.9116	17.4483
																																14 Mphs_Ofc_Conf-StPt28_Ins20mm_IMIM.csv	11.9737	17.4547
																																14 Mphs_Ofc_Conf-StPt30_Ins5mm_IMIM.csv	23.7695	9.60201
																																14 Mphs_Ofc_Conf-StPt30_Ins10mm_IMIM.csv	17.2029	10.4837
																																14 Mphs_Ofc_Conf-StPt30_Ins15mm_IMIM.csv	13.9112	11.1212
																																14 Mphs_Ofc_Conf-StPt30_Ins20mm_IMIM.csv	11.9728	11.5163
																															MI	14 Mphs_Ofc_Conf-StPt22_Ins5mm_MI.csv	9.87506	43.0003
																																14 Mphs_Ofc_Conf-StPt22_Ins10mm_MI.csv	6.20934	41.2212
																																14 Mphs_Ofc_Conf-StPt22_Ins15mm_MI.csv	5.29171	40.9571
																																14 Mphs_Ofc_Conf-StPt22_Ins20mm_MI.csv	4.85829	41.0777
																																14 Mphs_Ofc_Conf-StPt24_Ins5mm_MI.csv	9.7995	34.1179
																																14 Mphs_Ofc_Conf-StPt24_Ins10mm_MI.csv	6.13061	33.633
																																14 Mphs_Ofc_Conf-StPt24_Ins15mm_MI.csv	5.20363	33.7762
																																14 Mphs_Ofc_Conf-StPt24_Ins20mm_MI.csv	4.75777	34.0846
																																14 Mphs_Ofc_Conf-StPt26_Ins5mm_MI.csv	9.79719	26.2477
																																14 Mphs_Ofc_Conf-StPt26_Ins10mm_MI.csv	6.12743	26.7582
																																14 Mphs_Ofc_Conf-StPt26_Ins15mm_MI.csv	5.19583	27.2253
																																14 Mphs_Ofc_Conf-StPt26_Ins20mm_MI.csv	4.73961	27.6802
																																14 Mphs_Ofc_Conf-StPt28_Ins5mm_MI.csv	9.79633	19.3608
																																14 Mphs_Ofc_Conf-StPt28_Ins10mm_MI.csv	6.12586	20.5591
																																14 Mphs_Ofc_Conf-StPt28_Ins15mm_MI.csv	5.19139	21.2621
																																14 Mphs_Ofc_Conf-StPt28_Ins20mm_MI.csv	4.72899	21.8239
																																14 Mphs_Ofc_Conf-StPt30_Ins5mm_MI.csv	9.79615	13.527
																																14 Mphs_Ofc_Conf-StPt30_Ins10mm_MI.csv	6.12521	15.1561
																																14 Mphs_Ofc_Conf-StPt30_Ins15mm_MI.csv	5.18914	15.9851
																																14 Mphs_Ofc_Conf-StPt30_Ins20mm_MI.csv	4.72378	16.5841
																															MIMI	14 Mphs_Ofc_Conf-StPt22_Ins5mm_MIMI.csv	12.0881	46.0401
																																14 Mphs_Ofc_Conf-StPt22_Ins10mm_MIMI.csv	6.41089	43.4599
																																14 Mphs_Ofc_Conf-StPt22_Ins15mm_MIMI.csv	4.63496	42.4238
																																14 Mphs_Ofc_Conf-StPt22_Ins20mm_MIMI.csv	3.98668	41.9219
																																14 Mphs_Ofc_Conf-StPt24_Ins5mm_MIMI.csv	12.0098	36.0173
																																14 Mphs_Ofc_Conf-StPt24_Ins10mm_MIMI.csv	6.31618	35.1475
																																14 Mphs_Ofc_Conf-StPt24_Ins15mm_MIMI.csv	4.52118	34.8914
																																14 Mphs_Ofc_Conf-StPt24_Ins20mm_MIMI.csv	3.86132	34.8101
																																14 Mphs_Ofc_Conf-StPt26_Ins5mm_MIMI.csv	12.0041	26.916
																																14 Mphs_Ofc_Conf-StPt26_Ins10mm_MIMI.csv	6.30441	27.6462
																																14 Mphs_Ofc_Conf-StPt26_Ins15mm_MIMI.csv	4.50079	28.0842
																																14 Mphs_Ofc_Conf-StPt26_Ins20mm_MIMI.csv	3.83189	28.3613
																																14 Mphs_Ofc_Conf-StPt28_Ins5mm_MIMI.csv	12.0035	19.048
																																14 Mphs_Ofc_Conf-StPt28_Ins10mm_MIMI.csv	6.30076	20.7337
																																14 Mphs_Ofc_Conf-StPt28_Ins15mm_MIMI.csv	4.49111	21.8022
																																14 Mphs_Ofc_Conf-StPt28_Ins20mm_MIMI.csv	3.81652	22.4325
																																14 Mphs_Ofc_Conf-StPt30_Ins5mm_MIMI.csv	12.0035	12.5397
																																14 Mphs_Ofc_Conf-StPt30_Ins10mm_MIMI.csv	6.30025	14.8869
																																14 Mphs_Ofc_Conf-StPt30_Ins15mm_MIMI.csv	4.48797	16.2114
																																14 Mphs_Ofc_Conf-StPt30_Ins20mm_MIMI.csv	3.80917	17.0746

## Sheet: M_I_M
14 Mphs_Ofc										point of thermal inflexion for various insulation thickneses
	CITY	CASE NUMBER	Setpoint	Insulation thickness	U-value (W/m².k)	Heating Load	Cooling Load (kWh/m².yr)			insulation Thickness	corrosponding Setpoint	0 mm Energy	0mm-(X)mm	(E) saving %			14 Mphs_Ofc	DFLT- MIM							M01 - 100mm brick	Insulation Board
	DFLT- MIM	TCSN-22-0	22°C	0	4.45	52.2688	61.267			05cm	22	61.267	9.01349	0.147118			05 cm	27.142	0					thick(m)	0.2	0.1
		TCSN-22-5		5	0.529	23.8083	52.2535				24	43.5495	4.29813	0.0986953			10 cm	27.4451	0					cond (W/m.K)	0.89	0.03
		TCSN-22-10		10	0.281	17.15	46.9412				26	29.4884	1.38521	0.0469748			15 cm	27.6068	0					R-value	0.224719	3.33333
		TCSN-22-15		15	0.191	14.0015	43.994				28	17.8863	-0.710426	-0.0397191			20 cm	27.6922	0
		TCSN-22-20		20	0.145	12.1441	42.1638				30	9.16775	-1.34943	-0.147193										ƩR-value	3.55805
		TCSN-24-0	24°C	0	4.45	52.2431	43.5495			10cm	22	61.267	14.3258	0.233825										U-value	0.281053
		TCSN-24-5		5	0.529	23.7506	39.2513				24	43.5495	7.29244	0.167452
		TCSN-24-10		10	0.281	17.0951	36.257				26	29.4884	2.69017	0.0912279
		TCSN-24-15		15	0.191	13.9444	34.437				28	17.8863	-0.751019	-0.0419886
		TCSN-24-20		20	0.145	12.0729	33.3085				30	9.16775	-2.28623	-0.249378
		TCSN-26-0	26°C	0	4.45	52.2397	29.4884			15cm	22	61.267	17.273	0.28193
		TCSN-26-5		5	0.529	23.7474	28.1032				24	43.5495	9.11249	0.209245
		TCSN-26-10		10	0.281	17.091	26.7983				26	29.4884	3.57876	0.121361
		TCSN-26-15		15	0.191	13.9357	25.9097				28	17.8863	-0.630346	-0.0352419
		TCSN-26-20		20	0.145	12.056	25.3358				30	9.16775	-2.91315	-0.317761
		TCSN-28-0	28°C	0	4.45	52.2394	17.8863			20cm	22	61.267	19.1032	0.311803
		TCSN-28-5		5	0.529	23.7473	18.5967				24	43.5495	10.241	0.235158
		TCSN-28-10		10	0.281	17.0908	18.6373				26	29.4884	4.15267	0.140823
		TCSN-28-15		15	0.191	13.9355	18.5166				28	17.8863	-0.57081	-0.0319133
		TCSN-28-20		20	0.145	12.0547	18.4571				30	9.16775	-3.30687	-0.360707
		TCSN-30-0	30°C	0	4.45	52.2394	9.16775
		TCSN-30-5		5	0.529	23.7473	10.5172				max		19.1032	0.311803
		TCSN-30-10		10	0.281	17.0907	11.454				min		-3.30687	-0.360707
		TCSN-30-15		15	0.191	13.9355	12.0809						for PTI
		TCSN-30-20		20	0.145	12.0546	12.4746
					max	52.2688	61.267
					Min	12.0546	9.16775
							For Load
									27.142
																						27.4451
									27.6068
																						27.6922

## Sheet: I_M
										point of thermal inflexion for various insulation thickneses
	CITY	CASE NUMBER	Setpoint	Insulation thickness	U-value (W/m².k)	Heating Load	Cooling Load (kWh/m².yr)			insulation Thickness	corrosponding Setpoint	0 mm Energy	0mm-(X)mm	(E) saving %			14 Mphs_Ofc	IM							M01 - 100mm brick	Insulation Board
	IM	TCSN-22-0	22°C	0	4.45	52.2688	61.267			05cm	22	61.267	11.5496	0.188513			05 cm	xxx	0					thick(m)	0.2	0.1
		TCSN-22-5		5	0.529	24.2757	49.7173				24	43.5495	6.33152	0.145387			10 cm	28.7883	0					cond (W/m.K)	0.89	0.03
		TCSN-22-10		10	0.281	17.4363	44.479				26	29.4884	3.05587	0.103629			15 cm	28.5444	0					R-value	0.224719	3.33333
		TCSN-22-15		15	0.191	14.0075	41.8092				28	17.8863	0.819941	0.045842			20 cm	28.4513	0
		TCSN-22-20		20	0.145	11.9483	40.2113				30	9.16775	0.171049	0.0186577										ƩR-value	3.55805
		TCSN-24-0	24°C	0	4.45	52.2431	43.5495			10cm	22	61.267	16.7879	0.274013										U-value	0.281053
		TCSN-24-5		5	0.529	24.2192	37.2179				24	43.5495	9.50268	0.218204
		TCSN-24-10		10	0.281	17.3671	34.0468				26	29.4884	4.36852	0.148143
		TCSN-24-15		15	0.191	13.9014	32.4283				28	17.8863	0.845049	0.0472457
		TCSN-24-20		20	0.145	11.8199	31.5107				30	9.16775	-0.851582	-0.0928889
		TCSN-26-0	26°C	0	4.45	52.2397	29.4884			15cm	22	61.267	19.4578	0.31759
		TCSN-26-5		5	0.529	24.2161	26.4326				24	43.5495	11.1212	0.255369
		TCSN-26-10		10	0.281	17.3597	25.1199				26	29.4884	5.18312	0.175768
		TCSN-26-15		15	0.191	13.876	24.3053				28	17.8863	0.868219	0.0485412
		TCSN-26-20		20	0.145	11.7714	23.7964				30	9.16775	-1.5632	-0.170511
		TCSN-28-0	28°C	0	4.45	52.2394	17.8863			20cm	22	61.267	21.0557	0.343671
		TCSN-28-5		5	0.529	24.2154	17.0663				24	43.5495	12.0387	0.276438
		TCSN-28-10		10	0.281	17.3584	17.0412				26	29.4884	5.69206	0.193027
		TCSN-28-15		15	0.191	13.8709	17.018				28	17.8863	0.816887	0.0456712
		TCSN-28-20		20	0.145	11.7622	17.0694				30	9.16775	-2.01172	-0.219434
		TCSN-30-0	30°C	0	4.45	52.2394	9.16775
		TCSN-30-5		5	0.529	24.215	8.9967				max		21.0557	0.343671
		TCSN-30-10		10	0.281	17.3577	10.0193				min		-2.01172	-0.219434
		TCSN-30-15		15	0.191	13.8682	10.7309						for PTI
		TCSN-30-20		20	0.145	11.7564	11.1795
					max	52.2688	61.267
					Min	11.7564	8.9967
							For Load
								I	xxx
																						28.7883
									28.5444
																						28.4513

## Sheet: I_M_I
										point of thermal inflexion for various insulation thickneses
	CITY	CASE NUMBER	Setpoint	Insulation thickness	U-value (W/m².k)	Heating Load	Cooling Load (kWh/m².yr)			insulation Thickness	corrosponding Setpoint	0 mm Energy	0mm-(X)mm	(E) saving %			14 Mphs_Ofc	IMI							M01 - 100mm brick	Insulation Board
	IMI	TCSN-22-0	22°C	0	4.45	52.2688	61.267			05cm	22	61.267	16.4134	0.267899			05 cm	27.5684	0					thick(m)	0.2	0.1
		TCSN-22-5		5	0.529	11.9654	44.8536				24	43.5495	8.53694	0.196029			10 cm	27.0542	0					cond (W/m.K)	0.89	0.03
		TCSN-22-10		10	0.281	6.29903	41.9886				26	29.4884	3.33397	0.11306			15 cm	26.7141	0					R-value	0.224719	3.33333
		TCSN-22-15		15	0.191	4.47119	41.0465				28	17.8863	-0.567684	-0.0317385			20 cm	26.6283	0
		TCSN-22-20		20	0.145	3.81197	40.6855				30	9.16775	-2.82013	-0.307614										ƩR-value	3.55805
		TCSN-24-0	24°C	0	4.45	52.2431	43.5495			10cm	22	61.267	19.2784	0.314662										U-value	0.281053
		TCSN-24-5		5	0.529	11.8855	35.0125				24	43.5495	9.71973	0.223188
		TCSN-24-10		10	0.281	6.20091	33.8297				26	29.4884	3.00128	0.101778
		TCSN-24-15		15	0.191	4.35063	33.6393				28	17.8863	-1.92497	-0.107623
		TCSN-24-20		20	0.145	3.67803	33.6465				30	9.16775	-5.01506	-0.547033
		TCSN-26-0	26°C	0	4.45	52.2397	29.4884			15cm	22	61.267	20.2205	0.330039
		TCSN-26-5		5	0.529	11.8808	26.1545				24	43.5495	9.91014	0.227561
		TCSN-26-10		10	0.281	6.18743	26.4872				26	29.4884	2.5384	0.086081
		TCSN-26-15		15	0.191	4.3265	26.9501				28	17.8863	-2.94966	-0.164912
		TCSN-26-20		20	0.145	3.64464	27.2881				30	9.16775	-6.28512	-0.685569
		TCSN-28-0	28°C	0	4.45	52.2394	17.8863			20cm	22	61.267	20.5814	0.33593
		TCSN-28-5		5	0.529	11.8805	18.4539				24	43.5495	9.90293	0.227395
		TCSN-28-10		10	0.281	6.18261	19.8112				26	29.4884	2.20037	0.0746179
		TCSN-28-15		15	0.191	4.31374	20.8359				28	17.8863	-3.61962	-0.202369
		TCSN-28-20		20	0.145	3.62599	21.5059				30	9.16775	-7.1182	-0.776439
		TCSN-30-0	30°C	0	4.45	52.2394	9.16775
		TCSN-30-5		5	0.529	11.8805	11.9879				max		20.5814	0.33593
		TCSN-30-10		10	0.281	6.18151	14.1828				min		-7.1182	-0.776439
		TCSN-30-15		15	0.191	4.30879	15.4529						for PTI
		TCSN-30-20		20	0.145	3.61646	16.286
					max	52.2688	61.267
					Min	3.61646	9.16775
							For Load
									27.5684
																						27.0542
									26.7141
																						26.6283

## Sheet: I_M_I_M
										point of thermal inflexion for various insulation thickneses
	CITY	CASE NUMBER	Setpoint	Insulation thickness	U-value (W/m².k)	Heating Load	Cooling Load (kWh/m².yr)			insulation Thickness	corrosponding Setpoint	0 mm Energy	0mm-(X)mm	(E) saving %			14 Mphs_Ofc	IMIM							M01 - 100mm brick	Insulation Board
	IMIM	TCSN-22-0	22°C	0	4.45	52.2688	61.267			05cm	22	61.267	10.6171	0.173293			05 cm	28.3671	0					thick(m)	0.2	0.1
		TCSN-22-5		5	0.529	23.82	50.6499				24	43.5495	5.5208	0.126771			10 cm	28.2391	0					cond (W/m.K)	0.89	0.03
		TCSN-22-10		10	0.281	17.2557	45.0908				26	29.4884	2.34611	0.0795605			15 cm	28.252	0					R-value	0.224719	3.33333
		TCSN-22-15		15	0.191	13.9869	42.2355				28	17.8863	0.214722	0.0120049			20 cm	28.2604	0
		TCSN-22-20		20	0.145	12.0736	40.5194				30	9.16775	-0.434256	-0.0473678										ƩR-value	3.55805
		TCSN-24-0	24°C	0	4.45	52.2431	43.5495			10cm	22	61.267	16.1761	0.264027										U-value	0.281053
		TCSN-24-5		5	0.529	23.7722	38.0287				24	43.5495	8.8457	0.203118
		TCSN-24-10		10	0.281	17.2085	34.7038				26	29.4884	3.83097	0.129914
		TCSN-24-15		15	0.191	13.9245	32.9068				28	17.8863	0.364522	0.02038
		TCSN-24-20		20	0.145	11.9976	31.8604				30	9.16775	-1.31592	-0.143537
		TCSN-26-0	26°C	0	4.45	52.2397	29.4884			15cm	22	61.267	19.0315	0.310632
		TCSN-26-5		5	0.529	23.77	27.1423				24	43.5495	10.6426	0.24438
		TCSN-26-10		10	0.281	17.2037	25.6575				26	29.4884	4.75093	0.161112
		TCSN-26-15		15	0.191	13.9123	24.7375				28	17.8863	0.437969	0.0244864
		TCSN-26-20		20	0.145	11.9755	24.1486				30	9.16775	-1.95345	-0.213078
		TCSN-28-0	28°C	0	4.45	52.2394	17.8863			20cm	22	61.267	20.7476	0.338642
		TCSN-28-5		5	0.529	23.7697	17.6715				24	43.5495	11.6891	0.268409
		TCSN-28-10		10	0.281	17.2032	17.5217				26	29.4884	5.33985	0.181083
		TCSN-28-15		15	0.191	13.9116	17.4483				28	17.8863	0.431526	0.0241261
		TCSN-28-20		20	0.145	11.9737	17.4547				30	9.16775	-2.34859	-0.25618
		TCSN-30-0	30°C	0	4.45	52.2394	9.16775
		TCSN-30-5		5	0.529	23.7695	9.60201				max		20.7476	0.338642
		TCSN-30-10		10	0.281	17.2029	10.4837				min		-2.34859	-0.25618
		TCSN-30-15		15	0.191	13.9112	11.1212						for PTI
		TCSN-30-20		20	0.145	11.9728	11.5163
					max	52.2688	61.267
					Min	11.9728	9.16775
							For Load
									28.3671
																						28.2391
									28.252
																						28.2604

## Sheet: M_I
										point of thermal inflexion for various insulation thickneses
	CITY	CASE NUMBER	Setpoint	Insulation thickness	U-value (W/m².k)	Heating Load	Cooling Load (kWh/m².yr)			insulation Thickness	corrosponding Setpoint	0 mm Energy	0mm-(X)mm	(E) saving %			14 Mphs_Ofc	MI							M01 - 100mm brick	Insulation Board
	MI	TCSN-22-0	22°C	0	4.45	52.2688	61.267			05cm	22	61.267	18.2667	0.298149			05 cm	27.2491	0					thick(m)	0.2	0.1
		TCSN-22-5		5	0.529	9.87506	43.0003				24	43.5495	9.43154	0.216571			10 cm	26.8711	0					cond (W/m.K)	0.89	0.03
		TCSN-22-10		10	0.281	6.20934	41.2212				26	29.4884	3.24079	0.1099			15 cm	26.6711	0					R-value	0.224719	3.33333
		TCSN-22-15		15	0.191	5.29171	40.9571				28	17.8863	-1.47454	-0.0824396			20 cm	26.5136	0
		TCSN-22-20		20	0.145	4.85829	41.0777				30	9.16775	-4.35927	-0.475501										ƩR-value	3.55805
		TCSN-24-0	24°C	0	4.45	52.2431	43.5495			10cm	22	61.267	20.0458	0.327188										U-value	0.281053
		TCSN-24-5		5	0.529	9.7995	34.1179				24	43.5495	9.91646	0.227706
		TCSN-24-10		10	0.281	6.13061	33.633				26	29.4884	2.73022	0.0925861
		TCSN-24-15		15	0.191	5.20363	33.7762				28	17.8863	-2.67285	-0.149436
		TCSN-24-20		20	0.145	4.75777	34.0846				30	9.16775	-5.98834	-0.653196
		TCSN-26-0	26°C	0	4.45	52.2397	29.4884			15cm	22	61.267	20.3099	0.331498
		TCSN-26-5		5	0.529	9.79719	26.2477				24	43.5495	9.77327	0.224418
		TCSN-26-10		10	0.281	6.12743	26.7582				26	29.4884	2.26316	0.0767473
		TCSN-26-15		15	0.191	5.19583	27.2253				28	17.8863	-3.37586	-0.18874
		TCSN-26-20		20	0.145	4.73961	27.6802				30	9.16775	-6.81734	-0.743622
		TCSN-28-0	28°C	0	4.45	52.2394	17.8863			20cm	22	61.267	20.1893	0.32953
		TCSN-28-5		5	0.529	9.79633	19.3608				24	43.5495	9.46486	0.217336
		TCSN-28-10		10	0.281	6.12586	20.5591				26	29.4884	1.80829	0.0613221
		TCSN-28-15		15	0.191	5.19139	21.2621				28	17.8863	-3.93761	-0.220147
		TCSN-28-20		20	0.145	4.72899	21.8239				30	9.16775	-7.41636	-0.808962
		TCSN-30-0	30°C	0	4.45	52.2394	9.16775
		TCSN-30-5		5	0.529	9.79615	13.527				max		20.3099	0.331498
		TCSN-30-10		10	0.281	6.12521	15.1561				min		-7.41636	-0.808962
		TCSN-30-15		15	0.191	5.18914	15.9851						for PTI
		TCSN-30-20		20	0.145	4.72378	16.5841
					max	52.2688	61.267
					Min	4.72378	9.16775
							For Load
									27.2491
																						26.8711
									26.6711
																						26.5136

## Sheet: M_I_M_I
										point of thermal inflexion for various insulation thickneses
	CITY	CASE NUMBER	Setpoint	Insulation thickness	U-value (W/m².k)	Heating Load	Cooling Load (kWh/m².yr)			insulation Thickness	corrosponding Setpoint	0 mm Energy	0mm-(X)mm	(E) saving %			14 Mphs_Ofc	MIMI							M01 - 100mm brick	Insulation Board
	MIMI	TCSN-22-0	22°C	0	4.45	52.2688	61.267			05cm	22	61.267	15.2268	0.248533			05 cm	27.2043	0					thick(m)	0.2	0.1
		TCSN-22-5		5	0.529	12.0881	46.0401				24	43.5495	7.53218	0.172957			10 cm	26.6329	0					cond (W/m.K)	0.89	0.03
		TCSN-22-10		10	0.281	6.41089	43.4599				26	29.4884	2.57249	0.0872373			15 cm	26.4259	0					R-value	0.224719	3.33333
		TCSN-22-15		15	0.191	4.63496	42.4238				28	17.8863	-1.16172	-0.0649505			20 cm	26.311	0
		TCSN-22-20		20	0.145	3.98668	41.9219				30	9.16775	-3.37198	-0.367809										ƩR-value	3.55805
		TCSN-24-0	24°C	0	4.45	52.2431	43.5495			10cm	22	61.267	17.8071	0.290647										U-value	0.281053
		TCSN-24-5		5	0.529	12.0098	36.0173				24	43.5495	8.40199	0.19293
		TCSN-24-10		10	0.281	6.31618	35.1475				26	29.4884	1.84221	0.0624724
		TCSN-24-15		15	0.191	4.52118	34.8914				28	17.8863	-2.84744	-0.159197
		TCSN-24-20		20	0.145	3.86132	34.8101				30	9.16775	-5.71918	-0.623836
		TCSN-26-0	26°C	0	4.45	52.2397	29.4884			15cm	22	61.267	18.8432	0.307558
		TCSN-26-5		5	0.529	12.0041	26.916				24	43.5495	8.65808	0.19881
		TCSN-26-10		10	0.281	6.30441	27.6462				26	29.4884	1.40426	0.0476208
		TCSN-26-15		15	0.191	4.50079	28.0842				28	17.8863	-3.91594	-0.218936
		TCSN-26-20		20	0.145	3.83189	28.3613				30	9.16775	-7.04367	-0.76831
		TCSN-28-0	28°C	0	4.45	52.2394	17.8863			20cm	22	61.267	19.3451	0.315751
		TCSN-28-5		5	0.529	12.0035	19.048				24	43.5495	8.73933	0.200676
		TCSN-28-10		10	0.281	6.30076	20.7337				26	29.4884	1.12719	0.0382248
		TCSN-28-15		15	0.191	4.49111	21.8022				28	17.8863	-4.54625	-0.254176
		TCSN-28-20		20	0.145	3.81652	22.4325				30	9.16775	-7.90689	-0.862468
		TCSN-30-0	30°C	0	4.45	52.2394	9.16775
		TCSN-30-5		5	0.529	12.0035	12.5397				max		19.3451	0.315751
		TCSN-30-10		10	0.281	6.30025	14.8869				min		-7.90689	-0.862468
		TCSN-30-15		15	0.191	4.48797	16.2114						for PTI
		TCSN-30-20		20	0.145	3.80917	17.0746
					max	52.2688	61.267
					Min	3.80917	9.16775
							For Load
									27.2043
																						26.6329
									26.4259
																						26.311

## Sheet: SUMMARY OF PTI
	PTI for all configiration at different insualtion thicknesse							the A case [Tm~Ins~Tm] as arefrence
	Base M-I-M	I-M	I-M-I	I-M-I-M	M-I	M-I-M-I			Base M-I-M	I-M	I-M-I	I-M-I-M	M-I	M-I-M-I
5cm	27.142	xxx	27.5684	28.3671	27.2491	27.2043		5cm	0	#VALUE!	0.4264	1.22513	0.107094	0.0623003
10cm	27.4451	28.7883	27.0542	28.2391	26.8711	26.6329		10cm	0	1.34322	-0.390924	0.794005	-0.573975	-0.81217
15cm	27.6068	28.5444	26.7141	28.252	26.6711	26.4259		15cm	0	0.937555	-0.892708	0.645245	-0.935668	-1.18091
20cm	27.6922	28.4513	26.6283	28.2604	26.5136	26.311		20cm	0	0.759075	-1.06385	0.568216	-1.17861	-1.38117
