# Supplementary material for: Data on anti-insulation detection via Point of Thermal Inflexion (PTI) in 1248 cases; 13 climates, four occupancy profiles, six wall configurations and four insulation levels
Source: Data Brief. 2017 Apr 15;12:333–5. doi: 10.1016/j.dib.2017.04.016 (PMC5412003; doi:10.1016/j.dib.2017.04.016)
Supplement: Supplementary file 3 — Supplementary material [file mmc3.zip › all 52 cases/19 Mphs_ResConL.xlsx]

## Sheet: 13 Mphs_ResWLoad CONF DATA
CITY	CASE NUMBER	Setpoint	Insulation thickness	U-value (W/m².k)	Heating Load	Cooling Load (kWh/m².yr)		CITY	CASE NUMBER	Setpoint	Insulation thickness	U-value (W/m².k)	Heating Load	Cooling Load (kWh/m².yr)		CITY	CASE NUMBER	Setpoint	Insulation thickness	U-value (W/m².k)	Heating Load	Cooling Load (kWh/m².yr)										filename	heating(PXInsu)	cooling(PXInsu)
Dflt - MIM		22°C	0	4.45	93.6771	165.754		out I-M		22°C	0	4.45	93.6771	165.754		out I-M-I		22°C	0	4.45	93.6771	165.754									IM	13 Mphs_Res_Conf-StPt22_Ins5mm_IM.csv	21.198	113.432
			5	0.529	21.0433	120.213					5	0.529	21.198	113.432					5	0.529	17.6435	108.283										13 Mphs_Res_Conf-StPt22_Ins10mm_IM.csv	8.74715	108.046
			10	0.281	9.29235	112.951					10	0.281	8.74715	108.046					10	0.281	7.18595	102.832										13 Mphs_Res_Conf-StPt22_Ins15mm_IM.csv	4.46166	106.961
			15	0.191	5.0357	110.798					15	0.191	4.46166	106.961					15	0.191	4.02967	102.534										13 Mphs_Res_Conf-StPt22_Ins20mm_IM.csv	2.55845	106.838
			20	0.145	3.15263	110.132					20	0.145	2.55845	106.838					20	0.145	2.86105	103.502										13 Mphs_Res_Conf-StPt24_Ins5mm_IM.csv	21.0915	90.704
		24°C	0	4.45	93.4874	122.734				24°C	0	4.45	93.4874	122.734				24°C	0	4.45	93.4874	122.734										13 Mphs_Res_Conf-StPt24_Ins10mm_IM.csv	8.58798	89.8991
			5	0.529	20.9071	96.9508					5	0.529	21.0915	90.704					5	0.529	17.5623	87.3969										13 Mphs_Res_Conf-StPt24_Ins15mm_IM.csv	4.13036	90.7975
			10	0.281	9.09507	94.4857					10	0.281	8.58798	89.8991					10	0.281	7.09258	86.0036										13 Mphs_Res_Conf-StPt24_Ins20mm_IM.csv	2.17393	91.7908
			15	0.191	4.78586	94.4585					15	0.191	4.13036	90.7975					15	0.191	3.87833	87.1479										13 Mphs_Res_Conf-StPt26_Ins5mm_IM.csv	21.0737	70.0757
			20	0.145	2.83525	94.8938					20	0.145	2.17393	91.7908					20	0.145	2.70373	88.8674										13 Mphs_Res_Conf-StPt26_Ins10mm_IM.csv	8.5541	72.3143
		26°C	0	4.45	93.4455	86.9111				26°C	0	4.45	93.4455	86.9111				26°C	0	4.45	93.4455	86.9111										13 Mphs_Res_Conf-StPt26_Ins15mm_IM.csv	4.08132	75.1051
			5	0.529	20.8769	75.4525					5	0.529	21.0737	70.0757					5	0.529	17.5537	68.0865										13 Mphs_Res_Conf-StPt26_Ins20mm_IM.csv	2.12394	77.3134
			10	0.281	9.07976	76.6829					10	0.281	8.5541	72.3143					10	0.281	7.06487	69.7885										13 Mphs_Res_Conf-StPt28_Ins5mm_IM.csv	21.071	51.4168
			15	0.191	4.77981	78.7524					15	0.191	4.08132	75.1051					15	0.191	3.83904	72.575										13 Mphs_Res_Conf-StPt28_Ins10mm_IM.csv	8.54272	55.9409
			20	0.145	2.80622	80.3854					20	0.145	2.12394	77.3134					20	0.145	2.57118	74.9662										13 Mphs_Res_Conf-StPt28_Ins15mm_IM.csv	4.05009	59.7696
		28°C	0	4.45	93.4396	56.5196				28°C	0	4.45	93.4396	56.5196				28°C	0	4.45	93.4396	56.5196										13 Mphs_Res_Conf-StPt28_Ins20mm_IM.csv	2.09724	62.7588
			5	0.529	20.8679	55.8705					5	0.529	21.071	51.4168					5	0.529	17.5511	50.3097										13 Mphs_Res_Conf-StPt30_Ins5mm_IM.csv	21.071	34.6149
			10	0.281	9.07843	59.7171					10	0.281	8.54272	55.9409					10	0.281	7.05912	54.3944										13 Mphs_Res_Conf-StPt30_Ins10mm_IM.csv	8.5396	41.2367
			15	0.191	4.77626	63.005					15	0.191	4.05009	59.7696					15	0.191	3.82264	58.285										13 Mphs_Res_Conf-StPt30_Ins15mm_IM.csv	4.03593	45.6275
			20	0.145	2.79845	65.7361					20	0.145	2.09724	62.7588					20	0.145	2.49059	61.5263										13 Mphs_Res_Conf-StPt30_Ins20mm_IM.csv	2.08379	49.175
		30°C	0	4.45	93.4383	32.8498				30°C	0	4.45	93.4383	32.8498				30°C	0	4.45	93.4383	32.8498									IMI	13 Mphs_Res_Conf-StPt22_Ins5mm_IMI.csv	17.6435	108.283
			5	0.529	20.8679	38.8212					5	0.529	21.071	34.6149					5	0.529	17.5511	34.7028										13 Mphs_Res_Conf-StPt22_Ins10mm_IMI.csv	7.18595	102.832
			10	0.281	9.07808	44.2843					10	0.281	8.5396	41.2367					10	0.281	7.0575	40.4839										13 Mphs_Res_Conf-StPt22_Ins15mm_IMI.csv	4.02967	102.534
			15	0.191	4.77566	48.5141					15	0.191	4.03593	45.6275					15	0.191	3.81732	44.9595										13 Mphs_Res_Conf-StPt22_Ins20mm_IMI.csv	2.86105	103.502
			20	0.145	2.79508	51.6967					20	0.145	2.08379	49.175					20	0.145	2.4797	48.5511										13 Mphs_Res_Conf-StPt24_Ins5mm_IMI.csv	17.5623	87.3969
																																13 Mphs_Res_Conf-StPt24_Ins10mm_IMI.csv	7.09258	86.0036
																																13 Mphs_Res_Conf-StPt24_Ins15mm_IMI.csv	3.87833	87.1479
																																13 Mphs_Res_Conf-StPt24_Ins20mm_IMI.csv	2.70373	88.8674
CITY	CASE NUMBER	Setpoint	Insulation thickness	U-value (W/m².k)	Heating Load	Cooling Load (kWh/m².yr)		CITY	CASE NUMBER	Setpoint	Insulation thickness	U-value (W/m².k)	Heating Load	Cooling Load (kWh/m².yr)		CITY	CASE NUMBER	Setpoint	Insulation thickness	U-value (W/m².k)	Heating Load	Cooling Load (kWh/m².yr)										13 Mphs_Res_Conf-StPt26_Ins5mm_IMI.csv	17.5537	68.0865
out I-M-I-M		22°C	0	4.45	93.6771	165.754		out M-I		22°C	0	4.45	93.6771	165.754		out M-I-M-I		22°C	0	4.45	93.6771	165.754										13 Mphs_Res_Conf-StPt26_Ins10mm_IMI.csv	7.06487	69.7885
			5	0.529	21.2968	114.307					5	0.529	17.1138	113.459					5	0.529	17.6255	114.082										13 Mphs_Res_Conf-StPt26_Ins15mm_IMI.csv	3.83904	72.575
			10	0.281	8.97396	108.276					10	0.281	8.20431	109.358					10	0.281	7.45898	107.005										13 Mphs_Res_Conf-StPt26_Ins20mm_IMI.csv	2.57118	74.9662
			15	0.191	4.66079	107.062					15	0.191	5.35796	109.049					15	0.191	4.28916	105.763										13 Mphs_Res_Conf-StPt28_Ins5mm_IMI.csv	17.5511	50.3097
			20	0.145	2.72739	106.919					20	0.145	4.01439	109.139					20	0.145	3.02413	106.084										13 Mphs_Res_Conf-StPt28_Ins10mm_IMI.csv	7.05912	54.3944
		24°C	0	4.45	93.4874	122.734				24°C	0	4.45	93.4874	122.734				24°C	0	4.45	93.4874	122.734										13 Mphs_Res_Conf-StPt28_Ins15mm_IMI.csv	3.82264	58.285
			5	0.529	21.223	91.6308					5	0.529	17.0688	92.6358					5	0.529	17.531	92.674										13 Mphs_Res_Conf-StPt28_Ins20mm_IMI.csv	2.49059	61.5263
			10	0.281	8.82809	90.2102					10	0.281	8.16323	92.2904					10	0.281	7.35525	89.9325										13 Mphs_Res_Conf-StPt30_Ins5mm_IMI.csv	17.5511	34.7028
			15	0.191	4.37962	90.9468					15	0.191	5.30973	93.6125					15	0.191	4.1582	90.3132										13 Mphs_Res_Conf-StPt30_Ins10mm_IMI.csv	7.0575	40.4839
			20	0.145	2.43493	91.9574					20	0.145	3.95602	94.6829					20	0.145	2.88972	91.5148										13 Mphs_Res_Conf-StPt30_Ins15mm_IMI.csv	3.81732	44.9595
		26°C	0	4.45	93.4455	86.9111				26°C	0	4.45	93.4455	86.9111				26°C	0	4.45	93.4455	86.9111										13 Mphs_Res_Conf-StPt30_Ins20mm_IMI.csv	2.4797	48.5511
			5	0.529	21.218	70.8864					5	0.529	17.0648	73.4389					5	0.529	17.5129	72.7374									IMIM	13 Mphs_Res_Conf-StPt22_Ins5mm_IMIM.csv	21.2968	114.307
			10	0.281	8.81186	72.6657					10	0.281	8.16008	75.8646					10	0.281	7.329	73.4986										13 Mphs_Res_Conf-StPt22_Ins10mm_IMIM.csv	8.97396	108.276
			15	0.191	4.34912	75.3646					15	0.191	5.30455	78.6343					15	0.191	4.12343	75.5793										13 Mphs_Res_Conf-StPt22_Ins15mm_IMIM.csv	4.66079	107.062
			20	0.145	2.31632	77.526					20	0.145	3.9427	80.6091					20	0.145	2.83078	77.4987										13 Mphs_Res_Conf-StPt22_Ins20mm_IMIM.csv	2.72739	106.919
		28°C	0	4.45	93.4396	56.5196				28°C	0	4.45	93.4396	56.5196				28°C	0	4.45	93.4396	56.5196										13 Mphs_Res_Conf-StPt24_Ins5mm_IMIM.csv	21.223	91.6308
			5	0.529	21.2174	52.0114					5	0.529	17.0638	55.6462					5	0.529	17.5085	54.2048										13 Mphs_Res_Conf-StPt24_Ins10mm_IMIM.csv	8.82809	90.2102
			10	0.281	8.80909	56.3163					10	0.281	8.15892	60.2765					10	0.281	7.32059	57.6637										13 Mphs_Res_Conf-StPt24_Ins15mm_IMIM.csv	4.37962	90.9468
			15	0.191	4.34016	59.9972					15	0.191	5.30232	63.9207					15	0.191	4.1132	61.0468										13 Mphs_Res_Conf-StPt24_Ins20mm_IMIM.csv	2.43493	91.9574
			20	0.145	2.29991	62.9965					20	0.145	3.93715	66.605					20	0.145	2.81904	63.9244										13 Mphs_Res_Conf-StPt26_Ins5mm_IMIM.csv	21.218	70.8864
		30°C	0	4.45	93.4383	32.8498				30°C	0	4.45	93.4383	32.8498				30°C	0	4.45	93.4383	32.8498										13 Mphs_Res_Conf-StPt26_Ins10mm_IMIM.csv	8.81186	72.6657
			5	0.529	21.2174	35.1743					5	0.529	17.0637	39.8724					5	0.529	17.5077	38.185										13 Mphs_Res_Conf-StPt26_Ins15mm_IMIM.csv	4.34912	75.3646
			10	0.281	8.80829	41.4732					10	0.281	8.15868	45.703					10	0.281	7.31873	43.1648										13 Mphs_Res_Conf-StPt26_Ins20mm_IMIM.csv	2.31632	77.526
			15	0.191	4.33708	45.9184					15	0.191	5.3015	50.0689					15	0.191	4.11064	47.3654										13 Mphs_Res_Conf-StPt28_Ins5mm_IMIM.csv	21.2174	52.0114
			20	0.145	2.29211	49.4314					20	0.145	3.93499	53.1283					20	0.145	2.81447	50.7056										13 Mphs_Res_Conf-StPt28_Ins10mm_IMIM.csv	8.80909	56.3163
																																13 Mphs_Res_Conf-StPt28_Ins15mm_IMIM.csv	4.34016	59.9972
																																13 Mphs_Res_Conf-StPt28_Ins20mm_IMIM.csv	2.29991	62.9965
																																13 Mphs_Res_Conf-StPt30_Ins5mm_IMIM.csv	21.2174	35.1743
																																13 Mphs_Res_Conf-StPt30_Ins10mm_IMIM.csv	8.80829	41.4732
																																13 Mphs_Res_Conf-StPt30_Ins15mm_IMIM.csv	4.33708	45.9184
																																13 Mphs_Res_Conf-StPt30_Ins20mm_IMIM.csv	2.29211	49.4314
																															MI	13 Mphs_Res_Conf-StPt22_Ins5mm_MI.csv	17.1138	113.459
																																13 Mphs_Res_Conf-StPt22_Ins10mm_MI.csv	8.20431	109.358
																																13 Mphs_Res_Conf-StPt22_Ins15mm_MI.csv	5.35796	109.049
																																13 Mphs_Res_Conf-StPt22_Ins20mm_MI.csv	4.01439	109.139
																																13 Mphs_Res_Conf-StPt24_Ins5mm_MI.csv	17.0688	92.6358
																																13 Mphs_Res_Conf-StPt24_Ins10mm_MI.csv	8.16323	92.2904
																																13 Mphs_Res_Conf-StPt24_Ins15mm_MI.csv	5.30973	93.6125
																																13 Mphs_Res_Conf-StPt24_Ins20mm_MI.csv	3.95602	94.6829
																																13 Mphs_Res_Conf-StPt26_Ins5mm_MI.csv	17.0648	73.4389
																																13 Mphs_Res_Conf-StPt26_Ins10mm_MI.csv	8.16008	75.8646
																																13 Mphs_Res_Conf-StPt26_Ins15mm_MI.csv	5.30455	78.6343
																																13 Mphs_Res_Conf-StPt26_Ins20mm_MI.csv	3.9427	80.6091
																																13 Mphs_Res_Conf-StPt28_Ins5mm_MI.csv	17.0638	55.6462
																																13 Mphs_Res_Conf-StPt28_Ins10mm_MI.csv	8.15892	60.2765
																																13 Mphs_Res_Conf-StPt28_Ins15mm_MI.csv	5.30232	63.9207
																																13 Mphs_Res_Conf-StPt28_Ins20mm_MI.csv	3.93715	66.605
																																13 Mphs_Res_Conf-StPt30_Ins5mm_MI.csv	17.0637	39.8724
																																13 Mphs_Res_Conf-StPt30_Ins10mm_MI.csv	8.15868	45.703
																																13 Mphs_Res_Conf-StPt30_Ins15mm_MI.csv	5.3015	50.0689
																																13 Mphs_Res_Conf-StPt30_Ins20mm_MI.csv	3.93499	53.1283
																															MIMI	13 Mphs_Res_Conf-StPt22_Ins5mm_MIMI.csv	17.6255	114.082
																																13 Mphs_Res_Conf-StPt22_Ins10mm_MIMI.csv	7.45898	107.005
																																13 Mphs_Res_Conf-StPt22_Ins15mm_MIMI.csv	4.28916	105.763
																																13 Mphs_Res_Conf-StPt22_Ins20mm_MIMI.csv	3.02413	106.084
																																13 Mphs_Res_Conf-StPt24_Ins5mm_MIMI.csv	17.531	92.674
																																13 Mphs_Res_Conf-StPt24_Ins10mm_MIMI.csv	7.35525	89.9325
																																13 Mphs_Res_Conf-StPt24_Ins15mm_MIMI.csv	4.1582	90.3132
																																13 Mphs_Res_Conf-StPt24_Ins20mm_MIMI.csv	2.88972	91.5148
																																13 Mphs_Res_Conf-StPt26_Ins5mm_MIMI.csv	17.5129	72.7374
																																13 Mphs_Res_Conf-StPt26_Ins10mm_MIMI.csv	7.329	73.4986
																																13 Mphs_Res_Conf-StPt26_Ins15mm_MIMI.csv	4.12343	75.5793
																																13 Mphs_Res_Conf-StPt26_Ins20mm_MIMI.csv	2.83078	77.4987
																																13 Mphs_Res_Conf-StPt28_Ins5mm_MIMI.csv	17.5085	54.2048
																																13 Mphs_Res_Conf-StPt28_Ins10mm_MIMI.csv	7.32059	57.6637
																																13 Mphs_Res_Conf-StPt28_Ins15mm_MIMI.csv	4.1132	61.0468
																																13 Mphs_Res_Conf-StPt28_Ins20mm_MIMI.csv	2.81904	63.9244
																																13 Mphs_Res_Conf-StPt30_Ins5mm_MIMI.csv	17.5077	38.185
																																13 Mphs_Res_Conf-StPt30_Ins10mm_MIMI.csv	7.31873	43.1648
																																13 Mphs_Res_Conf-StPt30_Ins15mm_MIMI.csv	4.11064	47.3654
																																13 Mphs_Res_Conf-StPt30_Ins20mm_MIMI.csv	2.81447	50.7056

## Sheet: M_I_M
13 Mphs_ResWLoad										point of thermal inflexion for various insulation thickneses
	CITY	CASE NUMBER	Setpoint	Insulation thickness	U-value (W/m².k)	Heating Load	Cooling Load (kWh/m².yr)			insulation Thickness	corrosponding Setpoint	0 mm Energy	0mm-(X)mm	(E) saving %			13 Mphs_ResWLoad	DFLT- MIM							M01 - 100mm brick	Insulation Board
	DFLT- MIM	TCSN-22-0	22°C	0	4.45	93.6771	165.754			05cm	22	165.754	45.5406	0.274749			05 cm	28.1227	0					thick(m)	0.2	0.1
		TCSN-22-5		5	0.529	21.0433	120.213				24	122.734	25.7831	0.210073			10 cm	27.4191	0					cond (W/m.K)	0.89	0.03
		TCSN-22-10		10	0.281	9.29235	112.951				26	86.9111	11.4586	0.131843			15 cm	27.0018	0					R-value	0.224719	3.33333
		TCSN-22-15		15	0.191	5.0357	110.798				28	56.5196	0.649059	0.0114838			20 cm	26.7336	0
		TCSN-22-20		20	0.145	3.15263	110.132				30	32.8498	-5.97137	-0.181778										ƩR-value	3.55805
		TCSN-24-0	24°C	0	4.45	93.4874	122.734			10cm	22	165.754	52.8027	0.318562										U-value	0.281053
		TCSN-24-5		5	0.529	20.9071	96.9508				24	122.734	28.2483	0.230159
		TCSN-24-10		10	0.281	9.09507	94.4857				26	86.9111	10.2282	0.117686
		TCSN-24-15		15	0.191	4.78586	94.4585				28	56.5196	-3.19745	-0.0565725
		TCSN-24-20		20	0.145	2.83525	94.8938				30	32.8498	-11.4345	-0.348083
		TCSN-26-0	26°C	0	4.45	93.4455	86.9111			15cm	22	165.754	54.9557	0.331551
		TCSN-26-5		5	0.529	20.8769	75.4525				24	122.734	28.2754	0.23038
		TCSN-26-10		10	0.281	9.07976	76.6829				26	86.9111	8.15872	0.0938744
		TCSN-26-15		15	0.191	4.77981	78.7524				28	56.5196	-6.48538	-0.114746
		TCSN-26-20		20	0.145	2.80622	80.3854				30	32.8498	-15.6643	-0.476846
		TCSN-28-0	28°C	0	4.45	93.4396	56.5196			20cm	22	165.754	55.622	0.335571
		TCSN-28-5		5	0.529	20.8679	55.8705				24	122.734	27.8401	0.226833
		TCSN-28-10		10	0.281	9.07843	59.7171				26	86.9111	6.52563	0.075084
		TCSN-28-15		15	0.191	4.77626	63.005				28	56.5196	-9.21654	-0.163068
		TCSN-28-20		20	0.145	2.79845	65.7361				30	32.8498	-18.8469	-0.573729
		TCSN-30-0	30°C	0	4.45	93.4383	32.8498
		TCSN-30-5		5	0.529	20.8679	38.8212				max		55.622	0.335571
		TCSN-30-10		10	0.281	9.07808	44.2843				min		-18.8469	-0.573729
		TCSN-30-15		15	0.191	4.77566	48.5141						for PTI
		TCSN-30-20		20	0.145	2.79508	51.6967
					max	93.6771	165.754
					Min	2.79508	32.8498
							For Load
									28.1227
																						27.4191
									27.0018
																						26.7336

## Sheet: I_M
										point of thermal inflexion for various insulation thickneses
	CITY	CASE NUMBER	Setpoint	Insulation thickness	U-value (W/m².k)	Heating Load	Cooling Load (kWh/m².yr)			insulation Thickness	corrosponding Setpoint	0 mm Energy	0mm-(X)mm	(E) saving %			13 Mphs_ResWLoad	IM							M01 - 100mm brick	Insulation Board
	IM	TCSN-22-0	22°C	0	4.45	93.6771	165.754			05cm	22	165.754	52.3213	0.315657			05 cm	29.3488	0					thick(m)	0.2	0.1
		TCSN-22-5		5	0.529	21.198	113.432				24	122.734	32.03	0.260971			10 cm	28.084	0					cond (W/m.K)	0.89	0.03
		TCSN-22-10		10	0.281	8.74715	108.046				26	86.9111	16.8354	0.193708			15 cm	27.4786	0					R-value	0.224719	3.33333
		TCSN-22-15		15	0.191	4.46166	106.961				28	56.5196	5.10276	0.090283			20 cm	27.1082	0
		TCSN-22-20		20	0.145	2.55845	106.838				30	32.8498	-1.76511	-0.0537327										ƩR-value	3.55805
		TCSN-24-0	24°C	0	4.45	93.4874	122.734			10cm	22	165.754	57.7077	0.348153										U-value	0.281053
		TCSN-24-5		5	0.529	21.0915	90.704				24	122.734	32.8348	0.267529
		TCSN-24-10		10	0.281	8.58798	89.8991				26	86.9111	14.5967	0.16795
		TCSN-24-15		15	0.191	4.13036	90.7975				28	56.5196	0.578661	0.0102382
		TCSN-24-20		20	0.145	2.17393	91.7908				30	32.8498	-8.3869	-0.25531
		TCSN-26-0	26°C	0	4.45	93.4455	86.9111			15cm	22	165.754	58.7926	0.354699
		TCSN-26-5		5	0.529	21.0737	70.0757				24	122.734	31.9364	0.260209
		TCSN-26-10		10	0.281	8.5541	72.3143				26	86.9111	11.806	0.13584
		TCSN-26-15		15	0.191	4.08132	75.1051				28	56.5196	-3.24996	-0.0575015
		TCSN-26-20		20	0.145	2.12394	77.3134				30	32.8498	-12.7777	-0.388973
		TCSN-28-0	28°C	0	4.45	93.4396	56.5196			20cm	22	165.754	58.9153	0.355439
		TCSN-28-5		5	0.529	21.071	51.4168				24	122.734	30.9431	0.252115
		TCSN-28-10		10	0.281	8.54272	55.9409				26	86.9111	9.59771	0.110431
		TCSN-28-15		15	0.191	4.05009	59.7696				28	56.5196	-6.2392	-0.11039
		TCSN-28-20		20	0.145	2.09724	62.7588				30	32.8498	-16.3251	-0.496963
		TCSN-30-0	30°C	0	4.45	93.4383	32.8498
		TCSN-30-5		5	0.529	21.071	34.6149				max		58.9153	0.355439
		TCSN-30-10		10	0.281	8.5396	41.2367				min		-16.3251	-0.496963
		TCSN-30-15		15	0.191	4.03593	45.6275						for PTI
		TCSN-30-20		20	0.145	2.08379	49.175
					max	93.6771	165.754
					Min	2.08379	32.8498
							For Load
									29.3488
																						28.084
									27.4786
																						27.1082

## Sheet: I_M_I
										point of thermal inflexion for various insulation thickneses
	CITY	CASE NUMBER	Setpoint	Insulation thickness	U-value (W/m².k)	Heating Load	Cooling Load (kWh/m².yr)			insulation Thickness	corrosponding Setpoint	0 mm Energy	0mm-(X)mm	(E) saving %			13 Mphs_ResWLoad	IMI							M01 - 100mm brick	Insulation Board
	IMI	TCSN-22-0	22°C	0	4.45	93.6771	165.754			05cm	22	165.754	57.4703	0.346721			05 cm	29.4269	0					thick(m)	0.2	0.1
		TCSN-22-5		5	0.529	17.6435	108.283				24	122.734	35.337	0.287916			10 cm	28.342	0					cond (W/m.K)	0.89	0.03
		TCSN-22-10		10	0.281	7.18595	102.832				26	86.9111	18.8246	0.216596			15 cm	27.7334	0					R-value	0.224719	3.33333
		TCSN-22-15		15	0.191	4.02967	102.534				28	56.5196	6.2099	0.109872			20 cm	27.338	0
		TCSN-22-20		20	0.145	2.86105	103.502				30	32.8498	-1.85293	-0.0564061										ƩR-value	3.55805
		TCSN-24-0	24°C	0	4.45	93.4874	122.734			10cm	22	165.754	62.9218	0.37961										U-value	0.281053
		TCSN-24-5		5	0.529	17.5623	87.3969				24	122.734	36.7304	0.299268
		TCSN-24-10		10	0.281	7.09258	86.0036				26	86.9111	17.1226	0.197013
		TCSN-24-15		15	0.191	3.87833	87.1479				28	56.5196	2.12515	0.0376003
		TCSN-24-20		20	0.145	2.70373	88.8674				30	32.8498	-7.63405	-0.232392
		TCSN-26-0	26°C	0	4.45	93.4455	86.9111			15cm	22	165.754	63.2194	0.381406
		TCSN-26-5		5	0.529	17.5537	68.0865				24	122.734	35.586	0.289945
		TCSN-26-10		10	0.281	7.06487	69.7885				26	86.9111	14.3361	0.164952
		TCSN-26-15		15	0.191	3.83904	72.575				28	56.5196	-1.76545	-0.031236
		TCSN-26-20		20	0.145	2.57118	74.9662				30	32.8498	-12.1096	-0.368636
		TCSN-28-0	28°C	0	4.45	93.4396	56.5196			20cm	22	165.754	62.252	0.375569
		TCSN-28-5		5	0.529	17.5511	50.3097				24	122.734	33.8666	0.275935
		TCSN-28-10		10	0.281	7.05912	54.3944				26	86.9111	11.9449	0.137438
		TCSN-28-15		15	0.191	3.82264	58.285				28	56.5196	-5.00666	-0.0885828
		TCSN-28-20		20	0.145	2.49059	61.5263				30	32.8498	-15.7013	-0.477971
		TCSN-30-0	30°C	0	4.45	93.4383	32.8498
		TCSN-30-5		5	0.529	17.5511	34.7028				max		63.2194	0.381406
		TCSN-30-10		10	0.281	7.0575	40.4839				min		-15.7013	-0.477971
		TCSN-30-15		15	0.191	3.81732	44.9595						for PTI
		TCSN-30-20		20	0.145	2.4797	48.5511
					max	93.6771	165.754
					Min	2.4797	32.8498
							For Load
									29.4269
																						28.342
									27.7334
																						27.338

## Sheet: I_M_I_M
										point of thermal inflexion for various insulation thickneses
	CITY	CASE NUMBER	Setpoint	Insulation thickness	U-value (W/m².k)	Heating Load	Cooling Load (kWh/m².yr)			insulation Thickness	corrosponding Setpoint	0 mm Energy	0mm-(X)mm	(E) saving %			13 Mphs_ResWLoad	IMIM							M01 - 100mm brick	Insulation Board
	IMIM	TCSN-22-0	22°C	0	4.45	93.6771	165.754			05cm	22	165.754	51.4471	0.310383			05 cm	29.1837	0					thick(m)	0.2	0.1
		TCSN-22-5		5	0.529	21.2968	114.307				24	122.734	31.1031	0.253419			10 cm	28.0168	0					cond (W/m.K)	0.89	0.03
		TCSN-22-10		10	0.281	8.97396	108.276				26	86.9111	16.0247	0.18438			15 cm	27.4408	0					R-value	0.224719	3.33333
		TCSN-22-15		15	0.191	4.66079	107.062				28	56.5196	4.50815	0.0797626			20 cm	27.0737	0
		TCSN-22-20		20	0.145	2.72739	106.919				30	32.8498	-2.3245	-0.0707614										ƩR-value	3.55805
		TCSN-24-0	24°C	0	4.45	93.4874	122.734			10cm	22	165.754	57.4775	0.346765										U-value	0.281053
		TCSN-24-5		5	0.529	21.223	91.6308				24	122.734	32.5237	0.264994
		TCSN-24-10		10	0.281	8.82809	90.2102				26	86.9111	14.2454	0.163907
		TCSN-24-15		15	0.191	4.37962	90.9468				28	56.5196	0.203253	0.00359616
		TCSN-24-20		20	0.145	2.43493	91.9574				30	32.8498	-8.62335	-0.262508
		TCSN-26-0	26°C	0	4.45	93.4455	86.9111			15cm	22	165.754	58.6916	0.354089
		TCSN-26-5		5	0.529	21.218	70.8864				24	122.734	31.7872	0.258993
		TCSN-26-10		10	0.281	8.81186	72.6657				26	86.9111	11.5465	0.132854
		TCSN-26-15		15	0.191	4.34912	75.3646				28	56.5196	-3.47764	-0.0615299
		TCSN-26-20		20	0.145	2.31632	77.526				30	32.8498	-13.0686	-0.397828
		TCSN-28-0	28°C	0	4.45	93.4396	56.5196			20cm	22	165.754	58.8348	0.354954
		TCSN-28-5		5	0.529	21.2174	52.0114				24	122.734	30.7765	0.250758
		TCSN-28-10		10	0.281	8.80909	56.3163				26	86.9111	9.38508	0.107985
		TCSN-28-15		15	0.191	4.34016	59.9972				28	56.5196	-6.47694	-0.114596
		TCSN-28-20		20	0.145	2.29991	62.9965				30	32.8498	-16.5816	-0.50477
		TCSN-30-0	30°C	0	4.45	93.4383	32.8498
		TCSN-30-5		5	0.529	21.2174	35.1743				max		58.8348	0.354954
		TCSN-30-10		10	0.281	8.80829	41.4732				min		-16.5816	-0.50477
		TCSN-30-15		15	0.191	4.33708	45.9184						for PTI
		TCSN-30-20		20	0.145	2.29211	49.4314
					max	93.6771	165.754
					Min	2.29211	32.8498
							For Load
									29.1837
																						28.0168
									27.4408
																						27.0737

## Sheet: M_I
										point of thermal inflexion for various insulation thickneses
	CITY	CASE NUMBER	Setpoint	Insulation thickness	U-value (W/m².k)	Heating Load	Cooling Load (kWh/m².yr)			insulation Thickness	corrosponding Setpoint	0 mm Energy	0mm-(X)mm	(E) saving %			13 Mphs_ResWLoad	MI							M01 - 100mm brick	Insulation Board
	MI	TCSN-22-0	22°C	0	4.45	93.6771	165.754			05cm	22	165.754	52.2951	0.315499			05 cm	28.1752	0					thick(m)	0.2	0.1
		TCSN-22-5		5	0.529	17.1138	113.459				24	122.734	30.0982	0.245231			10 cm	27.4015	0					cond (W/m.K)	0.89	0.03
		TCSN-22-10		10	0.281	8.20431	109.358				26	86.9111	13.4722	0.155011			15 cm	26.9438	0					R-value	0.224719	3.33333
		TCSN-22-15		15	0.191	5.35796	109.049				28	56.5196	0.873412	0.0154533			20 cm	26.6698	0
		TCSN-22-20		20	0.145	4.01439	109.139				30	32.8498	-7.02262	-0.21378										ƩR-value	3.55805
		TCSN-24-0	24°C	0	4.45	93.4874	122.734			10cm	22	165.754	56.3955	0.340237										U-value	0.281053
		TCSN-24-5		5	0.529	17.0688	92.6358				24	122.734	30.4436	0.248045
		TCSN-24-10		10	0.281	8.16323	92.2904				26	86.9111	11.0465	0.127101
		TCSN-24-15		15	0.191	5.30973	93.6125				28	56.5196	-3.75688	-0.0664704
		TCSN-24-20		20	0.145	3.95602	94.6829				30	32.8498	-12.8532	-0.39127
		TCSN-26-0	26°C	0	4.45	93.4455	86.9111			15cm	22	165.754	56.7048	0.342103
		TCSN-26-5		5	0.529	17.0648	73.4389				24	122.734	29.1214	0.237273
		TCSN-26-10		10	0.281	8.16008	75.8646				26	86.9111	8.27677	0.0952326
		TCSN-26-15		15	0.191	5.30455	78.6343				28	56.5196	-7.4011	-0.130947
		TCSN-26-20		20	0.145	3.9427	80.6091				30	32.8498	-17.2191	-0.524176
		TCSN-28-0	28°C	0	4.45	93.4396	56.5196			20cm	22	165.754	56.6144	0.341558
		TCSN-28-5		5	0.529	17.0638	55.6462				24	122.734	28.051	0.228551
		TCSN-28-10		10	0.281	8.15892	60.2765				26	86.9111	6.30198	0.0725106
		TCSN-28-15		15	0.191	5.30232	63.9207				28	56.5196	-10.0854	-0.178441
		TCSN-28-20		20	0.145	3.93715	66.605				30	32.8498	-20.2785	-0.617308
		TCSN-30-0	30°C	0	4.45	93.4383	32.8498
		TCSN-30-5		5	0.529	17.0637	39.8724				max		56.7048	0.342103
		TCSN-30-10		10	0.281	8.15868	45.703				min		-20.2785	-0.617308
		TCSN-30-15		15	0.191	5.3015	50.0689						for PTI
		TCSN-30-20		20	0.145	3.93499	53.1283
					max	93.6771	165.754
					Min	3.93499	32.8498
							For Load
									28.1752
																						27.4015
									26.9438
																						26.6698

## Sheet: M_I_M_I
										point of thermal inflexion for various insulation thickneses
	CITY	CASE NUMBER	Setpoint	Insulation thickness	U-value (W/m².k)	Heating Load	Cooling Load (kWh/m².yr)			insulation Thickness	corrosponding Setpoint	0 mm Energy	0mm-(X)mm	(E) saving %			13 Mphs_ResWLoad	MIMI							M01 - 100mm brick	Insulation Board
	MIMI	TCSN-22-0	22°C	0	4.45	93.6771	165.754			05cm	22	165.754	51.6711	0.311734			05 cm	28.4584	0					thick(m)	0.2	0.1
		TCSN-22-5		5	0.529	17.6255	114.082				24	122.734	30.06	0.24492			10 cm	27.7879	0					cond (W/m.K)	0.89	0.03
		TCSN-22-10		10	0.281	7.45898	107.005				26	86.9111	14.1736	0.163082			15 cm	27.3397	0					R-value	0.224719	3.33333
		TCSN-22-15		15	0.191	4.28916	105.763				28	56.5196	2.31477	0.0409551			20 cm	27.0207	0
		TCSN-22-20		20	0.145	3.02413	106.084				30	32.8498	-5.33513	-0.16241										ƩR-value	3.55805
		TCSN-24-0	24°C	0	4.45	93.4874	122.734			10cm	22	165.754	58.7482	0.354431										U-value	0.281053
		TCSN-24-5		5	0.529	17.531	92.674				24	122.734	32.8014	0.267256
		TCSN-24-10		10	0.281	7.35525	89.9325				26	86.9111	13.4125	0.154324
		TCSN-24-15		15	0.191	4.1582	90.3132				28	56.5196	-1.14406	-0.0202417
		TCSN-24-20		20	0.145	2.88972	91.5148				30	32.8498	-10.315	-0.314005
		TCSN-26-0	26°C	0	4.45	93.4455	86.9111			15cm	22	165.754	59.9909	0.361928
		TCSN-26-5		5	0.529	17.5129	72.7374				24	122.734	32.4208	0.264155
		TCSN-26-10		10	0.281	7.329	73.4986				26	86.9111	11.3318	0.130384
		TCSN-26-15		15	0.191	4.12343	75.5793				28	56.5196	-4.52716	-0.0800989
		TCSN-26-20		20	0.145	2.83078	77.4987				30	32.8498	-14.5156	-0.441878
		TCSN-28-0	28°C	0	4.45	93.4396	56.5196			20cm	22	165.754	59.6699	0.359991
		TCSN-28-5		5	0.529	17.5085	54.2048				24	122.734	31.2191	0.254364
		TCSN-28-10		10	0.281	7.32059	57.6637				26	86.9111	9.4124	0.108299
		TCSN-28-15		15	0.191	4.1132	61.0468				28	56.5196	-7.40481	-0.131013
		TCSN-28-20		20	0.145	2.81904	63.9244				30	32.8498	-17.8558	-0.543558
		TCSN-30-0	30°C	0	4.45	93.4383	32.8498
		TCSN-30-5		5	0.529	17.5077	38.185				max		59.9909	0.361928
		TCSN-30-10		10	0.281	7.31873	43.1648				min		-17.8558	-0.543558
		TCSN-30-15		15	0.191	4.11064	47.3654						for PTI
		TCSN-30-20		20	0.145	2.81447	50.7056
					max	93.6771	165.754
					Min	2.81447	32.8498
							For Load
									28.4584
																						27.7879
									27.3397
																						27.0207

## Sheet: SUMMARY OF PTI
	PTI for all configiration at different insualtion thicknesse							the A case [Tm~Ins~Tm] as arefrence
	Base M-I-M	I-M	I-M-I	I-M-I-M	M-I	M-I-M-I			Base M-I-M	I-M	I-M-I	I-M-I-M	M-I	M-I-M-I
5cm	28.1227	29.3488	29.4269	29.1837	28.1752	28.4584		5cm	0	1.22606	1.30418	1.06097	0.052511	0.335643
10cm	27.4191	28.084	28.342	28.0168	27.4015	27.7879		10cm	0	0.664949	0.92289	0.597743	-0.0175619	0.368831
15cm	27.0018	27.4786	27.7334	27.4408	26.9438	27.3397		15cm	0	0.476797	0.731587	0.43896	-0.0579813	0.337948
20cm	26.7336	27.1082	27.338	27.0737	26.6698	27.0207		20cm	0	0.374591	0.604384	0.3401	-0.0638222	0.287133
