# Supplementary material for: Data on anti-insulation detection via Point of Thermal Inflexion (PTI) in 1248 cases; 13 climates, four occupancy profiles, six wall configurations and four insulation levels
Source: Data Brief. 2017 Apr 15;12:333–5. doi: 10.1016/j.dib.2017.04.016 (PMC5412003; doi:10.1016/j.dib.2017.04.016)
Supplement: Supplementary file 3 — Supplementary material [file mmc3.zip › all 52 cases/20 Mphs_OfcConL.xlsx]

## Sheet: 15 Mphs_OfMod CONF DATA
CITY	CASE NUMBER	Setpoint	Insulation thickness	U-value (W/m².k)	Heating Load	Cooling Load (kWh/m².yr)		CITY	CASE NUMBER	Setpoint	Insulation thickness	U-value (W/m².k)	Heating Load	Cooling Load (kWh/m².yr)		CITY	CASE NUMBER	Setpoint	Insulation thickness	U-value (W/m².k)	Heating Load	Cooling Load (kWh/m².yr)										filename	heating(PXInsu)	cooling(PXInsu)
Dflt - MIM		22°C	0	4.45	50.1907	64.7918		out I-M		22°C	0	4.45	50.1907	64.7918		out I-M-I		22°C	0	4.45	50.1907	64.7918									IM	15 Mphs_OfMd_Conf-StPt22_Ins5mm_IM.csv	17.3389	64.1
			5	0.529	17.283	66.9155					5	0.529	17.3389	64.1					5	0.529	9.56694	51.6657										15 Mphs_OfMd_Conf-StPt22_Ins10mm_IM.csv	9.30457	63.7393
			10	0.281	9.61948	66.5379					10	0.281	9.30457	63.7393					10	0.281	4.0415	50.1045										15 Mphs_OfMd_Conf-StPt22_Ins15mm_IM.csv	5.72793	63.8826
			15	0.191	6.3696	66.3759					15	0.191	5.72793	63.8826					15	0.191	2.2513	50.2677										15 Mphs_OfMd_Conf-StPt22_Ins20mm_IM.csv	3.88005	64.2994
			20	0.145	4.57373	66.5164					20	0.145	3.88005	64.2994					20	0.145	1.6166	50.9123										15 Mphs_OfMd_Conf-StPt24_Ins5mm_IM.csv	17.3165	49.711
		24°C	0	4.45	50.1661	46.2793				24°C	0	4.45	50.1661	46.2793				24°C	0	4.45	50.1661	46.2793										15 Mphs_OfMd_Conf-StPt24_Ins10mm_IM.csv	9.244	51.1592
			5	0.529	17.245	52.1149					5	0.529	17.3165	49.711					5	0.529	9.52543	40.968										15 Mphs_OfMd_Conf-StPt24_Ins15mm_IM.csv	5.6856	52.5675
			10	0.281	9.5689	53.8224					10	0.281	9.244	51.1592					10	0.281	3.99573	41.2029										15 Mphs_OfMd_Conf-StPt24_Ins20mm_IM.csv	3.78982	53.6595
			15	0.191	6.35914	55.0326					15	0.191	5.6856	52.5675					15	0.191	2.19933	42.0052										15 Mphs_OfMd_Conf-StPt26_Ins5mm_IM.csv	17.3113	37.0903
			20	0.145	4.53908	55.925					20	0.145	3.78982	53.6595					20	0.145	1.56527	42.9941										15 Mphs_OfMd_Conf-StPt26_Ins10mm_IM.csv	9.22938	39.9572
		26°C	0	4.45	50.1629	31.5821				26°C	0	4.45	50.1629	31.5821				26°C	0	4.45	50.1629	31.5821										15 Mphs_OfMd_Conf-StPt26_Ins15mm_IM.csv	5.65653	42.0346
			5	0.529	17.2353	39.0063					5	0.529	17.3113	37.0903					5	0.529	9.52266	31.4041										15 Mphs_OfMd_Conf-StPt26_Ins20mm_IM.csv	3.74832	43.6978
			10	0.281	9.56386	42.1947					10	0.281	9.22938	39.9572					10	0.281	3.99022	32.9967										15 Mphs_OfMd_Conf-StPt28_Ins5mm_IM.csv	17.3113	26.1107
			15	0.191	6.35534	44.2278					15	0.191	5.65653	42.0346					15	0.191	2.18901	34.467										15 Mphs_OfMd_Conf-StPt28_Ins10mm_IM.csv	9.22495	30.0056
			20	0.145	4.53262	45.7571					20	0.145	3.74832	43.6978					20	0.145	1.55027	35.7452										15 Mphs_OfMd_Conf-StPt28_Ins15mm_IM.csv	5.64334	32.5354
		28°C	0	4.45	50.1628	19.3592				28°C	0	4.45	50.1628	19.3592				28°C	0	4.45	50.1628	19.3592										15 Mphs_OfMd_Conf-StPt28_Ins20mm_IM.csv	3.72227	34.5742
			5	0.529	17.235	27.7217					5	0.529	17.3113	26.1107					5	0.529	9.52231	22.7306										15 Mphs_OfMd_Conf-StPt30_Ins5mm_IM.csv	17.3113	16.5486
			10	0.281	9.56276	31.8055					10	0.281	9.22495	30.0056					10	0.281	3.98859	25.4565										15 Mphs_OfMd_Conf-StPt30_Ins10mm_IM.csv	9.22464	21.176
			15	0.191	6.35432	34.4989					15	0.191	5.64334	32.5354					15	0.191	2.18484	27.3976										15 Mphs_OfMd_Conf-StPt30_Ins15mm_IM.csv	5.63998	24.1721
			20	0.145	4.52977	36.3803					20	0.145	3.72227	34.5742					20	0.145	1.54356	28.9248										15 Mphs_OfMd_Conf-StPt30_Ins20mm_IM.csv	3.71002	26.2684
		30°C	0	4.45	50.1628	10.0223				30°C	0	4.45	50.1628	10.0223				30°C	0	4.45	50.1628	10.0223									IMI	15 Mphs_OfMd_Conf-StPt22_Ins5mm_IMI.csv	9.56694	51.6657
			5	0.529	17.235	18.085					5	0.529	17.3113	16.5486					5	0.529	9.5223	15.4747										15 Mphs_OfMd_Conf-StPt22_Ins10mm_IMI.csv	4.0415	50.1045
			10	0.281	9.56272	22.8331					10	0.281	9.22464	21.176					10	0.281	3.98824	18.7844										15 Mphs_OfMd_Conf-StPt22_Ins15mm_IMI.csv	2.2513	50.2677
			15	0.191	6.35402	25.7642					15	0.191	5.63998	24.1721					15	0.191	2.18308	21.0068										15 Mphs_OfMd_Conf-StPt22_Ins20mm_IMI.csv	1.6166	50.9123
			20	0.145	4.52867	27.894					20	0.145	3.71002	26.2684					20	0.145	1.54042	22.7052										15 Mphs_OfMd_Conf-StPt24_Ins5mm_IMI.csv	9.52543	40.968
																																15 Mphs_OfMd_Conf-StPt24_Ins10mm_IMI.csv	3.99573	41.2029
																																15 Mphs_OfMd_Conf-StPt24_Ins15mm_IMI.csv	2.19933	42.0052
																																15 Mphs_OfMd_Conf-StPt24_Ins20mm_IMI.csv	1.56527	42.9941
CITY	CASE NUMBER	Setpoint	Insulation thickness	U-value (W/m².k)	Heating Load	Cooling Load (kWh/m².yr)		CITY	CASE NUMBER	Setpoint	Insulation thickness	U-value (W/m².k)	Heating Load	Cooling Load (kWh/m².yr)		CITY	CASE NUMBER	Setpoint	Insulation thickness	U-value (W/m².k)	Heating Load	Cooling Load (kWh/m².yr)										15 Mphs_OfMd_Conf-StPt26_Ins5mm_IMI.csv	9.52266	31.4041
out I-M-I-M		22°C	0	4.45	50.1907	64.7918		out M-I		22°C	0	4.45	50.1907	64.7918		out M-I-M-I		22°C	0	4.45	50.1907	64.7918										15 Mphs_OfMd_Conf-StPt26_Ins10mm_IMI.csv	3.99022	32.9967
			5	0.529	17.082	65.1517					5	0.529	8.72558	46.2878					5	0.529	9.82868	52.9296										15 Mphs_OfMd_Conf-StPt26_Ins15mm_IMI.csv	2.18901	34.467
			10	0.281	9.37685	64.422					10	0.281	4.573	46.0248					10	0.281	4.27995	51.7155										15 Mphs_OfMd_Conf-StPt26_Ins20mm_IMI.csv	1.55027	35.7452
			15	0.191	5.95362	64.3445					15	0.191	3.21746	47.8545					15	0.191	2.48988	51.78										15 Mphs_OfMd_Conf-StPt28_Ins5mm_IMI.csv	9.52231	22.7306
			20	0.145	4.00888	64.634					20	0.145	2.51953	50.0923					20	0.145	1.79035	52.2364										15 Mphs_OfMd_Conf-StPt28_Ins10mm_IMI.csv	3.98859	25.4565
		24°C	0	4.45	50.1661	46.2793				24°C	0	4.45	50.1661	46.2793				24°C	0	4.45	50.1661	46.2793										15 Mphs_OfMd_Conf-StPt28_Ins15mm_IMI.csv	2.18484	27.3976
			5	0.529	17.0665	50.637					5	0.529	8.68233	36.9071					5	0.529	9.78436	42.0662										15 Mphs_OfMd_Conf-StPt28_Ins20mm_IMI.csv	1.54356	28.9248
			10	0.281	9.33516	51.845					10	0.281	4.53253	37.8235					10	0.281	4.2322	42.6772										15 Mphs_OfMd_Conf-StPt30_Ins5mm_IMI.csv	9.5223	15.4747
			15	0.191	5.93747	53.0845					15	0.191	3.17764	39.9859					15	0.191	2.43686	43.421										15 Mphs_OfMd_Conf-StPt30_Ins10mm_IMI.csv	3.98824	18.7844
			20	0.145	3.95848	54.0738					20	0.145	2.48081	42.4023					20	0.145	1.73964	44.3012										15 Mphs_OfMd_Conf-StPt30_Ins15mm_IMI.csv	2.18308	21.0068
		26°C	0	4.45	50.1629	31.5821				26°C	0	4.45	50.1629	31.5821				26°C	0	4.45	50.1629	31.5821										15 Mphs_OfMd_Conf-StPt30_Ins20mm_IMI.csv	1.54042	22.7052
			5	0.529	17.0638	37.8797					5	0.529	8.68111	28.4834					5	0.529	9.78062	32.239									IMIM	15 Mphs_OfMd_Conf-StPt22_Ins5mm_IMIM.csv	17.082	65.1517
			10	0.281	9.32564	40.5888					10	0.281	4.53091	30.3215					10	0.281	4.22701	34.3206										15 Mphs_OfMd_Conf-StPt22_Ins10mm_IMIM.csv	9.37685	64.422
			15	0.191	5.92861	42.4986					15	0.191	3.17352	32.7124					15	0.191	2.42737	35.7754										15 Mphs_OfMd_Conf-StPt22_Ins15mm_IMIM.csv	5.95362	64.3445
			20	0.145	3.94277	44.0964					20	0.145	2.47307	35.1688					20	0.145	1.7261	36.9679										15 Mphs_OfMd_Conf-StPt22_Ins20mm_IMIM.csv	4.00888	64.634
		28°C	0	4.45	50.1628	19.3592				28°C	0	4.45	50.1628	19.3592				28°C	0	4.45	50.1628	19.3592										15 Mphs_OfMd_Conf-StPt24_Ins5mm_IMIM.csv	17.0665	50.637
			5	0.529	17.0638	26.8154					5	0.529	8.68087	21.0883					5	0.529	9.7795	23.3758										15 Mphs_OfMd_Conf-StPt24_Ins10mm_IMIM.csv	9.33516	51.845
			10	0.281	9.32271	30.5617					10	0.281	4.53056	23.4503					10	0.281	4.22559	26.572										15 Mphs_OfMd_Conf-StPt24_Ins15mm_IMIM.csv	5.93747	53.0845
			15	0.191	5.92531	33.0433					15	0.191	3.17279	25.9398					15	0.191	2.42481	28.5668										15 Mphs_OfMd_Conf-StPt24_Ins20mm_IMIM.csv	3.95848	54.0738
			20	0.145	3.93421	34.9437					20	0.145	2.47012	28.3972					20	0.145	1.72133	30.0714										15 Mphs_OfMd_Conf-StPt26_Ins5mm_IMIM.csv	17.0638	37.8797
		30°C	0	4.45	50.1628	10.0223				30°C	0	4.45	50.1628	10.0223				30°C	0	4.45	50.1628	10.0223										15 Mphs_OfMd_Conf-StPt26_Ins10mm_IMIM.csv	9.32564	40.5888
			5	0.529	17.0638	17.1766					5	0.529	8.68086	14.7864					5	0.529	9.7795	16.0458										15 Mphs_OfMd_Conf-StPt26_Ins15mm_IMIM.csv	5.92861	42.4986
			10	0.281	9.32268	21.6876					10	0.281	4.5305	17.4316					10	0.281	4.22527	19.5984										15 Mphs_OfMd_Conf-StPt26_Ins20mm_IMIM.csv	3.94277	44.0964
			15	0.191	5.92452	24.6147					15	0.191	3.17264	19.8278					15	0.191	2.42408	21.973										15 Mphs_OfMd_Conf-StPt28_Ins5mm_IMIM.csv	17.0638	26.8154
			20	0.145	3.93066	26.6528					20	0.145	2.46941	22.1806					20	0.145	1.71971	23.674										15 Mphs_OfMd_Conf-StPt28_Ins10mm_IMIM.csv	9.32271	30.5617
																																15 Mphs_OfMd_Conf-StPt28_Ins15mm_IMIM.csv	5.92531	33.0433
																																15 Mphs_OfMd_Conf-StPt28_Ins20mm_IMIM.csv	3.93421	34.9437
																																15 Mphs_OfMd_Conf-StPt30_Ins5mm_IMIM.csv	17.0638	17.1766
																																15 Mphs_OfMd_Conf-StPt30_Ins10mm_IMIM.csv	9.32268	21.6876
																																15 Mphs_OfMd_Conf-StPt30_Ins15mm_IMIM.csv	5.92452	24.6147
																																15 Mphs_OfMd_Conf-StPt30_Ins20mm_IMIM.csv	3.93066	26.6528
																															MI	15 Mphs_OfMd_Conf-StPt22_Ins5mm_MI.csv	8.72558	46.2878
																																15 Mphs_OfMd_Conf-StPt22_Ins10mm_MI.csv	4.573	46.0248
																																15 Mphs_OfMd_Conf-StPt22_Ins15mm_MI.csv	3.21746	47.8545
																																15 Mphs_OfMd_Conf-StPt22_Ins20mm_MI.csv	2.51953	50.0923
																																15 Mphs_OfMd_Conf-StPt24_Ins5mm_MI.csv	8.68233	36.9071
																																15 Mphs_OfMd_Conf-StPt24_Ins10mm_MI.csv	4.53253	37.8235
																																15 Mphs_OfMd_Conf-StPt24_Ins15mm_MI.csv	3.17764	39.9859
																																15 Mphs_OfMd_Conf-StPt24_Ins20mm_MI.csv	2.48081	42.4023
																																15 Mphs_OfMd_Conf-StPt26_Ins5mm_MI.csv	8.68111	28.4834
																																15 Mphs_OfMd_Conf-StPt26_Ins10mm_MI.csv	4.53091	30.3215
																																15 Mphs_OfMd_Conf-StPt26_Ins15mm_MI.csv	3.17352	32.7124
																																15 Mphs_OfMd_Conf-StPt26_Ins20mm_MI.csv	2.47307	35.1688
																																15 Mphs_OfMd_Conf-StPt28_Ins5mm_MI.csv	8.68087	21.0883
																																15 Mphs_OfMd_Conf-StPt28_Ins10mm_MI.csv	4.53056	23.4503
																																15 Mphs_OfMd_Conf-StPt28_Ins15mm_MI.csv	3.17279	25.9398
																																15 Mphs_OfMd_Conf-StPt28_Ins20mm_MI.csv	2.47012	28.3972
																																15 Mphs_OfMd_Conf-StPt30_Ins5mm_MI.csv	8.68086	14.7864
																																15 Mphs_OfMd_Conf-StPt30_Ins10mm_MI.csv	4.5305	17.4316
																																15 Mphs_OfMd_Conf-StPt30_Ins15mm_MI.csv	3.17264	19.8278
																																15 Mphs_OfMd_Conf-StPt30_Ins20mm_MI.csv	2.46941	22.1806
																															MIMI	15 Mphs_OfMd_Conf-StPt22_Ins5mm_MIMI.csv	9.82868	52.9296
																																15 Mphs_OfMd_Conf-StPt22_Ins10mm_MIMI.csv	4.27995	51.7155
																																15 Mphs_OfMd_Conf-StPt22_Ins15mm_MIMI.csv	2.48988	51.78
																																15 Mphs_OfMd_Conf-StPt22_Ins20mm_MIMI.csv	1.79035	52.2364
																																15 Mphs_OfMd_Conf-StPt24_Ins5mm_MIMI.csv	9.78436	42.0662
																																15 Mphs_OfMd_Conf-StPt24_Ins10mm_MIMI.csv	4.2322	42.6772
																																15 Mphs_OfMd_Conf-StPt24_Ins15mm_MIMI.csv	2.43686	43.421
																																15 Mphs_OfMd_Conf-StPt24_Ins20mm_MIMI.csv	1.73964	44.3012
																																15 Mphs_OfMd_Conf-StPt26_Ins5mm_MIMI.csv	9.78062	32.239
																																15 Mphs_OfMd_Conf-StPt26_Ins10mm_MIMI.csv	4.22701	34.3206
																																15 Mphs_OfMd_Conf-StPt26_Ins15mm_MIMI.csv	2.42737	35.7754
																																15 Mphs_OfMd_Conf-StPt26_Ins20mm_MIMI.csv	1.7261	36.9679
																																15 Mphs_OfMd_Conf-StPt28_Ins5mm_MIMI.csv	9.7795	23.3758
																																15 Mphs_OfMd_Conf-StPt28_Ins10mm_MIMI.csv	4.22559	26.572
																																15 Mphs_OfMd_Conf-StPt28_Ins15mm_MIMI.csv	2.42481	28.5668
																																15 Mphs_OfMd_Conf-StPt28_Ins20mm_MIMI.csv	1.72133	30.0714
																																15 Mphs_OfMd_Conf-StPt30_Ins5mm_MIMI.csv	9.7795	16.0458
																																15 Mphs_OfMd_Conf-StPt30_Ins10mm_MIMI.csv	4.22527	19.5984
																																15 Mphs_OfMd_Conf-StPt30_Ins15mm_MIMI.csv	2.42408	21.973
																																15 Mphs_OfMd_Conf-StPt30_Ins20mm_MIMI.csv	1.71971	23.674

## Sheet: M_I_M
15 Mphs_OfMod										point of thermal inflexion for various insulation thickneses
	CITY	CASE NUMBER	Setpoint	Insulation thickness	U-value (W/m².k)	Heating Load	Cooling Load (kWh/m².yr)			insulation Thickness	corrosponding Setpoint	0 mm Energy	0mm-(X)mm	(E) saving %			15 Mphs_OfMod	DFLT- MIM							M01 - 100mm brick	Insulation Board
	DFLT- MIM	TCSN-22-0	22°C	0	4.45	50.1907	64.7918			05cm	22	64.7918	-2.1237	-0.0327773			05 cm	20.9485	0					thick(m)	0.2	0.1
		TCSN-22-5		5	0.529	17.283	66.9155				24	46.2793	-5.83557	-0.126094			10 cm	21.4096	0					cond (W/m.K)	0.89	0.03
		TCSN-22-10		10	0.281	9.61948	66.5379				26	31.5821	-7.42419	-0.235076			15 cm	21.5543	0					R-value	0.224719	3.33333
		TCSN-22-15		15	0.191	6.3696	66.3759				28	19.3592	-8.36244	-0.431961			20 cm	21.5702	0
		TCSN-22-20		20	0.145	4.57373	66.5164				30	10.0223	-8.06275	-0.804483										ƩR-value	3.55805
		TCSN-24-0	24°C	0	4.45	50.1661	46.2793			10cm	22	64.7918	-1.74605	-0.0269487										U-value	0.281053
		TCSN-24-5		5	0.529	17.245	52.1149				24	46.2793	-7.54311	-0.162991
		TCSN-24-10		10	0.281	9.5689	53.8224				26	31.5821	-10.6126	-0.336032
		TCSN-24-15		15	0.191	6.35914	55.0326				28	19.3592	-12.4462	-0.642908
		TCSN-24-20		20	0.145	4.53908	55.925				30	10.0223	-12.8109	-1.27824
		TCSN-26-0	26°C	0	4.45	50.1629	31.5821			15cm	22	64.7918	-1.58408	-0.0244488
		TCSN-26-5		5	0.529	17.2353	39.0063				24	46.2793	-8.75329	-0.189141
		TCSN-26-10		10	0.281	9.56386	42.1947				26	31.5821	-12.6457	-0.400407
		TCSN-26-15		15	0.191	6.35534	44.2278				28	19.3592	-15.1397	-0.782038
		TCSN-26-20		20	0.145	4.53262	45.7571				30	10.0223	-15.7419	-1.57069
		TCSN-28-0	28°C	0	4.45	50.1628	19.3592			20cm	22	64.7918	-1.72453	-0.0266165
		TCSN-28-5		5	0.529	17.235	27.7217				24	46.2793	-9.64565	-0.208422
		TCSN-28-10		10	0.281	9.56276	31.8055				26	31.5821	-14.175	-0.448829
		TCSN-28-15		15	0.191	6.35432	34.4989				28	19.3592	-17.0211	-0.879222
		TCSN-28-20		20	0.145	4.52977	36.3803				30	10.0223	-17.8717	-1.7832
		TCSN-30-0	30°C	0	4.45	50.1628	10.0223
		TCSN-30-5		5	0.529	17.235	18.085				max		-1.58408	-0.0244488
		TCSN-30-10		10	0.281	9.56272	22.8331				min		-17.8717	-1.7832
		TCSN-30-15		15	0.191	6.35402	25.7642						for PTI
		TCSN-30-20		20	0.145	4.52867	27.894
					max	50.1907	66.9155
					Min	4.52867	10.0223
							For Load
								VI	20.9485
																						21.4096	VI
								VI	21.5543
																						21.5702	VI

## Sheet: I_M
										point of thermal inflexion for various insulation thickneses
	CITY	CASE NUMBER	Setpoint	Insulation thickness	U-value (W/m².k)	Heating Load	Cooling Load (kWh/m².yr)			insulation Thickness	corrosponding Setpoint	0 mm Energy	0mm-(X)mm	(E) saving %			15 Mphs_OfMod	IM							M01 - 100mm brick	Insulation Board
	IM	TCSN-22-0	22°C	0	4.45	50.1907	64.7918			05cm	22	64.7918	0.691866	0.0106783			05 cm	22.2805	0					thick(m)	0.2	0.1
		TCSN-22-5		5	0.529	17.3389	64.1				24	46.2793	-3.43164	-0.0741507			10 cm	22.2992	0					cond (W/m.K)	0.89	0.03
		TCSN-22-10		10	0.281	9.30457	63.7393				26	31.5821	-5.50818	-0.174408			15 cm	22.2008	0					R-value	0.224719	3.33333
		TCSN-22-15		15	0.191	5.72793	63.8826				28	19.3592	-6.7515	-0.348748			20 cm	22.0928	0
		TCSN-22-20		20	0.145	3.88005	64.2994				30	10.0223	-6.52628	-0.651178										ƩR-value	3.55805
		TCSN-24-0	24°C	0	4.45	50.1661	46.2793			10cm	22	64.7918	1.05257	0.0162455										U-value	0.281053
		TCSN-24-5		5	0.529	17.3165	49.711				24	46.2793	-4.87988	-0.105444
		TCSN-24-10		10	0.281	9.244	51.1592				26	31.5821	-8.37513	-0.265186
		TCSN-24-15		15	0.191	5.6856	52.5675				28	19.3592	-10.6463	-0.549934
		TCSN-24-20		20	0.145	3.78982	53.6595				30	10.0223	-11.1537	-1.11289
		TCSN-26-0	26°C	0	4.45	50.1629	31.5821			15cm	22	64.7918	0.909223	0.014033
		TCSN-26-5		5	0.529	17.3113	37.0903				24	46.2793	-6.2882	-0.135875
		TCSN-26-10		10	0.281	9.22938	39.9572				26	31.5821	-10.4525	-0.330963
		TCSN-26-15		15	0.191	5.65653	42.0346				28	19.3592	-13.1761	-0.680611
		TCSN-26-20		20	0.145	3.74832	43.6978				30	10.0223	-14.1498	-1.41183
		TCSN-28-0	28°C	0	4.45	50.1628	19.3592			20cm	22	64.7918	0.492419	0.00760001
		TCSN-28-5		5	0.529	17.3113	26.1107				24	46.2793	-7.38019	-0.159471
		TCSN-28-10		10	0.281	9.22495	30.0056				26	31.5821	-12.1157	-0.383624
		TCSN-28-15		15	0.191	5.64334	32.5354				28	19.3592	-15.2149	-0.785926
		TCSN-28-20		20	0.145	3.72227	34.5742				30	10.0223	-16.2461	-1.621
		TCSN-30-0	30°C	0	4.45	50.1628	10.0223
		TCSN-30-5		5	0.529	17.3113	16.5486				max		1.05257	0.0162455
		TCSN-30-10		10	0.281	9.22464	21.176				min		-16.2461	-1.621
		TCSN-30-15		15	0.191	5.63998	24.1721						for PTI
		TCSN-30-20		20	0.145	3.71002	26.2684
					max	50.1907	64.7918
					Min	3.71002	10.0223
							For Load
									22.2805
																						22.2992
									22.2008
																						22.0928

## Sheet: I_M_I
										point of thermal inflexion for various insulation thickneses
	CITY	CASE NUMBER	Setpoint	Insulation thickness	U-value (W/m².k)	Heating Load	Cooling Load (kWh/m².yr)			insulation Thickness	corrosponding Setpoint	0 mm Energy	0mm-(X)mm	(E) saving %			15 Mphs_OfMod	IMI							M01 - 100mm brick	Insulation Board
	IMI	TCSN-22-0	22°C	0	4.45	50.1907	64.7918			05cm	22	64.7918	13.1261	0.202589			05 cm	26.0525	0					thick(m)	0.2	0.1
		TCSN-22-5		5	0.529	9.56694	51.6657				24	46.2793	5.31127	0.114765			10 cm	25.498	0					cond (W/m.K)	0.89	0.03
		TCSN-22-10		10	0.281	4.0415	50.1045				26	31.5821	0.178026	0.00563691			15 cm	25.1324	0					R-value	0.224719	3.33333
		TCSN-22-15		15	0.191	2.2513	50.2677				28	19.3592	-3.37139	-0.174149			20 cm	24.8356	0
		TCSN-22-20		20	0.145	1.6166	50.9123				30	10.0223	-5.45241	-0.544029										ƩR-value	3.55805
		TCSN-24-0	24°C	0	4.45	50.1661	46.2793			10cm	22	64.7918	14.6874	0.226685										U-value	0.281053
		TCSN-24-5		5	0.529	9.52543	40.968				24	46.2793	5.07643	0.109691
		TCSN-24-10		10	0.281	3.99573	41.2029				26	31.5821	-1.41459	-0.0447907
		TCSN-24-15		15	0.191	2.19933	42.0052				28	19.3592	-6.09724	-0.314953
		TCSN-24-20		20	0.145	1.56527	42.9941				30	10.0223	-8.76214	-0.874267
		TCSN-26-0	26°C	0	4.45	50.1629	31.5821			15cm	22	64.7918	14.5242	0.224167
		TCSN-26-5		5	0.529	9.52266	31.4041				24	46.2793	4.27415	0.0923554
		TCSN-26-10		10	0.281	3.99022	32.9967				26	31.5821	-2.88491	-0.0913464
		TCSN-26-15		15	0.191	2.18901	34.467				28	19.3592	-8.03831	-0.415218
		TCSN-26-20		20	0.145	1.55027	35.7452				30	10.0223	-10.9845	-1.09601
		TCSN-28-0	28°C	0	4.45	50.1628	19.3592			20cm	22	64.7918	13.8795	0.214217
		TCSN-28-5		5	0.529	9.52231	22.7306				24	46.2793	3.28523	0.0709869
		TCSN-28-10		10	0.281	3.98859	25.4565				26	31.5821	-4.1631	-0.131818
		TCSN-28-15		15	0.191	2.18484	27.3976				28	19.3592	-9.56552	-0.494106
		TCSN-28-20		20	0.145	1.54356	28.9248				30	10.0223	-12.6829	-1.26547
		TCSN-30-0	30°C	0	4.45	50.1628	10.0223
		TCSN-30-5		5	0.529	9.5223	15.4747				max		14.6874	0.226685
		TCSN-30-10		10	0.281	3.98824	18.7844				min		-12.6829	-1.26547
		TCSN-30-15		15	0.191	2.18308	21.0068						for PTI
		TCSN-30-20		20	0.145	1.54042	22.7052
					max	50.1907	64.7918
					Min	1.54042	10.0223
							For Load
									26.0525
																						25.498
									25.1324
																						24.8356

## Sheet: I_M_I_M
										point of thermal inflexion for various insulation thickneses
	CITY	CASE NUMBER	Setpoint	Insulation thickness	U-value (W/m².k)	Heating Load	Cooling Load (kWh/m².yr)			insulation Thickness	corrosponding Setpoint	0 mm Energy	0mm-(X)mm	(E) saving %			15 Mphs_OfMod	IMIM							M01 - 100mm brick	Insulation Board
	IMIM	TCSN-22-0	22°C	0	4.45	50.1907	64.7918			05cm	22	64.7918	-0.359874	-0.00555432			05 cm	21.7938	0					thick(m)	0.2	0.1
		TCSN-22-5		5	0.529	17.082	65.1517				24	46.2793	-4.35768	-0.0941605			10 cm	22.0863	0					cond (W/m.K)	0.89	0.03
		TCSN-22-10		10	0.281	9.37685	64.422				26	31.5821	-6.29758	-0.199403			15 cm	22.0768	0					R-value	0.224719	3.33333
		TCSN-22-15		15	0.191	5.95362	64.3445				28	19.3592	-7.45612	-0.385145			20 cm	22.0001	0
		TCSN-22-20		20	0.145	4.00888	64.634				30	10.0223	-7.15436	-0.713845										ƩR-value	3.55805
		TCSN-24-0	24°C	0	4.45	50.1661	46.2793			10cm	22	64.7918	0.369849	0.00570827										U-value	0.281053
		TCSN-24-5		5	0.529	17.0665	50.637				24	46.2793	-5.56567	-0.120263
		TCSN-24-10		10	0.281	9.33516	51.845				26	31.5821	-9.0067	-0.285184
		TCSN-24-15		15	0.191	5.93747	53.0845				28	19.3592	-11.2024	-0.578661
		TCSN-24-20		20	0.145	3.95848	54.0738				30	10.0223	-11.6654	-1.16394
		TCSN-26-0	26°C	0	4.45	50.1629	31.5821			15cm	22	64.7918	0.447335	0.00690418
		TCSN-26-5		5	0.529	17.0638	37.8797				24	46.2793	-6.80516	-0.147045
		TCSN-26-10		10	0.281	9.32564	40.5888				26	31.5821	-10.9165	-0.345655
		TCSN-26-15		15	0.191	5.92861	42.4986				28	19.3592	-13.6841	-0.706851
		TCSN-26-20		20	0.145	3.94277	44.0964				30	10.0223	-14.5924	-1.45599
		TCSN-28-0	28°C	0	4.45	50.1628	19.3592			20cm	22	64.7918	0.15784	0.00243611
		TCSN-28-5		5	0.529	17.0638	26.8154				24	46.2793	-7.79448	-0.168422
		TCSN-28-10		10	0.281	9.32271	30.5617				26	31.5821	-12.5143	-0.396246
		TCSN-28-15		15	0.191	5.92531	33.0433				28	19.3592	-15.5844	-0.805013
		TCSN-28-20		20	0.145	3.93421	34.9437				30	10.0223	-16.6305	-1.65936
		TCSN-30-0	30°C	0	4.45	50.1628	10.0223
		TCSN-30-5		5	0.529	17.0638	17.1766				max		0.447335	0.00690418
		TCSN-30-10		10	0.281	9.32268	21.6876				min		-16.6305	-1.65936
		TCSN-30-15		15	0.191	5.92452	24.6147						for PTI
		TCSN-30-20		20	0.145	3.93066	26.6528
					max	50.1907	65.1517
					Min	3.93066	10.0223
							For Load
								VI	21.7938
																						22.0863
									22.0768
																						22.0001

## Sheet: M_I
										point of thermal inflexion for various insulation thickneses
	CITY	CASE NUMBER	Setpoint	Insulation thickness	U-value (W/m².k)	Heating Load	Cooling Load (kWh/m².yr)			insulation Thickness	corrosponding Setpoint	0 mm Energy	0mm-(X)mm	(E) saving %			15 Mphs_OfMod	MI							M01 - 100mm brick	Insulation Board
	MI	TCSN-22-0	22°C	0	4.45	50.1907	64.7918			05cm	22	64.7918	18.5041	0.285593			05 cm	27.1422	0					thick(m)	0.2	0.1
		TCSN-22-5		5	0.529	8.72558	46.2878				24	46.2793	9.37223	0.202514			10 cm	26.3666	0					cond (W/m.K)	0.89	0.03
		TCSN-22-10		10	0.281	4.573	46.0248				26	31.5821	3.09873	0.0981165			15 cm	25.6301	0					R-value	0.224719	3.33333
		TCSN-22-15		15	0.191	3.21746	47.8545				28	19.3592	-1.72905	-0.089314			20 cm	24.976	0
		TCSN-22-20		20	0.145	2.51953	50.0923				30	10.0223	-4.76414	-0.475355										ƩR-value	3.55805
		TCSN-24-0	24°C	0	4.45	50.1661	46.2793			10cm	22	64.7918	18.767	0.289651										U-value	0.281053
		TCSN-24-5		5	0.529	8.68233	36.9071				24	46.2793	8.45582	0.182713
		TCSN-24-10		10	0.281	4.53253	37.8235				26	31.5821	1.26056	0.0399139
		TCSN-24-15		15	0.191	3.17764	39.9859				28	19.3592	-4.09103	-0.211322
		TCSN-24-20		20	0.145	2.48081	42.4023				30	10.0223	-7.40928	-0.739281
		TCSN-26-0	26°C	0	4.45	50.1629	31.5821			15cm	22	64.7918	16.9373	0.261412
		TCSN-26-5		5	0.529	8.68111	28.4834				24	46.2793	6.29345	0.135988
		TCSN-26-10		10	0.281	4.53091	30.3215				26	31.5821	-1.13033	-0.0357902
		TCSN-26-15		15	0.191	3.17352	32.7124				28	19.3592	-6.58058	-0.339919
		TCSN-26-20		20	0.145	2.47307	35.1688				30	10.0223	-9.80556	-0.978377
		TCSN-28-0	28°C	0	4.45	50.1628	19.3592			20cm	22	64.7918	14.6995	0.226873
		TCSN-28-5		5	0.529	8.68087	21.0883				24	46.2793	3.87704	0.0837749
		TCSN-28-10		10	0.281	4.53056	23.4503				26	31.5821	-3.58667	-0.113567
		TCSN-28-15		15	0.191	3.17279	25.9398				28	19.3592	-9.03792	-0.466853
		TCSN-28-20		20	0.145	2.47012	28.3972				30	10.0223	-12.1583	-1.21313
		TCSN-30-0	30°C	0	4.45	50.1628	10.0223
		TCSN-30-5		5	0.529	8.68086	14.7864				max		18.767	0.289651
		TCSN-30-10		10	0.281	4.5305	17.4316				min		-12.1583	-1.21313
		TCSN-30-15		15	0.191	3.17264	19.8278						for PTI
		TCSN-30-20		20	0.145	2.46941	22.1806
					max	50.1907	64.7918
					Min	2.46941	10.0223
							For Load
									27.1422
																						26.3666
									25.6301
																						24.976

## Sheet: M_I_M_I
										point of thermal inflexion for various insulation thickneses
	CITY	CASE NUMBER	Setpoint	Insulation thickness	U-value (W/m².k)	Heating Load	Cooling Load (kWh/m².yr)			insulation Thickness	corrosponding Setpoint	0 mm Energy	0mm-(X)mm	(E) saving %			15 Mphs_OfMod	MIMI							M01 - 100mm brick	Insulation Board
	MIMI	TCSN-22-0	22°C	0	4.45	50.1907	64.7918			05cm	22	64.7918	11.8622	0.183082			05 cm	25.6745	0					thick(m)	0.2	0.1
		TCSN-22-5		5	0.529	9.82868	52.9296				24	46.2793	4.21307	0.0910357			10 cm	25.0677	0					cond (W/m.K)	0.89	0.03
		TCSN-22-10		10	0.281	4.27995	51.7155				26	31.5821	-0.656923	-0.0208005			15 cm	24.7564	0					R-value	0.224719	3.33333
		TCSN-22-15		15	0.191	2.48988	51.78				28	19.3592	-4.01659	-0.207477			20 cm	24.5176	0
		TCSN-22-20		20	0.145	1.79035	52.2364				30	10.0223	-6.02354	-0.601015										ƩR-value	3.55805
		TCSN-24-0	24°C	0	4.45	50.1661	46.2793			10cm	22	64.7918	13.0763	0.201821										U-value	0.281053
		TCSN-24-5		5	0.529	9.78436	42.0662				24	46.2793	3.60216	0.0778352
		TCSN-24-10		10	0.281	4.2322	42.6772				26	31.5821	-2.73847	-0.0867096
		TCSN-24-15		15	0.191	2.43686	43.421				28	19.3592	-7.21272	-0.372572
		TCSN-24-20		20	0.145	1.73964	44.3012				30	10.0223	-9.57615	-0.955486
		TCSN-26-0	26°C	0	4.45	50.1629	31.5821			15cm	22	64.7918	13.0118	0.200825
		TCSN-26-5		5	0.529	9.78062	32.239				24	46.2793	2.85827	0.0617614
		TCSN-26-10		10	0.281	4.22701	34.3206				26	31.5821	-4.1933	-0.132774
		TCSN-26-15		15	0.191	2.42737	35.7754				28	19.3592	-9.20757	-0.475616
		TCSN-26-20		20	0.145	1.7261	36.9679				30	10.0223	-11.9507	-1.19242
		TCSN-28-0	28°C	0	4.45	50.1628	19.3592			20cm	22	64.7918	12.5555	0.193782
		TCSN-28-5		5	0.529	9.7795	23.3758				24	46.2793	1.97816	0.0427439
		TCSN-28-10		10	0.281	4.22559	26.572				26	31.5821	-5.38582	-0.170534
		TCSN-28-15		15	0.191	2.42481	28.5668				28	19.3592	-10.7121	-0.553334
		TCSN-28-20		20	0.145	1.72133	30.0714				30	10.0223	-13.6517	-1.36213
		TCSN-30-0	30°C	0	4.45	50.1628	10.0223
		TCSN-30-5		5	0.529	9.7795	16.0458				max		13.0763	0.201821
		TCSN-30-10		10	0.281	4.22527	19.5984				min		-13.6517	-1.36213
		TCSN-30-15		15	0.191	2.42408	21.973						for PTI
		TCSN-30-20		20	0.145	1.71971	23.674
					max	50.1907	64.7918
					Min	1.71971	10.0223
							For Load
									25.6745
																						25.0677
									24.7564
																						24.5176

## Sheet: SUMMARY OF PTI
	PTI for all configiration at different insualtion thicknesse							the A case [Tm~Ins~Tm] as arefrence
	Base M-I-M	I-M	I-M-I	I-M-I-M	M-I	M-I-M-I			Base M-I-M	I-M	I-M-I	I-M-I-M	M-I	M-I-M-I
5cm	20.9485	22.2805	26.0525	21.7938	27.1422	25.6745		5cm	0	1.33202	5.10404	0.845314	6.19377	4.72602
10cm	21.4096	22.2992	25.498	22.0863	26.3666	25.0677		10cm	0	0.889594	4.08841	0.676723	4.95705	3.65812
15cm	21.5543	22.2008	25.1324	22.0768	25.6301	24.7564		15cm	0	0.646508	3.57811	0.522492	4.07572	3.20205
20cm	21.5702	22.0928	24.8356	22.0001	24.976	24.5176		20cm	0	0.522633	3.26539	0.429877	3.4058	2.94734
