# Supplementary material for: Data on anti-insulation detection via Point of Thermal Inflexion (PTI) in 1248 cases; 13 climates, four occupancy profiles, six wall configurations and four insulation levels
Source: Data Brief. 2017 Apr 15;12:333–5. doi: 10.1016/j.dib.2017.04.016 (PMC5412003; doi:10.1016/j.dib.2017.04.016)
Supplement: Supplementary file 3 — Supplementary material [file mmc3.zip › all 52 cases/21 Epso_Res.xlsx]

## Sheet: 16 Epso_ResTYP CONF DATA
CITY	CASE NUMBER	Setpoint	Insulation thickness	U-value (W/m².k)	Heating Load	Cooling Load (kWh/m².yr)		CITY	CASE NUMBER	Setpoint	Insulation thickness	U-value (W/m².k)	Heating Load	Cooling Load (kWh/m².yr)		CITY	CASE NUMBER	Setpoint	Insulation thickness	U-value (W/m².k)	Heating Load	Cooling Load (kWh/m².yr)			filename	heating(PXInsu)	cooling(PXInsu)					filename	heating(PXInsu)	cooling(PXInsu)
Dflt - MIM		22°C	0	4.45	49.2743	166.523		out I-M		22°C	0	4.45	49.2743	166.523		out I-M-I		22°C	0	4.45	49.2743	166.523		MIM	16b Epso_ResTYP_xxIns-StPt22_Ins5mm.csv	6.37145	103.966				IM	16b Epso_ResTYP_Con-StPt22_Ins5mm_IM.csv	7.6739	98.396
			5	0.529	6.37145	103.966					5	0.529	7.6739	98.396					5	0.529	5.22017	96.4772			16b Epso_ResTYP_xxIns-StPt22_Ins10mm.csv	1.19654	93.3302					16b Epso_ResTYP_Con-StPt22_Ins10mm_IM.csv	1.43507	89.3761
			10	0.281	1.19654	93.3302					10	0.281	1.43507	89.3761					10	0.281	1.34422	89.3933			16b Epso_ResTYP_xxIns-StPt22_Ins15mm.csv	0.163933	90.2472					16b Epso_ResTYP_Con-StPt22_Ins15mm_IM.csv	0.165715	87.0631
			15	0.191	0.163933	90.2472					15	0.191	0.165715	87.0631					15	0.191	0.868667	88.7667			16b Epso_ResTYP_xxIns-StPt22_Ins20mm.csv	0.0302075	89.2707					16b Epso_ResTYP_Con-StPt22_Ins20mm_IM.csv	0.0328275	86.7581
			20	0.145	0.0302075	89.2707					20	0.145	0.0328275	86.7581					20	0.145	0.767398	89.0643			16b Epso_ResTYP_xxIns-StPt24_Ins5mm.csv	6.31623	82.3569					16b Epso_ResTYP_Con-StPt24_Ins5mm_IM.csv	7.60306	77.7329
		24°C	0	4.45	48.9776	122.532				24°C	0	4.45	48.9776	122.532				24°C	0	4.45	48.9776	122.532			16b Epso_ResTYP_xxIns-StPt24_Ins10mm.csv	1.12493	75.858					16b Epso_ResTYP_Con-StPt24_Ins10mm_IM.csv	1.33499	72.4108
			5	0.529	6.31623	82.3569					5	0.529	7.60306	77.7329					5	0.529	5.16652	77.0639			16b Epso_ResTYP_xxIns-StPt24_Ins15mm.csv	0.100728	74.1084					16b Epso_ResTYP_Con-StPt24_Ins15mm_IM.csv	0.107318	71.2947
			10	0.281	1.12493	75.858					10	0.281	1.33499	72.4108					10	0.281	1.23921	72.9793			16b Epso_ResTYP_xxIns-StPt24_Ins20mm.csv	0.00323922	73.9452					16b Epso_ResTYP_Con-StPt24_Ins20mm_IM.csv	0.000978441	71.5161
			15	0.191	0.100728	74.1084					15	0.191	0.107318	71.2947					15	0.191	0.736172	73.5308			16b Epso_ResTYP_xxIns-StPt26_Ins5mm.csv	6.316	62.9657					16b Epso_ResTYP_Con-StPt26_Ins5mm_IM.csv	7.60025	58.7339
			20	0.145	0.00323922	73.9452					20	0.145	0.000978441	71.5161					20	0.145	0.636363	74.8523			16b Epso_ResTYP_xxIns-StPt26_Ins10mm.csv	1.12196	60.194					16b Epso_ResTYP_Con-StPt26_Ins10mm_IM.csv	1.31916	57.3166
		26°C	0	4.45	48.9109	85.4387				26°C	0	4.45	48.9109	85.4387				26°C	0	4.45	48.9109	85.4387			16b Epso_ResTYP_xxIns-StPt26_Ins15mm.csv	0.0975767	59.7654					16b Epso_ResTYP_Con-StPt26_Ins15mm_IM.csv	0.0987566	57.3452
			5	0.529	6.316	62.9657					5	0.529	7.60025	58.7339					5	0.529	5.16031	59.46			16b Epso_ResTYP_xxIns-StPt26_Ins20mm.csv	0.00256629	60.0801					16b Epso_ResTYP_Con-StPt26_Ins20mm_IM.csv	1.60454e-13	57.9266
			10	0.281	1.12196	60.194					10	0.281	1.31916	57.3166					10	0.281	1.21129	58.4666			16b Epso_ResTYP_xxIns-StPt28_Ins5mm.csv	6.31599	45.2696					16b Epso_ResTYP_Con-StPt28_Ins5mm_IM.csv	7.59967	41.7035
			15	0.191	0.0975767	59.7654					15	0.191	0.0987566	57.3452					15	0.191	0.67449	59.5168			16b Epso_ResTYP_xxIns-StPt28_Ins10mm.csv	1.12181	45.7636					16b Epso_ResTYP_Con-StPt28_Ins10mm_IM.csv	1.31375	43.0655
			20	0.145	0.00256629	60.0801					20	0.145	1.60454e-13	57.9266					20	0.145	0.556577	61.2381			16b Epso_ResTYP_xxIns-StPt28_Ins15mm.csv	0.0974321	46.8616					16b Epso_ResTYP_Con-StPt28_Ins15mm_IM.csv	0.0963187	44.7132
		28°C	0	4.45	48.9005	54.8049				28°C	0	4.45	48.9005	54.8049				28°C	0	4.45	48.9005	54.8049			16b Epso_ResTYP_xxIns-StPt28_Ins20mm.csv	0.00251268	47.7564					16b Epso_ResTYP_Con-StPt28_Ins20mm_IM.csv	8.20888e-14	45.9656
			5	0.529	6.31599	45.2696					5	0.529	7.59967	41.7035					5	0.529	5.15919	43.2272			16b Epso_ResTYP_xxIns-StPt30_Ins5mm.csv	6.31599	29.1716					16b Epso_ResTYP_Con-StPt30_Ins5mm_IM.csv	7.59965	26.1702
			10	0.281	1.12181	45.7636					10	0.281	1.31375	43.0655					10	0.281	1.20604	45.2047			16b Epso_ResTYP_xxIns-StPt30_Ins10mm.csv	1.12176	32.5872					16b Epso_ResTYP_Con-StPt30_Ins10mm_IM.csv	1.31241	30.2767
			15	0.191	0.0974321	46.8616					15	0.191	0.0963187	44.7132					15	0.191	0.655787	47.1569			16b Epso_ResTYP_xxIns-StPt30_Ins15mm.csv	0.0973839	34.7495					16b Epso_ResTYP_Con-StPt30_Ins15mm_IM.csv	0.0950247	32.8382
			20	0.145	0.00251268	47.7564					20	0.145	8.20888e-14	45.9656					20	0.145	0.510655	48.9111			16b Epso_ResTYP_xxIns-StPt30_Ins20mm.csv	0.00250168	36.4119					16b Epso_ResTYP_Con-StPt30_Ins20mm_IM.csv	4.71197e-14	34.7757
		30°C	0	4.45	-48.8969	-30.8818				30°C	0	4.45	-48.8969	-30.8818				30°C	0	4.45	-48.8969	-30.8818									IMI	16b Epso_ResTYP_Con-StPt22_Ins5mm_IMI.csv	5.22017	96.4772
			5	0.529	6.31599	29.1716					5	0.529	7.59965	26.1702					5	0.529	5.15914	28.5055										16b Epso_ResTYP_Con-StPt22_Ins10mm_IMI.csv	1.34422	89.3933
			10	0.281	1.12176	32.5872					10	0.281	1.31241	30.2767					10	0.281	1.20463	32.7875										16b Epso_ResTYP_Con-StPt22_Ins15mm_IMI.csv	0.868667	88.7667
			15	0.191	0.0973839	34.7495					15	0.191	0.0950247	32.8382					15	0.191	0.652559	35.8165										16b Epso_ResTYP_Con-StPt22_Ins20mm_IMI.csv	0.767398	89.0643
			20	0.145	0.00250168	36.4119					20	0.145	4.71197e-14	34.7757					20	0.145	0.501314	37.9615										16b Epso_ResTYP_Con-StPt24_Ins5mm_IMI.csv	5.16652	77.0639
																																16b Epso_ResTYP_Con-StPt24_Ins10mm_IMI.csv	1.23921	72.9793
																																16b Epso_ResTYP_Con-StPt24_Ins15mm_IMI.csv	0.736172	73.5308
																																16b Epso_ResTYP_Con-StPt24_Ins20mm_IMI.csv	0.636363	74.8523
CITY	CASE NUMBER	Setpoint	Insulation thickness	U-value (W/m².k)	Heating Load	Cooling Load (kWh/m².yr)		CITY	CASE NUMBER	Setpoint	Insulation thickness	U-value (W/m².k)	Heating Load	Cooling Load (kWh/m².yr)		CITY	CASE NUMBER	Setpoint	Insulation thickness	U-value (W/m².k)	Heating Load	Cooling Load (kWh/m².yr)										16b Epso_ResTYP_Con-StPt26_Ins5mm_IMI.csv	5.16031	59.46
out I-M-I-M		22°C	0	4.45	49.2743	166.523		out M-I		22°C	0	4.45	49.2743	166.523		out M-I-M-I		22°C	0	4.45	49.2743	166.523		00mm Insulation	16b Epso_ResTYP_00Insu-StPt22_Ins00mm.csv	49.2743	166.523					16b Epso_ResTYP_Con-StPt26_Ins10mm_IMI.csv	1.21129	58.4666
			5	0.529	7.70543	99.1439					5	0.529	4.6748	103.369					5	0.529	4.37561	101.288			16b Epso_ResTYP_00Insu-StPt24_Ins00mm.csv	48.9776	122.532					16b Epso_ResTYP_Con-StPt26_Ins15mm_IMI.csv	0.67449	59.5168
			10	0.281	1.53198	89.5541					10	0.281	1.7872	97.0019					10	0.281	1.19745	92.9047			16b Epso_ResTYP_00Insu-StPt26_Ins00mm.csv	48.9109	85.4387					16b Epso_ResTYP_Con-StPt26_Ins20mm_IMI.csv	0.556577	61.2381
			15	0.191	0.20727	87.1286					15	0.191	1.36579	95.0018					15	0.191	0.797601	91.4041			16b Epso_ResTYP_00Insu-StPt28_Ins00mm.csv	48.9005	54.8049					16b Epso_ResTYP_Con-StPt28_Ins5mm_IMI.csv	5.15919	43.2272
			20	0.145	0.0431546	86.7644					20	0.145	1.15277	93.6548					20	0.145	0.715153	91.1409			16b Epso_ResTYP_00Insu-StPt30_Ins00mm.csv	48.8969	30.8818					16b Epso_ResTYP_Con-StPt28_Ins10mm_IMI.csv	1.20604	45.2047
		24°C	0	4.45	48.9776	122.532				24°C	0	4.45	48.9776	122.532				24°C	0	4.45	48.9776	122.532										16b Epso_ResTYP_Con-StPt28_Ins15mm_IMI.csv	0.655787	47.1569
			5	0.529	7.64559	78.3779					5	0.529	4.63507	83.5321					5	0.529	4.31394	81.1746										16b Epso_ResTYP_Con-StPt28_Ins20mm_IMI.csv	0.510655	48.9111
			10	0.281	1.47479	72.6215					10	0.281	1.72992	80.2261					10	0.281	1.09412	76.0269										16b Epso_ResTYP_Con-StPt30_Ins5mm_IMI.csv	5.15914	28.5055
			15	0.191	0.147147	71.4252					15	0.191	1.27981	79.7878					15	0.191	0.677967	76.002										16b Epso_ResTYP_Con-StPt30_Ins10mm_IMI.csv	1.20463	32.7875
			20	0.145	0.00502974	71.6236					20	0.145	1.03283	79.5272					20	0.145	0.590691	76.8473										16b Epso_ResTYP_Con-StPt30_Ins15mm_IMI.csv	0.652559	35.8165
		26°C	0	4.45	48.9109	85.4387				26°C	0	4.45	48.9109	85.4387				26°C	0	4.45	48.9109	85.4387										16b Epso_ResTYP_Con-StPt30_Ins20mm_IMI.csv	0.501314	37.9615
			5	0.529	7.6447	59.3876					5	0.529	4.62812	65.7222					5	0.529	4.30407	62.9866									IMIM	16b Epso_ResTYP_Con-StPt22_Ins5mm_IMIM.csv	7.70543	99.1439
			10	0.281	1.46781	57.5366					10	0.281	1.7202	64.9537					10	0.281	1.06569	61.0681										16b Epso_ResTYP_Con-StPt22_Ins10mm_IMIM.csv	1.53198	89.5541
			15	0.191	0.141895	57.4716					15	0.191	1.24486	65.3935					15	0.191	0.619776	61.7001										16b Epso_ResTYP_Con-StPt22_Ins15mm_IMIM.csv	0.20727	87.1286
			20	0.145	0.00320513	58.0787					20	0.145	0.967116	65.8831					20	0.145	0.515139	63.1145										16b Epso_ResTYP_Con-StPt22_Ins20mm_IMIM.csv	0.0431546	86.7644
		28°C	0	4.45	48.9005	54.8049				28°C	0	4.45	48.9005	54.8049				28°C	0	4.45	48.9005	54.8049										16b Epso_ResTYP_Con-StPt24_Ins5mm_IMIM.csv	7.64559	78.3779
			5	0.529	7.64465	42.2265					5	0.529	4.6264	49.4935					5	0.529	4.30304	46.4877										16b Epso_ResTYP_Con-StPt24_Ins10mm_IMIM.csv	1.47479	72.6215
			10	0.281	1.46688	43.2614					10	0.281	1.71763	51.186					10	0.281	1.06115	47.443										16b Epso_ResTYP_Con-StPt24_Ins15mm_IMIM.csv	0.147147	71.4252
			15	0.191	0.141307	44.8852					15	0.191	1.23363	52.3874					15	0.191	0.601723	49.0386										16b Epso_ResTYP_Con-StPt24_Ins20mm_IMIM.csv	0.00502974	71.6236
			20	0.145	0.0029085	46.1171					20	0.145	0.934744	53.2281					20	0.145	0.478613	50.5732										16b Epso_ResTYP_Con-StPt26_Ins5mm_IMIM.csv	7.6447	59.3876
		30°C	0	4.45	-48.8969	-30.8818				30°C	0	4.45	-48.8969	-30.8818				30°C	0	4.45	-48.8969	-30.8818										16b Epso_ResTYP_Con-StPt26_Ins10mm_IMIM.csv	1.46781	57.5366
			5	0.529	7.64465	26.6136					5	0.529	4.62598	34.6248					5	0.529	4.30299	31.2145										16b Epso_ResTYP_Con-StPt26_Ins15mm_IMIM.csv	0.141895	57.4716
			10	0.281	1.46673	30.5033					10	0.281	1.71679	38.54					10	0.281	1.06058	34.8446										16b Epso_ResTYP_Con-StPt26_Ins20mm_IMIM.csv	0.00320513	58.0787
			15	0.191	0.14104	32.9927					15	0.191	1.23104	40.6401					15	0.191	0.598314	37.4513										16b Epso_ResTYP_Con-StPt28_Ins5mm_IMIM.csv	7.64465	42.2265
			20	0.145	0.00280484	34.9281					20	0.145	0.926048	41.8721					20	0.145	0.469865	39.3927										16b Epso_ResTYP_Con-StPt28_Ins10mm_IMIM.csv	1.46688	43.2614
																																16b Epso_ResTYP_Con-StPt28_Ins15mm_IMIM.csv	0.141307	44.8852
																																16b Epso_ResTYP_Con-StPt28_Ins20mm_IMIM.csv	0.0029085	46.1171
																																16b Epso_ResTYP_Con-StPt30_Ins5mm_IMIM.csv	7.64465	26.6136
																																16b Epso_ResTYP_Con-StPt30_Ins10mm_IMIM.csv	1.46673	30.5033
																																16b Epso_ResTYP_Con-StPt30_Ins15mm_IMIM.csv	0.14104	32.9927
																																16b Epso_ResTYP_Con-StPt30_Ins20mm_IMIM.csv	0.00280484	34.9281
																															MI	16b Epso_ResTYP_Con-StPt22_Ins5mm_MI.csv	4.6748	103.369
																																16b Epso_ResTYP_Con-StPt22_Ins10mm_MI.csv	1.7872	97.0019
																																16b Epso_ResTYP_Con-StPt22_Ins15mm_MI.csv	1.36579	95.0018
																																16b Epso_ResTYP_Con-StPt22_Ins20mm_MI.csv	1.15277	93.6548
																																16b Epso_ResTYP_Con-StPt24_Ins5mm_MI.csv	4.63507	83.5321
																																16b Epso_ResTYP_Con-StPt24_Ins10mm_MI.csv	1.72992	80.2261
																																16b Epso_ResTYP_Con-StPt24_Ins15mm_MI.csv	1.27981	79.7878
																																16b Epso_ResTYP_Con-StPt24_Ins20mm_MI.csv	1.03283	79.5272
																																16b Epso_ResTYP_Con-StPt26_Ins5mm_MI.csv	4.62812	65.7222
																																16b Epso_ResTYP_Con-StPt26_Ins10mm_MI.csv	1.7202	64.9537
																																16b Epso_ResTYP_Con-StPt26_Ins15mm_MI.csv	1.24486	65.3935
																																16b Epso_ResTYP_Con-StPt26_Ins20mm_MI.csv	0.967116	65.8831
																																16b Epso_ResTYP_Con-StPt28_Ins5mm_MI.csv	4.6264	49.4935
																																16b Epso_ResTYP_Con-StPt28_Ins10mm_MI.csv	1.71763	51.186
																																16b Epso_ResTYP_Con-StPt28_Ins15mm_MI.csv	1.23363	52.3874
																																16b Epso_ResTYP_Con-StPt28_Ins20mm_MI.csv	0.934744	53.2281
																																16b Epso_ResTYP_Con-StPt30_Ins5mm_MI.csv	4.62598	34.6248
																																16b Epso_ResTYP_Con-StPt30_Ins10mm_MI.csv	1.71679	38.54
																																16b Epso_ResTYP_Con-StPt30_Ins15mm_MI.csv	1.23104	40.6401
																																16b Epso_ResTYP_Con-StPt30_Ins20mm_MI.csv	0.926048	41.8721
																															MIMI	16b Epso_ResTYP_Con-StPt22_Ins5mm_MIMI.csv	4.37561	101.288
																																16b Epso_ResTYP_Con-StPt22_Ins10mm_MIMI.csv	1.19745	92.9047
																																16b Epso_ResTYP_Con-StPt22_Ins15mm_MIMI.csv	0.797601	91.4041
																																16b Epso_ResTYP_Con-StPt22_Ins20mm_MIMI.csv	0.715153	91.1409
																																16b Epso_ResTYP_Con-StPt24_Ins5mm_MIMI.csv	4.31394	81.1746
																																16b Epso_ResTYP_Con-StPt24_Ins10mm_MIMI.csv	1.09412	76.0269
																																16b Epso_ResTYP_Con-StPt24_Ins15mm_MIMI.csv	0.677967	76.002
																																16b Epso_ResTYP_Con-StPt24_Ins20mm_MIMI.csv	0.590691	76.8473
																																16b Epso_ResTYP_Con-StPt26_Ins5mm_MIMI.csv	4.30407	62.9866
																																16b Epso_ResTYP_Con-StPt26_Ins10mm_MIMI.csv	1.06569	61.0681
																																16b Epso_ResTYP_Con-StPt26_Ins15mm_MIMI.csv	0.619776	61.7001
																																16b Epso_ResTYP_Con-StPt26_Ins20mm_MIMI.csv	0.515139	63.1145
																																16b Epso_ResTYP_Con-StPt28_Ins5mm_MIMI.csv	4.30304	46.4877
																																16b Epso_ResTYP_Con-StPt28_Ins10mm_MIMI.csv	1.06115	47.443
																																16b Epso_ResTYP_Con-StPt28_Ins15mm_MIMI.csv	0.601723	49.0386
																																16b Epso_ResTYP_Con-StPt28_Ins20mm_MIMI.csv	0.478613	50.5732
																																16b Epso_ResTYP_Con-StPt30_Ins5mm_MIMI.csv	4.30299	31.2145
																																16b Epso_ResTYP_Con-StPt30_Ins10mm_MIMI.csv	1.06058	34.8446
																																16b Epso_ResTYP_Con-StPt30_Ins15mm_MIMI.csv	0.598314	37.4513
																																16b Epso_ResTYP_Con-StPt30_Ins20mm_MIMI.csv	0.469865	39.3927

## Sheet: M_I_M
16 Epso_ResTYP										point of thermal inflexion for various insulation thickneses
	CITY	CASE NUMBER	Setpoint	Insulation thickness	U-value (W/m².k)	Heating Load	Cooling Load (kWh/m².yr)			insulation Thickness	corrosponding Setpoint	0 mm Energy	0mm-(X)mm	(E) saving %			16 Epso_ResTYP	MIMI							M01 - 100mm brick	Insulation Board
	MIMI	TCSN-22-0	22°C	0	4.45	49.2743	166.523			05cm	22	166.523	65.2352	0.391748			05 cm	27.6806	0					thick(m)	0.2	0.1
		TCSN-22-5		5	0.529	4.37561	101.288				24	122.532	41.3574	0.337523			10 cm	27.683	0					cond (W/m.K)	0.89	0.03
		TCSN-22-10		10	0.281	1.19745	92.9047				26	85.4387	22.4521	0.262786			15 cm	27.6461	0					R-value	0.224719	3.33333
		TCSN-22-15		15	0.191	0.797601	91.4041				28	54.8049	8.31722	0.151761			20 cm	27.6053	0
		TCSN-22-20		20	0.145	0.715153	91.1409				30	-30.8818	-62.0963	2.01077										ƩR-value	3.55805
		TCSN-24-0	24°C	0	4.45	48.9776	122.532			10cm	22	166.523	73.6186	0.442092										U-value	0.281053
		TCSN-24-5		5	0.529	4.31394	81.1746				24	122.532	46.5051	0.379534
		TCSN-24-10		10	0.281	1.09412	76.0269				26	85.4387	24.3707	0.285241
		TCSN-24-15		15	0.191	0.677967	76.002				28	54.8049	7.36184	0.134328
		TCSN-24-20		20	0.145	0.590691	76.8473				30	-30.8818	-65.7264	2.12832
		TCSN-26-0	26°C	0	4.45	48.9109	85.4387			15cm	22	166.523	75.1191	0.451103
		TCSN-26-5		5	0.529	4.30407	62.9866				24	122.532	46.5301	0.379738
		TCSN-26-10		10	0.281	1.06569	61.0681				26	85.4387	23.7386	0.277844
		TCSN-26-15		15	0.191	0.619776	61.7001				28	54.8049	5.76626	0.105214
		TCSN-26-20		20	0.145	0.515139	63.1145				30	-30.8818	-68.3331	2.21273
		TCSN-28-0	28°C	0	4.45	48.9005	54.8049			20cm	22	166.523	75.3823	0.452684
		TCSN-28-5		5	0.529	4.30304	46.4877				24	122.532	45.6847	0.372839
		TCSN-28-10		10	0.281	1.06115	47.443				26	85.4387	22.3243	0.26129
		TCSN-28-15		15	0.191	0.601723	49.0386				28	54.8049	4.23164	0.0772128
		TCSN-28-20		20	0.145	0.478613	50.5732				30	-30.8818	-70.2746	2.2756
		TCSN-30-0	30°C	0	4.45	-48.8969	-30.8818
		TCSN-30-5		5	0.529	4.30299	31.2145				max		75.3823	2.2756
		TCSN-30-10		10	0.281	1.06058	34.8446				min		-70.2746	0.0772128
		TCSN-30-15		15	0.191	0.598314	37.4513						for PTI
		TCSN-30-20		20	0.145	0.469865	39.3927
					max	49.2743	166.523
					Min	-48.8969	-30.8818
							For Load
									27.6806
																						27.683
									27.6461
																						27.6053

## Sheet: I_M
										point of thermal inflexion for various insulation thickneses
	CITY	CASE NUMBER	Setpoint	Insulation thickness	U-value (W/m².k)	Heating Load	Cooling Load (kWh/m².yr)			insulation Thickness	corrosponding Setpoint	0 mm Energy	0mm-(X)mm	(E) saving %			16 Epso_ResTYP	IM							M01 - 100mm brick	Insulation Board
	IM	TCSN-22-0	22°C	0	4.45	49.2743	166.523			05cm	22	166.523	68.1273	0.409116			05 cm	27.8676	0					thick(m)	0.2	0.1
		TCSN-22-5		5	0.529	7.6739	98.396				24	122.532	44.7991	0.365612			10 cm	27.8077	0					cond (W/m.K)	0.89	0.03
		TCSN-22-10		10	0.281	1.43507	89.3761				26	85.4387	26.7049	0.312562			15 cm	27.7462	0					R-value	0.224719	3.33333
		TCSN-22-15		15	0.191	0.165715	87.0631				28	54.8049	13.1014	0.239055			20 cm	27.6945	0
		TCSN-22-20		20	0.145	0.0328275	86.7581				30	-30.8818	-57.052	1.84743										ƩR-value	3.55805
		TCSN-24-0	24°C	0	4.45	48.9776	122.532			10cm	22	166.523	77.1472	0.463282										U-value	0.281053
		TCSN-24-5		5	0.529	7.60306	77.7329				24	122.532	50.1212	0.409046
		TCSN-24-10		10	0.281	1.33499	72.4108				26	85.4387	28.1221	0.32915
		TCSN-24-15		15	0.191	0.107318	71.2947				28	54.8049	11.7394	0.214204
		TCSN-24-20		20	0.145	0.000978441	71.5161				30	-30.8818	-61.1585	1.98041
		TCSN-26-0	26°C	0	4.45	48.9109	85.4387			15cm	22	166.523	79.4601	0.477171
		TCSN-26-5		5	0.529	7.60025	58.7339				24	122.532	51.2374	0.418155
		TCSN-26-10		10	0.281	1.31916	57.3166				26	85.4387	28.0936	0.328816
		TCSN-26-15		15	0.191	0.0987566	57.3452				28	54.8049	10.0917	0.184139
		TCSN-26-20		20	0.145	1.60454e-13	57.9266				30	-30.8818	-63.72	2.06335
		TCSN-28-0	28°C	0	4.45	48.9005	54.8049			20cm	22	166.523	79.7652	0.479003
		TCSN-28-5		5	0.529	7.59967	41.7035				24	122.532	51.0159	0.416348
		TCSN-28-10		10	0.281	1.31375	43.0655				26	85.4387	27.5121	0.32201
		TCSN-28-15		15	0.191	0.0963187	44.7132				28	54.8049	8.83928	0.161286
		TCSN-28-20		20	0.145	8.20888e-14	45.9656				30	-30.8818	-65.6575	2.12609
		TCSN-30-0	30°C	0	4.45	-48.8969	-30.8818
		TCSN-30-5		5	0.529	7.59965	26.1702				max		79.7652	2.12609
		TCSN-30-10		10	0.281	1.31241	30.2767				min		-65.6575	0.161286
		TCSN-30-15		15	0.191	0.0950247	32.8382						for PTI
		TCSN-30-20		20	0.145	4.71197e-14	34.7757
					max	49.2743	166.523
					Min	-48.8969	-30.8818
							For Load
									27.8676
																						27.8077
									27.7462													0
																						27.6945

## Sheet: I_M_I
										point of thermal inflexion for various insulation thickneses
	CITY	CASE NUMBER	Setpoint	Insulation thickness	U-value (W/m².k)	Heating Load	Cooling Load (kWh/m².yr)			insulation Thickness	corrosponding Setpoint	0 mm Energy	0mm-(X)mm	(E) saving %			16 Epso_ResTYP	IMI							M01 - 100mm brick	Insulation Board
	IMI	TCSN-22-0	22°C	0	4.45	49.2743	166.523			05cm	22	166.523	70.046	0.420638			05 cm	27.7931	0					thick(m)	0.2	0.1
		TCSN-22-5		5	0.529	5.22017	96.4772				24	122.532	45.4681	0.371071			10 cm	27.7196	0					cond (W/m.K)	0.89	0.03
		TCSN-22-10		10	0.281	1.34422	89.3933				26	85.4387	25.9788	0.304063			15 cm	27.6342	0					R-value	0.224719	3.33333
		TCSN-22-15		15	0.191	0.868667	88.7667				28	54.8049	11.5777	0.211253			20 cm	27.5417	0
		TCSN-22-20		20	0.145	0.767398	89.0643				30	-30.8818	-59.3873	1.92305										ƩR-value	3.55805
		TCSN-24-0	24°C	0	4.45	48.9776	122.532			10cm	22	166.523	77.1299	0.463178										U-value	0.281053
		TCSN-24-5		5	0.529	5.16652	77.0639				24	122.532	49.5527	0.404406
		TCSN-24-10		10	0.281	1.23921	72.9793				26	85.4387	26.9721	0.315689
		TCSN-24-15		15	0.191	0.736172	73.5308				28	54.8049	9.60012	0.175169
		TCSN-24-20		20	0.145	0.636363	74.8523				30	-30.8818	-63.6694	2.06171
		TCSN-26-0	26°C	0	4.45	48.9109	85.4387			15cm	22	166.523	77.7565	0.466941
		TCSN-26-5		5	0.529	5.16031	59.46				24	122.532	49.0012	0.399905
		TCSN-26-10		10	0.281	1.21129	58.4666				26	85.4387	25.9219	0.303398
		TCSN-26-15		15	0.191	0.67449	59.5168				28	54.8049	7.64792	0.139548
		TCSN-26-20		20	0.145	0.556577	61.2381				30	-30.8818	-66.6983	2.15979
		TCSN-28-0	28°C	0	4.45	48.9005	54.8049			20cm	22	166.523	77.459	0.465154
		TCSN-28-5		5	0.529	5.15919	43.2272				24	122.532	47.6797	0.38912
		TCSN-28-10		10	0.281	1.20604	45.2047				26	85.4387	24.2006	0.283251
		TCSN-28-15		15	0.191	0.655787	47.1569				28	54.8049	5.89376	0.107541
		TCSN-28-20		20	0.145	0.510655	48.9111				30	-30.8818	-68.8433	2.22925
		TCSN-30-0	30°C	0	4.45	-48.8969	-30.8818
		TCSN-30-5		5	0.529	5.15914	28.5055				max		77.7565	2.22925
		TCSN-30-10		10	0.281	1.20463	32.7875				min		-68.8433	0.107541
		TCSN-30-15		15	0.191	0.652559	35.8165						for PTI
		TCSN-30-20		20	0.145	0.501314	37.9615
					max	49.2743	166.523
					Min	-48.8969	-30.8818
							For Load
									27.7931
																						27.7196
									27.6342
																						27.5417

## Sheet: I_M_I_M
										point of thermal inflexion for various insulation thickneses
	CITY	CASE NUMBER	Setpoint	Insulation thickness	U-value (W/m².k)	Heating Load	Cooling Load (kWh/m².yr)			insulation Thickness	corrosponding Setpoint	0 mm Energy	0mm-(X)mm	(E) saving %			16 Epso_ResTYP	IMIM							M01 - 100mm brick	Insulation Board
	IMIM	TCSN-22-0	22°C	0	4.45	49.2743	166.523			05cm	22	166.523	67.3793	0.404624			05 cm	27.8389	0					thick(m)	0.2	0.1
		TCSN-22-5		5	0.529	7.70543	99.1439				24	122.532	44.1542	0.360348			10 cm	27.7982	0					cond (W/m.K)	0.89	0.03
		TCSN-22-10		10	0.281	1.53198	89.5541				26	85.4387	26.0512	0.304911			15 cm	27.7408	0					R-value	0.224719	3.33333
		TCSN-22-15		15	0.191	0.20727	87.1286				28	54.8049	12.5784	0.229512			20 cm	27.6876	0
		TCSN-22-20		20	0.145	0.0431546	86.7644				30	-30.8818	-57.4954	1.86179										ƩR-value	3.55805
		TCSN-24-0	24°C	0	4.45	48.9776	122.532			10cm	22	166.523	76.9691	0.462212										U-value	0.281053
		TCSN-24-5		5	0.529	7.64559	78.3779				24	122.532	49.9105	0.407326
		TCSN-24-10		10	0.281	1.47479	72.6215				26	85.4387	27.9021	0.326574
		TCSN-24-15		15	0.191	0.147147	71.4252				28	54.8049	11.5435	0.210628
		TCSN-24-20		20	0.145	0.00502974	71.6236				30	-30.8818	-61.3851	1.98774
		TCSN-26-0	26°C	0	4.45	48.9109	85.4387			15cm	22	166.523	79.3947	0.476778
		TCSN-26-5		5	0.529	7.6447	59.3876				24	122.532	51.1068	0.417089
		TCSN-26-10		10	0.281	1.46781	57.5366				26	85.4387	27.9671	0.327335
		TCSN-26-15		15	0.191	0.141895	57.4716				28	54.8049	9.91966	0.181
		TCSN-26-20		20	0.145	0.00320513	58.0787				30	-30.8818	-63.8745	2.06835
		TCSN-28-0	28°C	0	4.45	48.9005	54.8049			20cm	22	166.523	79.7588	0.478965
		TCSN-28-5		5	0.529	7.64465	42.2265				24	122.532	50.9084	0.41547
		TCSN-28-10		10	0.281	1.46688	43.2614				26	85.4387	27.36	0.32023
		TCSN-28-15		15	0.191	0.141307	44.8852				28	54.8049	8.68777	0.158522
		TCSN-28-20		20	0.145	0.0029085	46.1171				30	-30.8818	-65.8099	2.13103
		TCSN-30-0	30°C	0	4.45	-48.8969	-30.8818
		TCSN-30-5		5	0.529	7.64465	26.6136				max		79.7588	2.13103
		TCSN-30-10		10	0.281	1.46673	30.5033				min		-65.8099	0.158522
		TCSN-30-15		15	0.191	0.14104	32.9927						for PTI
		TCSN-30-20		20	0.145	0.00280484	34.9281
					max	49.2743	166.523
					Min	-48.8969	-30.8818
							For Load
									27.8389
																						27.7982
									27.7408
																						27.6876

## Sheet: M_I
										point of thermal inflexion for various insulation thickneses
	CITY	CASE NUMBER	Setpoint	Insulation thickness	U-value (W/m².k)	Heating Load	Cooling Load (kWh/m².yr)			insulation Thickness	corrosponding Setpoint	0 mm Energy	0mm-(X)mm	(E) saving %			16 Epso_ResTYP	MI							M01 - 100mm brick	Insulation Board
	MI	TCSN-22-0	22°C	0	4.45	49.2743	166.523			05cm	22	166.523	63.1544	0.379253			05 cm	27.4811	0					thick(m)	0.2	0.1
		TCSN-22-5		5	0.529	4.6748	103.369				24	122.532	38.9999	0.318284			10 cm	27.4264	0					cond (W/m.K)	0.89	0.03
		TCSN-22-10		10	0.281	1.7872	97.0019				26	85.4387	19.7165	0.230768			15 cm	27.3694	0					R-value	0.224719	3.33333
		TCSN-22-15		15	0.191	1.36579	95.0018				28	54.8049	5.31139	0.0969146			20 cm	27.3323	0
		TCSN-22-20		20	0.145	1.15277	93.6548				30	-30.8818	-65.5066	2.1212										ƩR-value	3.55805
		TCSN-24-0	24°C	0	4.45	48.9776	122.532			10cm	22	166.523	69.5213	0.417487										U-value	0.281053
		TCSN-24-5		5	0.529	4.63507	83.5321				24	122.532	42.3059	0.345264
		TCSN-24-10		10	0.281	1.72992	80.2261				26	85.4387	20.4851	0.239763
		TCSN-24-15		15	0.191	1.27981	79.7878				28	54.8049	3.61889	0.0660324
		TCSN-24-20		20	0.145	1.03283	79.5272				30	-30.8818	-69.4218	2.24798
		TCSN-26-0	26°C	0	4.45	48.9109	85.4387			15cm	22	166.523	71.5215	0.429498
		TCSN-26-5		5	0.529	4.62812	65.7222				24	122.532	42.7442	0.348841
		TCSN-26-10		10	0.281	1.7202	64.9537				26	85.4387	20.0452	0.234615
		TCSN-26-15		15	0.191	1.24486	65.3935				28	54.8049	2.41746	0.0441102
		TCSN-26-20		20	0.145	0.967116	65.8831				30	-30.8818	-71.5219	2.31599
		TCSN-28-0	28°C	0	4.45	48.9005	54.8049			20cm	22	166.523	72.8684	0.437587
		TCSN-28-5		5	0.529	4.6264	49.4935				24	122.532	43.0048	0.350968
		TCSN-28-10		10	0.281	1.71763	51.186				26	85.4387	19.5556	0.228885
		TCSN-28-15		15	0.191	1.23363	52.3874				28	54.8049	1.57678	0.0287708
		TCSN-28-20		20	0.145	0.934744	53.2281				30	-30.8818	-72.7539	2.35588
		TCSN-30-0	30°C	0	4.45	-48.8969	-30.8818
		TCSN-30-5		5	0.529	4.62598	34.6248				max		72.8684	2.35588
		TCSN-30-10		10	0.281	1.71679	38.54				min		-72.7539	0.0287708
		TCSN-30-15		15	0.191	1.23104	40.6401						for PTI
		TCSN-30-20		20	0.145	0.926048	41.8721
					max	49.2743	166.523
					Min	-48.8969	-30.8818
							For Load
									27.4811
																						27.4264
									27.3694
																						27.3323

## Sheet: M_I_M_I
										point of thermal inflexion for various insulation thickneses
	CITY	CASE NUMBER	Setpoint	Insulation thickness	U-value (W/m².k)	Heating Load	Cooling Load (kWh/m².yr)			insulation Thickness	corrosponding Setpoint	0 mm Energy	0mm-(X)mm	(E) saving %			16 Epso_ResTYP	MIMI							M01 - 100mm brick	Insulation Board
	MIMI	TCSN-22-0	22°C	0	4.45	49.2743	166.523			05cm	22	166.523	65.2352	0.391748			05 cm	27.6321	0					thick(m)	0.2	0.1
		TCSN-22-5		5	0.529	4.37561	101.288				24	122.532	41.3574	0.337523			10 cm	27.6126	0					cond (W/m.K)	0.89	0.03
		TCSN-22-10		10	0.281	1.19745	92.9047				26	85.4387	22.4521	0.262786			15 cm	27.5404	0					R-value	0.224719	3.33333
		TCSN-22-15		15	0.191	0.797601	91.4041				28	54.8049	8.31722	0.151761			20 cm	27.4621	0
		TCSN-22-20		20	0.145	0.715153	91.1409				30	-30.8818	-62.0963	2.01077										ƩR-value	3.55805
		TCSN-24-0	24°C	0	4.45	48.9776	122.532			10cm	22	166.523	73.6186	0.442092										U-value	0.281053
		TCSN-24-5		5	0.529	4.31394	81.1746				24	122.532	46.5051	0.379534
		TCSN-24-10		10	0.281	1.09412	76.0269				26	85.4387	24.3707	0.285241
		TCSN-24-15		15	0.191	0.677967	76.002				28	54.8049	7.36184	0.134328
		TCSN-24-20		20	0.145	0.590691	76.8473				30	-30.8818	-65.7264	2.12832
		TCSN-26-0	26°C	0	4.45	48.9109	85.4387			15cm	22	166.523	75.1191	0.451103
		TCSN-26-5		5	0.529	4.30407	62.9866				24	122.532	46.5301	0.379738
		TCSN-26-10		10	0.281	1.06569	61.0681				26	85.4387	23.7386	0.277844
		TCSN-26-15		15	0.191	0.619776	61.7001				28	54.8049	5.76626	0.105214
		TCSN-26-20		20	0.145	0.515139	63.1145				30	-30.8818	-68.3331	2.21273
		TCSN-28-0	28°C	0	4.45	48.9005	54.8049			20cm	22	166.523	75.3823	0.452684
		TCSN-28-5		5	0.529	4.30304	46.4877				24	122.532	45.6847	0.372839
		TCSN-28-10		10	0.281	1.06115	47.443				26	85.4387	22.3243	0.26129
		TCSN-28-15		15	0.191	0.601723	49.0386				28	54.8049	4.23164	0.0772128
		TCSN-28-20		20	0.145	0.478613	50.5732				30	-30.8818	-70.2746	2.2756
		TCSN-30-0	30°C	0	4.45	-48.8969	-30.8818
		TCSN-30-5		5	0.529	4.30299	31.2145				max		75.3823	2.2756
		TCSN-30-10		10	0.281	1.06058	34.8446				min		-70.2746	0.0772128
		TCSN-30-15		15	0.191	0.598314	37.4513						for PTI
		TCSN-30-20		20	0.145	0.469865	39.3927
					max	49.2743	166.523
					Min	-48.8969	-30.8818
							For Load
									27.6321
																						27.6126
									27.5404
																						27.4621

## Sheet: SUMMARY OF PTI
	PTI for all configiration at different insualtion thicknesse							the A case [Tm~Ins~Tm] as arefrence												Base M-I-M	I-M	I-M-I	I-M-I-M	M-I	M-I-M-I
	Base M-I-M	I-M	I-M-I	I-M-I-M	M-I	M-I-M-I			Base M-I-M	I-M	I-M-I	I-M-I-M	M-I	M-I-M-I					5cm	27.6806	27.8676	27.7931	27.8389	27.4811	27.6321
5cm	27.6806	27.8676	27.7931	27.8389	27.4811	27.6321		5cm	0	0.187	0.1125	0.1583	-0.1995	-0.0485					10cm	27.683	27.8077	27.7196	27.7982	27.4264	27.6126
10cm	27.683	27.8077	27.7196	27.7982	27.4264	27.6126		10cm	0	0.1247	0.0366	0.1152	-0.2566	-0.0704					15cm	27.6461	27.7462	27.6342	27.7408	27.3694	27.5404
15cm	27.6461	27.7462	27.6342	27.7408	27.3694	27.5404		15cm	0	0.1001	-0.0119	0.0947	-0.2767	-0.1057					20cm	27.6053	27.6945	27.5417	27.6876	27.3323	27.4621
20cm	27.6053	27.6945	27.5417	27.6876	27.3323	27.4621		20cm	0	0.0892	-0.0636	0.0823	-0.273	-0.1432
																												5cm	10cm	15cm	20cm
																											Base M-I-M	27.6806	27.683	27.6461	27.6053
																											I-M	27.8676	27.8077	27.7462	27.6945
																											I-M-I	27.7931	27.7196	27.6342	27.5417
																											I-M-I-M	27.8389	27.7982	27.7408	27.6876
																											M-I	27.4811	27.4264	27.3694	27.3323
																											M-I-M-I	27.6321	27.6126	27.5404	27.4621
