# Supplementary material for: Data on anti-insulation detection via Point of Thermal Inflexion (PTI) in 1248 cases; 13 climates, four occupancy profiles, six wall configurations and four insulation levels
Source: Data Brief. 2017 Apr 15;12:333–5. doi: 10.1016/j.dib.2017.04.016 (PMC5412003; doi:10.1016/j.dib.2017.04.016)
Supplement: Supplementary file 3 — Supplementary material [file mmc3.zip › all 52 cases/22 Epso_Ofc.xlsx]

## Sheet: 17 Epso_Ofc CONF DATA
CITY	CASE NUMBER	Setpoint	Insulation thickness	U-value (W/m².k)	Heating Load	Cooling Load (kWh/m².yr)		CITY	CASE NUMBER	Setpoint	Insulation thickness	U-value (W/m².k)	Heating Load	Cooling Load (kWh/m².yr)		CITY	CASE NUMBER	Setpoint	Insulation thickness	U-value (W/m².k)	Heating Load	Cooling Load (kWh/m².yr)										filename	heating(PXInsu)	cooling(PXInsu)
Dflt - MIM		22°C	0	4.45	30.9695	61.1888		out I-M		22°C	0	4.45	30.9695	61.1888		out I-M-I		22°C	0	4.45	30.9695	61.1888									IM	17 Epso_Ofc_Conf-StPt22_Ins5mm_IM.csv	11.3286	48.8154
			5	0.529	10.3618	50.8083					5	0.529	11.3286	48.8154					5	0.529	4.25201	42.9462										17 Epso_Ofc_Conf-StPt22_Ins10mm_IM.csv	6.73729	42.901
			10	0.281	6.20557	44.841					10	0.281	6.73729	42.901					10	0.281	1.61428	39.8812										17 Epso_Ofc_Conf-StPt22_Ins15mm_IM.csv	4.39724	39.8632
			15	0.191	4.27777	41.5607					15	0.191	4.39724	39.8632					15	0.191	1.43891	39.4673										17 Epso_Ofc_Conf-StPt22_Ins20mm_IM.csv	2.9644	38.054
			20	0.145	3.13548	39.5517					20	0.145	2.9644	38.054					20	0.145	1.48826	39.5254										17 Epso_Ofc_Conf-StPt24_Ins5mm_IM.csv	11.3106	36.6243
		24°C	0	4.45	30.9315	43.0799				24°C	0	4.45	30.9315	43.0799				24°C	0	4.45	30.9315	43.0799										17 Epso_Ofc_Conf-StPt24_Ins10mm_IM.csv	6.70579	33.1779
			5	0.529	10.3424	38.2897					5	0.529	11.3106	36.6243					5	0.529	4.20296	33.6918										17 Epso_Ofc_Conf-StPt24_Ins15mm_IM.csv	4.33858	31.3485
			10	0.281	6.18643	34.8184					10	0.281	6.70579	33.1779					10	0.281	1.5521	32.2309										17 Epso_Ofc_Conf-StPt24_Ins20mm_IM.csv	2.88545	30.243
			15	0.191	4.25488	32.8051					15	0.191	4.33858	31.3485					15	0.191	1.35343	32.1528										17 Epso_Ofc_Conf-StPt26_Ins5mm_IM.csv	11.3082	26.0037
			20	0.145	3.09938	31.5548					20	0.145	2.88545	30.243					20	0.145	1.3898	32.5271										17 Epso_Ofc_Conf-StPt26_Ins10mm_IM.csv	6.69522	24.351
		26°C	0	4.45	30.9216	28.426				26°C	0	4.45	30.9216	28.426				26°C	0	4.45	30.9216	28.426										17 Epso_Ofc_Conf-StPt26_Ins15mm_IM.csv	4.31354	23.5093
			5	0.529	10.3409	27.3981					5	0.529	11.3082	26.0037					5	0.529	4.20012	25.5323										17 Epso_Ofc_Conf-StPt26_Ins20mm_IM.csv	2.85149	23.0634
			10	0.281	6.18478	25.773					10	0.281	6.69522	24.351					10	0.281	1.54032	25.5514										17 Epso_Ofc_Conf-StPt28_Ins5mm_IM.csv	11.3081	16.7308
			15	0.191	4.25126	24.7951					15	0.191	4.31354	23.5093					15	0.191	1.33012	25.9108										17 Epso_Ofc_Conf-StPt28_Ins10mm_IM.csv	6.69391	16.716
			20	0.145	3.0941	24.2306					20	0.145	2.85149	23.0634					20	0.145	1.35085	26.3204										17 Epso_Ofc_Conf-StPt28_Ins15mm_IM.csv	4.3074	16.6357
		28°C	0	4.45	30.9208	16.7893				28°C	0	4.45	30.9208	16.7893				28°C	0	4.45	30.9208	16.7893										17 Epso_Ofc_Conf-StPt28_Ins20mm_IM.csv	2.83804	16.5684
			5	0.529	10.3409	17.7794					5	0.529	11.3081	16.7308					5	0.529	4.19964	18.1621										17 Epso_Ofc_Conf-StPt30_Ins5mm_IM.csv	11.3081	8.69315
			10	0.281	6.18471	17.8898					10	0.281	6.69391	16.716					10	0.281	1.5377	19.4771										17 Epso_Ofc_Conf-StPt30_Ins10mm_IM.csv	6.69299	9.71206
			15	0.191	4.25083	17.7572					15	0.191	4.3074	16.6357					15	0.191	1.31981	20.3529										17 Epso_Ofc_Conf-StPt30_Ins15mm_IM.csv	4.30423	10.3343
			20	0.145	3.09288	17.6399					20	0.145	2.83804	16.5684					20	0.145	1.33202	20.931										17 Epso_Ofc_Conf-StPt30_Ins20mm_IM.csv	2.833	10.7839
		30°C	0	4.45	30.9208	8.33221				30°C	0	4.45	30.9208	8.33221				30°C	0	4.45	30.9208	8.33221									IMI	17 Epso_Ofc_Conf-StPt22_Ins5mm_IMI.csv	4.25201	42.9462
			5	0.529	10.3409	9.61134					5	0.529	11.3081	8.69315					5	0.529	4.1996	11.701										17 Epso_Ofc_Conf-StPt22_Ins10mm_IMI.csv	1.61428	39.8812
			10	0.281	6.1847	10.7141					10	0.281	6.69299	9.71206					10	0.281	1.53705	13.9525										17 Epso_Ofc_Conf-StPt22_Ins15mm_IMI.csv	1.43891	39.4673
			15	0.191	4.25077	11.3579					15	0.191	4.30423	10.3343					15	0.191	1.31695	15.2856										17 Epso_Ofc_Conf-StPt22_Ins20mm_IMI.csv	1.48826	39.5254
			20	0.145	3.09276	11.7857					20	0.145	2.833	10.7839					20	0.145	1.3242	16.107										17 Epso_Ofc_Conf-StPt24_Ins5mm_IMI.csv	4.20296	33.6918
																																17 Epso_Ofc_Conf-StPt24_Ins10mm_IMI.csv	1.5521	32.2309
																																17 Epso_Ofc_Conf-StPt24_Ins15mm_IMI.csv	1.35343	32.1528
																																17 Epso_Ofc_Conf-StPt24_Ins20mm_IMI.csv	1.3898	32.5271
CITY	CASE NUMBER	Setpoint	Insulation thickness	U-value (W/m².k)	Heating Load	Cooling Load (kWh/m².yr)		CITY	CASE NUMBER	Setpoint	Insulation thickness	U-value (W/m².k)	Heating Load	Cooling Load (kWh/m².yr)		CITY	CASE NUMBER	Setpoint	Insulation thickness	U-value (W/m².k)	Heating Load	Cooling Load (kWh/m².yr)										17 Epso_Ofc_Conf-StPt26_Ins5mm_IMI.csv	4.20012	25.5323
out I-M-I-M		22°C	0	4.45	30.9695	61.1888		out M-I		22°C	0	4.45	30.9695	61.1888		out M-I-M-I		22°C	0	4.45	30.9695	61.1888										17 Epso_Ofc_Conf-StPt26_Ins10mm_IMI.csv	1.54032	25.5514
			5	0.529	10.8771	49.773					5	0.529	3.73841	40.1218					5	0.529	3.98372	43.8567										17 Epso_Ofc_Conf-StPt26_Ins15mm_IMI.csv	1.33012	25.9108
			10	0.281	6.64535	43.473					10	0.281	2.36424	38.5066					10	0.281	1.46827	41.0396										17 Epso_Ofc_Conf-StPt26_Ins20mm_IMI.csv	1.35085	26.3204
			15	0.191	4.57552	40.2338					15	0.191	2.1225	38.5878					15	0.191	1.34473	40.4828										17 Epso_Ofc_Conf-StPt28_Ins5mm_IMI.csv	4.19964	18.1621
			20	0.145	3.26432	38.3128					20	0.145	1.91378	38.9462					20	0.145	1.42589	40.3822										17 Epso_Ofc_Conf-StPt28_Ins10mm_IMI.csv	1.5377	19.4771
		24°C	0	4.45	30.9315	43.0799				24°C	0	4.45	30.9315	43.0799				24°C	0	4.45	30.9315	43.0799										17 Epso_Ofc_Conf-StPt28_Ins15mm_IMI.csv	1.31981	20.3529
			5	0.529	10.8657	37.5293					5	0.529	3.68641	31.9633					5	0.529	3.93828	34.3536										17 Epso_Ofc_Conf-StPt28_Ins20mm_IMI.csv	1.33202	20.931
			10	0.281	6.62768	33.7166					10	0.281	2.30981	31.3277					10	0.281	1.4126	33.2452										17 Epso_Ofc_Conf-StPt30_Ins5mm_IMI.csv	4.1996	11.701
			15	0.191	4.54535	31.74					15	0.191	2.0594	31.6889					15	0.191	1.26543	33.0747										17 Epso_Ofc_Conf-StPt30_Ins10mm_IMI.csv	1.53705	13.9525
			20	0.145	3.22156	30.537					20	0.145	1.83446	32.2092					20	0.145	1.33092	33.3207										17 Epso_Ofc_Conf-StPt30_Ins15mm_IMI.csv	1.31695	15.2856
		26°C	0	4.45	30.9216	28.426				26°C	0	4.45	30.9216	28.426				26°C	0	4.45	30.9216	28.426										17 Epso_Ofc_Conf-StPt30_Ins20mm_IMI.csv	1.3242	16.107
			5	0.529	10.8647	26.8053					5	0.529	3.68427	24.7914					5	0.529	3.93589	26.0606									IMIM	17 Epso_Ofc_Conf-StPt22_Ins5mm_IMIM.csv	10.8771	49.773
			10	0.281	6.62427	24.8766					10	0.281	2.30692	25.1044					10	0.281	1.40132	26.3498										17 Epso_Ofc_Conf-StPt22_Ins10mm_IMIM.csv	6.64535	43.473
			15	0.191	4.53734	23.9128					15	0.191	2.05053	25.5987					15	0.191	1.24505	26.736										17 Epso_Ofc_Conf-StPt22_Ins15mm_IMIM.csv	4.57552	40.2338
			20	0.145	3.20858	23.3782					20	0.145	1.81161	26.1711					20	0.145	1.29551	27.0649										17 Epso_Ofc_Conf-StPt22_Ins20mm_IMIM.csv	3.26432	38.3128
		28°C	0	4.45	30.9208	16.7893				28°C	0	4.45	30.9208	16.7893				28°C	0	4.45	30.9208	16.7893										17 Epso_Ofc_Conf-StPt24_Ins5mm_IMIM.csv	10.8657	37.5293
			5	0.529	10.8647	17.4244					5	0.529	3.68329	18.3796					5	0.529	3.93536	18.6094										17 Epso_Ofc_Conf-StPt24_Ins10mm_IMIM.csv	6.62768	33.7166
			10	0.281	6.62411	17.1819					10	0.281	2.3053	19.4946					10	0.281	1.39872	20.1675										17 Epso_Ofc_Conf-StPt24_Ins15mm_IMIM.csv	4.54535	31.74
			15	0.191	4.53621	16.9865					15	0.191	2.04595	20.219					15	0.191	1.23548	21.0273										17 Epso_Ofc_Conf-StPt24_Ins20mm_IMIM.csv	3.22156	30.537
			20	0.145	3.20502	16.8587					20	0.145	1.79991	20.8455					20	0.145	1.27909	21.5981										17 Epso_Ofc_Conf-StPt26_Ins5mm_IMIM.csv	10.8647	26.8053
		30°C	0	4.45	30.9208	8.33221				30°C	0	4.45	30.9208	8.33221				30°C	0	4.45	30.9208	8.33221										17 Epso_Ofc_Conf-StPt26_Ins10mm_IMIM.csv	6.62427	24.8766
			5	0.529	10.8647	9.32781					5	0.529	3.68307	12.7083					5	0.529	3.93524	11.9771										17 Epso_Ofc_Conf-StPt26_Ins15mm_IMIM.csv	4.53734	23.9128
			10	0.281	6.62403	10.1737					10	0.281	2.30457	14.5013					10	0.281	1.39809	14.5439										17 Epso_Ofc_Conf-StPt26_Ins20mm_IMIM.csv	3.20858	23.3782
			15	0.191	4.53585	10.7193					15	0.191	2.04339	15.3608					15	0.191	1.23318	15.8831										17 Epso_Ofc_Conf-StPt28_Ins5mm_IMIM.csv	10.8647	17.4244
			20	0.145	3.20421	11.1091					20	0.145	1.79395	16.0363					20	0.145	1.2727	16.6858										17 Epso_Ofc_Conf-StPt28_Ins10mm_IMIM.csv	6.62411	17.1819
																																17 Epso_Ofc_Conf-StPt28_Ins15mm_IMIM.csv	4.53621	16.9865
																																17 Epso_Ofc_Conf-StPt28_Ins20mm_IMIM.csv	3.20502	16.8587
																																17 Epso_Ofc_Conf-StPt30_Ins5mm_IMIM.csv	10.8647	9.32781
																																17 Epso_Ofc_Conf-StPt30_Ins10mm_IMIM.csv	6.62403	10.1737
																																17 Epso_Ofc_Conf-StPt30_Ins15mm_IMIM.csv	4.53585	10.7193
																																17 Epso_Ofc_Conf-StPt30_Ins20mm_IMIM.csv	3.20421	11.1091
																															MI	17 Epso_Ofc_Conf-StPt22_Ins5mm_MI.csv	3.73841	40.1218
																																17 Epso_Ofc_Conf-StPt22_Ins10mm_MI.csv	2.36424	38.5066
																																17 Epso_Ofc_Conf-StPt22_Ins15mm_MI.csv	2.1225	38.5878
																																17 Epso_Ofc_Conf-StPt22_Ins20mm_MI.csv	1.91378	38.9462
																																17 Epso_Ofc_Conf-StPt24_Ins5mm_MI.csv	3.68641	31.9633
																																17 Epso_Ofc_Conf-StPt24_Ins10mm_MI.csv	2.30981	31.3277
																																17 Epso_Ofc_Conf-StPt24_Ins15mm_MI.csv	2.0594	31.6889
																																17 Epso_Ofc_Conf-StPt24_Ins20mm_MI.csv	1.83446	32.2092
																																17 Epso_Ofc_Conf-StPt26_Ins5mm_MI.csv	3.68427	24.7914
																																17 Epso_Ofc_Conf-StPt26_Ins10mm_MI.csv	2.30692	25.1044
																																17 Epso_Ofc_Conf-StPt26_Ins15mm_MI.csv	2.05053	25.5987
																																17 Epso_Ofc_Conf-StPt26_Ins20mm_MI.csv	1.81161	26.1711
																																17 Epso_Ofc_Conf-StPt28_Ins5mm_MI.csv	3.68329	18.3796
																																17 Epso_Ofc_Conf-StPt28_Ins10mm_MI.csv	2.3053	19.4946
																																17 Epso_Ofc_Conf-StPt28_Ins15mm_MI.csv	2.04595	20.219
																																17 Epso_Ofc_Conf-StPt28_Ins20mm_MI.csv	1.79991	20.8455
																																17 Epso_Ofc_Conf-StPt30_Ins5mm_MI.csv	3.68307	12.7083
																																17 Epso_Ofc_Conf-StPt30_Ins10mm_MI.csv	2.30457	14.5013
																																17 Epso_Ofc_Conf-StPt30_Ins15mm_MI.csv	2.04339	15.3608
																																17 Epso_Ofc_Conf-StPt30_Ins20mm_MI.csv	1.79395	16.0363
																															MIMI	17 Epso_Ofc_Conf-StPt22_Ins5mm_MIMI.csv	3.98372	43.8567
																																17 Epso_Ofc_Conf-StPt22_Ins10mm_MIMI.csv	1.46827	41.0396
																																17 Epso_Ofc_Conf-StPt22_Ins15mm_MIMI.csv	1.34473	40.4828
																																17 Epso_Ofc_Conf-StPt22_Ins20mm_MIMI.csv	1.42589	40.3822
																																17 Epso_Ofc_Conf-StPt24_Ins5mm_MIMI.csv	3.93828	34.3536
																																17 Epso_Ofc_Conf-StPt24_Ins10mm_MIMI.csv	1.4126	33.2452
																																17 Epso_Ofc_Conf-StPt24_Ins15mm_MIMI.csv	1.26543	33.0747
																																17 Epso_Ofc_Conf-StPt24_Ins20mm_MIMI.csv	1.33092	33.3207
																																17 Epso_Ofc_Conf-StPt26_Ins5mm_MIMI.csv	3.93589	26.0606
																																17 Epso_Ofc_Conf-StPt26_Ins10mm_MIMI.csv	1.40132	26.3498
																																17 Epso_Ofc_Conf-StPt26_Ins15mm_MIMI.csv	1.24505	26.736
																																17 Epso_Ofc_Conf-StPt26_Ins20mm_MIMI.csv	1.29551	27.0649
																																17 Epso_Ofc_Conf-StPt28_Ins5mm_MIMI.csv	3.93536	18.6094
																																17 Epso_Ofc_Conf-StPt28_Ins10mm_MIMI.csv	1.39872	20.1675
																																17 Epso_Ofc_Conf-StPt28_Ins15mm_MIMI.csv	1.23548	21.0273
																																17 Epso_Ofc_Conf-StPt28_Ins20mm_MIMI.csv	1.27909	21.5981
																																17 Epso_Ofc_Conf-StPt30_Ins5mm_MIMI.csv	3.93524	11.9771
																																17 Epso_Ofc_Conf-StPt30_Ins10mm_MIMI.csv	1.39809	14.5439
																																17 Epso_Ofc_Conf-StPt30_Ins15mm_MIMI.csv	1.23318	15.8831
																																17 Epso_Ofc_Conf-StPt30_Ins20mm_MIMI.csv	1.2727	16.6858

## Sheet: M_I_M
17 Epso_Ofc										point of thermal inflexion for various insulation thickneses
	CITY	CASE NUMBER	Setpoint	Insulation thickness	U-value (W/m².k)	Heating Load	Cooling Load (kWh/m².yr)			insulation Thickness	corrosponding Setpoint	0 mm Energy	0mm-(X)mm	(E) saving %			17 Epso_Ofc	DFLT- MIM							M01 - 100mm brick	Insulation Board
	DFLT- MIM	TCSN-22-0	22°C	0	4.45	30.9695	61.1888			05cm	22	61.1888	10.3805	0.169648			05 cm	26.8145	0					thick(m)	0.2	0.1
		TCSN-22-5		5	0.529	10.3618	50.8083				24	43.0799	4.7902	0.111193			10 cm	27.3073	0					cond (W/m.K)	0.89	0.03
		TCSN-22-10		10	0.281	6.20557	44.841				26	28.426	1.02789	0.0361602			15 cm	27.4945	0					R-value	0.224719	3.33333
		TCSN-22-15		15	0.191	4.27777	41.5607				28	16.7893	-0.990116	-0.0589731			20 cm	27.5764	0
		TCSN-22-20		20	0.145	3.13548	39.5517				30	8.33221	-1.27913	-0.153516										ƩR-value	3.55805
		TCSN-24-0	24°C	0	4.45	30.9315	43.0799			10cm	22	61.1888	16.3479	0.267171										U-value	0.281053
		TCSN-24-5		5	0.529	10.3424	38.2897				24	43.0799	8.26153	0.191772
		TCSN-24-10		10	0.281	6.18643	34.8184				26	28.426	2.65302	0.0933306
		TCSN-24-15		15	0.191	4.25488	32.8051				28	16.7893	-1.10046	-0.0655453
		TCSN-24-20		20	0.145	3.09938	31.5548				30	8.33221	-2.38193	-0.285871
		TCSN-26-0	26°C	0	4.45	30.9216	28.426			15cm	22	61.1888	19.6281	0.32078
		TCSN-26-5		5	0.529	10.3409	27.3981				24	43.0799	10.2749	0.238507
		TCSN-26-10		10	0.281	6.18478	25.773				26	28.426	3.6309	0.127731
		TCSN-26-15		15	0.191	4.25126	24.7951				28	16.7893	-0.967927	-0.0576514
		TCSN-26-20		20	0.145	3.0941	24.2306				30	8.33221	-3.02571	-0.363134
		TCSN-28-0	28°C	0	4.45	30.9208	16.7893			20cm	22	61.1888	21.6372	0.353613
		TCSN-28-5		5	0.529	10.3409	17.7794				24	43.0799	11.5252	0.26753
		TCSN-28-10		10	0.281	6.18471	17.8898				26	28.426	4.19539	0.14759
		TCSN-28-15		15	0.191	4.25083	17.7572				28	16.7893	-0.850563	-0.050661
		TCSN-28-20		20	0.145	3.09288	17.6399				30	8.33221	-3.45345	-0.414469
		TCSN-30-0	30°C	0	4.45	30.9208	8.33221
		TCSN-30-5		5	0.529	10.3409	9.61134				max		21.6372	0.353613
		TCSN-30-10		10	0.281	6.1847	10.7141				min		-3.45345	-0.414469
		TCSN-30-15		15	0.191	4.25077	11.3579						for PTI
		TCSN-30-20		20	0.145	3.09276	11.7857
					max	30.9695	61.1888
					Min	3.09276	8.33221
							For Load
									26.8145
																						27.3073
									27.4945
																						27.5764

## Sheet: I_M
										point of thermal inflexion for various insulation thickneses
	CITY	CASE NUMBER	Setpoint	Insulation thickness	U-value (W/m².k)	Heating Load	Cooling Load (kWh/m².yr)			insulation Thickness	corrosponding Setpoint	0 mm Energy	0mm-(X)mm	(E) saving %			17 Epso_Ofc	IM							M01 - 100mm brick	Insulation Board
	IM	TCSN-22-0	22°C	0	4.45	30.9695	61.1888			05cm	22	61.1888	12.3734	0.202216			05 cm	28.1544	0					thick(m)	0.2	0.1
		TCSN-22-5		5	0.529	11.3286	48.8154				24	43.0799	6.45562	0.149852			10 cm	28.1251	0					cond (W/m.K)	0.89	0.03
		TCSN-22-10		10	0.281	6.73729	42.901				26	28.426	2.42234	0.0852155			15 cm	28.1171	0					R-value	0.224719	3.33333
		TCSN-22-15		15	0.191	4.39724	39.8632				28	16.7893	0.0585289	0.00348608			20 cm	28.0999	0
		TCSN-22-20		20	0.145	2.9644	38.054				30	8.33221	-0.360939	-0.0433185										ƩR-value	3.55805
		TCSN-24-0	24°C	0	4.45	30.9315	43.0799			10cm	22	61.1888	18.2878	0.298875										U-value	0.281053
		TCSN-24-5		5	0.529	11.3106	36.6243				24	43.0799	9.90202	0.229852
		TCSN-24-10		10	0.281	6.70579	33.1779				26	28.426	4.07501	0.143355
		TCSN-24-15		15	0.191	4.33858	31.3485				28	16.7893	0.0732966	0.00436567
		TCSN-24-20		20	0.145	2.88545	30.243				30	8.33221	-1.37985	-0.165604
		TCSN-26-0	26°C	0	4.45	30.9216	28.426			15cm	22	61.1888	21.3256	0.348521
		TCSN-26-5		5	0.529	11.3082	26.0037				24	43.0799	11.7314	0.272318
		TCSN-26-10		10	0.281	6.69522	24.351				26	28.426	4.91672	0.172966
		TCSN-26-15		15	0.191	4.31354	23.5093				28	16.7893	0.153608	0.00914916
		TCSN-26-20		20	0.145	2.85149	23.0634				30	8.33221	-2.0021	-0.240285
		TCSN-28-0	28°C	0	4.45	30.9208	16.7893			20cm	22	61.1888	23.1349	0.378089
		TCSN-28-5		5	0.529	11.3081	16.7308				24	43.0799	12.8369	0.297979
		TCSN-28-10		10	0.281	6.69391	16.716				26	28.426	5.36264	0.188653
		TCSN-28-15		15	0.191	4.3074	16.6357				28	16.7893	0.220909	0.0131577
		TCSN-28-20		20	0.145	2.83804	16.5684				30	8.33221	-2.45168	-0.294241
		TCSN-30-0	30°C	0	4.45	30.9208	8.33221
		TCSN-30-5		5	0.529	11.3081	8.69315				max		23.1349	0.378089
		TCSN-30-10		10	0.281	6.69299	9.71206				min		-2.45168	-0.294241
		TCSN-30-15		15	0.191	4.30423	10.3343						for PTI
		TCSN-30-20		20	0.145	2.833	10.7839
					max	30.9695	61.1888
					Min	2.833	8.33221
							For Load
									28.1544
																						28.1251
									28.1171
																						28.0999

## Sheet: I_M_I
										point of thermal inflexion for various insulation thickneses
	CITY	CASE NUMBER	Setpoint	Insulation thickness	U-value (W/m².k)	Heating Load	Cooling Load (kWh/m².yr)			insulation Thickness	corrosponding Setpoint	0 mm Energy	0mm-(X)mm	(E) saving %			17 Epso_Ofc	IMI							M01 - 100mm brick	Insulation Board
	IMI	TCSN-22-0	22°C	0	4.45	30.9695	61.1888			05cm	22	61.1888	18.2426	0.298137			05 cm	27.2131	0					thick(m)	0.2	0.1
		TCSN-22-5		5	0.529	4.25201	42.9462				24	43.0799	9.38812	0.217923			10 cm	26.9299	0					cond (W/m.K)	0.89	0.03
		TCSN-22-10		10	0.281	1.61428	39.8812				26	28.426	2.89371	0.101798			15 cm	26.7313	0					R-value	0.224719	3.33333
		TCSN-22-15		15	0.191	1.43891	39.4673				28	16.7893	-1.3728	-0.0817661			20 cm	26.5707	0
		TCSN-22-20		20	0.145	1.48826	39.5254				30	8.33221	-3.36883	-0.404314										ƩR-value	3.55805
		TCSN-24-0	24°C	0	4.45	30.9315	43.0799			10cm	22	61.1888	21.3077	0.348228										U-value	0.281053
		TCSN-24-5		5	0.529	4.20296	33.6918				24	43.0799	10.849	0.251834
		TCSN-24-10		10	0.281	1.5521	32.2309				26	28.426	2.87457	0.101125
		TCSN-24-15		15	0.191	1.35343	32.1528				28	16.7893	-2.68782	-0.160091
		TCSN-24-20		20	0.145	1.3898	32.5271				30	8.33221	-5.62029	-0.674526
		TCSN-26-0	26°C	0	4.45	30.9216	28.426			15cm	22	61.1888	21.7215	0.354992
		TCSN-26-5		5	0.529	4.20012	25.5323				24	43.0799	10.9272	0.253649
		TCSN-26-10		10	0.281	1.54032	25.5514				26	28.426	2.51521	0.0884826
		TCSN-26-15		15	0.191	1.33012	25.9108				28	16.7893	-3.56362	-0.212256
		TCSN-26-20		20	0.145	1.35085	26.3204				30	8.33221	-6.95343	-0.834524
		TCSN-28-0	28°C	0	4.45	30.9208	16.7893			20cm	22	61.1888	21.6634	0.354042
		TCSN-28-5		5	0.529	4.19964	18.1621				24	43.0799	10.5528	0.244958
		TCSN-28-10		10	0.281	1.5377	19.4771				26	28.426	2.10563	0.0740742
		TCSN-28-15		15	0.191	1.31981	20.3529				28	16.7893	-4.14168	-0.246686
		TCSN-28-20		20	0.145	1.33202	20.931				30	8.33221	-7.77484	-0.933106
		TCSN-30-0	30°C	0	4.45	30.9208	8.33221
		TCSN-30-5		5	0.529	4.1996	11.701				max		21.7215	0.354992
		TCSN-30-10		10	0.281	1.53705	13.9525				min		-7.77484	-0.933106
		TCSN-30-15		15	0.191	1.31695	15.2856						for PTI
		TCSN-30-20		20	0.145	1.3242	16.107
					max	30.9695	61.1888
					Min	1.31695	8.33221
							For Load
									27.2131
																						26.9299
									26.7313
																						26.5707

## Sheet: I_M_I_M
										point of thermal inflexion for various insulation thickneses
	CITY	CASE NUMBER	Setpoint	Insulation thickness	U-value (W/m².k)	Heating Load	Cooling Load (kWh/m².yr)			insulation Thickness	corrosponding Setpoint	0 mm Energy	0mm-(X)mm	(E) saving %			17 Epso_Ofc	IMIM							M01 - 100mm brick	Insulation Board
	IMIM	TCSN-22-0	22°C	0	4.45	30.9695	61.1888			05cm	22	61.1888	11.4158	0.186567			05 cm	27.2524	0					thick(m)	0.2	0.1
		TCSN-22-5		5	0.529	10.8771	49.773				24	43.0799	5.55062	0.128845			10 cm	27.7858	0					cond (W/m.K)	0.89	0.03
		TCSN-22-10		10	0.281	6.64535	43.473				26	28.426	1.62074	0.0570159			15 cm	27.8982	0					R-value	0.224719	3.33333
		TCSN-22-15		15	0.191	4.57552	40.2338				28	16.7893	-0.635124	-0.0378291			20 cm	27.9312	0
		TCSN-22-20		20	0.145	3.26432	38.3128				30	8.33221	-0.9956	-0.119488										ƩR-value	3.55805
		TCSN-24-0	24°C	0	4.45	30.9315	43.0799			10cm	22	61.1888	17.7158	0.289527										U-value	0.281053
		TCSN-24-5		5	0.529	10.8657	37.5293				24	43.0799	9.36335	0.217348
		TCSN-24-10		10	0.281	6.62768	33.7166				26	28.426	3.54947	0.124867
		TCSN-24-15		15	0.191	4.54535	31.74				28	16.7893	-0.392578	-0.0233826
		TCSN-24-20		20	0.145	3.22156	30.537				30	8.33221	-1.84153	-0.221013
		TCSN-26-0	26°C	0	4.45	30.9216	28.426			15cm	22	61.1888	20.955	0.342465
		TCSN-26-5		5	0.529	10.8647	26.8053				24	43.0799	11.34	0.263231
		TCSN-26-10		10	0.281	6.62427	24.8766				26	28.426	4.51324	0.158771
		TCSN-26-15		15	0.191	4.53734	23.9128				28	16.7893	-0.197231	-0.0117474
		TCSN-26-20		20	0.145	3.20858	23.3782				30	8.33221	-2.38706	-0.286486
		TCSN-28-0	28°C	0	4.45	30.9208	16.7893			20cm	22	61.1888	22.876	0.373859
		TCSN-28-5		5	0.529	10.8647	17.4244				24	43.0799	12.543	0.291155
		TCSN-28-10		10	0.281	6.62411	17.1819				26	28.426	5.04782	0.177577
		TCSN-28-15		15	0.191	4.53621	16.9865				28	16.7893	-0.0693752	-0.00413211
		TCSN-28-20		20	0.145	3.20502	16.8587				30	8.33221	-2.77693	-0.333277
		TCSN-30-0	30°C	0	4.45	30.9208	8.33221
		TCSN-30-5		5	0.529	10.8647	9.32781				max		22.876	0.373859
		TCSN-30-10		10	0.281	6.62403	10.1737				min		-2.77693	-0.333277
		TCSN-30-15		15	0.191	4.53585	10.7193						for PTI
		TCSN-30-20		20	0.145	3.20421	11.1091
					max	30.9695	61.1888
					Min	3.20421	8.33221
							For Load
									27.2524
																						27.7858
									27.8982
																						27.9312

## Sheet: M_I
										point of thermal inflexion for various insulation thickneses
	CITY	CASE NUMBER	Setpoint	Insulation thickness	U-value (W/m².k)	Heating Load	Cooling Load (kWh/m².yr)			insulation Thickness	corrosponding Setpoint	0 mm Energy	0mm-(X)mm	(E) saving %			17 Epso_Ofc	MI							M01 - 100mm brick	Insulation Board
	MI	TCSN-22-0	22°C	0	4.45	30.9695	61.1888			05cm	22	61.1888	21.067	0.344295			05 cm	27.2932	0					thick(m)	0.2	0.1
		TCSN-22-5		5	0.529	3.73841	40.1218				24	43.0799	11.1167	0.258048			10 cm	27.0055	0					cond (W/m.K)	0.89	0.03
		TCSN-22-10		10	0.281	2.36424	38.5066				26	28.426	3.63464	0.127863			15 cm	26.7964	0					R-value	0.224719	3.33333
		TCSN-22-15		15	0.191	2.1225	38.5878				28	16.7893	-1.59031	-0.0947218			20 cm	26.6104	0
		TCSN-22-20		20	0.145	1.91378	38.9462				30	8.33221	-4.37606	-0.525199										ƩR-value	3.55805
		TCSN-24-0	24°C	0	4.45	30.9315	43.0799			10cm	22	61.1888	22.6823	0.370693										U-value	0.281053
		TCSN-24-5		5	0.529	3.68641	31.9633				24	43.0799	11.7522	0.2728
		TCSN-24-10		10	0.281	2.30981	31.3277				26	28.426	3.32162	0.116852
		TCSN-24-15		15	0.191	2.0594	31.6889				28	16.7893	-2.70533	-0.161134
		TCSN-24-20		20	0.145	1.83446	32.2092				30	8.33221	-6.16905	-0.740385
		TCSN-26-0	26°C	0	4.45	30.9216	28.426			15cm	22	61.1888	22.6011	0.369366
		TCSN-26-5		5	0.529	3.68427	24.7914				24	43.0799	11.3911	0.264417
		TCSN-26-10		10	0.281	2.30692	25.1044				26	28.426	2.82736	0.0994639
		TCSN-26-15		15	0.191	2.05053	25.5987				28	16.7893	-3.42965	-0.204276
		TCSN-26-20		20	0.145	1.81161	26.1711				30	8.33221	-7.02859	-0.843544
		TCSN-28-0	28°C	0	4.45	30.9208	16.7893			20cm	22	61.1888	22.2426	0.363508
		TCSN-28-5		5	0.529	3.68329	18.3796				24	43.0799	10.8707	0.252339
		TCSN-28-10		10	0.281	2.3053	19.4946				26	28.426	2.2549	0.0793251
		TCSN-28-15		15	0.191	2.04595	20.219				28	16.7893	-4.05619	-0.241593
		TCSN-28-20		20	0.145	1.79991	20.8455				30	8.33221	-7.70413	-0.92462
		TCSN-30-0	30°C	0	4.45	30.9208	8.33221
		TCSN-30-5		5	0.529	3.68307	12.7083				max		22.6823	0.370693
		TCSN-30-10		10	0.281	2.30457	14.5013				min		-7.70413	-0.92462
		TCSN-30-15		15	0.191	2.04339	15.3608						for PTI
		TCSN-30-20		20	0.145	1.79395	16.0363
					max	30.9695	61.1888
					Min	1.79395	8.33221
							For Load
									27.2932
																						27.0055
									26.7964
																						26.6104

## Sheet: M_I_M_I
										point of thermal inflexion for various insulation thickneses
	CITY	CASE NUMBER	Setpoint	Insulation thickness	U-value (W/m².k)	Heating Load	Cooling Load (kWh/m².yr)			insulation Thickness	corrosponding Setpoint	0 mm Energy	0mm-(X)mm	(E) saving %			17 Epso_Ofc	MIMI							M01 - 100mm brick	Insulation Board
	MIMI	TCSN-22-0	22°C	0	4.45	30.9695	61.1888			05cm	22	61.1888	17.3321	0.283256			05 cm	26.9966	0					thick(m)	0.2	0.1
		TCSN-22-5		5	0.529	3.98372	43.8567				24	43.0799	8.72636	0.202562			10 cm	26.6455	0					cond (W/m.K)	0.89	0.03
		TCSN-22-10		10	0.281	1.46827	41.0396				26	28.426	2.36538	0.0832117			15 cm	26.4976	0					R-value	0.224719	3.33333
		TCSN-22-15		15	0.191	1.34473	40.4828				28	16.7893	-1.82007	-0.108407			20 cm	26.3572	0
		TCSN-22-20		20	0.145	1.42589	40.3822				30	8.33221	-3.64492	-0.437449										ƩR-value	3.55805
		TCSN-24-0	24°C	0	4.45	30.9315	43.0799			10cm	22	61.1888	20.1493	0.329296										U-value	0.281053
		TCSN-24-5		5	0.529	3.93828	34.3536				24	43.0799	9.83474	0.22829
		TCSN-24-10		10	0.281	1.4126	33.2452				26	28.426	2.07618	0.0730379
		TCSN-24-15		15	0.191	1.26543	33.0747				28	16.7893	-3.37824	-0.201214
		TCSN-24-20		20	0.145	1.33092	33.3207				30	8.33221	-6.21168	-0.745502
		TCSN-26-0	26°C	0	4.45	30.9216	28.426			15cm	22	61.1888	20.7061	0.338396
		TCSN-26-5		5	0.529	3.93589	26.0606				24	43.0799	10.0052	0.232248
		TCSN-26-10		10	0.281	1.40132	26.3498				26	28.426	1.69002	0.0594534
		TCSN-26-15		15	0.191	1.24505	26.736				28	16.7893	-4.23799	-0.252422
		TCSN-26-20		20	0.145	1.29551	27.0649				30	8.33221	-7.55089	-0.906229
		TCSN-28-0	28°C	0	4.45	30.9208	16.7893			20cm	22	61.1888	20.8066	0.34004
		TCSN-28-5		5	0.529	3.93536	18.6094				24	43.0799	9.75926	0.226539
		TCSN-28-10		10	0.281	1.39872	20.1675				26	28.426	1.36108	0.0478814
		TCSN-28-15		15	0.191	1.23548	21.0273				28	16.7893	-4.80884	-0.286423
		TCSN-28-20		20	0.145	1.27909	21.5981				30	8.33221	-8.35363	-1.00257
		TCSN-30-0	30°C	0	4.45	30.9208	8.33221
		TCSN-30-5		5	0.529	3.93524	11.9771				max		20.8066	0.34004
		TCSN-30-10		10	0.281	1.39809	14.5439				min		-8.35363	-1.00257
		TCSN-30-15		15	0.191	1.23318	15.8831						for PTI
		TCSN-30-20		20	0.145	1.2727	16.6858
					max	30.9695	61.1888
					Min	1.23318	8.33221
							For Load
									26.9966
																						26.6455
									26.4976
																						26.3572

## Sheet: SUMMARY OF PTI
	PTI for all configiration at different insualtion thicknesse							the A case [Tm~Ins~Tm] as arefrence
	Base M-I-M	I-M	I-M-I	I-M-I-M	M-I	M-I-M-I			Base M-I-M	I-M	I-M-I	I-M-I-M	M-I	M-I-M-I
5cm	26.8145	28.1544	27.2131	27.2524	27.2932	26.9966		5cm	0	1.33989	0.398636	0.437948	0.478697	0.182111
10cm	27.3073	28.1251	26.9299	27.7858	27.0055	26.6455		10cm	0	0.817772	-0.377384	0.478524	-0.301797	-0.661741
15cm	27.4945	28.1171	26.7313	27.8982	26.7964	26.4976		15cm	0	0.622599	-0.763248	0.403686	-0.698156	-0.996949
20cm	27.5764	28.0999	26.5707	27.9312	26.6104	26.3572		20cm	0	0.523491	-1.00568	0.354761	-0.966025	-1.21925
