# Supplementary material for: Data on anti-insulation detection via Point of Thermal Inflexion (PTI) in 1248 cases; 13 climates, four occupancy profiles, six wall configurations and four insulation levels
Source: Data Brief. 2017 Apr 15;12:333–5. doi: 10.1016/j.dib.2017.04.016 (PMC5412003; doi:10.1016/j.dib.2017.04.016)
Supplement: Supplementary file 3 — Supplementary material [file mmc3.zip › all 52 cases/23 Epso_ResConL.xlsx]

## Sheet: 16 Epso_ResWLoad CONF DATA
CITY	CASE NUMBER	Setpoint	Insulation thickness	U-value (W/m².k)	Heating Load	Cooling Load (kWh/m².yr)		CITY	CASE NUMBER	Setpoint	Insulation thickness	U-value (W/m².k)	Heating Load	Cooling Load (kWh/m².yr)		CITY	CASE NUMBER	Setpoint	Insulation thickness	U-value (W/m².k)	Heating Load	Cooling Load (kWh/m².yr)										filename	heating(PXInsu)	cooling(PXInsu)
Dflt - MIM		22°C	0	4.45	47.9543	171.533		out I-M		22°C	0	4.45	47.9543	171.533		out I-M-I		22°C	0	4.45	47.9543	171.533									IM	16 Epso_Res_Conf-StPt22_Ins5mm_IM.csv	4.95333	109.158
			5	0.529	3.92677	115.135					5	0.529	4.95333	109.158					5	0.529	3.86108	103.159										16 Epso_Res_Conf-StPt22_Ins10mm_IM.csv	0.305298	103.267
			10	0.281	0.254968	107.747					10	0.281	0.305298	103.267					10	0.281	0.54689	97.8268										16 Epso_Res_Conf-StPt22_Ins15mm_IM.csv	0.0180743	103.491
			15	0.191	0.0142057	106.925					15	0.191	0.0180743	103.491					15	0.191	0.191881	98.4864										16 Epso_Res_Conf-StPt22_Ins20mm_IM.csv	4.15359e-05	104.458
			20	0.145	9.66097e-13	107.217					20	0.145	4.15359e-05	104.458					20	0.145	0.133961	99.8378										16 Epso_Res_Conf-StPt24_Ins5mm_IM.csv	4.86684	87.1477
		24°C	0	4.45	47.6435	126.803				24°C	0	4.45	47.6435	126.803				24°C	0	4.45	47.6435	126.803										16 Epso_Res_Conf-StPt24_Ins10mm_IM.csv	0.240159	84.5467
			5	0.529	3.85389	92.2566					5	0.529	4.86684	87.1477					5	0.529	3.8105	82.9392										16 Epso_Res_Conf-StPt24_Ins15mm_IM.csv	4.87877e-13	85.6923
			10	0.281	0.194919	88.392					10	0.281	0.240159	84.5467					10	0.281	0.47836	80.3151										16 Epso_Res_Conf-StPt24_Ins20mm_IM.csv	5.65059e-13	87.8564
			15	0.191	0.000197108	88.9368					15	0.191	4.87877e-13	85.6923					15	0.191	0.147118	82.4327										16 Epso_Res_Conf-StPt26_Ins5mm_IM.csv	4.86401	67.2929
			20	0.145	6.12438e-13	90.5078					20	0.145	5.65059e-13	87.8564					20	0.145	0.102394	85.014										16 Epso_Res_Conf-StPt26_Ins10mm_IM.csv	0.230931	67.9333
		26°C	0	4.45	47.5695	89.0312				26°C	0	4.45	47.5695	89.0312				26°C	0	4.45	47.5695	89.0312										16 Epso_Res_Conf-StPt26_Ins15mm_IM.csv	1.67071e-13	69.746
			5	0.529	3.85172	71.6745					5	0.529	4.86401	67.2929					5	0.529	3.80627	64.6207										16 Epso_Res_Conf-StPt26_Ins20mm_IM.csv	1.91303e-13	71.8419
			10	0.281	0.189237	71.2432					10	0.281	0.230931	67.9333					10	0.281	0.462402	64.8306										16 Epso_Res_Conf-StPt28_Ins5mm_IM.csv	4.8632	49.0264
			15	0.191	4.76746e-05	72.5407					15	0.191	1.67071e-13	69.746					15	0.191	0.127938	67.2374										16 Epso_Res_Conf-StPt28_Ins10mm_IM.csv	0.229306	52.8466
			20	0.145	2.12644e-13	74.5027					20	0.145	1.91303e-13	71.8419					20	0.145	0.0844548	70.359										16 Epso_Res_Conf-StPt28_Ins15mm_IM.csv	8.60631e-14	55.7686
		28°C	0	4.45	47.5585	57.7652				28°C	0	4.45	47.5585	57.7652				28°C	0	4.45	47.5585	57.7652										16 Epso_Res_Conf-StPt28_Ins20mm_IM.csv	9.81763e-14	58.1033
			5	0.529	3.85171	52.9557					5	0.529	4.8632	49.0264					5	0.529	3.80616	47.7062										16 Epso_Res_Conf-StPt30_Ins5mm_IM.csv	4.86315	32.6037
			10	0.281	0.189125	55.7353					10	0.281	0.229306	52.8466					10	0.281	0.459493	50.7828										16 Epso_Res_Conf-StPt30_Ins10mm_IM.csv	0.228579	38.7209
			15	0.191	3.97386e-05	58.1325					15	0.191	8.60631e-14	55.7686					15	0.191	0.122577	53.788										16 Epso_Res_Conf-StPt30_Ins15mm_IM.csv	4.69722e-14	42.839
			20	0.145	1.13197e-13	60.2263					20	0.145	9.81763e-14	58.1033					20	0.145	0.0750951	56.711										16 Epso_Res_Conf-StPt30_Ins20mm_IM.csv	5.58347e-14	45.7879
		30°C	0	4.45	47.5549	33.2219				30°C	0	4.45	47.5549	33.2219				30°C	0	4.45	47.5549	33.2219									IMI	16 Epso_Res_Conf-StPt22_Ins5mm_IMI.csv	3.86108	103.159
			5	0.529	3.85171	35.8747					5	0.529	4.86315	32.6037					5	0.529	3.80616	32.3172										16 Epso_Res_Conf-StPt22_Ins10mm_IMI.csv	0.54689	97.8268
			10	0.281	0.189103	41.2947					10	0.281	0.228579	38.7209					10	0.281	0.458927	37.6613										16 Epso_Res_Conf-StPt22_Ins15mm_IMI.csv	0.191881	98.4864
			15	0.191	3.92964e-05	44.9829					15	0.191	4.69722e-14	42.839					15	0.191	0.120835	41.6126										16 Epso_Res_Conf-StPt22_Ins20mm_IMI.csv	0.133961	99.8378
			20	0.145	6.40471e-14	47.6184					20	0.145	5.58347e-14	45.7879					20	0.145	0.0723222	44.6729										16 Epso_Res_Conf-StPt24_Ins5mm_IMI.csv	3.8105	82.9392
																																16 Epso_Res_Conf-StPt24_Ins10mm_IMI.csv	0.47836	80.3151
																																16 Epso_Res_Conf-StPt24_Ins15mm_IMI.csv	0.147118	82.4327
																																16 Epso_Res_Conf-StPt24_Ins20mm_IMI.csv	0.102394	85.014
CITY	CASE NUMBER	Setpoint	Insulation thickness	U-value (W/m².k)	Heating Load	Cooling Load (kWh/m².yr)		CITY	CASE NUMBER	Setpoint	Insulation thickness	U-value (W/m².k)	Heating Load	Cooling Load (kWh/m².yr)		CITY	CASE NUMBER	Setpoint	Insulation thickness	U-value (W/m².k)	Heating Load	Cooling Load (kWh/m².yr)										16 Epso_Res_Conf-StPt26_Ins5mm_IMI.csv	3.80627	64.6207
out I-M-I-M		22°C	0	4.45	47.9543	171.533		out M-I		22°C	0	4.45	47.9543	171.533		out M-I-M-I		22°C	0	4.45	47.9543	171.533										16 Epso_Res_Conf-StPt26_Ins10mm_IMI.csv	0.462402	64.8306
			5	0.529	4.89958	109.943					5	0.529	4.02097	107.949					5	0.529	3.15175	108.197										16 Epso_Res_Conf-StPt26_Ins15mm_IMI.csv	0.127938	67.2374
			10	0.281	0.334028	103.467					10	0.281	0.875309	103.627					10	0.281	0.44972	101.499										16 Epso_Res_Conf-StPt26_Ins20mm_IMI.csv	0.0844548	70.359
			15	0.191	0.0175371	103.552					15	0.191	0.329802	103.806					15	0.191	0.16065	101.266										16 Epso_Res_Conf-StPt28_Ins5mm_IMI.csv	3.80616	47.7062
			20	0.145	0.000197973	104.582					20	0.145	0.186907	104.241					20	0.145	0.110753	102.092										16 Epso_Res_Conf-StPt28_Ins10mm_IMI.csv	0.459493	50.7828
		24°C	0	4.45	47.6435	126.803				24°C	0	4.45	47.6435	126.803				24°C	0	4.45	47.6435	126.803										16 Epso_Res_Conf-StPt28_Ins15mm_IMI.csv	0.122577	53.788
			5	0.529	4.85651	87.8278					5	0.529	3.99189	87.5383					5	0.529	3.10862	87.2517										16 Epso_Res_Conf-StPt28_Ins20mm_IMI.csv	0.0750951	56.711
			10	0.281	0.287515	84.7868					10	0.281	0.850171	86.1488					10	0.281	0.386886	83.5686										16 Epso_Res_Conf-StPt30_Ins5mm_IMI.csv	3.80616	32.3172
			15	0.191	4.0308e-05	85.856					15	0.191	0.310975	87.8071					15	0.191	0.121682	84.9861										16 Epso_Res_Conf-StPt30_Ins10mm_IMI.csv	0.458927	37.6613
			20	0.145	5.58222e-13	87.9498					20	0.145	0.16801	89.3341					20	0.145	0.0815375	87.0558										16 Epso_Res_Conf-StPt30_Ins15mm_IMI.csv	0.120835	41.6126
		26°C	0	4.45	47.5695	89.0312				26°C	0	4.45	47.5695	89.0312				26°C	0	4.45	47.5695	89.0312										16 Epso_Res_Conf-StPt30_Ins20mm_IMI.csv	0.0723222	44.6729
			5	0.529	4.85534	67.9075					5	0.529	3.98505	69.1917					5	0.529	3.09987	68.2867									IMIM	16 Epso_Res_Conf-StPt22_Ins5mm_IMIM.csv	4.89958	109.943
			10	0.281	0.282576	68.1689					10	0.281	0.844508	70.1294					10	0.281	0.372397	67.6018										16 Epso_Res_Conf-StPt22_Ins10mm_IMIM.csv	0.334028	103.467
			15	0.191	1.66651e-13	69.9311					15	0.191	0.304531	72.5397					15	0.191	0.102167	69.5709										16 Epso_Res_Conf-StPt22_Ins15mm_IMIM.csv	0.0175371	103.552
			20	0.145	1.89652e-13	72.1495					20	0.145	0.159635	74.7478					20	0.145	0.0642717	72.3164										16 Epso_Res_Conf-StPt22_Ins20mm_IMIM.csv	0.000197973	104.582
		28°C	0	4.45	47.5585	57.7652				28°C	0	4.45	47.5585	57.7652				28°C	0	4.45	47.5585	57.7652										16 Epso_Res_Conf-StPt24_Ins5mm_IMIM.csv	4.85651	87.8278
			5	0.529	4.85527	49.5981					5	0.529	3.9833	52.4767					5	0.529	3.09973	51.1128										16 Epso_Res_Conf-StPt24_Ins10mm_IMIM.csv	0.287515	84.7868
			10	0.281	0.282189	53.1118					10	0.281	0.842966	55.6653					10	0.281	0.370045	53.1805										16 Epso_Res_Conf-StPt24_Ins15mm_IMIM.csv	4.0308e-05	85.856
			15	0.191	8.52211e-14	55.9435					15	0.191	0.302505	58.5731					15	0.191	0.0958884	55.8128										16 Epso_Res_Conf-StPt24_Ins20mm_IMIM.csv	5.58222e-13	87.9498
			20	0.145	9.92038e-14	58.2544					20	0.145	0.155863	60.9727					20	0.145	0.0557477	58.5147										16 Epso_Res_Conf-StPt26_Ins5mm_IMIM.csv	4.85534	67.9075
		30°C	0	4.45	47.5549	33.2219				30°C	0	4.45	47.5549	33.2219				30°C	0	4.45	47.5549	33.2219										16 Epso_Res_Conf-StPt26_Ins10mm_IMIM.csv	0.282576	68.1689
			5	0.529	4.85526	33.1072					5	0.529	3.98289	37.139					5	0.529	3.09973	35.2001										16 Epso_Res_Conf-StPt26_Ins15mm_IMIM.csv	1.66651e-13	69.9311
			10	0.281	0.282038	38.9703					10	0.281	0.842456	42.3998					10	0.281	0.37003	39.8456										16 Epso_Res_Conf-StPt26_Ins20mm_IMIM.csv	1.89652e-13	72.1495
			15	0.191	4.65545e-14	43.0401					15	0.191	0.301689	46.0273					15	0.191	0.0946581	43.3905										16 Epso_Res_Conf-StPt28_Ins5mm_IMIM.csv	4.85527	49.5981
			20	0.145	5.52725e-14	45.9943					20	0.145	0.154082	48.6056					20	0.145	0.0533111	46.2442										16 Epso_Res_Conf-StPt28_Ins10mm_IMIM.csv	0.282189	53.1118
																																16 Epso_Res_Conf-StPt28_Ins15mm_IMIM.csv	8.52211e-14	55.9435
																																16 Epso_Res_Conf-StPt28_Ins20mm_IMIM.csv	9.92038e-14	58.2544
																																16 Epso_Res_Conf-StPt30_Ins5mm_IMIM.csv	4.85526	33.1072
																																16 Epso_Res_Conf-StPt30_Ins10mm_IMIM.csv	0.282038	38.9703
																																16 Epso_Res_Conf-StPt30_Ins15mm_IMIM.csv	4.65545e-14	43.0401
																																16 Epso_Res_Conf-StPt30_Ins20mm_IMIM.csv	5.52725e-14	45.9943
																															MI	16 Epso_Res_Conf-StPt22_Ins5mm_MI.csv	4.02097	107.949
																																16 Epso_Res_Conf-StPt22_Ins10mm_MI.csv	0.875309	103.627
																																16 Epso_Res_Conf-StPt22_Ins15mm_MI.csv	0.329802	103.806
																																16 Epso_Res_Conf-StPt22_Ins20mm_MI.csv	0.186907	104.241
																																16 Epso_Res_Conf-StPt24_Ins5mm_MI.csv	3.99189	87.5383
																																16 Epso_Res_Conf-StPt24_Ins10mm_MI.csv	0.850171	86.1488
																																16 Epso_Res_Conf-StPt24_Ins15mm_MI.csv	0.310975	87.8071
																																16 Epso_Res_Conf-StPt24_Ins20mm_MI.csv	0.16801	89.3341
																																16 Epso_Res_Conf-StPt26_Ins5mm_MI.csv	3.98505	69.1917
																																16 Epso_Res_Conf-StPt26_Ins10mm_MI.csv	0.844508	70.1294
																																16 Epso_Res_Conf-StPt26_Ins15mm_MI.csv	0.304531	72.5397
																																16 Epso_Res_Conf-StPt26_Ins20mm_MI.csv	0.159635	74.7478
																																16 Epso_Res_Conf-StPt28_Ins5mm_MI.csv	3.9833	52.4767
																																16 Epso_Res_Conf-StPt28_Ins10mm_MI.csv	0.842966	55.6653
																																16 Epso_Res_Conf-StPt28_Ins15mm_MI.csv	0.302505	58.5731
																																16 Epso_Res_Conf-StPt28_Ins20mm_MI.csv	0.155863	60.9727
																																16 Epso_Res_Conf-StPt30_Ins5mm_MI.csv	3.98289	37.139
																																16 Epso_Res_Conf-StPt30_Ins10mm_MI.csv	0.842456	42.3998
																																16 Epso_Res_Conf-StPt30_Ins15mm_MI.csv	0.301689	46.0273
																																16 Epso_Res_Conf-StPt30_Ins20mm_MI.csv	0.154082	48.6056
																															MIMI	16 Epso_Res_Conf-StPt22_Ins5mm_MIMI.csv	3.15175	108.197
																																16 Epso_Res_Conf-StPt22_Ins10mm_MIMI.csv	0.44972	101.499
																																16 Epso_Res_Conf-StPt22_Ins15mm_MIMI.csv	0.16065	101.266
																																16 Epso_Res_Conf-StPt22_Ins20mm_MIMI.csv	0.110753	102.092
																																16 Epso_Res_Conf-StPt24_Ins5mm_MIMI.csv	3.10862	87.2517
																																16 Epso_Res_Conf-StPt24_Ins10mm_MIMI.csv	0.386886	83.5686
																																16 Epso_Res_Conf-StPt24_Ins15mm_MIMI.csv	0.121682	84.9861
																																16 Epso_Res_Conf-StPt24_Ins20mm_MIMI.csv	0.0815375	87.0558
																																16 Epso_Res_Conf-StPt26_Ins5mm_MIMI.csv	3.09987	68.2867
																																16 Epso_Res_Conf-StPt26_Ins10mm_MIMI.csv	0.372397	67.6018
																																16 Epso_Res_Conf-StPt26_Ins15mm_MIMI.csv	0.102167	69.5709
																																16 Epso_Res_Conf-StPt26_Ins20mm_MIMI.csv	0.0642717	72.3164
																																16 Epso_Res_Conf-StPt28_Ins5mm_MIMI.csv	3.09973	51.1128
																																16 Epso_Res_Conf-StPt28_Ins10mm_MIMI.csv	0.370045	53.1805
																																16 Epso_Res_Conf-StPt28_Ins15mm_MIMI.csv	0.0958884	55.8128
																																16 Epso_Res_Conf-StPt28_Ins20mm_MIMI.csv	0.0557477	58.5147
																																16 Epso_Res_Conf-StPt30_Ins5mm_MIMI.csv	3.09973	35.2001
																																16 Epso_Res_Conf-StPt30_Ins10mm_MIMI.csv	0.37003	39.8456
																																16 Epso_Res_Conf-StPt30_Ins15mm_MIMI.csv	0.0946581	43.3905
																																16 Epso_Res_Conf-StPt30_Ins20mm_MIMI.csv	0.0533111	46.2442

## Sheet: M_I_M
16 Epso_ResWLoad										point of thermal inflexion for various insulation thickneses
	CITY	CASE NUMBER	Setpoint	Insulation thickness	U-value (W/m².k)	Heating Load	Cooling Load (kWh/m².yr)			insulation Thickness	corrosponding Setpoint	0 mm Energy	0mm-(X)mm	(E) saving %			16 Epso_ResWLoad	DFLT- MIM							M01 - 100mm brick	Insulation Board
	DFLT- MIM	TCSN-22-0	22°C	0	4.45	47.9543	171.533			05cm	22	171.533	56.3973	0.328784			05 cm	29.1378	0					thick(m)	0.2	0.1
		TCSN-22-5		5	0.529	3.92677	115.135				24	126.803	34.5461	0.27244			10 cm	28.362	0					cond (W/m.K)	0.89	0.03
		TCSN-22-10		10	0.281	0.254968	107.747				26	89.0312	17.3567	0.19495			15 cm	27.9636	0					R-value	0.224719	3.33333
		TCSN-22-15		15	0.191	0.0142057	106.925				28	57.7652	4.80948	0.0832591			20 cm	27.6476	0
		TCSN-22-20		20	0.145	9.66097e-13	107.217				30	33.2219	-2.65281	-0.0798514										ƩR-value	3.55805
		TCSN-24-0	24°C	0	4.45	47.6435	126.803			10cm	22	171.533	63.7854	0.371855										U-value	0.281053
		TCSN-24-5		5	0.529	3.85389	92.2566				24	126.803	38.4108	0.302918
		TCSN-24-10		10	0.281	0.194919	88.392				26	89.0312	17.788	0.199795
		TCSN-24-15		15	0.191	0.000197108	88.9368				28	57.7652	2.02993	0.035141
		TCSN-24-20		20	0.145	6.12438e-13	90.5078				30	33.2219	-8.07276	-0.242995
		TCSN-26-0	26°C	0	4.45	47.5695	89.0312			15cm	22	171.533	64.6078	0.37665
		TCSN-26-5		5	0.529	3.85172	71.6745				24	126.803	37.866	0.298621
		TCSN-26-10		10	0.281	0.189237	71.2432				26	89.0312	16.4905	0.185221
		TCSN-26-15		15	0.191	4.76746e-05	72.5407				28	57.7652	-0.36727	-0.00635797
		TCSN-26-20		20	0.145	2.12644e-13	74.5027				30	33.2219	-11.761	-0.354013
		TCSN-28-0	28°C	0	4.45	47.5585	57.7652			20cm	22	171.533	64.3163	0.37495
		TCSN-28-5		5	0.529	3.85171	52.9557				24	126.803	36.2949	0.286231
		TCSN-28-10		10	0.281	0.189125	55.7353				26	89.0312	14.5285	0.163184
		TCSN-28-15		15	0.191	3.97386e-05	58.1325				28	57.7652	-2.46109	-0.0426051
		TCSN-28-20		20	0.145	1.13197e-13	60.2263				30	33.2219	-14.3965	-0.433345
		TCSN-30-0	30°C	0	4.45	47.5549	33.2219
		TCSN-30-5		5	0.529	3.85171	35.8747				max		64.6078	0.37665
		TCSN-30-10		10	0.281	0.189103	41.2947				min		-14.3965	-0.433345
		TCSN-30-15		15	0.191	3.92964e-05	44.9829						for PTI
		TCSN-30-20		20	0.145	6.40471e-14	47.6184
					max	47.9543	171.533
					Min	6.40471e-14	33.2219
							For Load
									29.1378
																						28.362
									27.9636
																						27.6476

## Sheet: I_M
										point of thermal inflexion for various insulation thickneses
	CITY	CASE NUMBER	Setpoint	Insulation thickness	U-value (W/m².k)	Heating Load	Cooling Load (kWh/m².yr)			insulation Thickness	corrosponding Setpoint	0 mm Energy	0mm-(X)mm	(E) saving %			16 Epso_ResWLoad	IM							M01 - 100mm brick	Insulation Board
	IM	TCSN-22-0	22°C	0	4.45	47.9543	171.533			05cm	22	171.533	62.375	0.363633			05 cm	30.2289	0					thick(m)	0.2	0.1
		TCSN-22-5		5	0.529	4.95333	109.158				24	126.803	39.6551	0.312731			10 cm	28.8447	0					cond (W/m.K)	0.89	0.03
		TCSN-22-10		10	0.281	0.305298	103.267				26	89.0312	21.7383	0.244165			15 cm	28.3186	0					R-value	0.224719	3.33333
		TCSN-22-15		15	0.191	0.0180743	103.491				28	57.7652	8.73887	0.151283			20 cm	27.9507	0
		TCSN-22-20		20	0.145	4.15359e-05	104.458				30	33.2219	0.618157	0.0186069										ƩR-value	3.55805
		TCSN-24-0	24°C	0	4.45	47.6435	126.803			10cm	22	171.533	68.2656	0.397974										U-value	0.281053
		TCSN-24-5		5	0.529	4.86684	87.1477				24	126.803	42.2561	0.333243
		TCSN-24-10		10	0.281	0.240159	84.5467				26	89.0312	21.0979	0.236972
		TCSN-24-15		15	0.191	4.87877e-13	85.6923				28	57.7652	4.91866	0.0851492
		TCSN-24-20		20	0.145	5.65059e-13	87.8564				30	33.2219	-5.49904	-0.165524
		TCSN-26-0	26°C	0	4.45	47.5695	89.0312			15cm	22	171.533	68.0415	0.396667
		TCSN-26-5		5	0.529	4.86401	67.2929				24	126.803	41.1105	0.324208
		TCSN-26-10		10	0.281	0.230931	67.9333				26	89.0312	19.2852	0.216612
		TCSN-26-15		15	0.191	1.67071e-13	69.746				28	57.7652	1.99658	0.0345637
		TCSN-26-20		20	0.145	1.91303e-13	71.8419				30	33.2219	-9.61714	-0.289482
		TCSN-28-0	28°C	0	4.45	47.5585	57.7652			20cm	22	171.533	67.0746	0.391031
		TCSN-28-5		5	0.529	4.8632	49.0264				24	126.803	38.9464	0.307141
		TCSN-28-10		10	0.281	0.229306	52.8466				26	89.0312	17.1893	0.193071
		TCSN-28-15		15	0.191	8.60631e-14	55.7686				28	57.7652	-0.338103	-0.00585305
		TCSN-28-20		20	0.145	9.81763e-14	58.1033				30	33.2219	-12.566	-0.378244
		TCSN-30-0	30°C	0	4.45	47.5549	33.2219
		TCSN-30-5		5	0.529	4.86315	32.6037				max		68.2656	0.397974
		TCSN-30-10		10	0.281	0.228579	38.7209				min		-12.566	-0.378244
		TCSN-30-15		15	0.191	4.69722e-14	42.839						for PTI
		TCSN-30-20		20	0.145	5.58347e-14	45.7879
					max	47.9543	171.533
					Min	4.69722e-14	32.6037
							For Load
								II	30.2289
																						28.8447
									28.3186
																						27.9507

## Sheet: I_M_I
										point of thermal inflexion for various insulation thickneses
	CITY	CASE NUMBER	Setpoint	Insulation thickness	U-value (W/m².k)	Heating Load	Cooling Load (kWh/m².yr)			insulation Thickness	corrosponding Setpoint	0 mm Energy	0mm-(X)mm	(E) saving %			16 Epso_ResWLoad	IMI							M01 - 100mm brick	Insulation Board
	IMI	TCSN-22-0	22°C	0	4.45	47.9543	171.533			05cm	22	171.533	68.3735	0.398603			05 cm	30.2766	0					thick(m)	0.2	0.1
		TCSN-22-5		5	0.529	3.86108	103.159				24	126.803	43.8635	0.345919			10 cm	29.1203	0					cond (W/m.K)	0.89	0.03
		TCSN-22-10		10	0.281	0.54689	97.8268				26	89.0312	24.4105	0.274179			15 cm	28.5531	0					R-value	0.224719	3.33333
		TCSN-22-15		15	0.191	0.191881	98.4864				28	57.7652	10.059	0.174137			20 cm	28.1111	0
		TCSN-22-20		20	0.145	0.133961	99.8378				30	33.2219	0.904701	0.0272321										ƩR-value	3.55805
		TCSN-24-0	24°C	0	4.45	47.6435	126.803			10cm	22	171.533	73.706	0.429691										U-value	0.281053
		TCSN-24-5		5	0.529	3.8105	82.9392				24	126.803	46.4876	0.366613
		TCSN-24-10		10	0.281	0.47836	80.3151				26	89.0312	24.2006	0.271822
		TCSN-24-15		15	0.191	0.147118	82.4327				28	57.7652	6.98239	0.120875
		TCSN-24-20		20	0.145	0.102394	85.014				30	33.2219	-4.43942	-0.133629
		TCSN-26-0	26°C	0	4.45	47.5695	89.0312			15cm	22	171.533	73.0465	0.425845
		TCSN-26-5		5	0.529	3.80627	64.6207				24	126.803	44.37	0.349914
		TCSN-26-10		10	0.281	0.462402	64.8306				26	89.0312	21.7938	0.244788
		TCSN-26-15		15	0.191	0.127938	67.2374				28	57.7652	3.9772	0.0688511
		TCSN-26-20		20	0.145	0.0844548	70.359				30	33.2219	-8.39075	-0.252567
		TCSN-28-0	28°C	0	4.45	47.5585	57.7652			20cm	22	171.533	71.695	0.417967
		TCSN-28-5		5	0.529	3.80616	47.7062				24	126.803	41.7888	0.329557
		TCSN-28-10		10	0.281	0.459493	50.7828				26	89.0312	18.6722	0.209726
		TCSN-28-15		15	0.191	0.122577	53.788				28	57.7652	1.05423	0.0182503
		TCSN-28-20		20	0.145	0.0750951	56.711				30	33.2219	-11.451	-0.344684
		TCSN-30-0	30°C	0	4.45	47.5549	33.2219
		TCSN-30-5		5	0.529	3.80616	32.3172				max		73.706	0.429691
		TCSN-30-10		10	0.281	0.458927	37.6613				min		-11.451	-0.344684
		TCSN-30-15		15	0.191	0.120835	41.6126						for PTI
		TCSN-30-20		20	0.145	0.0723222	44.6729
					max	47.9543	171.533
					Min	0.0723222	32.3172
							For Load
								II	30.2766
																						29.1203
									28.5531
																						28.1111

## Sheet: I_M_I_M
										point of thermal inflexion for various insulation thickneses
	CITY	CASE NUMBER	Setpoint	Insulation thickness	U-value (W/m².k)	Heating Load	Cooling Load (kWh/m².yr)			insulation Thickness	corrosponding Setpoint	0 mm Energy	0mm-(X)mm	(E) saving %			16 Epso_ResWLoad	IMIM							M01 - 100mm brick	Insulation Board
	IMIM	TCSN-22-0	22°C	0	4.45	47.9543	171.533			05cm	22	171.533	61.5902	0.359058			05 cm	30.0356	0					thick(m)	0.2	0.1
		TCSN-22-5		5	0.529	4.89958	109.943				24	126.803	38.9749	0.307366			10 cm	28.7993	0					cond (W/m.K)	0.89	0.03
		TCSN-22-10		10	0.281	0.334028	103.467				26	89.0312	21.1237	0.237262			15 cm	28.2906	0					R-value	0.224719	3.33333
		TCSN-22-15		15	0.191	0.0175371	103.552				28	57.7652	8.16711	0.141385			20 cm	27.9232	0
		TCSN-22-20		20	0.145	0.000197973	104.582				30	33.2219	0.114682	0.00345201										ƩR-value	3.55805
		TCSN-24-0	24°C	0	4.45	47.6435	126.803			10cm	22	171.533	68.066	0.396811										U-value	0.281053
		TCSN-24-5		5	0.529	4.85651	87.8278				24	126.803	42.016	0.331349
		TCSN-24-10		10	0.281	0.287515	84.7868				26	89.0312	20.8623	0.234326
		TCSN-24-15		15	0.191	4.0308e-05	85.856				28	57.7652	4.65345	0.0805579
		TCSN-24-20		20	0.145	5.58222e-13	87.9498				30	33.2219	-5.74839	-0.17303
		TCSN-26-0	26°C	0	4.45	47.5695	89.0312			15cm	22	171.533	67.9807	0.396313
		TCSN-26-5		5	0.529	4.85534	67.9075				24	126.803	40.9468	0.322917
		TCSN-26-10		10	0.281	0.282576	68.1689				26	89.0312	19.1001	0.214533
		TCSN-26-15		15	0.191	1.66651e-13	69.9311				28	57.7652	1.82176	0.0315373
		TCSN-26-20		20	0.145	1.89652e-13	72.1495				30	33.2219	-9.81816	-0.295533
		TCSN-28-0	28°C	0	4.45	47.5585	57.7652			20cm	22	171.533	66.9511	0.390311
		TCSN-28-5		5	0.529	4.85527	49.5981				24	126.803	38.8529	0.306404
		TCSN-28-10		10	0.281	0.282189	53.1118				26	89.0312	16.8817	0.189616
		TCSN-28-15		15	0.191	8.52211e-14	55.9435				28	57.7652	-0.489186	-0.00846853
		TCSN-28-20		20	0.145	9.92038e-14	58.2544				30	33.2219	-12.7725	-0.384459
		TCSN-30-0	30°C	0	4.45	47.5549	33.2219
		TCSN-30-5		5	0.529	4.85526	33.1072				max		68.066	0.396811
		TCSN-30-10		10	0.281	0.282038	38.9703				min		-12.7725	-0.384459
		TCSN-30-15		15	0.191	4.65545e-14	43.0401						for PTI
		TCSN-30-20		20	0.145	5.52725e-14	45.9943
					max	47.9543	171.533
					Min	4.65545e-14	33.1072
							For Load
									30.0356
																						28.7993
									28.2906
																						27.9232

## Sheet: M_I
										point of thermal inflexion for various insulation thickneses
	CITY	CASE NUMBER	Setpoint	Insulation thickness	U-value (W/m².k)	Heating Load	Cooling Load (kWh/m².yr)			insulation Thickness	corrosponding Setpoint	0 mm Energy	0mm-(X)mm	(E) saving %			16 Epso_ResWLoad	MI							M01 - 100mm brick	Insulation Board
	MI	TCSN-22-0	22°C	0	4.45	47.9543	171.533			05cm	22	171.533	63.5835	0.370678			05 cm	29.0216	0					thick(m)	0.2	0.1
		TCSN-22-5		5	0.529	4.02097	107.949				24	126.803	39.2644	0.30965			10 cm	28.3189	0					cond (W/m.K)	0.89	0.03
		TCSN-22-10		10	0.281	0.875309	103.627				26	89.0312	19.8395	0.222838			15 cm	27.8749	0					R-value	0.224719	3.33333
		TCSN-22-15		15	0.191	0.329802	103.806				28	57.7652	5.2885	0.0915517			20 cm	27.5479	0
		TCSN-22-20		20	0.145	0.186907	104.241				30	33.2219	-3.91712	-0.117908										ƩR-value	3.55805
		TCSN-24-0	24°C	0	4.45	47.6435	126.803			10cm	22	171.533	67.9058	0.395876										U-value	0.281053
		TCSN-24-5		5	0.529	3.99189	87.5383				24	126.803	40.654	0.320608
		TCSN-24-10		10	0.281	0.850171	86.1488				26	89.0312	18.9018	0.212306
		TCSN-24-15		15	0.191	0.310975	87.8071				28	57.7652	2.09993	0.0363528
		TCSN-24-20		20	0.145	0.16801	89.3341				30	33.2219	-9.17787	-0.27626
		TCSN-26-0	26°C	0	4.45	47.5695	89.0312			15cm	22	171.533	67.7271	0.394835
		TCSN-26-5		5	0.529	3.98505	69.1917				24	126.803	38.9956	0.30753
		TCSN-26-10		10	0.281	0.844508	70.1294				26	89.0312	16.4915	0.185233
		TCSN-26-15		15	0.191	0.304531	72.5397				28	57.7652	-0.80783	-0.0139847
		TCSN-26-20		20	0.145	0.159635	74.7478				30	33.2219	-12.8054	-0.385451
		TCSN-28-0	28°C	0	4.45	47.5585	57.7652			20cm	22	171.533	67.2922	0.392299
		TCSN-28-5		5	0.529	3.9833	52.4767				24	126.803	37.4686	0.295488
		TCSN-28-10		10	0.281	0.842966	55.6653				26	89.0312	14.2834	0.160432
		TCSN-28-15		15	0.191	0.302505	58.5731				28	57.7652	-3.20752	-0.0555269
		TCSN-28-20		20	0.145	0.155863	60.9727				30	33.2219	-15.3837	-0.46306
		TCSN-30-0	30°C	0	4.45	47.5549	33.2219
		TCSN-30-5		5	0.529	3.98289	37.139				max		67.9058	0.395876
		TCSN-30-10		10	0.281	0.842456	42.3998				min		-15.3837	-0.46306
		TCSN-30-15		15	0.191	0.301689	46.0273						for PTI
		TCSN-30-20		20	0.145	0.154082	48.6056
					max	47.9543	171.533
					Min	0.154082	33.2219
							For Load
									29.0216
																						28.3189
									27.8749
																						27.5479

## Sheet: M_I_M_I
										point of thermal inflexion for various insulation thickneses
	CITY	CASE NUMBER	Setpoint	Insulation thickness	U-value (W/m².k)	Heating Load	Cooling Load (kWh/m².yr)			insulation Thickness	corrosponding Setpoint	0 mm Energy	0mm-(X)mm	(E) saving %			16 Epso_ResWLoad	MIMI							M01 - 100mm brick	Insulation Board
	MIMI	TCSN-22-0	22°C	0	4.45	47.9543	171.533			05cm	22	171.533	63.3362	0.369236			05 cm	29.4203	0					thick(m)	0.2	0.1
		TCSN-22-5		5	0.529	3.15175	108.197				24	126.803	39.551	0.31191			10 cm	28.7256	0					cond (W/m.K)	0.89	0.03
		TCSN-22-10		10	0.281	0.44972	101.499				26	89.0312	20.7445	0.233003			15 cm	28.272	0					R-value	0.224719	3.33333
		TCSN-22-15		15	0.191	0.16065	101.266				28	57.7652	6.65241	0.115163			20 cm	27.8666	0
		TCSN-22-20		20	0.145	0.110753	102.092				30	33.2219	-1.9782	-0.0595451										ƩR-value	3.55805
		TCSN-24-0	24°C	0	4.45	47.6435	126.803			10cm	22	171.533	70.0338	0.408282										U-value	0.281053
		TCSN-24-5		5	0.529	3.10862	87.2517				24	126.803	43.2342	0.340956
		TCSN-24-10		10	0.281	0.386886	83.5686				26	89.0312	21.4294	0.240696
		TCSN-24-15		15	0.191	0.121682	84.9861				28	57.7652	4.58475	0.0793687
		TCSN-24-20		20	0.145	0.0815375	87.0558				30	33.2219	-6.62372	-0.199378
		TCSN-26-0	26°C	0	4.45	47.5695	89.0312			15cm	22	171.533	70.2667	0.40964
		TCSN-26-5		5	0.529	3.09987	68.2867				24	126.803	41.8166	0.329777
		TCSN-26-10		10	0.281	0.372397	67.6018				26	89.0312	19.4603	0.218579
		TCSN-26-15		15	0.191	0.102167	69.5709				28	57.7652	1.9524	0.0337989
		TCSN-26-20		20	0.145	0.0642717	72.3164				30	33.2219	-10.1686	-0.306081
		TCSN-28-0	28°C	0	4.45	47.5585	57.7652			20cm	22	171.533	69.4406	0.404824
		TCSN-28-5		5	0.529	3.09973	51.1128				24	126.803	39.7469	0.313455
		TCSN-28-10		10	0.281	0.370045	53.1805				26	89.0312	16.7148	0.187741
		TCSN-28-15		15	0.191	0.0958884	55.8128				28	57.7652	-0.749502	-0.012975
		TCSN-28-20		20	0.145	0.0557477	58.5147				30	33.2219	-13.0223	-0.391979
		TCSN-30-0	30°C	0	4.45	47.5549	33.2219
		TCSN-30-5		5	0.529	3.09973	35.2001				max		70.2667	0.40964
		TCSN-30-10		10	0.281	0.37003	39.8456				min		-13.0223	-0.391979
		TCSN-30-15		15	0.191	0.0946581	43.3905						for PTI
		TCSN-30-20		20	0.145	0.0533111	46.2442
					max	47.9543	171.533
					Min	0.0533111	33.2219
							For Load
									29.4203
																						28.7256
									28.272
																						27.8666

## Sheet: SUMMARY OF PTI
	PTI for all configiration at different insualtion thicknesse							the A case [Tm~Ins~Tm] as arefrence
	Base M-I-M	I-M	I-M-I	I-M-I-M	M-I	M-I-M-I			Base M-I-M	I-M	I-M-I	I-M-I-M	M-I	M-I-M-I
5cm	29.1378	30.2289	30.2766	30.0356	29.0216	29.4203		5cm	0	1.0911	1.13881	0.897825	-0.116243	0.282526
10cm	28.362	28.8447	29.1203	28.7993	28.3189	28.7256		10cm	0	0.482659	0.758323	0.437277	-0.0430883	0.363619
15cm	27.9636	28.3186	28.5531	28.2906	27.8749	28.272		15cm	0	0.354971	0.589482	0.327004	-0.0887129	0.308409
20cm	27.6476	27.9507	28.1111	27.9232	27.5479	27.8666		20cm	0	0.303077	0.463482	0.275651	-0.0996695	0.219053
