# Supplementary material for: Data on anti-insulation detection via Point of Thermal Inflexion (PTI) in 1248 cases; 13 climates, four occupancy profiles, six wall configurations and four insulation levels
Source: Data Brief. 2017 Apr 15;12:333–5. doi: 10.1016/j.dib.2017.04.016 (PMC5412003; doi:10.1016/j.dib.2017.04.016)
Supplement: Supplementary file 3 — Supplementary material [file mmc3.zip › all 52 cases/24 Epso_OfcConL.xlsx]

## Sheet: 18 Epso_OfMod CONF DATA
CITY	CASE NUMBER	Setpoint	Insulation thickness	U-value (W/m².k)	Heating Load	Cooling Load (kWh/m².yr)		CITY	CASE NUMBER	Setpoint	Insulation thickness	U-value (W/m².k)	Heating Load	Cooling Load (kWh/m².yr)		CITY	CASE NUMBER	Setpoint	Insulation thickness	U-value (W/m².k)	Heating Load	Cooling Load (kWh/m².yr)										filename	heating(PXInsu)	cooling(PXInsu)
Dflt - MIM		22°C	0	4.45	29.0883	64.6427		out I-M		22°C	0	4.45	29.0883	64.6427		out I-M-I		22°C	0	4.45	29.0883	64.6427									IM	18 Epso_OfMd_Conf-StPt22_Ins5mm_IM.csv	5.49574	63.0873
			5	0.529	5.00302	65.4546					5	0.529	5.49574	63.0873					5	0.529	2.41993	49.4515										18 Epso_OfMd_Conf-StPt22_Ins10mm_IM.csv	1.05842	62.0369
			10	0.281	0.943615	64.4343					10	0.281	1.05842	62.0369					10	0.281	0.479075	47.9769										18 Epso_OfMd_Conf-StPt22_Ins15mm_IM.csv	0.123779	62.2108
			15	0.191	0.12454	64.4431					15	0.191	0.123779	62.2108					15	0.191	0.297661	48.865										18 Epso_OfMd_Conf-StPt22_Ins20mm_IM.csv	0.0267589	63.159
			20	0.145	0.0250246	65.1056					20	0.145	0.0267589	63.159					20	0.145	0.222667	49.8311										18 Epso_OfMd_Conf-StPt24_Ins5mm_IM.csv	5.48392	49.1124
		24°C	0	4.45	29.0519	45.8176				24°C	0	4.45	29.0519	45.8176				24°C	0	4.45	29.0519	45.8176										18 Epso_OfMd_Conf-StPt24_Ins10mm_IM.csv	1.01283	49.8393
			5	0.529	4.98703	50.9977					5	0.529	5.48392	49.1124					5	0.529	2.4064	39.339										18 Epso_OfMd_Conf-StPt24_Ins15mm_IM.csv	0.104485	50.8389
			10	0.281	0.919473	51.9374					10	0.281	1.01283	49.8393					10	0.281	0.462754	39.2768										18 Epso_OfMd_Conf-StPt24_Ins20mm_IM.csv	0.0112732	51.8247
			15	0.191	0.114346	52.8419					15	0.191	0.104485	50.8389					15	0.191	0.277167	40.5206										18 Epso_OfMd_Conf-StPt26_Ins5mm_IM.csv	5.48279	36.7352
			20	0.145	0.0148114	53.6282					20	0.145	0.0112732	51.8247					20	0.145	0.202313	42.0241										18 Epso_OfMd_Conf-StPt26_Ins10mm_IM.csv	1.00365	39.2665
		26°C	0	4.45	29.0421	30.4461				26°C	0	4.45	29.0421	30.4461				26°C	0	4.45	29.0421	30.4461										18 Epso_OfMd_Conf-StPt26_Ins15mm_IM.csv	0.0974725	40.9593
			5	0.529	4.98698	38.3847					5	0.529	5.48279	36.7352					5	0.529	2.40537	30.5088										18 Epso_OfMd_Conf-StPt26_Ins20mm_IM.csv	0.00707205	42.2898
			10	0.281	0.91839	41.014					10	0.281	1.00365	39.2665					10	0.281	0.458044	31.6766										18 Epso_OfMd_Conf-StPt28_Ins5mm_IM.csv	5.48264	25.911
			15	0.191	0.112169	42.5871					15	0.191	0.0974725	40.9593					15	0.191	0.267517	33.1353										18 Epso_OfMd_Conf-StPt28_Ins10mm_IM.csv	1.00064	29.6188
			20	0.145	0.0137139	43.8817					20	0.145	0.00707205	42.2898					20	0.145	0.188776	34.709										18 Epso_OfMd_Conf-StPt28_Ins15mm_IM.csv	0.0953784	32.129
		28°C	0	4.45	29.0413	18.1467				28°C	0	4.45	29.0413	18.1467				28°C	0	4.45	29.0413	18.1467										18 Epso_OfMd_Conf-StPt28_Ins20mm_IM.csv	0.00549733	33.856
			5	0.529	4.98697	27.2607					5	0.529	5.48264	25.911					5	0.529	2.4053	22.3666										18 Epso_OfMd_Conf-StPt30_Ins5mm_IM.csv	5.48263	16.3513
			10	0.281	0.918285	31.1211					10	0.281	1.00064	29.6188					10	0.281	0.457409	24.8891										18 Epso_OfMd_Conf-StPt30_Ins10mm_IM.csv	0.999985	21.0663
			15	0.191	0.112031	33.5761					15	0.191	0.0953784	32.129					15	0.191	0.264754	26.6402										18 Epso_OfMd_Conf-StPt30_Ins15mm_IM.csv	0.0943483	23.9506
			20	0.145	0.0135184	35.2547					20	0.145	0.00549733	33.856					20	0.145	0.182522	28.161										18 Epso_OfMd_Conf-StPt30_Ins20mm_IM.csv	0.00484962	26.1539
		30°C	0	4.45	29.0413	9.09411				30°C	0	4.45	29.0413	9.09411				30°C	0	4.45	29.0413	9.09411									IMI	18 Epso_OfMd_Conf-StPt22_Ins5mm_IMI.csv	2.41993	49.4515
			5	0.529	4.98697	17.3867					5	0.529	5.48263	16.3513					5	0.529	2.4053	15.2169										18 Epso_OfMd_Conf-StPt22_Ins10mm_IMI.csv	0.479075	47.9769
			10	0.281	0.918265	22.3744					10	0.281	0.999985	21.0663					10	0.281	0.457352	18.5678										18 Epso_OfMd_Conf-StPt22_Ins15mm_IMI.csv	0.297661	48.865
			15	0.191	0.11199	25.2371					15	0.191	0.0943483	23.9506					15	0.191	0.264119	20.8007										18 Epso_OfMd_Conf-StPt22_Ins20mm_IMI.csv	0.222667	49.8311
			20	0.145	0.0134823	27.3687					20	0.145	0.00484962	26.1539					20	0.145	0.180685	22.4168										18 Epso_OfMd_Conf-StPt24_Ins5mm_IMI.csv	2.4064	39.339
																																18 Epso_OfMd_Conf-StPt24_Ins10mm_IMI.csv	0.462754	39.2768
																																18 Epso_OfMd_Conf-StPt24_Ins15mm_IMI.csv	0.277167	40.5206
																																18 Epso_OfMd_Conf-StPt24_Ins20mm_IMI.csv	0.202313	42.0241
CITY	CASE NUMBER	Setpoint	Insulation thickness	U-value (W/m².k)	Heating Load	Cooling Load (kWh/m².yr)		CITY	CASE NUMBER	Setpoint	Insulation thickness	U-value (W/m².k)	Heating Load	Cooling Load (kWh/m².yr)		CITY	CASE NUMBER	Setpoint	Insulation thickness	U-value (W/m².k)	Heating Load	Cooling Load (kWh/m².yr)										18 Epso_OfMd_Conf-StPt26_Ins5mm_IMI.csv	2.40537	30.5088
out I-M-I-M		22°C	0	4.45	29.0883	64.6427		out M-I		22°C	0	4.45	29.0883	64.6427		out M-I-M-I		22°C	0	4.45	29.0883	64.6427										18 Epso_OfMd_Conf-StPt26_Ins10mm_IMI.csv	0.458044	31.6766
			5	0.529	5.2558	64.2064					5	0.529	2.75431	43.0541					5	0.529	2.26834	50.4412										18 Epso_OfMd_Conf-StPt26_Ins15mm_IMI.csv	0.267517	33.1353
			10	0.281	1.0585	62.7121					10	0.281	1.01826	42.892					10	0.281	0.427398	49.2875										18 Epso_OfMd_Conf-StPt26_Ins20mm_IMI.csv	0.188776	34.709
			15	0.191	0.144434	62.7061					15	0.191	0.572162	45.1429					15	0.191	0.270776	50.0441										18 Epso_OfMd_Conf-StPt28_Ins5mm_IMI.csv	2.4053	22.3666
			20	0.145	0.0375698	63.5068					20	0.145	0.347058	47.8245					20	0.145	0.206602	50.8744										18 Epso_OfMd_Conf-StPt28_Ins10mm_IMI.csv	0.457409	24.8891
		24°C	0	4.45	29.0519	45.8176				24°C	0	4.45	29.0519	45.8176				24°C	0	4.45	29.0519	45.8176										18 Epso_OfMd_Conf-StPt28_Ins15mm_IMI.csv	0.264754	26.6402
			5	0.529	5.24634	50.0637					5	0.529	2.73797	34.4522					5	0.529	2.25796	40.1355										18 Epso_OfMd_Conf-StPt28_Ins20mm_IMI.csv	0.182522	28.161
			10	0.281	1.03234	50.4621					10	0.281	1.00612	35.1753					10	0.281	0.415131	40.4256										18 Epso_OfMd_Conf-StPt30_Ins5mm_IMI.csv	2.4053	15.2169
			15	0.191	0.133724	51.2994					15	0.191	0.562107	37.595					15	0.191	0.251784	41.6114										18 Epso_OfMd_Conf-StPt30_Ins10mm_IMI.csv	0.457352	18.5678
			20	0.145	0.0243813	52.1672					20	0.145	0.33657	40.3636					20	0.145	0.187753	43.0079										18 Epso_OfMd_Conf-StPt30_Ins15mm_IMI.csv	0.264119	20.8007
		26°C	0	4.45	29.0421	30.4461				26°C	0	4.45	29.0421	30.4461				26°C	0	4.45	29.0421	30.4461										18 Epso_OfMd_Conf-StPt30_Ins20mm_IMI.csv	0.180685	22.4168
			5	0.529	5.24621	37.6423					5	0.529	2.73685	26.8229					5	0.529	2.25702	31.0474									IMIM	18 Epso_OfMd_Conf-StPt22_Ins5mm_IMIM.csv	5.2558	64.2064
			10	0.281	1.0298	39.8604					10	0.281	1.00502	28.3727					10	0.281	0.412324	32.6706										18 Epso_OfMd_Conf-StPt22_Ins10mm_IMIM.csv	1.0585	62.7121
			15	0.191	0.130457	41.3463					15	0.191	0.558984	30.7702					15	0.191	0.243328	34.1175										18 Epso_OfMd_Conf-StPt22_Ins15mm_IMIM.csv	0.144434	62.7061
			20	0.145	0.0217431	42.6063					20	0.145	0.331081	33.4401					20	0.145	0.175658	35.6244										18 Epso_OfMd_Conf-StPt22_Ins20mm_IMIM.csv	0.0375698	63.5068
		28°C	0	4.45	29.0413	18.1467				28°C	0	4.45	29.0413	18.1467				28°C	0	4.45	29.0413	18.1467										18 Epso_OfMd_Conf-StPt24_Ins5mm_IMIM.csv	5.24634	50.0637
			5	0.529	5.2462	26.7235					5	0.529	2.73647	19.967					5	0.529	2.257	22.8974										18 Epso_OfMd_Conf-StPt24_Ins10mm_IMIM.csv	1.03234	50.4621
			10	0.281	1.02922	30.1588					10	0.281	1.00467	22.2236					10	0.281	0.411835	25.6687										18 Epso_OfMd_Conf-StPt24_Ins15mm_IMIM.csv	0.133724	51.2994
			15	0.191	0.129954	32.5286					15	0.191	0.558004	24.6843					15	0.191	0.241427	27.4992										18 Epso_OfMd_Conf-StPt24_Ins20mm_IMIM.csv	0.0243813	52.1672
			20	0.145	0.0210355	34.1852					20	0.145	0.328893	27.1956					20	0.145	0.170756	29.0017										18 Epso_OfMd_Conf-StPt26_Ins5mm_IMIM.csv	5.24621	37.6423
		30°C	0	4.45	29.0413	9.09411				30°C	0	4.45	29.0413	9.09411				30°C	0	4.45	29.0413	9.09411										18 Epso_OfMd_Conf-StPt26_Ins10mm_IMIM.csv	1.0298	39.8604
			5	0.529	5.2462	17.0694					5	0.529	2.73645	13.842					5	0.529	2.257	15.5384										18 Epso_OfMd_Conf-StPt26_Ins15mm_IMIM.csv	0.130457	41.3463
			10	0.281	1.02914	21.5764					10	0.281	1.00456	16.6936					10	0.281	0.411819	19.2829										18 Epso_OfMd_Conf-StPt26_Ins20mm_IMIM.csv	0.0217431	42.6063
			15	0.191	0.129746	24.3464					15	0.191	0.557673	19.1607					15	0.191	0.241033	21.525										18 Epso_OfMd_Conf-StPt28_Ins5mm_IMIM.csv	5.2462	26.7235
			20	0.145	0.0208057	26.4801					20	0.145	0.328523	21.562					20	0.145	0.169694	23.14										18 Epso_OfMd_Conf-StPt28_Ins10mm_IMIM.csv	1.02922	30.1588
																																18 Epso_OfMd_Conf-StPt28_Ins15mm_IMIM.csv	0.129954	32.5286
																																18 Epso_OfMd_Conf-StPt28_Ins20mm_IMIM.csv	0.0210355	34.1852
																																18 Epso_OfMd_Conf-StPt30_Ins5mm_IMIM.csv	5.2462	17.0694
																																18 Epso_OfMd_Conf-StPt30_Ins10mm_IMIM.csv	1.02914	21.5764
																																18 Epso_OfMd_Conf-StPt30_Ins15mm_IMIM.csv	0.129746	24.3464
																																18 Epso_OfMd_Conf-StPt30_Ins20mm_IMIM.csv	0.0208057	26.4801
																															MI	18 Epso_OfMd_Conf-StPt22_Ins5mm_MI.csv	2.75431	43.0541
																																18 Epso_OfMd_Conf-StPt22_Ins10mm_MI.csv	1.01826	42.892
																																18 Epso_OfMd_Conf-StPt22_Ins15mm_MI.csv	0.572162	45.1429
																																18 Epso_OfMd_Conf-StPt22_Ins20mm_MI.csv	0.347058	47.8245
																																18 Epso_OfMd_Conf-StPt24_Ins5mm_MI.csv	2.73797	34.4522
																																18 Epso_OfMd_Conf-StPt24_Ins10mm_MI.csv	1.00612	35.1753
																																18 Epso_OfMd_Conf-StPt24_Ins15mm_MI.csv	0.562107	37.595
																																18 Epso_OfMd_Conf-StPt24_Ins20mm_MI.csv	0.33657	40.3636
																																18 Epso_OfMd_Conf-StPt26_Ins5mm_MI.csv	2.73685	26.8229
																																18 Epso_OfMd_Conf-StPt26_Ins10mm_MI.csv	1.00502	28.3727
																																18 Epso_OfMd_Conf-StPt26_Ins15mm_MI.csv	0.558984	30.7702
																																18 Epso_OfMd_Conf-StPt26_Ins20mm_MI.csv	0.331081	33.4401
																																18 Epso_OfMd_Conf-StPt28_Ins5mm_MI.csv	2.73647	19.967
																																18 Epso_OfMd_Conf-StPt28_Ins10mm_MI.csv	1.00467	22.2236
																																18 Epso_OfMd_Conf-StPt28_Ins15mm_MI.csv	0.558004	24.6843
																																18 Epso_OfMd_Conf-StPt28_Ins20mm_MI.csv	0.328893	27.1956
																																18 Epso_OfMd_Conf-StPt30_Ins5mm_MI.csv	2.73645	13.842
																																18 Epso_OfMd_Conf-StPt30_Ins10mm_MI.csv	1.00456	16.6936
																																18 Epso_OfMd_Conf-StPt30_Ins15mm_MI.csv	0.557673	19.1607
																																18 Epso_OfMd_Conf-StPt30_Ins20mm_MI.csv	0.328523	21.562
																															MIMI	18 Epso_OfMd_Conf-StPt22_Ins5mm_MIMI.csv	2.26834	50.4412
																																18 Epso_OfMd_Conf-StPt22_Ins10mm_MIMI.csv	0.427398	49.2875
																																18 Epso_OfMd_Conf-StPt22_Ins15mm_MIMI.csv	0.270776	50.0441
																																18 Epso_OfMd_Conf-StPt22_Ins20mm_MIMI.csv	0.206602	50.8744
																																18 Epso_OfMd_Conf-StPt24_Ins5mm_MIMI.csv	2.25796	40.1355
																																18 Epso_OfMd_Conf-StPt24_Ins10mm_MIMI.csv	0.415131	40.4256
																																18 Epso_OfMd_Conf-StPt24_Ins15mm_MIMI.csv	0.251784	41.6114
																																18 Epso_OfMd_Conf-StPt24_Ins20mm_MIMI.csv	0.187753	43.0079
																																18 Epso_OfMd_Conf-StPt26_Ins5mm_MIMI.csv	2.25702	31.0474
																																18 Epso_OfMd_Conf-StPt26_Ins10mm_MIMI.csv	0.412324	32.6706
																																18 Epso_OfMd_Conf-StPt26_Ins15mm_MIMI.csv	0.243328	34.1175
																																18 Epso_OfMd_Conf-StPt26_Ins20mm_MIMI.csv	0.175658	35.6244
																																18 Epso_OfMd_Conf-StPt28_Ins5mm_MIMI.csv	2.257	22.8974
																																18 Epso_OfMd_Conf-StPt28_Ins10mm_MIMI.csv	0.411835	25.6687
																																18 Epso_OfMd_Conf-StPt28_Ins15mm_MIMI.csv	0.241427	27.4992
																																18 Epso_OfMd_Conf-StPt28_Ins20mm_MIMI.csv	0.170756	29.0017
																																18 Epso_OfMd_Conf-StPt30_Ins5mm_MIMI.csv	2.257	15.5384
																																18 Epso_OfMd_Conf-StPt30_Ins10mm_MIMI.csv	0.411819	19.2829
																																18 Epso_OfMd_Conf-StPt30_Ins15mm_MIMI.csv	0.241033	21.525
																																18 Epso_OfMd_Conf-StPt30_Ins20mm_MIMI.csv	0.169694	23.14

## Sheet: M_I_M
18 Epso_OfMod										point of thermal inflexion for various insulation thickneses
	CITY	CASE NUMBER	Setpoint	Insulation thickness	U-value (W/m².k)	Heating Load	Cooling Load (kWh/m².yr)			insulation Thickness	corrosponding Setpoint	0 mm Energy	0mm-(X)mm	(E) saving %			18 Epso_OfMod	DFLT- MIM							M01 - 100mm brick	Insulation Board
	DFLT- MIM	TCSN-22-0	22°C	0	4.45	29.0883	64.6427			05cm	22	64.6427	-0.811886	-0.0125596			05 cm	21.7079	0					thick(m)	0.2	0.1
		TCSN-22-5		5	0.529	5.00302	65.4546				24	45.8176	-5.18015	-0.11306			10 cm	22.0547	0					cond (W/m.K)	0.89	0.03
		TCSN-22-10		10	0.281	0.943615	64.4343				26	30.4461	-7.93857	-0.260742			15 cm	22.0603	0					R-value	0.224719	3.33333
		TCSN-22-15		15	0.191	0.12454	64.4431				28	18.1467	-9.11404	-0.502243			20 cm	21.9083	0
		TCSN-22-20		20	0.145	0.0250246	65.1056				30	9.09411	-8.29254	-0.911859										ƩR-value	3.55805
		TCSN-24-0	24°C	0	4.45	29.0519	45.8176			10cm	22	64.6427	0.20837	0.00322341										U-value	0.281053
		TCSN-24-5		5	0.529	4.98703	50.9977				24	45.8176	-6.11982	-0.133569
		TCSN-24-10		10	0.281	0.919473	51.9374				26	30.4461	-10.5679	-0.347101
		TCSN-24-15		15	0.191	0.114346	52.8419				28	18.1467	-12.9744	-0.714976
		TCSN-24-20		20	0.145	0.0148114	53.6282				30	9.09411	-13.2803	-1.46032
		TCSN-26-0	26°C	0	4.45	29.0421	30.4461			15cm	22	64.6427	0.19966	0.00308867
		TCSN-26-5		5	0.529	4.98698	38.3847				24	45.8176	-7.02431	-0.15331
		TCSN-26-10		10	0.281	0.91839	41.014				26	30.4461	-12.141	-0.398769
		TCSN-26-15		15	0.191	0.112169	42.5871				28	18.1467	-15.4295	-0.850264
		TCSN-26-20		20	0.145	0.0137139	43.8817				30	9.09411	-16.143	-1.77511
		TCSN-28-0	28°C	0	4.45	29.0413	18.1467			20cm	22	64.6427	-0.462927	-0.00716131
		TCSN-28-5		5	0.529	4.98697	27.2607				24	45.8176	-7.8106	-0.170472
		TCSN-28-10		10	0.281	0.918285	31.1211				26	30.4461	-13.4356	-0.441292
		TCSN-28-15		15	0.191	0.112031	33.5761				28	18.1467	-17.108	-0.942763
		TCSN-28-20		20	0.145	0.0135184	35.2547				30	9.09411	-18.2746	-2.0095
		TCSN-30-0	30°C	0	4.45	29.0413	9.09411
		TCSN-30-5		5	0.529	4.98697	17.3867				max		0.20837	0.00322341
		TCSN-30-10		10	0.281	0.918265	22.3744				min		-18.2746	-2.0095
		TCSN-30-15		15	0.191	0.11199	25.2371						for PTI
		TCSN-30-20		20	0.145	0.0134823	27.3687
					max	29.0883	65.4546
					Min	0.0134823	9.09411
							For Load
								VI	21.7079
																						22.0547
									22.0603
																						21.9083	VI

## Sheet: I_M
										point of thermal inflexion for various insulation thickneses
	CITY	CASE NUMBER	Setpoint	Insulation thickness	U-value (W/m².k)	Heating Load	Cooling Load (kWh/m².yr)			insulation Thickness	corrosponding Setpoint	0 mm Energy	0mm-(X)mm	(E) saving %			18 Epso_OfMod	IM							M01 - 100mm brick	Insulation Board
	IM	TCSN-22-0	22°C	0	4.45	29.0883	64.6427			05cm	22	64.6427	1.55543	0.024062			05 cm	22.5777	0					thick(m)	0.2	0.1
		TCSN-22-5		5	0.529	5.49574	63.0873				24	45.8176	-3.29486	-0.0719126			10 cm	22.7147	0					cond (W/m.K)	0.89	0.03
		TCSN-22-10		10	0.281	1.05842	62.0369				26	30.4461	-6.28906	-0.206564			15 cm	22.5937	0					R-value	0.224719	3.33333
		TCSN-22-15		15	0.191	0.123779	62.2108				28	18.1467	-7.76431	-0.427864			20 cm	22.3672	0
		TCSN-22-20		20	0.145	0.0267589	63.159				30	9.09411	-7.25715	-0.798005										ƩR-value	3.55805
		TCSN-24-0	24°C	0	4.45	29.0519	45.8176			10cm	22	64.6427	2.6058	0.0403108										U-value	0.281053
		TCSN-24-5		5	0.529	5.48392	49.1124				24	45.8176	-4.02179	-0.0877783
		TCSN-24-10		10	0.281	1.01283	49.8393				26	30.4461	-8.82043	-0.289706
		TCSN-24-15		15	0.191	0.104485	50.8389				28	18.1467	-11.4721	-0.632189
		TCSN-24-20		20	0.145	0.0112732	51.8247				30	9.09411	-11.9722	-1.31648
		TCSN-26-0	26°C	0	4.45	29.0421	30.4461			15cm	22	64.6427	2.43189	0.0376205
		TCSN-26-5		5	0.529	5.48279	36.7352				24	45.8176	-5.02137	-0.109595
		TCSN-26-10		10	0.281	1.00365	39.2665				26	30.4461	-10.5132	-0.345307
		TCSN-26-15		15	0.191	0.0974725	40.9593				28	18.1467	-13.9823	-0.770514
		TCSN-26-20		20	0.145	0.00707205	42.2898				30	9.09411	-14.8565	-1.63364
		TCSN-28-0	28°C	0	4.45	29.0413	18.1467			20cm	22	64.6427	1.48371	0.0229525
		TCSN-28-5		5	0.529	5.48264	25.911				24	45.8176	-6.00716	-0.13111
		TCSN-28-10		10	0.281	1.00064	29.6188				26	30.4461	-11.8437	-0.389007
		TCSN-28-15		15	0.191	0.0953784	32.129				28	18.1467	-15.7094	-0.865688
		TCSN-28-20		20	0.145	0.00549733	33.856				30	9.09411	-17.0597	-1.87591
		TCSN-30-0	30°C	0	4.45	29.0413	9.09411
		TCSN-30-5		5	0.529	5.48263	16.3513				max		2.6058	0.0403108
		TCSN-30-10		10	0.281	0.999985	21.0663				min		-17.0597	-1.87591
		TCSN-30-15		15	0.191	0.0943483	23.9506						for PTI
		TCSN-30-20		20	0.145	0.00484962	26.1539
					max	29.0883	64.6427
					Min	0.00484962	9.09411
							For Load
									22.5777
																						22.7147
									22.5937
																						22.3672

## Sheet: I_M_I
										point of thermal inflexion for various insulation thickneses
	CITY	CASE NUMBER	Setpoint	Insulation thickness	U-value (W/m².k)	Heating Load	Cooling Load (kWh/m².yr)			insulation Thickness	corrosponding Setpoint	0 mm Energy	0mm-(X)mm	(E) saving %			18 Epso_OfMod	IMI							M01 - 100mm brick	Insulation Board
	IMI	TCSN-22-0	22°C	0	4.45	29.0883	64.6427			05cm	22	64.6427	15.1912	0.235003			05 cm	25.9921	0					thick(m)	0.2	0.1
		TCSN-22-5		5	0.529	2.41993	49.4515				24	45.8176	6.47859	0.1414			10 cm	25.6234	0					cond (W/m.K)	0.89	0.03
		TCSN-22-10		10	0.281	0.479075	47.9769				26	30.4461	-0.06266	-0.00205806			15 cm	25.2467	0					R-value	0.224719	3.33333
		TCSN-22-15		15	0.191	0.297661	48.865				28	18.1467	-4.21991	-0.232544			20 cm	24.8785	0
		TCSN-22-20		20	0.145	0.222667	49.8311				30	9.09411	-6.12276	-0.673267										ƩR-value	3.55805
		TCSN-24-0	24°C	0	4.45	29.0519	45.8176			10cm	22	64.6427	16.6659	0.257815										U-value	0.281053
		TCSN-24-5		5	0.529	2.4064	39.339				24	45.8176	6.54072	0.142756
		TCSN-24-10		10	0.281	0.462754	39.2768				26	30.4461	-1.23047	-0.0404148
		TCSN-24-15		15	0.191	0.277167	40.5206				28	18.1467	-6.74245	-0.371553
		TCSN-24-20		20	0.145	0.202313	42.0241				30	9.09411	-9.47374	-1.04174
		TCSN-26-0	26°C	0	4.45	29.0421	30.4461			15cm	22	64.6427	15.7777	0.244076
		TCSN-26-5		5	0.529	2.40537	30.5088				24	45.8176	5.29698	0.11561
		TCSN-26-10		10	0.281	0.458044	31.6766				26	30.4461	-2.68917	-0.0883256
		TCSN-26-15		15	0.191	0.267517	33.1353				28	18.1467	-8.49349	-0.468046
		TCSN-26-20		20	0.145	0.188776	34.709				30	9.09411	-11.7066	-1.28727
		TCSN-28-0	28°C	0	4.45	29.0413	18.1467			20cm	22	64.6427	14.8116	0.22913
		TCSN-28-5		5	0.529	2.4053	22.3666				24	45.8176	3.79342	0.0827939
		TCSN-28-10		10	0.281	0.457409	24.8891				26	30.4461	-4.26292	-0.140015
		TCSN-28-15		15	0.191	0.264754	26.6402				28	18.1467	-10.0143	-0.551855
		TCSN-28-20		20	0.145	0.182522	28.161				30	9.09411	-13.3227	-1.46498
		TCSN-30-0	30°C	0	4.45	29.0413	9.09411
		TCSN-30-5		5	0.529	2.4053	15.2169				max		16.6659	0.257815
		TCSN-30-10		10	0.281	0.457352	18.5678				min		-13.3227	-1.46498
		TCSN-30-15		15	0.191	0.264119	20.8007						for PTI
		TCSN-30-20		20	0.145	0.180685	22.4168
					max	29.0883	64.6427
					Min	0.180685	9.09411
							For Load
									25.9921
																						25.6234
									25.2467
																						24.8785

## Sheet: I_M_I_M
										point of thermal inflexion for various insulation thickneses
	CITY	CASE NUMBER	Setpoint	Insulation thickness	U-value (W/m².k)	Heating Load	Cooling Load (kWh/m².yr)			insulation Thickness	corrosponding Setpoint	0 mm Energy	0mm-(X)mm	(E) saving %			18 Epso_OfMod	IMIM							M01 - 100mm brick	Insulation Board
	IMIM	TCSN-22-0	22°C	0	4.45	29.0883	64.6427			05cm	22	64.6427	0.436297	0.00674936			05 cm	22.1583	0					thick(m)	0.2	0.1
		TCSN-22-5		5	0.529	5.2558	64.2064				24	45.8176	-4.24614	-0.0926751			10 cm	22.5264	0					cond (W/m.K)	0.89	0.03
		TCSN-22-10		10	0.281	1.0585	62.7121				26	30.4461	-7.19616	-0.236357			15 cm	22.4704	0					R-value	0.224719	3.33333
		TCSN-22-15		15	0.191	0.144434	62.7061				28	18.1467	-8.57686	-0.472641			20 cm	22.2819	0
		TCSN-22-20		20	0.145	0.0375698	63.5068				30	9.09411	-7.97527	-0.876971										ƩR-value	3.55805
		TCSN-24-0	24°C	0	4.45	29.0519	45.8176			10cm	22	64.6427	1.93059	0.0298656										U-value	0.281053
		TCSN-24-5		5	0.529	5.24634	50.0637				24	45.8176	-4.6445	-0.10137
		TCSN-24-10		10	0.281	1.03234	50.4621				26	30.4461	-9.41427	-0.309211
		TCSN-24-15		15	0.191	0.133724	51.2994				28	18.1467	-12.0122	-0.661948
		TCSN-24-20		20	0.145	0.0243813	52.1672				30	9.09411	-12.4823	-1.37257
		TCSN-26-0	26°C	0	4.45	29.0421	30.4461			15cm	22	64.6427	1.93658	0.0299582
		TCSN-26-5		5	0.529	5.24621	37.6423				24	45.8176	-5.48183	-0.119645
		TCSN-26-10		10	0.281	1.0298	39.8604				26	30.4461	-10.9002	-0.358017
		TCSN-26-15		15	0.191	0.130457	41.3463				28	18.1467	-14.3819	-0.792539
		TCSN-26-20		20	0.145	0.0217431	42.6063				30	9.09411	-15.2522	-1.67716
		TCSN-28-0	28°C	0	4.45	29.0413	18.1467			20cm	22	64.6427	1.13593	0.0175724
		TCSN-28-5		5	0.529	5.2462	26.7235				24	45.8176	-6.34961	-0.138585
		TCSN-28-10		10	0.281	1.02922	30.1588				26	30.4461	-12.1602	-0.399402
		TCSN-28-15		15	0.191	0.129954	32.5286				28	18.1467	-16.0386	-0.883829
		TCSN-28-20		20	0.145	0.0210355	34.1852				30	9.09411	-17.386	-1.91179
		TCSN-30-0	30°C	0	4.45	29.0413	9.09411
		TCSN-30-5		5	0.529	5.2462	17.0694				max		1.93658	0.0299582
		TCSN-30-10		10	0.281	1.02914	21.5764				min		-17.386	-1.91179
		TCSN-30-15		15	0.191	0.129746	24.3464						for PTI
		TCSN-30-20		20	0.145	0.0208057	26.4801
					max	29.0883	64.6427
					Min	0.0208057	9.09411
							For Load
									22.1583
																						22.5264
									22.4704
																						22.2819

## Sheet: M_I
										point of thermal inflexion for various insulation thickneses
	CITY	CASE NUMBER	Setpoint	Insulation thickness	U-value (W/m².k)	Heating Load	Cooling Load (kWh/m².yr)			insulation Thickness	corrosponding Setpoint	0 mm Energy	0mm-(X)mm	(E) saving %			18 Epso_OfMod	MI							M01 - 100mm brick	Insulation Board
	MI	TCSN-22-0	22°C	0	4.45	29.0883	64.6427			05cm	22	64.6427	21.5886	0.333968			05 cm	27.2307	0					thick(m)	0.2	0.1
		TCSN-22-5		5	0.529	2.75431	43.0541				24	45.8176	11.3654	0.248057			10 cm	26.5823	0					cond (W/m.K)	0.89	0.03
		TCSN-22-10		10	0.281	1.01826	42.892				26	30.4461	3.6232	0.119004			15 cm	25.896	0					R-value	0.224719	3.33333
		TCSN-22-15		15	0.191	0.572162	45.1429				28	18.1467	-1.82032	-0.100312			20 cm	25.2214	0
		TCSN-22-20		20	0.145	0.347058	47.8245				30	9.09411	-4.74791	-0.522087										ƩR-value	3.55805
		TCSN-24-0	24°C	0	4.45	29.0519	45.8176			10cm	22	64.6427	21.7507	0.336475										U-value	0.281053
		TCSN-24-5		5	0.529	2.73797	34.4522				24	45.8176	10.6423	0.232276
		TCSN-24-10		10	0.281	1.00612	35.1753				26	30.4461	2.07337	0.0680998
		TCSN-24-15		15	0.191	0.562107	37.595				28	18.1467	-4.0769	-0.224664
		TCSN-24-20		20	0.145	0.33657	40.3636				30	9.09411	-7.59945	-0.835646
		TCSN-26-0	26°C	0	4.45	29.0421	30.4461			15cm	22	64.6427	19.4999	0.301656
		TCSN-26-5		5	0.529	2.73685	26.8229				24	45.8176	8.22259	0.179464
		TCSN-26-10		10	0.281	1.00502	28.3727				26	30.4461	-0.324118	-0.0106456
		TCSN-26-15		15	0.191	0.558984	30.7702				28	18.1467	-6.53766	-0.360267
		TCSN-26-20		20	0.145	0.331081	33.4401				30	9.09411	-10.0666	-1.10693
		TCSN-28-0	28°C	0	4.45	29.0413	18.1467			20cm	22	64.6427	16.8182	0.260172
		TCSN-28-5		5	0.529	2.73647	19.967				24	45.8176	5.45396	0.119036
		TCSN-28-10		10	0.281	1.00467	22.2236				26	30.4461	-2.99399	-0.0983374
		TCSN-28-15		15	0.191	0.558004	24.6843				28	18.1467	-9.04892	-0.498654
		TCSN-28-20		20	0.145	0.328893	27.1956				30	9.09411	-12.4679	-1.37098
		TCSN-30-0	30°C	0	4.45	29.0413	9.09411
		TCSN-30-5		5	0.529	2.73645	13.842				max		21.7507	0.336475
		TCSN-30-10		10	0.281	1.00456	16.6936				min		-12.4679	-1.37098
		TCSN-30-15		15	0.191	0.557673	19.1607						for PTI
		TCSN-30-20		20	0.145	0.328523	21.562
					max	29.0883	64.6427
					Min	0.328523	9.09411
							For Load
									27.2307
																						26.5823
									25.896
																						25.2214

## Sheet: M_I_M_I
										point of thermal inflexion for various insulation thickneses
	CITY	CASE NUMBER	Setpoint	Insulation thickness	U-value (W/m².k)	Heating Load	Cooling Load (kWh/m².yr)			insulation Thickness	corrosponding Setpoint	0 mm Energy	0mm-(X)mm	(E) saving %			18 Epso_OfMod	MIMI							M01 - 100mm brick	Insulation Board
	MIMI	TCSN-22-0	22°C	0	4.45	29.0883	64.6427			05cm	22	64.6427	14.2015	0.219693			05 cm	25.7663	0					thick(m)	0.2	0.1
		TCSN-22-5		5	0.529	2.26834	50.4412				24	45.8176	5.68202	0.124014			10 cm	25.3377	0					cond (W/m.K)	0.89	0.03
		TCSN-22-10		10	0.281	0.427398	49.2875				26	30.4461	-0.601274	-0.0197488			15 cm	24.9774	0					R-value	0.224719	3.33333
		TCSN-22-15		15	0.191	0.270776	50.0441				28	18.1467	-4.7507	-0.261795			20 cm	24.6517	0
		TCSN-22-20		20	0.145	0.206602	50.8744				30	9.09411	-6.44429	-0.708622										ƩR-value	3.55805
		TCSN-24-0	24°C	0	4.45	29.0519	45.8176			10cm	22	64.6427	15.3552	0.23754										U-value	0.281053
		TCSN-24-5		5	0.529	2.25796	40.1355				24	45.8176	5.39199	0.117684
		TCSN-24-10		10	0.281	0.415131	40.4256				26	30.4461	-2.22454	-0.0730649
		TCSN-24-15		15	0.191	0.251784	41.6114				28	18.1467	-7.52202	-0.414512
		TCSN-24-20		20	0.145	0.187753	43.0079				30	9.09411	-10.1888	-1.12037
		TCSN-26-0	26°C	0	4.45	29.0421	30.4461			15cm	22	64.6427	14.5986	0.225836
		TCSN-26-5		5	0.529	2.25702	31.0474				24	45.8176	4.20619	0.0918031
		TCSN-26-10		10	0.281	0.412324	32.6706				26	30.4461	-3.67136	-0.120585
		TCSN-26-15		15	0.191	0.243328	34.1175				28	18.1467	-9.35248	-0.515382
		TCSN-26-20		20	0.145	0.175658	35.6244				30	9.09411	-12.4309	-1.36692
		TCSN-28-0	28°C	0	4.45	29.0413	18.1467			20cm	22	64.6427	13.7683	0.212991
		TCSN-28-5		5	0.529	2.257	22.8974				24	45.8176	2.80966	0.0613227
		TCSN-28-10		10	0.281	0.411835	25.6687				26	30.4461	-5.17828	-0.17008
		TCSN-28-15		15	0.191	0.241427	27.4992				28	18.1467	-10.855	-0.598183
		TCSN-28-20		20	0.145	0.170756	29.0017				30	9.09411	-14.0459	-1.5445
		TCSN-30-0	30°C	0	4.45	29.0413	9.09411
		TCSN-30-5		5	0.529	2.257	15.5384				max		15.3552	0.23754
		TCSN-30-10		10	0.281	0.411819	19.2829				min		-14.0459	-1.5445
		TCSN-30-15		15	0.191	0.241033	21.525						for PTI
		TCSN-30-20		20	0.145	0.169694	23.14
					max	29.0883	64.6427
					Min	0.169694	9.09411
							For Load
									25.7663
																						25.3377
									24.9774
																						24.6517

## Sheet: SUMMARY OF PTI
	PTI for all configiration at different insualtion thicknesse							the A case [Tm~Ins~Tm] as arefrence
	Base M-I-M	I-M	I-M-I	I-M-I-M	M-I	M-I-M-I			Base M-I-M	I-M	I-M-I	I-M-I-M	M-I	M-I-M-I
5cm	21.7079	22.5777	25.9921	22.1583	27.2307	25.7663		5cm	0	0.869749	4.28414	0.450412	5.52277	4.05837
10cm	22.0547	22.7147	25.6234	22.5264	26.5823	25.3377		10cm	0	0.659989	3.56873	0.471671	4.52759	3.28294
15cm	22.0603	22.5937	25.2467	22.4704	25.896	24.9774		15cm	0	0.533379	3.18638	0.410077	3.8357	2.91713
20cm	21.9083	22.3672	24.8785	22.2819	25.2214	24.6517		20cm	0	0.458835	2.97014	0.373543	3.31312	2.74335
