# Supplementary material for: Data on anti-insulation detection via Point of Thermal Inflexion (PTI) in 1248 cases; 13 climates, four occupancy profiles, six wall configurations and four insulation levels
Source: Data Brief. 2017 Apr 15;12:333–5. doi: 10.1016/j.dib.2017.04.016 (PMC5412003; doi:10.1016/j.dib.2017.04.016)
Supplement: Supplementary file 3 — Supplementary material [file mmc3.zip › all 52 cases/25 SFrn_Res.xlsx]

## Sheet: 19 SFrn_ResTYP CONF DATA
CITY	CASE NUMBER	Setpoint	Insulation thickness	U-value (W/m².k)	Heating Load	Cooling Load (kWh/m².yr)		CITY	CASE NUMBER	Setpoint	Insulation thickness	U-value (W/m².k)	Heating Load	Cooling Load (kWh/m².yr)		CITY	CASE NUMBER	Setpoint	Insulation thickness	U-value (W/m².k)	Heating Load	Cooling Load (kWh/m².yr)			filename	heating(PXInsu)	cooling(PXInsu)					filename	heating(PXInsu)	cooling(PXInsu)
Dflt - MIM		22°C	0	4.45	50.5454	23.3169		out I-M		22°C	0	4.45	50.5454	23.3169		out I-M-I		22°C	0	4.45	50.5454	23.3169		MIM	19b SFrn_ResTYP_xxIns-StPt22_Ins5mm.csv	3.99811	21.9493				IM	19b SFrn_ResTYP_Con-StPt22_Ins5mm_IM.csv	4.58631	19.249
			5	0.529	3.99811	21.9493					5	0.529	4.58631	19.249					5	0.529	2.91095	25.0084			19b SFrn_ResTYP_xxIns-StPt22_Ins10mm.csv	0.326271	30.0662					19b SFrn_ResTYP_Con-StPt22_Ins10mm_IM.csv	0.271505	28.001
			10	0.281	0.326271	30.0662					10	0.281	0.271505	28.001					10	0.281	1.23903	36.7881			19b SFrn_ResTYP_xxIns-StPt22_Ins15mm.csv	0.0774797	36.9477					19b SFrn_ResTYP_Con-StPt22_Ins15mm_IM.csv	0.0573608	35.2073
			15	0.191	0.0774797	36.9477					15	0.191	0.0573608	35.2073					15	0.191	1.21157	44.9635			19b SFrn_ResTYP_xxIns-StPt22_Ins20mm.csv	0.0265077	41.8867					19b SFrn_ResTYP_Con-StPt22_Ins20mm_IM.csv	0.0194364	40.6147
			20	0.145	0.0265077	41.8867					20	0.145	0.0194364	40.6147					20	0.145	1.21021	49.704			19b SFrn_ResTYP_xxIns-StPt24_Ins5mm.csv	3.95016	5.62842					19b SFrn_ResTYP_Con-StPt24_Ins5mm_IM.csv	4.54101	3.97512
		24°C	0	4.45	50.2296	7.76625				24°C	0	4.45	50.2296	7.76625				24°C	0	4.45	50.2296	7.76625			19b SFrn_ResTYP_xxIns-StPt24_Ins10mm.csv	0.272091	10.7753					19b SFrn_ResTYP_Con-StPt24_Ins10mm_IM.csv	0.238278	9.0147
			5	0.529	3.95016	5.62842					5	0.529	4.54101	3.97512					5	0.529	2.82854	7.73327			19b SFrn_ResTYP_xxIns-StPt24_Ins15mm.csv	0.0358733	16.2413					19b SFrn_ResTYP_Con-StPt24_Ins15mm_IM.csv	0.0223698	14.5675
			10	0.281	0.272091	10.7753					10	0.281	0.238278	9.0147					10	0.281	1.07615	16.967			19b SFrn_ResTYP_xxIns-StPt24_Ins20mm.csv	0.00149302	21.0323					19b SFrn_ResTYP_Con-StPt24_Ins20mm_IM.csv	1.36309e-14	19.4879
			15	0.191	0.0358733	16.2413					15	0.191	0.0223698	14.5675					15	0.191	1.00543	25.5428			19b SFrn_ResTYP_xxIns-StPt26_Ins5mm.csv	3.94714	0.337305					19b SFrn_ResTYP_Con-StPt26_Ins5mm_IM.csv	4.54078	0.0770253
			20	0.145	0.00149302	21.0323					20	0.145	1.36309e-14	19.4879					20	0.145	0.978397	31.5955			19b SFrn_ResTYP_xxIns-StPt26_Ins10mm.csv	0.264828	1.70092					19b SFrn_ResTYP_Con-StPt26_Ins10mm_IM.csv	0.237983	1.00553
		26°C	0	4.45	50.192	1.77446				26°C	0	4.45	50.192	1.77446				26°C	0	4.45	50.192	1.77446			19b SFrn_ResTYP_xxIns-StPt26_Ins15mm.csv	0.0345884	3.69381					19b SFrn_ResTYP_Con-StPt26_Ins15mm_IM.csv	0.0206466	2.809
			5	0.529	3.94714	0.337305					5	0.529	4.54078	0.0770253					5	0.529	2.82066	0.922369			19b SFrn_ResTYP_xxIns-StPt26_Ins20mm.csv	0.000264373	6.18168					19b SFrn_ResTYP_Con-StPt26_Ins20mm_IM.csv	1.05552e-15	4.98254
			10	0.281	0.264828	1.70092					10	0.281	0.237983	1.00553					10	0.281	1.02119	5.04263			19b SFrn_ResTYP_xxIns-StPt28_Ins5mm.csv	3.94714	1.60177e-13					19b SFrn_ResTYP_Con-StPt28_Ins5mm_IM.csv	4.54078	1.87623e-13
			15	0.191	0.0345884	3.69381					15	0.191	0.0206466	2.809					15	0.191	0.885682	10.6485			19b SFrn_ResTYP_xxIns-StPt28_Ins10mm.csv	0.264828	0.0182431					19b SFrn_ResTYP_Con-StPt28_Ins10mm_IM.csv	0.237981	8.04753e-15
			20	0.145	0.000264373	6.18168					20	0.145	1.05552e-15	4.98254					20	0.145	0.815542	16.1328			19b SFrn_ResTYP_xxIns-StPt28_Ins15mm.csv	0.034588	0.230875					19b SFrn_ResTYP_Con-StPt28_Ins15mm_IM.csv	0.0206046	0.0473015
		28°C	0	4.45	50.1877	0.179602				28°C	0	4.45	50.1877	0.179602				28°C	0	4.45	50.1877	0.179602			19b SFrn_ResTYP_xxIns-StPt28_Ins20mm.csv	0.000240193	0.630142					19b SFrn_ResTYP_Con-StPt28_Ins20mm_IM.csv	0	0.306833
			5	0.529	3.94714	1.60177e-13					5	0.529	4.54078	1.87623e-13					5	0.529	2.82045	0.00598718			19b SFrn_ResTYP_xxIns-StPt30_Ins5mm.csv	3.94714	1.60177e-13					19b SFrn_ResTYP_Con-StPt30_Ins5mm_IM.csv	4.54078	1.87623e-13
			10	0.281	0.264828	0.0182431					10	0.281	0.237981	8.04753e-15					10	0.281	1.01339	0.732704			19b SFrn_ResTYP_xxIns-StPt30_Ins10mm.csv	0.264828	8.79459e-15					19b SFrn_ResTYP_Con-StPt30_Ins10mm_IM.csv	0.237981	8.04753e-15
			15	0.191	0.034588	0.230875					15	0.191	0.0206046	0.0473015					15	0.191	0.845592	2.9184			19b SFrn_ResTYP_xxIns-StPt30_Ins15mm.csv	0.034588	1.33265e-15					19b SFrn_ResTYP_Con-StPt30_Ins15mm_IM.csv	0.0206046	7.78961e-16
			20	0.145	0.000240193	0.630142					20	0.145	0	0.306833					20	0.145	0.716308	5.90396			19b SFrn_ResTYP_xxIns-StPt30_Ins20mm.csv	0.000240176	8.86534e-18					19b SFrn_ResTYP_Con-StPt30_Ins20mm_IM.csv	0	0
		30°C	0	4.45	50.1871	0.00599223				30°C	0	4.45	50.1871	0.00599223				30°C	0	4.45	50.1871	0.00599223									IMI	19b SFrn_ResTYP_Con-StPt22_Ins5mm_IMI.csv	2.91095	25.0084
			5	0.529	3.94714	1.60177e-13					5	0.529	4.54078	1.87623e-13					5	0.529	2.82045	9.22344e-14										19b SFrn_ResTYP_Con-StPt22_Ins10mm_IMI.csv	1.23903	36.7881
			10	0.281	0.264828	8.79459e-15					10	0.281	0.237981	8.04753e-15					10	0.281	1.01312	0.0147473										19b SFrn_ResTYP_Con-StPt22_Ins15mm_IMI.csv	1.21157	44.9635
			15	0.191	0.034588	1.33265e-15					15	0.191	0.0206046	7.78961e-16					15	0.191	0.841214	0.388098										19b SFrn_ResTYP_Con-StPt22_Ins20mm_IMI.csv	1.21021	49.704
			20	0.145	0.000240176	8.86534e-18					20	0.145	0	0					20	0.145	0.693091	1.36021										19b SFrn_ResTYP_Con-StPt24_Ins5mm_IMI.csv	2.82854	7.73327
																																19b SFrn_ResTYP_Con-StPt24_Ins10mm_IMI.csv	1.07615	16.967
																																19b SFrn_ResTYP_Con-StPt24_Ins15mm_IMI.csv	1.00543	25.5428
																																19b SFrn_ResTYP_Con-StPt24_Ins20mm_IMI.csv	0.978397	31.5955
CITY	CASE NUMBER	Setpoint	Insulation thickness	U-value (W/m².k)	Heating Load	Cooling Load (kWh/m².yr)		CITY	CASE NUMBER	Setpoint	Insulation thickness	U-value (W/m².k)	Heating Load	Cooling Load (kWh/m².yr)		CITY	CASE NUMBER	Setpoint	Insulation thickness	U-value (W/m².k)	Heating Load	Cooling Load (kWh/m².yr)										19b SFrn_ResTYP_Con-StPt26_Ins5mm_IMI.csv	2.82066	0.922369
out I-M-I-M		22°C	0	4.45	50.5454	23.3169		out M-I		22°C	0	4.45	50.5454	23.3169		out M-I-M-I		22°C	0	4.45	50.5454	23.3169		00mm Insulation	19b SFrn_ResTYP_00Insu-StPt22_Ins00mm.csv	50.5454	23.3169					19b SFrn_ResTYP_Con-StPt26_Ins10mm_IMI.csv	1.02119	5.04263
			5	0.529	4.72108	19.9958					5	0.529	2.65725	32.8019					5	0.529	2.64853	27.325			19b SFrn_ResTYP_00Insu-StPt24_Ins00mm.csv	50.2296	7.76625					19b SFrn_ResTYP_Con-StPt26_Ins15mm_IMI.csv	0.885682	10.6485
			10	0.281	0.338854	28.1614					10	0.281	1.75938	44.6865					10	0.281	1.24338	38.6761			19b SFrn_ResTYP_00Insu-StPt26_Ins00mm.csv	50.192	1.77446					19b SFrn_ResTYP_Con-StPt26_Ins20mm_IMI.csv	0.815542	16.1328
			15	0.191	0.075211	35.1156					15	0.191	1.81548	50.6137					15	0.191	1.19959	46.268			19b SFrn_ResTYP_00Insu-StPt28_Ins00mm.csv	50.1877	0.179602					19b SFrn_ResTYP_Con-StPt28_Ins5mm_IMI.csv	2.82045	0.00598718
			20	0.145	0.0275386	40.5526					20	0.145	1.69426	53.5027					20	0.145	1.19119	50.6848			19b SFrn_ResTYP_00Insu-StPt30_Ins00mm.csv	50.1871	0.00599223					19b SFrn_ResTYP_Con-StPt28_Ins10mm_IMI.csv	1.01339	0.732704
		24°C	0	4.45	50.2296	7.76625				24°C	0	4.45	50.2296	7.76625				24°C	0	4.45	50.2296	7.76625										19b SFrn_ResTYP_Con-StPt28_Ins15mm_IMI.csv	0.845592	2.9184
			5	0.529	4.68267	4.59182					5	0.529	2.62829	14.0363					5	0.529	2.56778	9.35492										19b SFrn_ResTYP_Con-StPt28_Ins20mm_IMI.csv	0.716308	5.90396
			10	0.281	0.292054	9.36666					10	0.281	1.69818	24.5227					10	0.281	1.07579	18.485										19b SFrn_ResTYP_Con-StPt30_Ins5mm_IMI.csv	2.82045	9.22344e-14
			15	0.191	0.0408131	14.7762					15	0.191	1.68305	31.7937					15	0.191	0.989115	26.8364										19b SFrn_ResTYP_Con-StPt30_Ins10mm_IMI.csv	1.01312	0.0147473
			20	0.145	0.00277353	19.6248					20	0.145	1.48573	35.8536					20	0.145	0.957493	32.5706										19b SFrn_ResTYP_Con-StPt30_Ins15mm_IMI.csv	0.841214	0.388098
		26°C	0	4.45	50.192	1.77446				26°C	0	4.45	50.192	1.77446				26°C	0	4.45	50.192	1.77446										19b SFrn_ResTYP_Con-StPt30_Ins20mm_IMI.csv	0.693091	1.36021
			5	0.529	4.68194	0.193186					5	0.529	2.6256	4.17199					5	0.529	2.56013	1.64924									IMIM	19b SFrn_ResTYP_Con-StPt22_Ins5mm_IMIM.csv	4.72108	19.9958
			10	0.281	0.290087	1.25272					10	0.281	1.68104	10.2774					10	0.281	1.01953	5.98926										19b SFrn_ResTYP_Con-StPt22_Ins10mm_IMIM.csv	0.338854	28.1614
			15	0.191	0.0389647	3.05786					15	0.191	1.60534	16.4328					15	0.191	0.868621	11.6539										19b SFrn_ResTYP_Con-StPt22_Ins15mm_IMIM.csv	0.075211	35.1156
			20	0.145	0.00106813	5.27913					20	0.145	1.33126	20.671					20	0.145	0.795897	17.0196										19b SFrn_ResTYP_Con-StPt22_Ins20mm_IMIM.csv	0.0275386	40.5526
		28°C	0	4.45	50.1877	0.179602				28°C	0	4.45	50.1877	0.179602				28°C	0	4.45	50.1877	0.179602										19b SFrn_ResTYP_Con-StPt24_Ins5mm_IMIM.csv	4.68267	4.59182
			5	0.529	4.68194	1.93102e-13					5	0.529	2.62512	0.899449					5	0.529	2.55944	0.0406704										19b SFrn_ResTYP_Con-StPt24_Ins10mm_IMIM.csv	0.292054	9.36666
			10	0.281	0.290087	0.000915862					10	0.281	1.67689	3.19806					10	0.281	1.00993	1.05252										19b SFrn_ResTYP_Con-StPt24_Ins15mm_IMIM.csv	0.0408131	14.7762
			15	0.191	0.038958	0.11896					15	0.191	1.56553	6.54197					15	0.191	0.827804	3.42024										19b SFrn_ResTYP_Con-StPt24_Ins20mm_IMIM.csv	0.00277353	19.6248
			20	0.145	0.000974757	0.447899					20	0.145	1.23345	9.64245					20	0.145	0.713941	6.44567										19b SFrn_ResTYP_Con-StPt26_Ins5mm_IMIM.csv	4.68194	0.193186
		30°C	0	4.45	50.1871	0.00599223				30°C	0	4.45	50.1871	0.00599223				30°C	0	4.45	50.1871	0.00599223										19b SFrn_ResTYP_Con-StPt26_Ins10mm_IMIM.csv	0.290087	1.25272
			5	0.529	4.68194	1.93102e-13					5	0.529	2.62501	0.141363					5	0.529	2.55944	8.19908e-14										19b SFrn_ResTYP_Con-StPt26_Ins15mm_IMIM.csv	0.0389647	3.05786
			10	0.281	0.290087	9.8679e-15					10	0.281	1.67631	0.672469					10	0.281	1.00943	0.0457375										19b SFrn_ResTYP_Con-StPt26_Ins20mm_IMIM.csv	0.00106813	5.27913
			15	0.191	0.0389579	1.53174e-15					15	0.191	1.55521	1.96132					15	0.191	0.821876	0.522589										19b SFrn_ResTYP_Con-StPt28_Ins5mm_IMIM.csv	4.68194	1.93102e-13
			20	0.145	0.000974605	4.19037e-17					20	0.145	1.19601	3.45517					20	0.145	0.686466	1.57183										19b SFrn_ResTYP_Con-StPt28_Ins10mm_IMIM.csv	0.290087	0.000915862
																																19b SFrn_ResTYP_Con-StPt28_Ins15mm_IMIM.csv	0.038958	0.11896
																																19b SFrn_ResTYP_Con-StPt28_Ins20mm_IMIM.csv	0.000974757	0.447899
																																19b SFrn_ResTYP_Con-StPt30_Ins5mm_IMIM.csv	4.68194	1.93102e-13
																																19b SFrn_ResTYP_Con-StPt30_Ins10mm_IMIM.csv	0.290087	9.8679e-15
																																19b SFrn_ResTYP_Con-StPt30_Ins15mm_IMIM.csv	0.0389579	1.53174e-15
																																19b SFrn_ResTYP_Con-StPt30_Ins20mm_IMIM.csv	0.000974605	4.19037e-17
																															MI	19b SFrn_ResTYP_Con-StPt22_Ins5mm_MI.csv	2.65725	32.8019
																																19b SFrn_ResTYP_Con-StPt22_Ins10mm_MI.csv	1.75938	44.6865
																																19b SFrn_ResTYP_Con-StPt22_Ins15mm_MI.csv	1.81548	50.6137
																																19b SFrn_ResTYP_Con-StPt22_Ins20mm_MI.csv	1.69426	53.5027
																																19b SFrn_ResTYP_Con-StPt24_Ins5mm_MI.csv	2.62829	14.0363
																																19b SFrn_ResTYP_Con-StPt24_Ins10mm_MI.csv	1.69818	24.5227
																																19b SFrn_ResTYP_Con-StPt24_Ins15mm_MI.csv	1.68305	31.7937
																																19b SFrn_ResTYP_Con-StPt24_Ins20mm_MI.csv	1.48573	35.8536
																																19b SFrn_ResTYP_Con-StPt26_Ins5mm_MI.csv	2.6256	4.17199
																																19b SFrn_ResTYP_Con-StPt26_Ins10mm_MI.csv	1.68104	10.2774
																																19b SFrn_ResTYP_Con-StPt26_Ins15mm_MI.csv	1.60534	16.4328
																																19b SFrn_ResTYP_Con-StPt26_Ins20mm_MI.csv	1.33126	20.671
																																19b SFrn_ResTYP_Con-StPt28_Ins5mm_MI.csv	2.62512	0.899449
																																19b SFrn_ResTYP_Con-StPt28_Ins10mm_MI.csv	1.67689	3.19806
																																19b SFrn_ResTYP_Con-StPt28_Ins15mm_MI.csv	1.56553	6.54197
																																19b SFrn_ResTYP_Con-StPt28_Ins20mm_MI.csv	1.23345	9.64245
																																19b SFrn_ResTYP_Con-StPt30_Ins5mm_MI.csv	2.62501	0.141363
																																19b SFrn_ResTYP_Con-StPt30_Ins10mm_MI.csv	1.67631	0.672469
																																19b SFrn_ResTYP_Con-StPt30_Ins15mm_MI.csv	1.55521	1.96132
																																19b SFrn_ResTYP_Con-StPt30_Ins20mm_MI.csv	1.19601	3.45517
																															MIMI	19b SFrn_ResTYP_Con-StPt22_Ins5mm_MIMI.csv	2.64853	27.325
																																19b SFrn_ResTYP_Con-StPt22_Ins10mm_MIMI.csv	1.24338	38.6761
																																19b SFrn_ResTYP_Con-StPt22_Ins15mm_MIMI.csv	1.19959	46.268
																																19b SFrn_ResTYP_Con-StPt22_Ins20mm_MIMI.csv	1.19119	50.6848
																																19b SFrn_ResTYP_Con-StPt24_Ins5mm_MIMI.csv	2.56778	9.35492
																																19b SFrn_ResTYP_Con-StPt24_Ins10mm_MIMI.csv	1.07579	18.485
																																19b SFrn_ResTYP_Con-StPt24_Ins15mm_MIMI.csv	0.989115	26.8364
																																19b SFrn_ResTYP_Con-StPt24_Ins20mm_MIMI.csv	0.957493	32.5706
																																19b SFrn_ResTYP_Con-StPt26_Ins5mm_MIMI.csv	2.56013	1.64924
																																19b SFrn_ResTYP_Con-StPt26_Ins10mm_MIMI.csv	1.01953	5.98926
																																19b SFrn_ResTYP_Con-StPt26_Ins15mm_MIMI.csv	0.868621	11.6539
																																19b SFrn_ResTYP_Con-StPt26_Ins20mm_MIMI.csv	0.795897	17.0196
																																19b SFrn_ResTYP_Con-StPt28_Ins5mm_MIMI.csv	2.55944	0.0406704
																																19b SFrn_ResTYP_Con-StPt28_Ins10mm_MIMI.csv	1.00993	1.05252
																																19b SFrn_ResTYP_Con-StPt28_Ins15mm_MIMI.csv	0.827804	3.42024
																																19b SFrn_ResTYP_Con-StPt28_Ins20mm_MIMI.csv	0.713941	6.44567
																																19b SFrn_ResTYP_Con-StPt30_Ins5mm_MIMI.csv	2.55944	8.19908e-14
																																19b SFrn_ResTYP_Con-StPt30_Ins10mm_MIMI.csv	1.00943	0.0457375
																																19b SFrn_ResTYP_Con-StPt30_Ins15mm_MIMI.csv	0.821876	0.522589
																																19b SFrn_ResTYP_Con-StPt30_Ins20mm_MIMI.csv	0.686466	1.57183

## Sheet: M_I_M
19 SFrn_ResTYP										point of thermal inflexion for various insulation thickneses
	CITY	CASE NUMBER	Setpoint	Insulation thickness	U-value (W/m².k)	Heating Load	Cooling Load (kWh/m².yr)			insulation Thickness	corrosponding Setpoint	0 mm Energy	0mm-(X)mm	(E) saving %			19 SFrn_ResTYP	DFLT- MIM							M01 - 100mm brick	Insulation Board
	DFLT- MIM	TCSN-22-0	22°C	0	4.45	50.5454	23.3169			05cm	22	23.3169	1.36762	0.0586534			05 cm	29.4596	0					thick(m)	0.2	0.1
		TCSN-22-5		5	0.529	3.99811	21.9493				24	7.76625	2.13783	0.275271			10 cm	29.8677	26.4666					cond (W/m.K)	0.89	0.03
		TCSN-22-10		10	0.281	0.326271	30.0662				26	1.77446	1.43716	0.809912			15 cm	-28.2943	0					R-value	0.224719	3.33333
		TCSN-22-15		15	0.191	0.0774797	36.9477				28	0.179602	0.179602	1			20 cm	-29.1699	0
		TCSN-22-20		20	0.145	0.0265077	41.8867				30	0.00599223	0.00599223	1										ƩR-value	3.55805
		TCSN-24-0	24°C	0	4.45	50.2296	7.76625			10cm	22	23.3169	-6.74933	-0.289461										U-value	0.281053
		TCSN-24-5		5	0.529	3.95016	5.62842				24	7.76625	-3.00908	-0.387455
		TCSN-24-10		10	0.281	0.272091	10.7753				26	1.77446	0.0735411	0.0414442
		TCSN-24-15		15	0.191	0.0358733	16.2413				28	0.179602	0.161359	0.898425
		TCSN-24-20		20	0.145	0.00149302	21.0323				30	0.00599223	0.00599223	1
		TCSN-26-0	26°C	0	4.45	50.192	1.77446			15cm	22	23.3169	-13.6308	-0.584588
		TCSN-26-5		5	0.529	3.94714	0.337305				24	7.76625	-8.47509	-1.09127
		TCSN-26-10		10	0.281	0.264828	1.70092				26	1.77446	-1.91935	-1.08165
		TCSN-26-15		15	0.191	0.0345884	3.69381				28	0.179602	-0.0512731	-0.285481
		TCSN-26-20		20	0.145	0.000264373	6.18168				30	0.00599223	0.00599223	1
		TCSN-28-0	28°C	0	4.45	50.1877	0.179602			20cm	22	23.3169	-18.5698	-0.79641
		TCSN-28-5		5	0.529	3.94714	1.60177e-13				24	7.76625	-13.2661	-1.70817
		TCSN-28-10		10	0.281	0.264828	0.0182431				26	1.77446	-4.40722	-2.48369
		TCSN-28-15		15	0.191	0.034588	0.230875				28	0.179602	-0.450539	-2.50854
		TCSN-28-20		20	0.145	0.000240193	0.630142				30	0.00599223	0.00599223	1
		TCSN-30-0	30°C	0	4.45	50.1871	0.00599223
		TCSN-30-5		5	0.529	3.94714	1.60177e-13				max		2.13783	1
		TCSN-30-10		10	0.281	0.264828	8.79459e-15				min		-18.5698	-2.50854
		TCSN-30-15		15	0.191	0.034588	1.33265e-15						for PTI
		TCSN-30-20		20	0.145	0.000240176	8.86534e-18
					max	50.5454	41.8867
					Min	0.000240176	8.86534e-18
							For Load
									29.4596
																						29.8677	IV
																						26.4666
								VII	-28.2943
																						-29.1699	VII

## Sheet: I_M
										point of thermal inflexion for various insulation thickneses
	CITY	CASE NUMBER	Setpoint	Insulation thickness	U-value (W/m².k)	Heating Load	Cooling Load (kWh/m².yr)			insulation Thickness	corrosponding Setpoint	0 mm Energy	0mm-(X)mm	(E) saving %			19 SFrn_ResTYP	IM							M01 - 100mm brick	Insulation Board
	IM	TCSN-22-0	22°C	0	4.45	50.5454	23.3169			05cm	22	23.3169	4.06786	0.17446			05 cm	29.4672	0					thick(m)	0.2	0.1
		TCSN-22-5		5	0.529	4.58631	19.249				24	7.76625	3.79113	0.488155			10 cm	29.6482	25.4168					cond (W/m.K)	0.89	0.03
		TCSN-22-10		10	0.281	0.271505	28.001				26	1.77446	1.69744	0.956592			15 cm	-27.5737	0					R-value	0.224719	3.33333
		TCSN-22-15		15	0.191	0.0573608	35.2073				28	0.179602	0.179602	1			20 cm	-28.7346	0
		TCSN-22-20		20	0.145	0.0194364	40.6147				30	0.00599223	0.00599223	1										ƩR-value	3.55805
		TCSN-24-0	24°C	0	4.45	50.2296	7.76625			10cm	22	23.3169	-4.68414	-0.20089										U-value	0.281053
		TCSN-24-5		5	0.529	4.54101	3.97512				24	7.76625	-1.24845	-0.160753
		TCSN-24-10		10	0.281	0.238278	9.0147				26	1.77446	0.768931	0.433332
		TCSN-24-15		15	0.191	0.0223698	14.5675				28	0.179602	0.179602	1
		TCSN-24-20		20	0.145	1.36309e-14	19.4879				30	0.00599223	0.00599223	1
		TCSN-26-0	26°C	0	4.45	50.192	1.77446			15cm	22	23.3169	-11.8904	-0.509949
		TCSN-26-5		5	0.529	4.54078	0.0770253				24	7.76625	-6.80121	-0.875739
		TCSN-26-10		10	0.281	0.237983	1.00553				26	1.77446	-1.03454	-0.583016
		TCSN-26-15		15	0.191	0.0206466	2.809				28	0.179602	0.132301	0.736632
		TCSN-26-20		20	0.145	1.05552e-15	4.98254				30	0.00599223	0.00599223	1
		TCSN-28-0	28°C	0	4.45	50.1877	0.179602			20cm	22	23.3169	-17.2978	-0.741857
		TCSN-28-5		5	0.529	4.54078	1.87623e-13				24	7.76625	-11.7216	-1.5093
		TCSN-28-10		10	0.281	0.237981	8.04753e-15				26	1.77446	-3.20808	-1.80792
		TCSN-28-15		15	0.191	0.0206046	0.0473015				28	0.179602	-0.127231	-0.708402
		TCSN-28-20		20	0.145	0	0.306833				30	0.00599223	0.00599223	1
		TCSN-30-0	30°C	0	4.45	50.1871	0.00599223
		TCSN-30-5		5	0.529	4.54078	1.87623e-13				max		4.06786	1
		TCSN-30-10		10	0.281	0.237981	8.04753e-15				min		-17.2978	-1.80792
		TCSN-30-15		15	0.191	0.0206046	7.78961e-16						for PTI
		TCSN-30-20		20	0.145	0	0
					max	50.5454	40.6147
					Min	0	0
							For Load
									29.4672
																						29.6482	IV
																						25.4168
								VII	-27.5737
																						-28.7346	VII

## Sheet: I_M_I
										point of thermal inflexion for various insulation thickneses
	CITY	CASE NUMBER	Setpoint	Insulation thickness	U-value (W/m².k)	Heating Load	Cooling Load (kWh/m².yr)			insulation Thickness	corrosponding Setpoint	0 mm Energy	0mm-(X)mm	(E) saving %			19 SFrn_ResTYP	IMI							M01 - 100mm brick	Insulation Board
	IMI	TCSN-22-0	22°C	0	4.45	50.5454	23.3169			05cm	22	23.3169	-1.69154	-0.0725459			05 cm	29.7182	24.1673					thick(m)	0.2	0.1
		TCSN-22-5		5	0.529	2.91095	25.0084				24	7.76625	0.0329801	0.00424659			10 cm	-29.2301	0					cond (W/m.K)	0.89	0.03
		TCSN-22-10		10	0.281	1.23903	36.7881				26	1.77446	0.852093	0.480198			15 cm	-29.822	0					R-value	0.224719	3.33333
		TCSN-22-15		15	0.191	1.21157	44.9635				28	0.179602	0.173615	0.966664			20 cm	-30.0735	0
		TCSN-22-20		20	0.145	1.21021	49.704				30	0.00599223	0.00599223	1										ƩR-value	3.55805
		TCSN-24-0	24°C	0	4.45	50.2296	7.76625			10cm	22	23.3169	-13.4713	-0.577746										U-value	0.281053
		TCSN-24-5		5	0.529	2.82854	7.73327				24	7.76625	-9.2008	-1.18472
		TCSN-24-10		10	0.281	1.07615	16.967				26	1.77446	-3.26817	-1.84178
		TCSN-24-15		15	0.191	1.00543	25.5428				28	0.179602	-0.553102	-3.07959
		TCSN-24-20		20	0.145	0.978397	31.5955				30	0.00599223	-0.00875506	-1.46107
		TCSN-26-0	26°C	0	4.45	50.192	1.77446			15cm	22	23.3169	-21.6466	-0.928367
		TCSN-26-5		5	0.529	2.82066	0.922369				24	7.76625	-17.7766	-2.28895
		TCSN-26-10		10	0.281	1.02119	5.04263				26	1.77446	-8.87402	-5.00097
		TCSN-26-15		15	0.191	0.885682	10.6485				28	0.179602	-2.73879	-15.2492
		TCSN-26-20		20	0.145	0.815542	16.1328				30	0.00599223	-0.382106	-63.767
		TCSN-28-0	28°C	0	4.45	50.1877	0.179602			20cm	22	23.3169	-26.3871	-1.13167
		TCSN-28-5		5	0.529	2.82045	0.00598718				24	7.76625	-23.8292	-3.06831
		TCSN-28-10		10	0.281	1.01339	0.732704				26	1.77446	-14.3583	-8.09164
		TCSN-28-15		15	0.191	0.845592	2.9184				28	0.179602	-5.72436	-31.8724
		TCSN-28-20		20	0.145	0.716308	5.90396				30	0.00599223	-1.35422	-225.996
		TCSN-30-0	30°C	0	4.45	50.1871	0.00599223
		TCSN-30-5		5	0.529	2.82045	9.22344e-14				max		0.852093	1
		TCSN-30-10		10	0.281	1.01312	0.0147473				min		-26.3871	-225.996
		TCSN-30-15		15	0.191	0.841214	0.388098						for PTI
		TCSN-30-20		20	0.145	0.693091	1.36021
					max	50.5454	49.704
					Min	0.693091	9.22344e-14
							For Load
								IV	29.7182
									24.1673													-29.2301	VII
								VII	-29.822
																						-30.0735	VII

## Sheet: I_M_I_M
										point of thermal inflexion for various insulation thickneses
	CITY	CASE NUMBER	Setpoint	Insulation thickness	U-value (W/m².k)	Heating Load	Cooling Load (kWh/m².yr)			insulation Thickness	corrosponding Setpoint	0 mm Energy	0mm-(X)mm	(E) saving %			19 SFrn_ResTYP	IMIM							M01 - 100mm brick	Insulation Board
	IMIM	TCSN-22-0	22°C	0	4.45	50.5454	23.3169			05cm	22	23.3169	3.32111	0.142434			05 cm	29.5307	0					thick(m)	0.2	0.1
		TCSN-22-5		5	0.529	4.72108	19.9958				24	7.76625	3.17443	0.408747			10 cm	29.8126	25.6603					cond (W/m.K)	0.89	0.03
		TCSN-22-10		10	0.281	0.338854	28.1614				26	1.77446	1.58128	0.89113			15 cm	-27.8534	0					R-value	0.224719	3.33333
		TCSN-22-15		15	0.191	0.075211	35.1156				28	0.179602	0.179602	1			20 cm	-28.8843	0
		TCSN-22-20		20	0.145	0.0275386	40.5526				30	0.00599223	0.00599223	1										ƩR-value	3.55805
		TCSN-24-0	24°C	0	4.45	50.2296	7.76625			10cm	22	23.3169	-4.84447	-0.207766										U-value	0.281053
		TCSN-24-5		5	0.529	4.68267	4.59182				24	7.76625	-1.60041	-0.206073
		TCSN-24-10		10	0.281	0.292054	9.36666				26	1.77446	0.521738	0.294026
		TCSN-24-15		15	0.191	0.0408131	14.7762				28	0.179602	0.178686	0.994901
		TCSN-24-20		20	0.145	0.00277353	19.6248				30	0.00599223	0.00599223	1
		TCSN-26-0	26°C	0	4.45	50.192	1.77446			15cm	22	23.3169	-11.7987	-0.506014
		TCSN-26-5		5	0.529	4.68194	0.193186				24	7.76625	-7.00998	-0.90262
		TCSN-26-10		10	0.281	0.290087	1.25272				26	1.77446	-1.28339	-0.723258
		TCSN-26-15		15	0.191	0.0389647	3.05786				28	0.179602	0.0606423	0.337648
		TCSN-26-20		20	0.145	0.00106813	5.27913				30	0.00599223	0.00599223	1
		TCSN-28-0	28°C	0	4.45	50.1877	0.179602			20cm	22	23.3169	-17.2357	-0.739193
		TCSN-28-5		5	0.529	4.68194	1.93102e-13				24	7.76625	-11.8585	-1.52693
		TCSN-28-10		10	0.281	0.290087	0.000915862				26	1.77446	-3.50466	-1.97506
		TCSN-28-15		15	0.191	0.038958	0.11896				28	0.179602	-0.268296	-1.49384
		TCSN-28-20		20	0.145	0.000974757	0.447899				30	0.00599223	0.00599223	1
		TCSN-30-0	30°C	0	4.45	50.1871	0.00599223
		TCSN-30-5		5	0.529	4.68194	1.93102e-13				max		3.32111	1
		TCSN-30-10		10	0.281	0.290087	9.8679e-15				min		-17.2357	-1.97506
		TCSN-30-15		15	0.191	0.0389579	1.53174e-15						for PTI
		TCSN-30-20		20	0.145	0.000974605	4.19037e-17
					max	50.5454	40.5526
					Min	0.000974605	4.19037e-17
							For Load
									29.5307
																						29.8126	IV
																						25.6603
								VII	-27.8534
																						-28.8843	VII

## Sheet: M_I
										point of thermal inflexion for various insulation thickneses
	CITY	CASE NUMBER	Setpoint	Insulation thickness	U-value (W/m².k)	Heating Load	Cooling Load (kWh/m².yr)			insulation Thickness	corrosponding Setpoint	0 mm Energy	0mm-(X)mm	(E) saving %			19 SFrn_ResTYP	MI							M01 - 100mm brick	Insulation Board
	MI	TCSN-22-0	22°C	0	4.45	50.5454	23.3169			05cm	22	23.3169	-9.48506	-0.406789			05 cm	-29.8578	0					thick(m)	0.2	0.1
		TCSN-22-5		5	0.529	2.65725	32.8019				24	7.76625	-6.2701	-0.807352			10 cm	-30.0444	0					cond (W/m.K)	0.89	0.03
		TCSN-22-10		10	0.281	1.75938	44.6865				26	1.77446	-2.39752	-1.35113			15 cm	-30.275	0					R-value	0.224719	3.33333
		TCSN-22-15		15	0.191	1.81548	50.6137				28	0.179602	-0.719847	-4.008			20 cm	-30.4989	0
		TCSN-22-20		20	0.145	1.69426	53.5027				30	0.00599223	-0.135371	-22.591										ƩR-value	3.55805
		TCSN-24-0	24°C	0	4.45	50.2296	7.76625			10cm	22	23.3169	-21.3696	-0.916484										U-value	0.281053
		TCSN-24-5		5	0.529	2.62829	14.0363				24	7.76625	-16.7564	-2.15759
		TCSN-24-10		10	0.281	1.69818	24.5227				26	1.77446	-8.5029	-4.79182
		TCSN-24-15		15	0.191	1.68305	31.7937				28	0.179602	-3.01845	-16.8063
		TCSN-24-20		20	0.145	1.48573	35.8536				30	0.00599223	-0.666477	-111.224
		TCSN-26-0	26°C	0	4.45	50.192	1.77446			15cm	22	23.3169	-27.2968	-1.17069
		TCSN-26-5		5	0.529	2.6256	4.17199				24	7.76625	-24.0274	-3.09382
		TCSN-26-10		10	0.281	1.68104	10.2774				26	1.77446	-14.6583	-8.2607
		TCSN-26-15		15	0.191	1.60534	16.4328				28	0.179602	-6.36236	-35.4247
		TCSN-26-20		20	0.145	1.33126	20.671				30	0.00599223	-1.95532	-326.31
		TCSN-28-0	28°C	0	4.45	50.1877	0.179602			20cm	22	23.3169	-30.1858	-1.29459
		TCSN-28-5		5	0.529	2.62512	0.899449				24	7.76625	-28.0873	-3.61659
		TCSN-28-10		10	0.281	1.67689	3.19806				26	1.77446	-18.8966	-10.6492
		TCSN-28-15		15	0.191	1.56553	6.54197				28	0.179602	-9.46285	-52.6878
		TCSN-28-20		20	0.145	1.23345	9.64245				30	0.00599223	-3.44918	-575.609
		TCSN-30-0	30°C	0	4.45	50.1871	0.00599223
		TCSN-30-5		5	0.529	2.62501	0.141363				max		-0.135371	-0.406789
		TCSN-30-10		10	0.281	1.67631	0.672469				min		-30.1858	-575.609
		TCSN-30-15		15	0.191	1.55521	1.96132						for PTI
		TCSN-30-20		20	0.145	1.19601	3.45517
					max	50.5454	53.5027
					Min	1.19601	0.00599223
							For Load
								VII	-29.8578
																						-30.0444	VII
								VII	-30.275
																						-30.4989	VII

## Sheet: M_I_M_I
										point of thermal inflexion for various insulation thickneses
	CITY	CASE NUMBER	Setpoint	Insulation thickness	U-value (W/m².k)	Heating Load	Cooling Load (kWh/m².yr)			insulation Thickness	corrosponding Setpoint	0 mm Energy	0mm-(X)mm	(E) saving %			19 SFrn_ResTYP	MIMI							M01 - 100mm brick	Insulation Board
	MIMI	TCSN-22-0	22°C	0	4.45	50.5454	23.3169			05cm	22	23.3169	-4.00811	-0.171897			05 cm	29.8495	26.1728					thick(m)	0.2	0.1
		TCSN-22-5		5	0.529	2.64853	27.325				24	7.76625	-1.58867	-0.204561			10 cm	-29.416	0					cond (W/m.K)	0.89	0.03
		TCSN-22-10		10	0.281	1.24338	38.6761				26	1.77446	0.125225	0.070571			15 cm	-29.8723	0					R-value	0.224719	3.33333
		TCSN-22-15		15	0.191	1.19959	46.268				28	0.179602	0.138932	0.773553			20 cm	-30.111	0
		TCSN-22-20		20	0.145	1.19119	50.6848				30	0.00599223	0.00599223	1										ƩR-value	3.55805
		TCSN-24-0	24°C	0	4.45	50.2296	7.76625			10cm	22	23.3169	-15.3592	-0.658717										U-value	0.281053
		TCSN-24-5		5	0.529	2.56778	9.35492				24	7.76625	-10.7188	-1.38017
		TCSN-24-10		10	0.281	1.07579	18.485				26	1.77446	-4.21479	-2.37525
		TCSN-24-15		15	0.191	0.989115	26.8364				28	0.179602	-0.872913	-4.86026
		TCSN-24-20		20	0.145	0.957493	32.5706				30	0.00599223	-0.0397453	-6.6328
		TCSN-26-0	26°C	0	4.45	50.192	1.77446			15cm	22	23.3169	-22.9511	-0.984312
		TCSN-26-5		5	0.529	2.56013	1.64924				24	7.76625	-19.0701	-2.45551
		TCSN-26-10		10	0.281	1.01953	5.98926				26	1.77446	-9.87948	-5.56759
		TCSN-26-15		15	0.191	0.868621	11.6539				28	0.179602	-3.24064	-18.0434
		TCSN-26-20		20	0.145	0.795897	17.0196				30	0.00599223	-0.516597	-86.2111
		TCSN-28-0	28°C	0	4.45	50.1877	0.179602			20cm	22	23.3169	-27.3679	-1.17374
		TCSN-28-5		5	0.529	2.55944	0.0406704				24	7.76625	-24.8043	-3.19386
		TCSN-28-10		10	0.281	1.00993	1.05252				26	1.77446	-15.2452	-8.59142
		TCSN-28-15		15	0.191	0.827804	3.42024				28	0.179602	-6.26606	-34.8886
		TCSN-28-20		20	0.145	0.713941	6.44567				30	0.00599223	-1.56584	-261.311
		TCSN-30-0	30°C	0	4.45	50.1871	0.00599223
		TCSN-30-5		5	0.529	2.55944	8.19908e-14				max		0.138932	1
		TCSN-30-10		10	0.281	1.00943	0.0457375				min		-27.3679	-261.311
		TCSN-30-15		15	0.191	0.821876	0.522589						for PTI
		TCSN-30-20		20	0.145	0.686466	1.57183
					max	50.5454	50.6848
					Min	0.686466	8.19908e-14
							For Load
								IV	29.8495
									26.1728													-29.416	VII
								VII	-29.8723
																						-30.111	VII

## Sheet: SUMMARY OF PTI
	PTI for all configiration at different insualtion thicknesse							the A case [Tm~Ins~Tm] as arefrence															Base M-I-M	I-M	I-M-I	I-M-I-M	M-I	M-I-M-I
	Base M-I-M	I-M	I-M-I	I-M-I-M	M-I	M-I-M-I			Base M-I-M	I-M	I-M-I	I-M-I-M	M-I	M-I-M-I								5cm	29.4596	29.4672	29.7182	29.5307	-29.8578	29.8495
5cm	29.4596	29.4672	29.7182	29.5307	-29.8578	29.8495		5cm	0	0.0076	0.2586	0.0711	-59.3174	0.3899								10cm	29.8677	29.6482	-29.2301	29.8126	-30.0444	-29.416
10cm	29.8677	29.6482	-29.2301	29.8126	-30.0444	-29.416		10cm	0	-0.2195	-59.0978	-0.0551	-59.9121	-59.2837								15cm	-28.2943	-27.5737	-29.822	-27.8534	-30.275	-29.8723
15cm	-28.2943	-27.5737	-29.822	-27.8534	-30.275	-29.8723		15cm	0	0.720586	-1.5277	0.4409	-1.9807	-1.578								20cm	-29.1699	-28.7346	-30.0735	-28.8843	-30.4989	-30.111
20cm	-29.1699	-28.7346	-30.0735	-28.8843	-30.4989	-30.111		20cm	0	0.4353	-0.9036	0.2856	-1.329	-0.9411
																															5cm	10cm	15cm	20cm
																														Base M-I-M	29.4596	29.8677	-28.2943	-29.1699
																														I-M	29.4672	29.6482	-27.5737	-28.7346
																														I-M-I	29.7182	-29.2301	-29.822	-30.0735
																														I-M-I-M	29.5307	29.8126	-27.8534	-28.8843
																														M-I	-29.8578	-30.0444	-30.275	-30.4989
																														M-I-M-I	29.8495	-29.416	-29.8723	-30.111
