# Supplementary material for: Data on anti-insulation detection via Point of Thermal Inflexion (PTI) in 1248 cases; 13 climates, four occupancy profiles, six wall configurations and four insulation levels
Source: Data Brief. 2017 Apr 15;12:333–5. doi: 10.1016/j.dib.2017.04.016 (PMC5412003; doi:10.1016/j.dib.2017.04.016)
Supplement: Supplementary file 3 — Supplementary material [file mmc3.zip › all 52 cases/26 SFrn_Ofc.xlsx]

## Sheet: 20 SFrn_Ofc CONF DATA
CITY	CASE NUMBER	Setpoint	Insulation thickness	U-value (W/m².k)	Heating Load	Cooling Load (kWh/m².yr)		CITY	CASE NUMBER	Setpoint	Insulation thickness	U-value (W/m².k)	Heating Load	Cooling Load (kWh/m².yr)		CITY	CASE NUMBER	Setpoint	Insulation thickness	U-value (W/m².k)	Heating Load	Cooling Load (kWh/m².yr)										filename	heating(PXInsu)	cooling(PXInsu)
Dflt - MIM		22°C	0	4.45	30.52	8.24982		out I-M		22°C	0	4.45	30.52	8.24982		out I-M-I		22°C	0	4.45	30.52	8.24982									IM	20 SFrn_Ofc_Conf-StPt22_Ins5mm_IM.csv	10.1915	4.6881
			5	0.529	9.69829	4.98837					5	0.529	10.1915	4.6881					5	0.529	3.46502	10.2627										20 SFrn_Ofc_Conf-StPt22_Ins10mm_IM.csv	5.74229	5.18249
			10	0.281	5.59436	5.63282					10	0.281	5.74229	5.18249					10	0.281	1.5661	15.2004										20 SFrn_Ofc_Conf-StPt22_Ins15mm_IM.csv	3.6	5.56302
			15	0.191	3.70375	6.05905					15	0.191	3.6	5.56302					15	0.191	1.54802	18.6968										20 SFrn_Ofc_Conf-StPt22_Ins20mm_IM.csv	2.27176	5.89291
			20	0.145	2.63625	6.43415					20	0.145	2.27176	5.89291					20	0.145	1.64327	20.8101										20 SFrn_Ofc_Conf-StPt24_Ins5mm_IM.csv	10.1843	0.320681
		24°C	0	4.45	30.467	2.39717				24°C	0	4.45	30.467	2.39717				24°C	0	4.45	30.467	2.39717										20 SFrn_Ofc_Conf-StPt24_Ins10mm_IM.csv	5.73136	0.356516
			5	0.529	9.69082	0.532876					5	0.529	10.1843	0.320681					5	0.529	3.40957	2.8575										20 SFrn_Ofc_Conf-StPt24_Ins15mm_IM.csv	3.58582	0.453051
			10	0.281	5.58451	0.599232					10	0.281	5.73136	0.356516					10	0.281	1.47881	6.20883										20 SFrn_Ofc_Conf-StPt24_Ins20mm_IM.csv	2.25064	0.584872
			15	0.191	3.69012	0.735414					15	0.191	3.58582	0.453051					15	0.191	1.43165	9.31306										20 SFrn_Ofc_Conf-StPt26_Ins5mm_IM.csv	10.1843	4.15071e-13
			20	0.145	2.61454	0.898885					20	0.145	2.25064	0.584872					20	0.145	1.50931	11.6362										20 SFrn_Ofc_Conf-StPt26_Ins10mm_IM.csv	5.73133	2.32845e-13
		26°C	0	4.45	30.4596	0.471634				26°C	0	4.45	30.4596	0.471634				26°C	0	4.45	30.4596	0.471634										20 SFrn_Ofc_Conf-StPt26_Ins15mm_IM.csv	3.58566	1.45146e-13
			5	0.529	9.69073	3.93964e-13					5	0.529	10.1843	4.15071e-13					5	0.529	3.40678	0.395247										20 SFrn_Ofc_Conf-StPt26_Ins20mm_IM.csv	2.25006	8.97415e-14
			10	0.281	5.58445	2.26766e-13					10	0.281	5.73133	2.32845e-13					10	0.281	1.45953	1.68624										20 SFrn_Ofc_Conf-StPt28_Ins5mm_IM.csv	10.1843	4.15071e-13
			15	0.191	3.69	0.0032154					15	0.191	3.58566	1.45146e-13					15	0.191	1.38764	3.25994										20 SFrn_Ofc_Conf-StPt28_Ins10mm_IM.csv	5.73133	2.32845e-13
			20	0.145	2.61431	0.00826679					20	0.145	2.25006	8.97415e-14					20	0.145	1.44469	4.72031										20 SFrn_Ofc_Conf-StPt28_Ins15mm_IM.csv	3.58566	1.45146e-13
		28°C	0	4.45	30.4592	0.0530736				28°C	0	4.45	30.4592	0.0530736				28°C	0	4.45	30.4592	0.0530736										20 SFrn_Ofc_Conf-StPt28_Ins20mm_IM.csv	2.25006	8.97415e-14
			5	0.529	9.69073	3.93964e-13					5	0.529	10.1843	4.15071e-13					5	0.529	3.40656	0.00814081										20 SFrn_Ofc_Conf-StPt30_Ins5mm_IM.csv	10.1843	4.15071e-13
			10	0.281	5.58445	2.26766e-13					10	0.281	5.73133	2.32845e-13					10	0.281	1.45571	0.2203										20 SFrn_Ofc_Conf-StPt30_Ins10mm_IM.csv	5.73133	2.32845e-13
			15	0.191	3.69	1.49169e-13					15	0.191	3.58566	1.45146e-13					15	0.191	1.37395	0.812699										20 SFrn_Ofc_Conf-StPt30_Ins15mm_IM.csv	3.58566	1.45146e-13
			20	0.145	2.61431	1.04431e-13					20	0.145	2.25006	8.97415e-14					20	0.145	1.41834	1.4474										20 SFrn_Ofc_Conf-StPt30_Ins20mm_IM.csv	2.25006	8.97415e-14
		30°C	0	4.45	30.4592	1.08316e-12				30°C	0	4.45	30.4592	1.08316e-12				30°C	0	4.45	30.4592	1.08316e-12									IMI	20 SFrn_Ofc_Conf-StPt22_Ins5mm_IMI.csv	3.46502	10.2627
			5	0.529	9.69073	3.93964e-13					5	0.529	10.1843	4.15071e-13					5	0.529	3.40655	1.11727e-13										20 SFrn_Ofc_Conf-StPt22_Ins10mm_IMI.csv	1.5661	15.2004
			10	0.281	5.58445	2.26766e-13					10	0.281	5.73133	2.32845e-13					10	0.281	1.45538	0.00208481										20 SFrn_Ofc_Conf-StPt22_Ins15mm_IMI.csv	1.54802	18.6968
			15	0.191	3.69	1.49169e-13					15	0.191	3.58566	1.45146e-13					15	0.191	1.37085	0.0770817										20 SFrn_Ofc_Conf-StPt22_Ins20mm_IMI.csv	1.64327	20.8101
			20	0.145	2.61431	1.04431e-13					20	0.145	2.25006	8.97415e-14					20	0.145	1.41037	0.280305										20 SFrn_Ofc_Conf-StPt24_Ins5mm_IMI.csv	3.40957	2.8575
																																20 SFrn_Ofc_Conf-StPt24_Ins10mm_IMI.csv	1.47881	6.20883
																																20 SFrn_Ofc_Conf-StPt24_Ins15mm_IMI.csv	1.43165	9.31306
																																20 SFrn_Ofc_Conf-StPt24_Ins20mm_IMI.csv	1.50931	11.6362
CITY	CASE NUMBER	Setpoint	Insulation thickness	U-value (W/m².k)	Heating Load	Cooling Load (kWh/m².yr)		CITY	CASE NUMBER	Setpoint	Insulation thickness	U-value (W/m².k)	Heating Load	Cooling Load (kWh/m².yr)		CITY	CASE NUMBER	Setpoint	Insulation thickness	U-value (W/m².k)	Heating Load	Cooling Load (kWh/m².yr)										20 SFrn_Ofc_Conf-StPt26_Ins5mm_IMI.csv	3.40678	0.395247
out I-M-I-M		22°C	0	4.45	30.52	8.24982		out M-I		22°C	0	4.45	30.52	8.24982		out M-I-M-I		22°C	0	4.45	30.52	8.24982										20 SFrn_Ofc_Conf-StPt26_Ins10mm_IMI.csv	1.45953	1.68624
			5	0.529	9.81197	5.11291					5	0.529	3.1784	14.1642					5	0.529	3.29518	10.2007										20 SFrn_Ofc_Conf-StPt26_Ins15mm_IMI.csv	1.38764	3.25994
			10	0.281	5.77837	5.56327					10	0.281	2.42197	18.5982					10	0.281	1.49923	15.451										20 SFrn_Ofc_Conf-StPt26_Ins20mm_IMI.csv	1.44469	4.72031
			15	0.191	3.78502	5.89464					15	0.191	2.20729	20.3806					15	0.191	1.48871	19.0022										20 SFrn_Ofc_Conf-StPt28_Ins5mm_IMI.csv	3.40656	0.00814081
			20	0.145	2.61786	6.19075					20	0.145	1.99994	21.2201					20	0.145	1.59314	21.0757										20 SFrn_Ofc_Conf-StPt28_Ins10mm_IMI.csv	1.45571	0.2203
		24°C	0	4.45	30.467	2.39717				24°C	0	4.45	30.467	2.39717				24°C	0	4.45	30.467	2.39717										20 SFrn_Ofc_Conf-StPt28_Ins15mm_IMI.csv	1.37395	0.812699
			5	0.529	9.80634	0.426151					5	0.529	3.11336	6.10166					5	0.529	3.24419	2.87927										20 SFrn_Ofc_Conf-StPt28_Ins20mm_IMI.csv	1.41834	1.4474
			10	0.281	5.7697	0.480768					10	0.281	2.35587	9.64966					10	0.281	1.42107	6.43265										20 SFrn_Ofc_Conf-StPt30_Ins5mm_IMI.csv	3.40655	1.11727e-13
			15	0.191	3.77411	0.628277					15	0.191	2.13244	11.4978					15	0.191	1.37752	9.57957										20 SFrn_Ofc_Conf-StPt30_Ins10mm_IMI.csv	1.45538	0.00208481
			20	0.145	2.60125	0.789888					20	0.145	1.90469	12.406					20	0.145	1.46453	11.8856										20 SFrn_Ofc_Conf-StPt30_Ins15mm_IMI.csv	1.37085	0.0770817
		26°C	0	4.45	30.4596	0.471634				26°C	0	4.45	30.4596	0.471634				26°C	0	4.45	30.4596	0.471634										20 SFrn_Ofc_Conf-StPt30_Ins20mm_IMI.csv	1.41037	0.280305
			5	0.529	9.80633	3.98256e-13					5	0.529	3.11028	2.02861					5	0.529	3.24225	0.46855									IMIM	20 SFrn_Ofc_Conf-StPt22_Ins5mm_IMIM.csv	9.81197	5.11291
			10	0.281	5.76967	2.35904e-13					10	0.281	2.35106	3.87336					10	0.281	1.40378	1.78917										20 SFrn_Ofc_Conf-StPt22_Ins10mm_IMIM.csv	5.77837	5.56327
			15	0.191	3.77402	1.49237e-13					15	0.191	2.11833	4.96608					15	0.191	1.33692	3.4407										20 SFrn_Ofc_Conf-StPt22_Ins15mm_IMIM.csv	3.78502	5.89464
			20	0.145	2.60088	1.01163e-13					20	0.145	1.87002	5.6086					20	0.145	1.40291	4.90788										20 SFrn_Ofc_Conf-StPt22_Ins20mm_IMIM.csv	2.61786	6.19075
		28°C	0	4.45	30.4592	0.0530736				28°C	0	4.45	30.4592	0.0530736				28°C	0	4.45	30.4592	0.0530736										20 SFrn_Ofc_Conf-StPt24_Ins5mm_IMIM.csv	9.80634	0.426151
			5	0.529	9.80633	3.98256e-13					5	0.529	3.10944	0.583346					5	0.529	3.24207	0.0217895										20 SFrn_Ofc_Conf-StPt24_Ins10mm_IMIM.csv	5.7697	0.480768
			10	0.281	5.76967	2.35904e-13					10	0.281	2.34926	1.27741					10	0.281	1.40086	0.28859										20 SFrn_Ofc_Conf-StPt24_Ins15mm_IMIM.csv	3.77411	0.628277
			15	0.191	3.77402	1.49237e-13					15	0.191	2.11273	1.75823					15	0.191	1.32415	0.884352										20 SFrn_Ofc_Conf-StPt24_Ins20mm_IMIM.csv	2.60125	0.789888
			20	0.145	2.60088	1.01163e-13					20	0.145	1.85479	2.04625					20	0.145	1.3783	1.54835										20 SFrn_Ofc_Conf-StPt26_Ins5mm_IMIM.csv	9.80633	3.98256e-13
		30°C	0	4.45	30.4592	1.08316e-12				30°C	0	4.45	30.4592	1.08316e-12				30°C	0	4.45	30.4592	1.08316e-12										20 SFrn_Ofc_Conf-StPt26_Ins10mm_IMIM.csv	5.76967	2.35904e-13
			5	0.529	9.80633	3.98256e-13					5	0.529	3.10927	0.095786					5	0.529	3.24205	1.05967e-13										20 SFrn_Ofc_Conf-StPt26_Ins15mm_IMIM.csv	3.77402	1.49237e-13
			10	0.281	5.76967	2.35904e-13					10	0.281	2.34882	0.348419					10	0.281	1.40053	0.00928706										20 SFrn_Ofc_Conf-StPt26_Ins20mm_IMIM.csv	2.60088	1.01163e-13
			15	0.191	3.77402	1.49237e-13					15	0.191	2.11116	0.510103					15	0.191	1.32188	0.107013										20 SFrn_Ofc_Conf-StPt28_Ins5mm_IMIM.csv	9.80633	3.98256e-13
			20	0.145	2.60088	1.01163e-13					20	0.145	1.85071	0.605281					20	0.145	1.37088	0.315464										20 SFrn_Ofc_Conf-StPt28_Ins10mm_IMIM.csv	5.76967	2.35904e-13
																																20 SFrn_Ofc_Conf-StPt28_Ins15mm_IMIM.csv	3.77402	1.49237e-13
																																20 SFrn_Ofc_Conf-StPt28_Ins20mm_IMIM.csv	2.60088	1.01163e-13
																																20 SFrn_Ofc_Conf-StPt30_Ins5mm_IMIM.csv	9.80633	3.98256e-13
																																20 SFrn_Ofc_Conf-StPt30_Ins10mm_IMIM.csv	5.76967	2.35904e-13
																																20 SFrn_Ofc_Conf-StPt30_Ins15mm_IMIM.csv	3.77402	1.49237e-13
																																20 SFrn_Ofc_Conf-StPt30_Ins20mm_IMIM.csv	2.60088	1.01163e-13
																															MI	20 SFrn_Ofc_Conf-StPt22_Ins5mm_MI.csv	3.1784	14.1642
																																20 SFrn_Ofc_Conf-StPt22_Ins10mm_MI.csv	2.42197	18.5982
																																20 SFrn_Ofc_Conf-StPt22_Ins15mm_MI.csv	2.20729	20.3806
																																20 SFrn_Ofc_Conf-StPt22_Ins20mm_MI.csv	1.99994	21.2201
																																20 SFrn_Ofc_Conf-StPt24_Ins5mm_MI.csv	3.11336	6.10166
																																20 SFrn_Ofc_Conf-StPt24_Ins10mm_MI.csv	2.35587	9.64966
																																20 SFrn_Ofc_Conf-StPt24_Ins15mm_MI.csv	2.13244	11.4978
																																20 SFrn_Ofc_Conf-StPt24_Ins20mm_MI.csv	1.90469	12.406
																																20 SFrn_Ofc_Conf-StPt26_Ins5mm_MI.csv	3.11028	2.02861
																																20 SFrn_Ofc_Conf-StPt26_Ins10mm_MI.csv	2.35106	3.87336
																																20 SFrn_Ofc_Conf-StPt26_Ins15mm_MI.csv	2.11833	4.96608
																																20 SFrn_Ofc_Conf-StPt26_Ins20mm_MI.csv	1.87002	5.6086
																																20 SFrn_Ofc_Conf-StPt28_Ins5mm_MI.csv	3.10944	0.583346
																																20 SFrn_Ofc_Conf-StPt28_Ins10mm_MI.csv	2.34926	1.27741
																																20 SFrn_Ofc_Conf-StPt28_Ins15mm_MI.csv	2.11273	1.75823
																																20 SFrn_Ofc_Conf-StPt28_Ins20mm_MI.csv	1.85479	2.04625
																																20 SFrn_Ofc_Conf-StPt30_Ins5mm_MI.csv	3.10927	0.095786
																																20 SFrn_Ofc_Conf-StPt30_Ins10mm_MI.csv	2.34882	0.348419
																																20 SFrn_Ofc_Conf-StPt30_Ins15mm_MI.csv	2.11116	0.510103
																																20 SFrn_Ofc_Conf-StPt30_Ins20mm_MI.csv	1.85071	0.605281
																															MIMI	20 SFrn_Ofc_Conf-StPt22_Ins5mm_MIMI.csv	3.29518	10.2007
																																20 SFrn_Ofc_Conf-StPt22_Ins10mm_MIMI.csv	1.49923	15.451
																																20 SFrn_Ofc_Conf-StPt22_Ins15mm_MIMI.csv	1.48871	19.0022
																																20 SFrn_Ofc_Conf-StPt22_Ins20mm_MIMI.csv	1.59314	21.0757
																																20 SFrn_Ofc_Conf-StPt24_Ins5mm_MIMI.csv	3.24419	2.87927
																																20 SFrn_Ofc_Conf-StPt24_Ins10mm_MIMI.csv	1.42107	6.43265
																																20 SFrn_Ofc_Conf-StPt24_Ins15mm_MIMI.csv	1.37752	9.57957
																																20 SFrn_Ofc_Conf-StPt24_Ins20mm_MIMI.csv	1.46453	11.8856
																																20 SFrn_Ofc_Conf-StPt26_Ins5mm_MIMI.csv	3.24225	0.46855
																																20 SFrn_Ofc_Conf-StPt26_Ins10mm_MIMI.csv	1.40378	1.78917
																																20 SFrn_Ofc_Conf-StPt26_Ins15mm_MIMI.csv	1.33692	3.4407
																																20 SFrn_Ofc_Conf-StPt26_Ins20mm_MIMI.csv	1.40291	4.90788
																																20 SFrn_Ofc_Conf-StPt28_Ins5mm_MIMI.csv	3.24207	0.0217895
																																20 SFrn_Ofc_Conf-StPt28_Ins10mm_MIMI.csv	1.40086	0.28859
																																20 SFrn_Ofc_Conf-StPt28_Ins15mm_MIMI.csv	1.32415	0.884352
																																20 SFrn_Ofc_Conf-StPt28_Ins20mm_MIMI.csv	1.3783	1.54835
																																20 SFrn_Ofc_Conf-StPt30_Ins5mm_MIMI.csv	3.24205	1.05967e-13
																																20 SFrn_Ofc_Conf-StPt30_Ins10mm_MIMI.csv	1.40053	0.00928706
																																20 SFrn_Ofc_Conf-StPt30_Ins15mm_MIMI.csv	1.32188	0.107013
																																20 SFrn_Ofc_Conf-StPt30_Ins20mm_MIMI.csv	1.37088	0.315464

## Sheet: M_I_M
20 SFrn_Ofc										point of thermal inflexion for various insulation thickneses
	CITY	CASE NUMBER	Setpoint	Insulation thickness	U-value (W/m².k)	Heating Load	Cooling Load (kWh/m².yr)			insulation Thickness	corrosponding Setpoint	0 mm Energy	0mm-(X)mm	(E) saving %			20 SFrn_Ofc	DFLT- MIM							M01 - 100mm brick	Insulation Board
	DFLT- MIM	TCSN-22-0	22°C	0	4.45	30.52	8.24982			05cm	22	8.24982	3.26145	0.395335			05 cm	28.2643	0					thick(m)	0.2	0.1
		TCSN-22-5		5	0.529	9.69829	4.98837				24	2.39717	1.8643	0.777706			10 cm	29.1659	0					cond (W/m.K)	0.89	0.03
		TCSN-22-10		10	0.281	5.59436	5.63282				26	0.471634	0.471634	1			15 cm	29.1438	0					R-value	0.224719	3.33333
		TCSN-22-15		15	0.191	3.70375	6.05905				28	0.0530736	0.0530736	1			20 cm	29.2426	0
		TCSN-22-20		20	0.145	2.63625	6.43415				30	1.08316e-12	6.89196e-13	0.636283										ƩR-value	3.55805
		TCSN-24-0	24°C	0	4.45	30.467	2.39717			10cm	22	8.24982	2.617	0.317219										U-value	0.281053
		TCSN-24-5		5	0.529	9.69082	0.532876				24	2.39717	1.79794	0.750026
		TCSN-24-10		10	0.281	5.58451	0.599232				26	0.471634	0.471634	1
		TCSN-24-15		15	0.191	3.69012	0.735414				28	0.0530736	0.0530736	1
		TCSN-24-20		20	0.145	2.61454	0.898885				30	1.08316e-12	8.56394e-13	0.790644
		TCSN-26-0	26°C	0	4.45	30.4596	0.471634			15cm	22	8.24982	2.19077	0.265553
		TCSN-26-5		5	0.529	9.69073	3.93964e-13				24	2.39717	1.66176	0.693216
		TCSN-26-10		10	0.281	5.58445	2.26766e-13				26	0.471634	0.468419	0.993182
		TCSN-26-15		15	0.191	3.69	0.0032154				28	0.0530736	0.0530736	1
		TCSN-26-20		20	0.145	2.61431	0.00826679				30	1.08316e-12	9.3399e-13	0.862283
		TCSN-28-0	28°C	0	4.45	30.4592	0.0530736			20cm	22	8.24982	1.81567	0.220086
		TCSN-28-5		5	0.529	9.69073	3.93964e-13				24	2.39717	1.49829	0.625023
		TCSN-28-10		10	0.281	5.58445	2.26766e-13				26	0.471634	0.463367	0.982472
		TCSN-28-15		15	0.191	3.69	1.49169e-13				28	0.0530736	0.0530736	1
		TCSN-28-20		20	0.145	2.61431	1.04431e-13				30	1.08316e-12	9.78729e-13	0.903587
		TCSN-30-0	30°C	0	4.45	30.4592	1.08316e-12
		TCSN-30-5		5	0.529	9.69073	3.93964e-13				max		3.26145	1
		TCSN-30-10		10	0.281	5.58445	2.26766e-13				min		6.89196e-13	0.220086
		TCSN-30-15		15	0.191	3.69	1.49169e-13						for PTI
		TCSN-30-20		20	0.145	2.61431	1.04431e-13
					max	30.52	8.24982
					Min	2.61431	1.04431e-13
							For Load
									28.2643
																						29.1659
									29.1438
																						29.2426

## Sheet: I_M
										point of thermal inflexion for various insulation thickneses
	CITY	CASE NUMBER	Setpoint	Insulation thickness	U-value (W/m².k)	Heating Load	Cooling Load (kWh/m².yr)			insulation Thickness	corrosponding Setpoint	0 mm Energy	0mm-(X)mm	(E) saving %			20 SFrn_Ofc	IM							M01 - 100mm brick	Insulation Board
	IM	For this table refer to article: Y. Idris, M. Mae, Anti-insulation Mitigation by Altering the Envelope Layers’ Configuration, Energy Build. 141 (2017) 186–204. doi:10.1016/j.enbuild.2017.02.025.								05cm	22	8.24982	3.56172	0.431733			05 cm	28.0202	0					thick(m)	0.2	0.1
											24	2.39717	2.07649	0.866225			10 cm	28.5168	0					cond (W/m.K)	0.89	0.03
											26	0.471634	0.471634	1			15 cm	28.5446	0					R-value	0.224719	3.33333
											28	0.0530736	0.0530736	1			20 cm	28.8629	0
											30	1.08316e-12	6.68088e-13	0.616796										ƩR-value	3.55805
										10cm	22	8.24982	3.06733	0.371806										U-value	0.281053
											24	2.39717	2.04066	0.851276
											26	0.471634	0.471634	1
											28	0.0530736	0.0530736	1
											30	1.08316e-12	8.50314e-13	0.785032
										15cm	22	8.24982	2.6868	0.32568
											24	2.39717	1.94412	0.811006
											26	0.471634	0.471634	1
											28	0.0530736	0.0530736	1
											30	1.08316e-12	9.38013e-13	0.865997
										20cm	22	8.24982	2.35691	0.285693
											24	2.39717	1.8123	0.756016
											26	0.471634	0.471634	1
											28	0.0530736	0.0530736	1
											30	1.08316e-12	9.93418e-13	0.917148
											max		3.56172	1
											min		6.68088e-13	0.285693
													for PTI
					max	0	0
					Min	0	0
							For Load
									28.0202
																						28.5168
									28.5446
																						28.8629

## Sheet: I_M_I
										point of thermal inflexion for various insulation thickneses
	CITY	CASE NUMBER	Setpoint	Insulation thickness	U-value (W/m².k)	Heating Load	Cooling Load (kWh/m².yr)			insulation Thickness	corrosponding Setpoint	0 mm Energy	0mm-(X)mm	(E) saving %			20 SFrn_Ofc	IMI							M01 - 100mm brick	Insulation Board
	IMI	TCSN-22-0	22°C	0	4.45	30.52	8.24982			05cm	22	8.24982	-2.01285	-0.243987			05 cm	29.6336	25.7354					thick(m)	0.2	0.1
		TCSN-22-5		5	0.529	3.46502	10.2627				24	2.39717	-0.460329	-0.19203			10 cm	29.9686	28.5736					cond (W/m.K)	0.89	0.03
		TCSN-22-10		10	0.281	1.5661	15.2004				26	0.471634	0.0763868	0.161962			15 cm	-29.7068	0					R-value	0.224719	3.33333
		TCSN-22-15		15	0.191	1.54802	18.6968				28	0.0530736	0.0449328	0.846613			20 cm	-30.0383	0
		TCSN-22-20		20	0.145	1.64327	20.8101				30	1.08316e-12	9.71432e-13	0.89685										ƩR-value	3.55805
		TCSN-24-0	24°C	0	4.45	30.467	2.39717			10cm	22	8.24982	-6.9506	-0.842515										U-value	0.281053
		TCSN-24-5		5	0.529	3.40957	2.8575				24	2.39717	-3.81166	-1.59006
		TCSN-24-10		10	0.281	1.47881	6.20883				26	0.471634	-1.21461	-2.57532
		TCSN-24-15		15	0.191	1.43165	9.31306				28	0.0530736	-0.167226	-3.15084
		TCSN-24-20		20	0.145	1.50931	11.6362				30	1.08316e-12	-0.00208481	-1.92475e+09
		TCSN-26-0	26°C	0	4.45	30.4596	0.471634			15cm	22	8.24982	-10.447	-1.26633
		TCSN-26-5		5	0.529	3.40678	0.395247				24	2.39717	-6.91588	-2.88502
		TCSN-26-10		10	0.281	1.45953	1.68624				26	0.471634	-2.78831	-5.91201
		TCSN-26-15		15	0.191	1.38764	3.25994				28	0.0530736	-0.759625	-14.3127
		TCSN-26-20		20	0.145	1.44469	4.72031				30	1.08316e-12	-0.0770817	-7.11638e+10
		TCSN-28-0	28°C	0	4.45	30.4592	0.0530736			20cm	22	8.24982	-12.5603	-1.52249
		TCSN-28-5		5	0.529	3.40656	0.00814081				24	2.39717	-9.23906	-3.85415
		TCSN-28-10		10	0.281	1.45571	0.2203				26	0.471634	-4.24867	-9.0084
		TCSN-28-15		15	0.191	1.37395	0.812699				28	0.0530736	-1.39432	-26.2715
		TCSN-28-20		20	0.145	1.41834	1.4474				30	1.08316e-12	-0.280305	-2.58785e+11
		TCSN-30-0	30°C	0	4.45	30.4592	1.08316e-12
		TCSN-30-5		5	0.529	3.40655	1.11727e-13				max		0.0763868	0.89685
		TCSN-30-10		10	0.281	1.45538	0.00208481				min		-12.5603	-2.58785e+11
		TCSN-30-15		15	0.191	1.37085	0.0770817						for PTI
		TCSN-30-20		20	0.145	1.41037	0.280305
					max	30.52	20.8101
					Min	1.37085	1.11727e-13
							For Load
								IV	29.6336
									25.7354													29.9686	IV
																						28.5736
								VII	-29.7068
																						-30.0383	VII

## Sheet: I_M_I_M
										point of thermal inflexion for various insulation thickneses
	CITY	CASE NUMBER	Setpoint	Insulation thickness	U-value (W/m².k)	Heating Load	Cooling Load (kWh/m².yr)			insulation Thickness	corrosponding Setpoint	0 mm Energy	0mm-(X)mm	(E) saving %			20 SFrn_Ofc	IMIM							M01 - 100mm brick	Insulation Board
	IMIM	TCSN-22-0	22°C	0	4.45	30.52	8.24982			05cm	22	8.24982	3.13691	0.38024			05 cm	28.2197	0					thick(m)	0.2	0.1
		TCSN-22-5		5	0.529	9.81197	5.11291				24	2.39717	1.97102	0.822228			10 cm	28.6179	0					cond (W/m.K)	0.89	0.03
		TCSN-22-10		10	0.281	5.77837	5.56327				26	0.471634	0.471634	1			15 cm	28.7659	0					R-value	0.224719	3.33333
		TCSN-22-15		15	0.191	3.78502	5.89464				28	0.0530736	0.0530736	1			20 cm	28.8065	0
		TCSN-22-20		20	0.145	2.61786	6.19075				30	1.08316e-12	6.84903e-13	0.63232										ƩR-value	3.55805
		TCSN-24-0	24°C	0	4.45	30.467	2.39717			10cm	22	8.24982	2.68655	0.32565										U-value	0.281053
		TCSN-24-5		5	0.529	9.80634	0.426151				24	2.39717	1.9164	0.799444
		TCSN-24-10		10	0.281	5.7697	0.480768				26	0.471634	0.471634	1
		TCSN-24-15		15	0.191	3.77411	0.628277				28	0.0530736	0.0530736	1
		TCSN-24-20		20	0.145	2.60125	0.789888				30	1.08316e-12	8.47255e-13	0.782207
		TCSN-26-0	26°C	0	4.45	30.4596	0.471634			15cm	22	8.24982	2.35518	0.285483
		TCSN-26-5		5	0.529	9.80633	3.98256e-13				24	2.39717	1.7689	0.737909
		TCSN-26-10		10	0.281	5.76967	2.35904e-13				26	0.471634	0.471634	1
		TCSN-26-15		15	0.191	3.77402	1.49237e-13				28	0.0530736	0.0530736	1
		TCSN-26-20		20	0.145	2.60088	1.01163e-13				30	1.08316e-12	9.33922e-13	0.86222
		TCSN-28-0	28°C	0	4.45	30.4592	0.0530736			20cm	22	8.24982	2.05907	0.24959
		TCSN-28-5		5	0.529	9.80633	3.98256e-13				24	2.39717	1.60728	0.670492
		TCSN-28-10		10	0.281	5.76967	2.35904e-13				26	0.471634	0.471634	1
		TCSN-28-15		15	0.191	3.77402	1.49237e-13				28	0.0530736	0.0530736	1
		TCSN-28-20		20	0.145	2.60088	1.01163e-13				30	1.08316e-12	9.81996e-13	0.906604
		TCSN-30-0	30°C	0	4.45	30.4592	1.08316e-12
		TCSN-30-5		5	0.529	9.80633	3.98256e-13				max		3.13691	1
		TCSN-30-10		10	0.281	5.76967	2.35904e-13				min		6.84903e-13	0.24959
		TCSN-30-15		15	0.191	3.77402	1.49237e-13						for PTI
		TCSN-30-20		20	0.145	2.60088	1.01163e-13
					max	30.52	8.24982
					Min	2.60088	1.01163e-13
							For Load
									28.2197
																						28.6179
									28.7659
																						28.8065

## Sheet: M_I
										point of thermal inflexion for various insulation thickneses
	CITY	CASE NUMBER	Setpoint	Insulation thickness	U-value (W/m².k)	Heating Load	Cooling Load (kWh/m².yr)			insulation Thickness	corrosponding Setpoint	0 mm Energy	0mm-(X)mm	(E) saving %			20 SFrn_Ofc	MI							M01 - 100mm brick	Insulation Board
	MI	For this table refer to article: Y. Idris, M. Mae, Anti-insulation Mitigation by Altering the Envelope Layers’ Configuration, Energy Build. 141 (2017) 186–204. doi:10.1016/j.enbuild.2017.02.025.								05cm	22	8.24982	-5.91437	-0.716908			05 cm	yyy	0					thick(m)	0.2	0.1
											24	2.39717	-3.70449	-1.54536			10 cm	-30.5919	0					cond (W/m.K)	0.89	0.03
											26	0.471634	-1.55698	-3.30124			15 cm	-30.3656	0					R-value	0.224719	3.33333
											28	0.0530736	-0.530273	-9.99127			20 cm	-30.3651	0
											30	1.08316e-12	-0.095786	-8.8432e+10										ƩR-value	3.55805
										10cm	22	8.24982	-10.3484	-1.25438										U-value	0.281053
											24	2.39717	-7.25248	-3.02543
											26	0.471634	-3.40172	-7.21263
											28	0.0530736	-1.22433	-23.0686
											30	1.08316e-12	-0.348419	-3.21669e+11
										15cm	22	8.24982	-12.1308	-1.47043
											24	2.39717	-9.10061	-3.79639
											26	0.471634	-4.49444	-9.52951
											28	0.0530736	-1.70516	-32.1282
											30	1.08316e-12	-0.510103	-4.7094e+11
										20cm	22	8.24982	-12.9703	-1.57219
											24	2.39717	-10.0089	-4.17527
											26	0.471634	-5.13697	-10.8918
											28	0.0530736	-1.99318	-37.555
											30	1.08316e-12	-0.605281	-5.5881e+11
											max		-0.095786	-0.716908
											min		-12.9703	-5.5881e+11
													for PTI
					max	0	0
					Min	0	0
							For Load
								V	yyy
																						-30.5919	VII
								VII	-30.3656
																						-30.3651	VII

## Sheet: M_I_M_I
										point of thermal inflexion for various insulation thickneses
	CITY	CASE NUMBER	Setpoint	Insulation thickness	U-value (W/m².k)	Heating Load	Cooling Load (kWh/m².yr)			insulation Thickness	corrosponding Setpoint	0 mm Energy	0mm-(X)mm	(E) saving %			20 SFrn_Ofc	MIMI							M01 - 100mm brick	Insulation Board
	MIMI	TCSN-22-0	22°C	0	4.45	30.52	8.24982			05cm	22	8.24982	-1.95091	-0.236479			05 cm	29.7703	25.8375					thick(m)	0.2	0.1
		TCSN-22-5		5	0.529	3.29518	10.2007				24	2.39717	-0.482099	-0.201112			10 cm	29.9939	28.7788					cond (W/m.K)	0.89	0.03
		TCSN-22-10		10	0.281	1.49923	15.451				26	0.471634	0.00308381	0.00653857			15 cm	-29.8247	0					R-value	0.224719	3.33333
		TCSN-22-15		15	0.191	1.48871	19.0022				28	0.0530736	0.0312841	0.589448			20 cm	-30.0889	0
		TCSN-22-20		20	0.145	1.59314	21.0757				30	1.08316e-12	9.77193e-13	0.902169										ƩR-value	3.55805
		TCSN-24-0	24°C	0	4.45	30.467	2.39717			10cm	22	8.24982	-7.20117	-0.872888										U-value	0.281053
		TCSN-24-5		5	0.529	3.24419	2.87927				24	2.39717	-4.03548	-1.68343
		TCSN-24-10		10	0.281	1.42107	6.43265				26	0.471634	-1.31753	-2.79354
		TCSN-24-15		15	0.191	1.37752	9.57957				28	0.0530736	-0.235517	-4.43755
		TCSN-24-20		20	0.145	1.46453	11.8856				30	1.08316e-12	-0.00928706	-8.57405e+09
		TCSN-26-0	26°C	0	4.45	30.4596	0.471634			15cm	22	8.24982	-10.7524	-1.30335
		TCSN-26-5		5	0.529	3.24225	0.46855				24	2.39717	-7.1824	-2.9962
		TCSN-26-10		10	0.281	1.40378	1.78917				26	0.471634	-2.96906	-6.29527
		TCSN-26-15		15	0.191	1.33692	3.4407				28	0.0530736	-0.831278	-15.6627
		TCSN-26-20		20	0.145	1.40291	4.90788				30	1.08316e-12	-0.107013	-9.87971e+10
		TCSN-28-0	28°C	0	4.45	30.4592	0.0530736			20cm	22	8.24982	-12.8259	-1.55468
		TCSN-28-5		5	0.529	3.24207	0.0217895				24	2.39717	-9.48838	-3.95815
		TCSN-28-10		10	0.281	1.40086	0.28859				26	0.471634	-4.43625	-9.40611
		TCSN-28-15		15	0.191	1.32415	0.884352				28	0.0530736	-1.49527	-28.1736
		TCSN-28-20		20	0.145	1.3783	1.54835				30	1.08316e-12	-0.315464	-2.91244e+11
		TCSN-30-0	30°C	0	4.45	30.4592	1.08316e-12
		TCSN-30-5		5	0.529	3.24205	1.05967e-13				max		0.0312841	0.902169
		TCSN-30-10		10	0.281	1.40053	0.00928706				min		-12.8259	-2.91244e+11
		TCSN-30-15		15	0.191	1.32188	0.107013						for PTI
		TCSN-30-20		20	0.145	1.37088	0.315464
					max	30.52	21.0757
					Min	1.32188	1.05967e-13
							For Load
								IV	29.7703
									25.8375													29.9939	IV
																						28.7788
								VII	-29.8247
																						-30.0889	VII

## Sheet: SUMMARY OF PTI
	PTI for all configiration at different insualtion thicknesse							the A case [Tm~Ins~Tm] as arefrence
	Base M-I-M	I-M	I-M-I	I-M-I-M	M-I	M-I-M-I			Base M-I-M	I-M	I-M-I	I-M-I-M	M-I	M-I-M-I
5cm	28.2643	28.0202	29.6336	28.2197	yyy	29.7703		5cm	0	-0.244119	1.36929	-0.0445992	#VALUE!	1.50596
10cm	29.1659	28.5168	29.9686	28.6179	-30.5919	29.9939		10cm	0	-0.649086	0.8027	-0.548016	-59.7578	0.828013
15cm	29.1438	28.5446	-29.7068	28.7659	-30.3656	-29.8247		15cm	0	-0.599232	-58.8506	-0.377933	-59.5094	-58.9686
20cm	29.2426	28.8629	-30.0383	28.8065	-30.3651	-30.0889		20cm	0	-0.379683	-59.2809	-0.436052	-59.6077	-59.3315
