# Supplementary material for: Data on anti-insulation detection via Point of Thermal Inflexion (PTI) in 1248 cases; 13 climates, four occupancy profiles, six wall configurations and four insulation levels
Source: Data Brief. 2017 Apr 15;12:333–5. doi: 10.1016/j.dib.2017.04.016 (PMC5412003; doi:10.1016/j.dib.2017.04.016)
Supplement: Supplementary file 3 — Supplementary material [file mmc3.zip › all 52 cases/27 SFrn_ResConL.xlsx]

## Sheet: 19 SFrn_ResWLoad CONF DATA
CITY	CASE NUMBER	Setpoint	Insulation thickness	U-value (W/m².k)	Heating Load	Cooling Load (kWh/m².yr)		CITY	CASE NUMBER	Setpoint	Insulation thickness	U-value (W/m².k)	Heating Load	Cooling Load (kWh/m².yr)		CITY	CASE NUMBER	Setpoint	Insulation thickness	U-value (W/m².k)	Heating Load	Cooling Load (kWh/m².yr)										filename	heating(PXInsu)	cooling(PXInsu)
Dflt - MIM		22°C	0	4.45	48.621	25.472		out I-M		22°C	0	4.45	48.621	25.472		out I-M-I		22°C	0	4.45	48.621	25.472									IM	19 SFrn_Res_Conf-StPt22_Ins5mm_IM.csv	2.00042	27.4319
			5	0.529	1.72795	30.3996					5	0.529	2.00042	27.4319					5	0.529	1.53936	29.4589										19 SFrn_Res_Conf-StPt22_Ins10mm_IM.csv	0.0581118	41.3413
			10	0.281	0.0685148	43.812					10	0.281	0.0581118	41.3413					10	0.281	0.226825	43.2599										19 SFrn_Res_Conf-StPt22_Ins15mm_IM.csv	0.00931967	51.8595
			15	0.191	0.011131	53.6086					15	0.191	0.00931967	51.8595					15	0.191	0.123682	52.2654										19 SFrn_Res_Conf-StPt22_Ins20mm_IM.csv	0.00136379	58.2414
			20	0.145	0.00258043	59.6147					20	0.145	0.00136379	58.2414					20	0.145	0.0867872	57.6749										19 SFrn_Res_Conf-StPt24_Ins5mm_IM.csv	1.94613	7.54028
		24°C	0	4.45	48.2897	8.83255				24°C	0	4.45	48.2897	8.83255				24°C	0	4.45	48.2897	8.83255										19 SFrn_Res_Conf-StPt24_Ins10mm_IM.csv	0.0389673	17.7724
			5	0.529	1.69393	9.59924					5	0.529	1.94613	7.54028					5	0.529	1.50376	9.9305										19 SFrn_Res_Conf-StPt24_Ins15mm_IM.csv	1.62112e-14	27.5266
			10	0.281	0.0473273	19.9216					10	0.281	0.0389673	17.7724					10	0.281	0.182758	21.2959										19 SFrn_Res_Conf-StPt24_Ins20mm_IM.csv	2.59558e-14	35.649
			15	0.191	1.8538e-14	29.5041					15	0.191	1.62112e-14	27.5266					15	0.191	0.0933423	31.3923										19 SFrn_Res_Conf-StPt26_Ins5mm_IM.csv	1.94597	0.485534
			20	0.145	2.72836e-14	37.0994					20	0.145	2.59558e-14	35.649					20	0.145	0.0591876	38.3842										19 SFrn_Res_Conf-StPt26_Ins10mm_IM.csv	0.0378942	3.7296
		26°C	0	4.45	48.2465	2.12562				26°C	0	4.45	48.2465	2.12562				26°C	0	4.45	48.2465	2.12562										19 SFrn_Res_Conf-StPt26_Ins15mm_IM.csv	1.22127e-15	8.8939
			5	0.529	1.69192	1.12302					5	0.529	1.94597	0.485534					5	0.529	1.50142	1.52222										19 SFrn_Res_Conf-StPt26_Ins20mm_IM.csv	2.61987e-15	14.691
			10	0.281	0.0472667	4.90254					10	0.281	0.0378942	3.7296					10	0.281	0.173709	7.0413										19 SFrn_Res_Conf-StPt28_Ins5mm_IM.csv	1.94597	8.16082e-14
			15	0.191	1.3003e-15	10.5986					15	0.191	1.22127e-15	8.8939					15	0.191	0.0779355	14.2013										19 SFrn_Res_Conf-StPt28_Ins10mm_IM.csv	0.0378789	0.125594
			20	0.145	2.50306e-15	16.4612					20	0.145	2.61987e-15	14.691					20	0.145	0.0455063	20.9443										19 SFrn_Res_Conf-StPt28_Ins15mm_IM.csv	6.07292e-18	1.04
		28°C	0	4.45	48.2417	0.229898				28°C	0	4.45	48.2417	0.229898				28°C	0	4.45	48.2417	0.229898										19 SFrn_Res_Conf-StPt28_Ins20mm_IM.csv	2.32751e-16	2.78838
			5	0.529	1.69192	0.00425877					5	0.529	1.94597	8.16082e-14					5	0.529	1.50137	0.022691										19 SFrn_Res_Conf-StPt30_Ins5mm_IM.csv	1.94597	8.16082e-14
			10	0.281	0.0472667	0.350152					10	0.281	0.0378789	0.125594					10	0.281	0.172866	1.27775										19 SFrn_Res_Conf-StPt30_Ins10mm_IM.csv	0.0378789	1.51096e-15
			15	0.191	2.68213e-17	1.63194					15	0.191	6.07292e-18	1.04					15	0.191	0.0741551	4.35812										19 SFrn_Res_Conf-StPt30_Ins15mm_IM.csv	0	0
			20	0.145	2.87502e-16	3.81496					20	0.145	2.32751e-16	2.78838					20	0.145	0.0391008	8.36215										19 SFrn_Res_Conf-StPt30_Ins20mm_IM.csv	0	0.0509211
		30°C	0	4.45	48.2411	0.011044				30°C	0	4.45	48.2411	0.011044				30°C	0	4.45	48.2411	0.011044									IMI	19 SFrn_Res_Conf-StPt22_Ins5mm_IMI.csv	1.53936	29.4589
			5	0.529	1.69192	7.0202e-14					5	0.529	1.94597	8.16082e-14					5	0.529	1.50137	5.82971e-14										19 SFrn_Res_Conf-StPt22_Ins10mm_IMI.csv	0.226825	43.2599
			10	0.281	0.0472667	1.84642e-15					10	0.281	0.0378789	1.51096e-15					10	0.281	0.172865	0.0544878										19 SFrn_Res_Conf-StPt22_Ins15mm_IMI.csv	0.123682	52.2654
			15	0.191	0	0.0320008					15	0.191	0	0					15	0.191	0.0739147	0.745934										19 SFrn_Res_Conf-StPt22_Ins20mm_IMI.csv	0.0867872	57.6749
			20	0.145	0	0.223745					20	0.145	0	0.0509211					20	0.145	0.0380585	2.18135										19 SFrn_Res_Conf-StPt24_Ins5mm_IMI.csv	1.50376	9.9305
																																19 SFrn_Res_Conf-StPt24_Ins10mm_IMI.csv	0.182758	21.2959
																																19 SFrn_Res_Conf-StPt24_Ins15mm_IMI.csv	0.0933423	31.3923
																																19 SFrn_Res_Conf-StPt24_Ins20mm_IMI.csv	0.0591876	38.3842
CITY	CASE NUMBER	Setpoint	Insulation thickness	U-value (W/m².k)	Heating Load	Cooling Load (kWh/m².yr)		CITY	CASE NUMBER	Setpoint	Insulation thickness	U-value (W/m².k)	Heating Load	Cooling Load (kWh/m².yr)		CITY	CASE NUMBER	Setpoint	Insulation thickness	U-value (W/m².k)	Heating Load	Cooling Load (kWh/m².yr)										19 SFrn_Res_Conf-StPt26_Ins5mm_IMI.csv	1.50142	1.52222
out I-M-I-M		22°C	0	4.45	48.621	25.472		out M-I		22°C	0	4.45	48.621	25.472		out M-I-M-I		22°C	0	4.45	48.621	25.472										19 SFrn_Res_Conf-StPt26_Ins10mm_IMI.csv	0.173709	7.0413
			5	0.529	2.10306	28.1795					5	0.529	1.70688	35.3232					5	0.529	1.33374	31.8484										19 SFrn_Res_Conf-StPt26_Ins15mm_IMI.csv	0.0779355	14.2013
			10	0.281	0.0703056	41.4339					10	0.281	0.363281	48.6599					10	0.281	0.230705	45.2278										19 SFrn_Res_Conf-StPt26_Ins20mm_IMI.csv	0.0455063	20.9443
			15	0.191	0.0122835	51.8067					15	0.191	0.205901	56.3811					15	0.191	0.123074	53.648										19 SFrn_Res_Conf-StPt28_Ins5mm_IMI.csv	1.50137	0.022691
			20	0.145	0.00290762	58.215					20	0.145	0.135571	60.9427					20	0.145	0.0854311	58.8094										19 SFrn_Res_Conf-StPt28_Ins10mm_IMI.csv	0.172866	1.27775
		24°C	0	4.45	48.2897	8.83255				24°C	0	4.45	48.2897	8.83255				24°C	0	4.45	48.2897	8.83255										19 SFrn_Res_Conf-StPt28_Ins15mm_IMI.csv	0.0741551	4.35812
			5	0.529	2.07423	8.15532					5	0.529	1.69533	15.5062					5	0.529	1.30537	11.8276										19 SFrn_Res_Conf-StPt28_Ins20mm_IMI.csv	0.0391008	8.36215
			10	0.281	0.0559676	18.1302					10	0.281	0.350748	27.1742					10	0.281	0.187916	23.0067										19 SFrn_Res_Conf-StPt30_Ins5mm_IMI.csv	1.50137	5.82971e-14
			15	0.191	1.56979e-14	27.6765					15	0.191	0.191926	36.0337					15	0.191	0.0942234	32.7584										19 SFrn_Res_Conf-StPt30_Ins10mm_IMI.csv	0.172865	0.0544878
			20	0.145	2.47663e-14	35.6328					20	0.145	0.119264	41.7366					20	0.145	0.0600461	39.3582										19 SFrn_Res_Conf-StPt30_Ins15mm_IMI.csv	0.0739147	0.745934
		26°C	0	4.45	48.2465	2.12562				26°C	0	4.45	48.2465	2.12562				26°C	0	4.45	48.2465	2.12562										19 SFrn_Res_Conf-StPt30_Ins20mm_IMI.csv	0.0380585	2.18135
			5	0.529	2.0735	0.689687					5	0.529	1.69416	4.7731					5	0.529	1.30362	2.41935									IMIM	19 SFrn_Res_Conf-StPt22_Ins5mm_IMIM.csv	2.10306	28.1795
			10	0.281	0.0556552	4.0326					10	0.281	0.348139	11.5925					10	0.281	0.178546	8.22352										19 SFrn_Res_Conf-StPt22_Ins10mm_IMIM.csv	0.0703056	41.4339
			15	0.191	1.29699e-15	9.22613					15	0.191	0.185681	18.9702					15	0.191	0.0804154	15.3928										19 SFrn_Res_Conf-StPt22_Ins15mm_IMIM.csv	0.0122835	51.8067
			20	0.145	2.48398e-15	15.0575					20	0.145	0.110197	24.6639					20	0.145	0.046335	21.8995										19 SFrn_Res_Conf-StPt22_Ins20mm_IMIM.csv	0.00290762	58.215
		28°C	0	4.45	48.2417	0.229898				28°C	0	4.45	48.2417	0.229898				28°C	0	4.45	48.2417	0.229898										19 SFrn_Res_Conf-StPt24_Ins5mm_IMIM.csv	2.07423	8.15532
			5	0.529	2.0735	8.71866e-14					5	0.529	1.69401	1.08859					5	0.529	1.30352	0.100939										19 SFrn_Res_Conf-StPt24_Ins10mm_IMIM.csv	0.0559676	18.1302
			10	0.281	0.0556546	0.210082					10	0.281	0.347802	3.69919					10	0.281	0.177396	1.72891										19 SFrn_Res_Conf-StPt24_Ins15mm_IMIM.csv	1.56979e-14	27.6765
			15	0.191	6.04866e-18	1.23642					15	0.191	0.184187	7.66318					15	0.191	0.0774217	5.02299										19 SFrn_Res_Conf-StPt24_Ins20mm_IMIM.csv	2.47663e-14	35.6328
			20	0.145	2.3044e-16	3.09414					20	0.145	0.107142	11.8176					20	0.145	0.04043	9.09744										19 SFrn_Res_Conf-StPt26_Ins5mm_IMIM.csv	2.0735	0.689687
		30°C	0	4.45	48.2411	0.011044				30°C	0	4.45	48.2411	0.011044				30°C	0	4.45	48.2411	0.011044										19 SFrn_Res_Conf-StPt26_Ins10mm_IMIM.csv	0.0556552	4.0326
			5	0.529	2.0735	8.71866e-14					5	0.529	1.69395	0.184441					5	0.529	1.30351	4.92625e-14										19 SFrn_Res_Conf-StPt26_Ins15mm_IMIM.csv	1.29699e-15	9.22613
			10	0.281	0.0556546	2.18337e-15					10	0.281	0.347778	0.815754					10	0.281	0.177372	0.114708										19 SFrn_Res_Conf-StPt26_Ins20mm_IMIM.csv	2.48398e-15	15.0575
			15	0.191	0	0.00384599					15	0.191	0.184006	2.36893					15	0.191	0.0771665	0.944147										19 SFrn_Res_Conf-StPt28_Ins5mm_IMIM.csv	2.0735	8.71866e-14
			20	0.145	0	0.118857					20	0.145	0.106618	4.37281					20	0.145	0.0393333	2.5243										19 SFrn_Res_Conf-StPt28_Ins10mm_IMIM.csv	0.0556546	0.210082
																																19 SFrn_Res_Conf-StPt28_Ins15mm_IMIM.csv	6.04866e-18	1.23642
																																19 SFrn_Res_Conf-StPt28_Ins20mm_IMIM.csv	2.3044e-16	3.09414
																																19 SFrn_Res_Conf-StPt30_Ins5mm_IMIM.csv	2.0735	8.71866e-14
																																19 SFrn_Res_Conf-StPt30_Ins10mm_IMIM.csv	0.0556546	2.18337e-15
																																19 SFrn_Res_Conf-StPt30_Ins15mm_IMIM.csv	0	0.00384599
																																19 SFrn_Res_Conf-StPt30_Ins20mm_IMIM.csv	0	0.118857
																															MI	19 SFrn_Res_Conf-StPt22_Ins5mm_MI.csv	1.70688	35.3232
																																19 SFrn_Res_Conf-StPt22_Ins10mm_MI.csv	0.363281	48.6599
																																19 SFrn_Res_Conf-StPt22_Ins15mm_MI.csv	0.205901	56.3811
																																19 SFrn_Res_Conf-StPt22_Ins20mm_MI.csv	0.135571	60.9427
																																19 SFrn_Res_Conf-StPt24_Ins5mm_MI.csv	1.69533	15.5062
																																19 SFrn_Res_Conf-StPt24_Ins10mm_MI.csv	0.350748	27.1742
																																19 SFrn_Res_Conf-StPt24_Ins15mm_MI.csv	0.191926	36.0337
																																19 SFrn_Res_Conf-StPt24_Ins20mm_MI.csv	0.119264	41.7366
																																19 SFrn_Res_Conf-StPt26_Ins5mm_MI.csv	1.69416	4.7731
																																19 SFrn_Res_Conf-StPt26_Ins10mm_MI.csv	0.348139	11.5925
																																19 SFrn_Res_Conf-StPt26_Ins15mm_MI.csv	0.185681	18.9702
																																19 SFrn_Res_Conf-StPt26_Ins20mm_MI.csv	0.110197	24.6639
																																19 SFrn_Res_Conf-StPt28_Ins5mm_MI.csv	1.69401	1.08859
																																19 SFrn_Res_Conf-StPt28_Ins10mm_MI.csv	0.347802	3.69919
																																19 SFrn_Res_Conf-StPt28_Ins15mm_MI.csv	0.184187	7.66318
																																19 SFrn_Res_Conf-StPt28_Ins20mm_MI.csv	0.107142	11.8176
																																19 SFrn_Res_Conf-StPt30_Ins5mm_MI.csv	1.69395	0.184441
																																19 SFrn_Res_Conf-StPt30_Ins10mm_MI.csv	0.347778	0.815754
																																19 SFrn_Res_Conf-StPt30_Ins15mm_MI.csv	0.184006	2.36893
																																19 SFrn_Res_Conf-StPt30_Ins20mm_MI.csv	0.106618	4.37281
																															MIMI	19 SFrn_Res_Conf-StPt22_Ins5mm_MIMI.csv	1.33374	31.8484
																																19 SFrn_Res_Conf-StPt22_Ins10mm_MIMI.csv	0.230705	45.2278
																																19 SFrn_Res_Conf-StPt22_Ins15mm_MIMI.csv	0.123074	53.648
																																19 SFrn_Res_Conf-StPt22_Ins20mm_MIMI.csv	0.0854311	58.8094
																																19 SFrn_Res_Conf-StPt24_Ins5mm_MIMI.csv	1.30537	11.8276
																																19 SFrn_Res_Conf-StPt24_Ins10mm_MIMI.csv	0.187916	23.0067
																																19 SFrn_Res_Conf-StPt24_Ins15mm_MIMI.csv	0.0942234	32.7584
																																19 SFrn_Res_Conf-StPt24_Ins20mm_MIMI.csv	0.0600461	39.3582
																																19 SFrn_Res_Conf-StPt26_Ins5mm_MIMI.csv	1.30362	2.41935
																																19 SFrn_Res_Conf-StPt26_Ins10mm_MIMI.csv	0.178546	8.22352
																																19 SFrn_Res_Conf-StPt26_Ins15mm_MIMI.csv	0.0804154	15.3928
																																19 SFrn_Res_Conf-StPt26_Ins20mm_MIMI.csv	0.046335	21.8995
																																19 SFrn_Res_Conf-StPt28_Ins5mm_MIMI.csv	1.30352	0.100939
																																19 SFrn_Res_Conf-StPt28_Ins10mm_MIMI.csv	0.177396	1.72891
																																19 SFrn_Res_Conf-StPt28_Ins15mm_MIMI.csv	0.0774217	5.02299
																																19 SFrn_Res_Conf-StPt28_Ins20mm_MIMI.csv	0.04043	9.09744
																																19 SFrn_Res_Conf-StPt30_Ins5mm_MIMI.csv	1.30351	4.92625e-14
																																19 SFrn_Res_Conf-StPt30_Ins10mm_MIMI.csv	0.177372	0.114708
																																19 SFrn_Res_Conf-StPt30_Ins15mm_MIMI.csv	0.0771665	0.944147
																																19 SFrn_Res_Conf-StPt30_Ins20mm_MIMI.csv	0.0393333	2.5243

## Sheet: M_I_M
19 SFrn_ResWLoad										point of thermal inflexion for various insulation thickneses
	CITY	CASE NUMBER	Setpoint	Insulation thickness	U-value (W/m².k)	Heating Load	Cooling Load (kWh/m².yr)			insulation Thickness	corrosponding Setpoint	0 mm Energy	0mm-(X)mm	(E) saving %			19 SFrn_ResWLoad	DFLT- MIM							M01 - 100mm brick	Insulation Board
	DFLT- MIM	TCSN-22-0	22°C	0	4.45	48.621	25.472			05cm	22	25.472	-4.92758	-0.193451			05 cm	29.7129	#REF!					thick(m)	0.2	0.1
		TCSN-22-5		5	0.529	1.72795	30.3996				24	8.83255	-0.766683	-0.086802			10 cm	-28.3737	0					cond (W/m.K)	0.89	0.03
		TCSN-22-10		10	0.281	0.0685148	43.812				26	2.12562	1.0026	0.471672			15 cm	-29.4312	0					R-value	0.224719	3.33333
		TCSN-22-15		15	0.191	0.011131	53.6086				28	0.229898	0.22564	0.981475			20 cm	-29.6467	0
		TCSN-22-20		20	0.145	0.00258043	59.6147				30	0.011044	0.011044	1										ƩR-value	3.55805
		TCSN-24-0	24°C	0	4.45	48.2897	8.83255			10cm	22	25.472	-18.3399	-0.720004										U-value	0.281053
		TCSN-24-5		5	0.529	1.69393	9.59924				24	8.83255	-11.0891	-1.25548
		TCSN-24-10		10	0.281	0.0473273	19.9216				26	2.12562	-2.77692	-1.3064
		TCSN-24-15		15	0.191	1.8538e-14	29.5041				28	0.229898	-0.120254	-0.523075
		TCSN-24-20		20	0.145	2.72836e-14	37.0994				30	0.011044	0.011044	1
		TCSN-26-0	26°C	0	4.45	48.2465	2.12562			15cm	22	25.472	-28.1366	-1.10461
		TCSN-26-5		5	0.529	1.69192	1.12302				24	8.83255	-20.6715	-2.34038
		TCSN-26-10		10	0.281	0.0472667	4.90254				26	2.12562	-8.47294	-3.9861
		TCSN-26-15		15	0.191	1.3003e-15	10.5986				28	0.229898	-1.40205	-6.09855
		TCSN-26-20		20	0.145	2.50306e-15	16.4612				30	0.011044	-0.0209568	-1.89757
		TCSN-28-0	28°C	0	4.45	48.2417	0.229898			20cm	22	25.472	-34.1427	-1.3404
		TCSN-28-5		5	0.529	1.69192	0.00425877				24	8.83255	-28.2669	-3.20031
		TCSN-28-10		10	0.281	0.0472667	0.350152				26	2.12562	-14.3356	-6.74419
		TCSN-28-15		15	0.191	2.68213e-17	1.63194				28	0.229898	-3.58506	-15.5941
		TCSN-28-20		20	0.145	2.87502e-16	3.81496				30	0.011044	-0.212701	-19.2594
		TCSN-30-0	30°C	0	4.45	48.2411	0.011044
		TCSN-30-5		5	0.529	1.69192	7.0202e-14				max		1.0026	1
		TCSN-30-10		10	0.281	0.0472667	1.84642e-15				min		-34.1427	-19.2594
		TCSN-30-15		15	0.191	0	0.0320008						for PTI
		TCSN-30-20		20	0.145	0	0.223745
					max	48.621	59.6147
					Min	0	1.84642e-15
							For Load
								IV	29.7129
									24.9921													-28.3737	VII
								VII	-29.4312
																						-29.6467	VII

## Sheet: I_M
										point of thermal inflexion for various insulation thickneses
	CITY	CASE NUMBER	Setpoint	Insulation thickness	U-value (W/m².k)	Heating Load	Cooling Load (kWh/m².yr)			insulation Thickness	corrosponding Setpoint	0 mm Energy	0mm-(X)mm	(E) saving %			19 SFrn_ResWLoad	IM							M01 - 100mm brick	Insulation Board
	IM	TCSN-22-0	22°C	0	4.45	48.621	25.472			05cm	22	25.472	-1.95991	-0.0769437			05 cm	29.5522	#REF!					thick(m)	0.2	0.1
		TCSN-22-5		5	0.529	2.00042	27.4319				24	8.83255	1.29227	0.146308			10 cm	-27.6969	0					cond (W/m.K)	0.89	0.03
		TCSN-22-10		10	0.281	0.0581118	41.3413				26	2.12562	1.64009	0.77158			15 cm	-29.2076	0					R-value	0.224719	3.33333
		TCSN-22-15		15	0.191	0.00931967	51.8595				28	0.229898	0.229898	1			20 cm	-29.5162	0
		TCSN-22-20		20	0.145	0.00136379	58.2414				30	0.011044	0.011044	1										ƩR-value	3.55805
		TCSN-24-0	24°C	0	4.45	48.2897	8.83255			10cm	22	25.472	-15.8693	-0.623011										U-value	0.281053
		TCSN-24-5		5	0.529	1.94613	7.54028				24	8.83255	-8.93988	-1.01215
		TCSN-24-10		10	0.281	0.0389673	17.7724				26	2.12562	-1.60398	-0.754595
		TCSN-24-15		15	0.191	1.62112e-14	27.5266				28	0.229898	0.104305	0.453699
		TCSN-24-20		20	0.145	2.59558e-14	35.649				30	0.011044	0.011044	1
		TCSN-26-0	26°C	0	4.45	48.2465	2.12562			15cm	22	25.472	-26.3875	-1.03594
		TCSN-26-5		5	0.529	1.94597	0.485534				24	8.83255	-18.6941	-2.1165
		TCSN-26-10		10	0.281	0.0378942	3.7296				26	2.12562	-6.76828	-3.18414
		TCSN-26-15		15	0.191	1.22127e-15	8.8939				28	0.229898	-0.810103	-3.52374
		TCSN-26-20		20	0.145	2.61987e-15	14.691				30	0.011044	0.011044	1
		TCSN-28-0	28°C	0	4.45	48.2417	0.229898			20cm	22	25.472	-32.7694	-1.28649
		TCSN-28-5		5	0.529	1.94597	8.16082e-14				24	8.83255	-26.8165	-3.0361
		TCSN-28-10		10	0.281	0.0378789	0.125594				26	2.12562	-12.5654	-5.9114
		TCSN-28-15		15	0.191	6.07292e-18	1.04				28	0.229898	-2.55848	-11.1287
		TCSN-28-20		20	0.145	2.32751e-16	2.78838				30	0.011044	-0.0398771	-3.61074
		TCSN-30-0	30°C	0	4.45	48.2411	0.011044
		TCSN-30-5		5	0.529	1.94597	8.16082e-14				max		1.64009	1
		TCSN-30-10		10	0.281	0.0378789	1.51096e-15				min		-32.7694	-11.1287
		TCSN-30-15		15	0.191	0	0						for PTI
		TCSN-30-20		20	0.145	0	0.0509211
					max	48.621	58.2414
					Min	0	0
							For Load
								IV	29.5522
									23.3602													-27.6969	VII
								VII	-29.2076
																						-29.5162	VII

## Sheet: I_M_I
										point of thermal inflexion for various insulation thickneses
	CITY	CASE NUMBER	Setpoint	Insulation thickness	U-value (W/m².k)	Heating Load	Cooling Load (kWh/m².yr)			insulation Thickness	corrosponding Setpoint	0 mm Energy	0mm-(X)mm	(E) saving %			19 SFrn_ResWLoad	IMI							M01 - 100mm brick	Insulation Board
	IMI	TCSN-22-0	22°C	0	4.45	48.621	25.472			05cm	22	25.472	-3.98687	-0.15652			05 cm	29.7891	#REF!					thick(m)	0.2	0.1
		TCSN-22-5		5	0.529	1.53936	29.4589				24	8.83255	-1.09795	-0.124307			10 cm	-29.4845	0					cond (W/m.K)	0.89	0.03
		TCSN-22-10		10	0.281	0.226825	43.2599				26	2.12562	0.603399	0.28387			15 cm	-29.913	0					R-value	0.224719	3.33333
		TCSN-22-15		15	0.191	0.123682	52.2654				28	0.229898	0.207207	0.9013			20 cm	-30.1875	0
		TCSN-22-20		20	0.145	0.0867872	57.6749				30	0.011044	0.011044	1										ƩR-value	3.55805
		TCSN-24-0	24°C	0	4.45	48.2897	8.83255			10cm	22	25.472	-17.7879	-0.698332										U-value	0.281053
		TCSN-24-5		5	0.529	1.50376	9.9305				24	8.83255	-12.4633	-1.41107
		TCSN-24-10		10	0.281	0.182758	21.2959				26	2.12562	-4.91568	-2.31259
		TCSN-24-15		15	0.191	0.0933423	31.3923				28	0.229898	-1.04785	-4.55788
		TCSN-24-20		20	0.145	0.0591876	38.3842				30	0.011044	-0.0434438	-3.93369
		TCSN-26-0	26°C	0	4.45	48.2465	2.12562			15cm	22	25.472	-26.7934	-1.05188
		TCSN-26-5		5	0.529	1.50142	1.52222				24	8.83255	-22.5597	-2.55416
		TCSN-26-10		10	0.281	0.173709	7.0413				26	2.12562	-12.0757	-5.68101
		TCSN-26-15		15	0.191	0.0779355	14.2013				28	0.229898	-4.12822	-17.9567
		TCSN-26-20		20	0.145	0.0455063	20.9443				30	0.011044	-0.73489	-66.5418
		TCSN-28-0	28°C	0	4.45	48.2417	0.229898			20cm	22	25.472	-32.2029	-1.26425
		TCSN-28-5		5	0.529	1.50137	0.022691				24	8.83255	-29.5516	-3.34576
		TCSN-28-10		10	0.281	0.172866	1.27775				26	2.12562	-18.8187	-8.85326
		TCSN-28-15		15	0.191	0.0741551	4.35812				28	0.229898	-8.13225	-35.3732
		TCSN-28-20		20	0.145	0.0391008	8.36215				30	0.011044	-2.17031	-196.514
		TCSN-30-0	30°C	0	4.45	48.2411	0.011044
		TCSN-30-5		5	0.529	1.50137	5.82971e-14				max		0.603399	1
		TCSN-30-10		10	0.281	0.172865	0.0544878				min		-32.2029	-196.514
		TCSN-30-15		15	0.191	0.0739147	0.745934						for PTI
		TCSN-30-20		20	0.145	0.0380585	2.18135
					max	48.621	57.6749
					Min	0.0380585	5.82971e-14
							For Load
								IV	29.7891
									25.3749													-29.4845	VII
								VII	-29.913
																						-30.1875	VII

## Sheet: I_M_I_M
										point of thermal inflexion for various insulation thickneses
	CITY	CASE NUMBER	Setpoint	Insulation thickness	U-value (W/m².k)	Heating Load	Cooling Load (kWh/m².yr)			insulation Thickness	corrosponding Setpoint	0 mm Energy	0mm-(X)mm	(E) saving %			19 SFrn_ResWLoad	IMIM							M01 - 100mm brick	Insulation Board
	IMIM	TCSN-22-0	22°C	0	4.45	48.621	25.472			05cm	22	25.472	-2.70748	-0.106292			05 cm	29.6048	#REF!					thick(m)	0.2	0.1
		TCSN-22-5		5	0.529	2.10306	28.1795				24	8.83255	0.677231	0.0766745			10 cm	-27.9639	0					cond (W/m.K)	0.89	0.03
		TCSN-22-10		10	0.281	0.0703056	41.4339				26	2.12562	1.43593	0.675536			15 cm	-29.2784	0					R-value	0.224719	3.33333
		TCSN-22-15		15	0.191	0.0122835	51.8067				28	0.229898	0.229898	1			20 cm	-29.5877	0
		TCSN-22-20		20	0.145	0.00290762	58.215				30	0.011044	0.011044	1										ƩR-value	3.55805
		TCSN-24-0	24°C	0	4.45	48.2897	8.83255			10cm	22	25.472	-15.9619	-0.626644										U-value	0.281053
		TCSN-24-5		5	0.529	2.07423	8.15532				24	8.83255	-9.29763	-1.05265
		TCSN-24-10		10	0.281	0.0559676	18.1302				26	2.12562	-1.90698	-0.897138
		TCSN-24-15		15	0.191	1.56979e-14	27.6765				28	0.229898	0.0198165	0.0861966
		TCSN-24-20		20	0.145	2.47663e-14	35.6328				30	0.011044	0.011044	1
		TCSN-26-0	26°C	0	4.45	48.2465	2.12562			15cm	22	25.472	-26.3346	-1.03387
		TCSN-26-5		5	0.529	2.0735	0.689687				24	8.83255	-18.844	-2.13347
		TCSN-26-10		10	0.281	0.0556552	4.0326				26	2.12562	-7.10051	-3.34044
		TCSN-26-15		15	0.191	1.29699e-15	9.22613				28	0.229898	-1.00652	-4.3781
		TCSN-26-20		20	0.145	2.48398e-15	15.0575				30	0.011044	0.00719803	0.651758
		TCSN-28-0	28°C	0	4.45	48.2417	0.229898			20cm	22	25.472	-32.743	-1.28545
		TCSN-28-5		5	0.529	2.0735	8.71866e-14				24	8.83255	-26.8002	-3.03426
		TCSN-28-10		10	0.281	0.0556546	0.210082				26	2.12562	-12.9318	-6.08379
		TCSN-28-15		15	0.191	6.04866e-18	1.23642				28	0.229898	-2.86425	-12.4587
		TCSN-28-20		20	0.145	2.3044e-16	3.09414				30	0.011044	-0.107813	-9.76209
		TCSN-30-0	30°C	0	4.45	48.2411	0.011044
		TCSN-30-5		5	0.529	2.0735	8.71866e-14				max		1.43593	1
		TCSN-30-10		10	0.281	0.0556546	2.18337e-15				min		-32.743	-12.4587
		TCSN-30-15		15	0.191	0	0.00384599						for PTI
		TCSN-30-20		20	0.145	0	0.118857
					max	48.621	58.215
					Min	0	2.18337e-15
							For Load
								IV	29.6048
									23.9129													-27.9639	VII
								VII	-29.2784
																						-29.5877	VII

## Sheet: M_I
										point of thermal inflexion for various insulation thickneses
	CITY	CASE NUMBER	Setpoint	Insulation thickness	U-value (W/m².k)	Heating Load	Cooling Load (kWh/m².yr)			insulation Thickness	corrosponding Setpoint	0 mm Energy	0mm-(X)mm	(E) saving %			19 SFrn_ResWLoad	MI							M01 - 100mm brick	Insulation Board
	MI	TCSN-22-0	22°C	0	4.45	48.621	25.472			05cm	22	25.472	-9.85122	-0.386747			05 cm	-30.398	0					thick(m)	0.2	0.1
		TCSN-22-5		5	0.529	1.70688	35.3232				24	8.83255	-6.6736	-0.755569			10 cm	-30.0847	0					cond (W/m.K)	0.89	0.03
		TCSN-22-10		10	0.281	0.363281	48.6599				26	2.12562	-2.64748	-1.24551			15 cm	-30.3123	0					R-value	0.224719	3.33333
		TCSN-22-15		15	0.191	0.205901	56.3811				28	0.229898	-0.858692	-3.73509			20 cm	-30.5783	0
		TCSN-22-20		20	0.145	0.135571	60.9427				30	0.011044	-0.173397	-15.7005										ƩR-value	3.55805
		TCSN-24-0	24°C	0	4.45	48.2897	8.83255			10cm	22	25.472	-23.1879	-0.910328										U-value	0.281053
		TCSN-24-5		5	0.529	1.69533	15.5062				24	8.83255	-18.3417	-2.0766
		TCSN-24-10		10	0.281	0.350748	27.1742				26	2.12562	-9.46691	-4.45372
		TCSN-24-15		15	0.191	0.191926	36.0337				28	0.229898	-3.46929	-15.0906
		TCSN-24-20		20	0.145	0.119264	41.7366				30	0.011044	-0.80471	-72.8638
		TCSN-26-0	26°C	0	4.45	48.2465	2.12562			15cm	22	25.472	-30.9091	-1.21345
		TCSN-26-5		5	0.529	1.69416	4.7731				24	8.83255	-27.2012	-3.07965
		TCSN-26-10		10	0.281	0.348139	11.5925				26	2.12562	-16.8446	-7.92456
		TCSN-26-15		15	0.191	0.185681	18.9702				28	0.229898	-7.43328	-32.3329
		TCSN-26-20		20	0.145	0.110197	24.6639				30	0.011044	-2.35789	-213.499
		TCSN-28-0	28°C	0	4.45	48.2417	0.229898			20cm	22	25.472	-35.4707	-1.39254
		TCSN-28-5		5	0.529	1.69401	1.08859				24	8.83255	-32.9041	-3.72532
		TCSN-28-10		10	0.281	0.347802	3.69919				26	2.12562	-22.5383	-10.6032
		TCSN-28-15		15	0.191	0.184187	7.66318				28	0.229898	-11.5877	-50.4034
		TCSN-28-20		20	0.145	0.107142	11.8176				30	0.011044	-4.36177	-394.944
		TCSN-30-0	30°C	0	4.45	48.2411	0.011044
		TCSN-30-5		5	0.529	1.69395	0.184441				max		-0.173397	-0.386747
		TCSN-30-10		10	0.281	0.347778	0.815754				min		-35.4707	-394.944
		TCSN-30-15		15	0.191	0.184006	2.36893						for PTI
		TCSN-30-20		20	0.145	0.106618	4.37281
					max	48.621	60.9427
					Min	0.106618	0.011044
							For Load
								VII	-30.398
																						-30.0847	VII
								VII	-30.3123
																						-30.5783	VII

## Sheet: M_I_M_I
										point of thermal inflexion for various insulation thickneses
	CITY	CASE NUMBER	Setpoint	Insulation thickness	U-value (W/m².k)	Heating Load	Cooling Load (kWh/m².yr)			insulation Thickness	corrosponding Setpoint	0 mm Energy	0mm-(X)mm	(E) saving %			19 SFrn_ResWLoad	MIMI							M01 - 100mm brick	Insulation Board
	MIMI	TCSN-22-0	22°C	0	4.45	48.621	25.472			05cm	22	25.472	-6.37642	-0.250331			05 cm	29.8315	#REF!					thick(m)	0.2	0.1
		TCSN-22-5		5	0.529	1.33374	31.8484				24	8.83255	-2.99507	-0.339094			10 cm	-29.6245	0					cond (W/m.K)	0.89	0.03
		TCSN-22-10		10	0.281	0.230705	45.2278				26	2.12562	-0.293727	-0.138184			15 cm	-29.9632	0					R-value	0.224719	3.33333
		TCSN-22-15		15	0.191	0.123074	53.648				28	0.229898	0.128959	0.560939			20 cm	-30.2461	0
		TCSN-22-20		20	0.145	0.0854311	58.8094				30	0.011044	0.011044	1										ƩR-value	3.55805
		TCSN-24-0	24°C	0	4.45	48.2897	8.83255			10cm	22	25.472	-19.7558	-0.775587										U-value	0.281053
		TCSN-24-5		5	0.529	1.30537	11.8276				24	8.83255	-14.1741	-1.60476
		TCSN-24-10		10	0.281	0.187916	23.0067				26	2.12562	-6.0979	-2.86876
		TCSN-24-15		15	0.191	0.0942234	32.7584				28	0.229898	-1.49901	-6.52032
		TCSN-24-20		20	0.145	0.0600461	39.3582				30	0.011044	-0.103664	-9.38642
		TCSN-26-0	26°C	0	4.45	48.2465	2.12562			15cm	22	25.472	-28.176	-1.10615
		TCSN-26-5		5	0.529	1.30362	2.41935				24	8.83255	-23.9259	-2.70883
		TCSN-26-10		10	0.281	0.178546	8.22352				26	2.12562	-13.2672	-6.24155
		TCSN-26-15		15	0.191	0.0804154	15.3928				28	0.229898	-4.7931	-20.8488
		TCSN-26-20		20	0.145	0.046335	21.8995				30	0.011044	-0.933103	-84.4894
		TCSN-28-0	28°C	0	4.45	48.2417	0.229898			20cm	22	25.472	-33.3374	-1.30879
		TCSN-28-5		5	0.529	1.30352	0.100939				24	8.83255	-30.5256	-3.45603
		TCSN-28-10		10	0.281	0.177396	1.72891				26	2.12562	-19.7739	-9.30263
		TCSN-28-15		15	0.191	0.0774217	5.02299				28	0.229898	-8.86755	-38.5716
		TCSN-28-20		20	0.145	0.04043	9.09744				30	0.011044	-2.51325	-227.567
		TCSN-30-0	30°C	0	4.45	48.2411	0.011044
		TCSN-30-5		5	0.529	1.30351	4.92625e-14				max		0.128959	1
		TCSN-30-10		10	0.281	0.177372	0.114708				min		-33.3374	-227.567
		TCSN-30-15		15	0.191	0.0771665	0.944147						for PTI
		TCSN-30-20		20	0.145	0.0393333	2.5243
					max	48.621	58.8094
					Min	0.0393333	4.92625e-14
							For Load
								IV	29.8315
									26.9548													-29.6245	VII
								VII	-29.9632
																						-30.2461	VII

## Sheet: SUMMARY OF PTI
	PTI for all configiration at different insualtion thicknesse							the A case [Tm~Ins~Tm] as arefrence
	Base M-I-M	I-M	I-M-I	I-M-I-M	M-I	M-I-M-I			Base M-I-M	I-M	I-M-I	I-M-I-M	M-I	M-I-M-I
5cm	29.7129	29.5522	29.7891	29.6048	-30.398	29.8315		5cm	0	-0.16065	0.0761649	-0.108054	-60.1109	0.118648
10cm	-28.3737	-27.6969	-29.4845	-27.9639	-30.0847	-29.6245		10cm	0	0.676784	-1.11085	0.409816	-1.71101	-1.25085
15cm	-29.4312	-29.2076	-29.913	-29.2784	-30.3123	-29.9632		15cm	0	0.223598	-0.481861	0.152732	-0.881119	-0.532043
20cm	-29.6467	-29.5162	-30.1875	-29.5877	-30.5783	-30.2461		20cm	0	0.130508	-0.540795	0.0590367	-0.931589	-0.599454
