# Supplementary material for: Data on anti-insulation detection via Point of Thermal Inflexion (PTI) in 1248 cases; 13 climates, four occupancy profiles, six wall configurations and four insulation levels
Source: Data Brief. 2017 Apr 15;12:333–5. doi: 10.1016/j.dib.2017.04.016 (PMC5412003; doi:10.1016/j.dib.2017.04.016)
Supplement: Supplementary file 3 — Supplementary material [file mmc3.zip › all 52 cases/28 SFrn_OfcConL.xlsx]

## Sheet: 21 SFrn_OfMod CONF DATA
CITY	CASE NUMBER	Setpoint	Insulation thickness	U-value (W/m².k)	Heating Load	Cooling Load (kWh/m².yr)		CITY	CASE NUMBER	Setpoint	Insulation thickness	U-value (W/m².k)	Heating Load	Cooling Load (kWh/m².yr)		CITY	CASE NUMBER	Setpoint	Insulation thickness	U-value (W/m².k)	Heating Load	Cooling Load (kWh/m².yr)										filename	heating(PXInsu)	cooling(PXInsu)
Dflt - MIM		22°C	0	4.45	27.6558	8.99936		out I-M		22°C	0	4.45	27.6558	8.99936		out I-M-I		22°C	0	4.45	27.6558	8.99936									IM	21 SFrn_OfMd_Conf-StPt22_Ins5mm_IM.csv	3.83809	12.738
			5	0.529	3.55123	13.2499					5	0.529	3.83809	12.738					5	0.529	1.44374	14.9548										21 SFrn_OfMd_Conf-StPt22_Ins10mm_IM.csv	0.289266	19.4448
			10	0.281	0.342673	20.4178					10	0.281	0.289266	19.4448					10	0.281	0.248283	22.2276										21 SFrn_OfMd_Conf-StPt22_Ins15mm_IM.csv	0.0199681	24.5897
			15	0.191	0.0284501	25.6259					15	0.191	0.0199681	24.5897					15	0.191	0.0935571	27.0629										21 SFrn_OfMd_Conf-StPt22_Ins20mm_IM.csv	0.000932854	28.9871
			20	0.145	0.00132111	29.9105					20	0.145	0.000932854	28.9871					20	0.145	0.0426816	30.0848										21 SFrn_OfMd_Conf-StPt24_Ins5mm_IM.csv	3.83274	2.81596
		24°C	0	4.45	27.6089	2.68256				24°C	0	4.45	27.6089	2.68256				24°C	0	4.45	27.6089	2.68256										21 SFrn_OfMd_Conf-StPt24_Ins10mm_IM.csv	0.28104	6.46996
			5	0.529	3.54455	3.17464					5	0.529	3.83274	2.81596					5	0.529	1.43761	5.03347										21 SFrn_OfMd_Conf-StPt24_Ins15mm_IM.csv	0.015871	10.3956
			10	0.281	0.331145	7.10205					10	0.281	0.28104	6.46996					10	0.281	0.232634	11.0009										21 SFrn_OfMd_Conf-StPt24_Ins20mm_IM.csv	9.26276e-15	13.8873
			15	0.191	0.0242234	11.336					15	0.191	0.015871	10.3956					15	0.191	0.0803133	15.9623										21 SFrn_OfMd_Conf-StPt26_Ins5mm_IM.csv	3.83273	0.101511
			20	0.145	0.000368594	14.8759					20	0.145	9.26276e-15	13.8873					20	0.145	0.0345485	19.4741										21 SFrn_OfMd_Conf-StPt26_Ins10mm_IM.csv	0.280932	0.73789
		26°C	0	4.45	27.603	0.54412				26°C	0	4.45	27.603	0.54412				26°C	0	4.45	27.603	0.54412										21 SFrn_OfMd_Conf-StPt26_Ins15mm_IM.csv	0.0155455	2.19104
			5	0.529	3.54445	0.239474					5	0.529	3.83273	0.101511					5	0.529	1.43737	0.930048										21 SFrn_OfMd_Conf-StPt26_Ins20mm_IM.csv	2.17961e-16	3.78028
			10	0.281	0.330362	1.06946					10	0.281	0.280932	0.73789					10	0.281	0.228498	3.65159										21 SFrn_OfMd_Conf-StPt28_Ins5mm_IM.csv	3.83273	1.62832e-13
			15	0.191	0.0241627	2.56962					15	0.191	0.0155455	2.19104					15	0.191	0.07454	6.96357										21 SFrn_OfMd_Conf-StPt28_Ins10mm_IM.csv	0.280931	1.07926e-14
			20	0.145	0.000336683	4.34223					20	0.145	2.17961e-16	3.78028					20	0.145	0.0301145	10.0241										21 SFrn_OfMd_Conf-StPt28_Ins15mm_IM.csv	0.0155362	0.0354971
		28°C	0	4.45	27.6027	0.0646252				28°C	0	4.45	27.6027	0.0646252				28°C	0	4.45	27.6027	0.0646252										21 SFrn_OfMd_Conf-StPt28_Ins20mm_IM.csv	0	0.206761
			5	0.529	3.54445	1.48596e-13					5	0.529	3.83273	1.62832e-13					5	0.529	1.43736	0.0417944										21 SFrn_OfMd_Conf-StPt30_Ins5mm_IM.csv	3.83273	1.62832e-13
			10	0.281	0.330362	0.0114243					10	0.281	0.280931	1.07926e-14					10	0.281	0.228131	0.778664										21 SFrn_OfMd_Conf-StPt30_Ins10mm_IM.csv	0.280931	1.07926e-14
			15	0.191	0.0241626	0.155563					15	0.191	0.0155362	0.0354971					15	0.191	0.0730838	2.22058										21 SFrn_OfMd_Conf-StPt30_Ins15mm_IM.csv	0.0155362	6.20424e-16
			20	0.145	0.000333367	0.434431					20	0.145	0	0.206761					20	0.145	0.0285011	3.87295										21 SFrn_OfMd_Conf-StPt30_Ins20mm_IM.csv	0	0
		30°C	0	4.45	27.6027	1.0137e-12				30°C	0	4.45	27.6027	1.0137e-12				30°C	0	4.45	27.6027	1.0137e-12									IMI	21 SFrn_OfMd_Conf-StPt22_Ins5mm_IMI.csv	1.44374	14.9548
			5	0.529	3.54445	1.48596e-13					5	0.529	3.83273	1.62832e-13					5	0.529	1.43736	5.63174e-14										21 SFrn_OfMd_Conf-StPt22_Ins10mm_IMI.csv	0.248283	22.2276
			10	0.281	0.330362	1.26555e-14					10	0.281	0.280931	1.07926e-14					10	0.281	0.228126	0.0354527										21 SFrn_OfMd_Conf-StPt22_Ins15mm_IMI.csv	0.0935571	27.0629
			15	0.191	0.0241626	9.51467e-16					15	0.191	0.0155362	6.20424e-16					15	0.191	0.0728673	0.423343										21 SFrn_OfMd_Conf-StPt22_Ins20mm_IMI.csv	0.0426816	30.0848
			20	0.145	0.000333362	1.84215e-18					20	0.145	0	0					20	0.145	0.0280849	1.08309										21 SFrn_OfMd_Conf-StPt24_Ins5mm_IMI.csv	1.43761	5.03347
																																21 SFrn_OfMd_Conf-StPt24_Ins10mm_IMI.csv	0.232634	11.0009
																																21 SFrn_OfMd_Conf-StPt24_Ins15mm_IMI.csv	0.0803133	15.9623
																																21 SFrn_OfMd_Conf-StPt24_Ins20mm_IMI.csv	0.0345485	19.4741
CITY	CASE NUMBER	Setpoint	Insulation thickness	U-value (W/m².k)	Heating Load	Cooling Load (kWh/m².yr)		CITY	CASE NUMBER	Setpoint	Insulation thickness	U-value (W/m².k)	Heating Load	Cooling Load (kWh/m².yr)		CITY	CASE NUMBER	Setpoint	Insulation thickness	U-value (W/m².k)	Heating Load	Cooling Load (kWh/m².yr)										21 SFrn_OfMd_Conf-StPt26_Ins5mm_IMI.csv	1.43737	0.930048
out I-M-I-M		22°C	0	4.45	27.6558	8.99936		out M-I		22°C	0	4.45	27.6558	8.99936		out M-I-M-I		22°C	0	4.45	27.6558	8.99936										21 SFrn_OfMd_Conf-StPt26_Ins10mm_IMI.csv	0.228498	3.65159
			5	0.529	3.69721	13.4821					5	0.529	1.61349	15.4139					5	0.529	1.37775	14.8588										21 SFrn_OfMd_Conf-StPt26_Ins15mm_IMI.csv	0.07454	6.96357
			10	0.281	0.358503	20.1553					10	0.281	0.497265	21.3971					10	0.281	0.240273	22.6213										21 SFrn_OfMd_Conf-StPt26_Ins20mm_IMI.csv	0.0301145	10.0241
			15	0.191	0.0291327	25.1306					15	0.191	0.225853	25.6605					15	0.191	0.0939731	27.4937										21 SFrn_OfMd_Conf-StPt28_Ins5mm_IMI.csv	1.43736	0.0417944
			20	0.145	0.00158196	29.3826					20	0.145	0.107284	29.0384					20	0.145	0.0448135	30.4816										21 SFrn_OfMd_Conf-StPt28_Ins10mm_IMI.csv	0.228131	0.778664
		24°C	0	4.45	27.6089	2.68256				24°C	0	4.45	27.6089	2.68256				24°C	0	4.45	27.6089	2.68256										21 SFrn_OfMd_Conf-StPt28_Ins15mm_IMI.csv	0.0730838	2.22058
			5	0.529	3.69115	3.2095					5	0.529	1.60431	6.7748					5	0.529	1.3746	5.02464										21 SFrn_OfMd_Conf-StPt28_Ins20mm_IMI.csv	0.0285011	3.87295
			10	0.281	0.350086	6.92548					10	0.281	0.494142	11.4666					10	0.281	0.226414	11.3235										21 SFrn_OfMd_Conf-StPt30_Ins5mm_IMI.csv	1.43736	5.63174e-14
			15	0.191	0.0262335	10.9148					15	0.191	0.221921	15.5225					15	0.191	0.0815466	16.3756										21 SFrn_OfMd_Conf-StPt30_Ins10mm_IMI.csv	0.228126	0.0354527
			20	0.145	0.000466888	14.2984					20	0.145	0.10121	18.9176					20	0.145	0.0369269	19.8776										21 SFrn_OfMd_Conf-StPt30_Ins15mm_IMI.csv	0.0728673	0.423343
		26°C	0	4.45	27.603	0.54412				26°C	0	4.45	27.603	0.54412				26°C	0	4.45	27.603	0.54412										21 SFrn_OfMd_Conf-StPt30_Ins20mm_IMI.csv	0.0280849	1.08309
			5	0.529	3.69113	0.170123					5	0.529	1.60379	2.25105					5	0.529	1.37449	1.04163									IMIM	21 SFrn_OfMd_Conf-StPt22_Ins5mm_IMIM.csv	3.69721	13.4821
			10	0.281	0.349982	0.935598					10	0.281	0.493321	4.75608					10	0.281	0.223404	3.87488										21 SFrn_OfMd_Conf-StPt22_Ins10mm_IMIM.csv	0.358503	20.1553
			15	0.191	0.0260529	2.42887					15	0.191	0.220153	7.35382					15	0.191	0.0762099	7.26619										21 SFrn_OfMd_Conf-StPt22_Ins15mm_IMIM.csv	0.0291327	25.1306
			20	0.145	0.000382726	4.07081					20	0.145	0.0982395	10.0427					20	0.145	0.0326715	10.3616										21 SFrn_OfMd_Conf-StPt22_Ins20mm_IMIM.csv	0.00158196	29.3826
		28°C	0	4.45	27.6027	0.0646252				28°C	0	4.45	27.6027	0.0646252				28°C	0	4.45	27.6027	0.0646252										21 SFrn_OfMd_Conf-StPt24_Ins5mm_IMIM.csv	3.69115	3.2095
			5	0.529	3.69113	1.55315e-13					5	0.529	1.60372	0.643357					5	0.529	1.37448	0.0660583										21 SFrn_OfMd_Conf-StPt24_Ins10mm_IMIM.csv	0.350086	6.92548
			10	0.281	0.349982	0.00226889					10	0.281	0.493211	1.57767					10	0.281	0.222952	0.892473										21 SFrn_OfMd_Conf-StPt24_Ins15mm_IMIM.csv	0.0262335	10.9148
			15	0.191	0.026051	0.0885001					15	0.191	0.219873	2.84047					15	0.191	0.0751179	2.40164										21 SFrn_OfMd_Conf-StPt24_Ins20mm_IMIM.csv	0.000466888	14.2984
			20	0.145	0.000374565	0.34353					20	0.145	0.0972599	4.28368					20	0.145	0.0312024	4.09365										21 SFrn_OfMd_Conf-StPt26_Ins5mm_IMIM.csv	3.69113	0.170123
		30°C	0	4.45	27.6027	1.0137e-12				30°C	0	4.45	27.6027	1.0137e-12				30°C	0	4.45	27.6027	1.0137e-12										21 SFrn_OfMd_Conf-StPt26_Ins10mm_IMIM.csv	0.349982	0.935598
			5	0.529	3.69113	1.55315e-13					5	0.529	1.60371	0.108868					5	0.529	1.37448	5.37056e-14										21 SFrn_OfMd_Conf-StPt26_Ins15mm_IMIM.csv	0.0260529	2.42887
			10	0.281	0.349982	1.39102e-14					10	0.281	0.493192	0.427837					10	0.281	0.222948	0.0583136										21 SFrn_OfMd_Conf-StPt26_Ins20mm_IMIM.csv	0.000382726	4.07081
			15	0.191	0.026051	8.64243e-16					15	0.191	0.219829	0.85751					15	0.191	0.0749969	0.491917										21 SFrn_OfMd_Conf-StPt28_Ins5mm_IMIM.csv	3.69113	1.55315e-13
			20	0.145	0.000374516	0					20	0.145	0.0972053	1.49885					20	0.145	0.0308972	1.18556										21 SFrn_OfMd_Conf-StPt28_Ins10mm_IMIM.csv	0.349982	0.00226889
																																21 SFrn_OfMd_Conf-StPt28_Ins15mm_IMIM.csv	0.026051	0.0885001
																																21 SFrn_OfMd_Conf-StPt28_Ins20mm_IMIM.csv	0.000374565	0.34353
																																21 SFrn_OfMd_Conf-StPt30_Ins5mm_IMIM.csv	3.69113	1.55315e-13
																																21 SFrn_OfMd_Conf-StPt30_Ins10mm_IMIM.csv	0.349982	1.39102e-14
																																21 SFrn_OfMd_Conf-StPt30_Ins15mm_IMIM.csv	0.026051	8.64243e-16
																																21 SFrn_OfMd_Conf-StPt30_Ins20mm_IMIM.csv	0.000374516	0
																															MI	21 SFrn_OfMd_Conf-StPt22_Ins5mm_MI.csv	1.61349	15.4139
																																21 SFrn_OfMd_Conf-StPt22_Ins10mm_MI.csv	0.497265	21.3971
																																21 SFrn_OfMd_Conf-StPt22_Ins15mm_MI.csv	0.225853	25.6605
																																21 SFrn_OfMd_Conf-StPt22_Ins20mm_MI.csv	0.107284	29.0384
																																21 SFrn_OfMd_Conf-StPt24_Ins5mm_MI.csv	1.60431	6.7748
																																21 SFrn_OfMd_Conf-StPt24_Ins10mm_MI.csv	0.494142	11.4666
																																21 SFrn_OfMd_Conf-StPt24_Ins15mm_MI.csv	0.221921	15.5225
																																21 SFrn_OfMd_Conf-StPt24_Ins20mm_MI.csv	0.10121	18.9176
																																21 SFrn_OfMd_Conf-StPt26_Ins5mm_MI.csv	1.60379	2.25105
																																21 SFrn_OfMd_Conf-StPt26_Ins10mm_MI.csv	0.493321	4.75608
																																21 SFrn_OfMd_Conf-StPt26_Ins15mm_MI.csv	0.220153	7.35382
																																21 SFrn_OfMd_Conf-StPt26_Ins20mm_MI.csv	0.0982395	10.0427
																																21 SFrn_OfMd_Conf-StPt28_Ins5mm_MI.csv	1.60372	0.643357
																																21 SFrn_OfMd_Conf-StPt28_Ins10mm_MI.csv	0.493211	1.57767
																																21 SFrn_OfMd_Conf-StPt28_Ins15mm_MI.csv	0.219873	2.84047
																																21 SFrn_OfMd_Conf-StPt28_Ins20mm_MI.csv	0.0972599	4.28368
																																21 SFrn_OfMd_Conf-StPt30_Ins5mm_MI.csv	1.60371	0.108868
																																21 SFrn_OfMd_Conf-StPt30_Ins10mm_MI.csv	0.493192	0.427837
																																21 SFrn_OfMd_Conf-StPt30_Ins15mm_MI.csv	0.219829	0.85751
																																21 SFrn_OfMd_Conf-StPt30_Ins20mm_MI.csv	0.0972053	1.49885
																															MIMI	21 SFrn_OfMd_Conf-StPt22_Ins5mm_MIMI.csv	1.37775	14.8588
																																21 SFrn_OfMd_Conf-StPt22_Ins10mm_MIMI.csv	0.240273	22.6213
																																21 SFrn_OfMd_Conf-StPt22_Ins15mm_MIMI.csv	0.0939731	27.4937
																																21 SFrn_OfMd_Conf-StPt22_Ins20mm_MIMI.csv	0.0448135	30.4816
																																21 SFrn_OfMd_Conf-StPt24_Ins5mm_MIMI.csv	1.3746	5.02464
																																21 SFrn_OfMd_Conf-StPt24_Ins10mm_MIMI.csv	0.226414	11.3235
																																21 SFrn_OfMd_Conf-StPt24_Ins15mm_MIMI.csv	0.0815466	16.3756
																																21 SFrn_OfMd_Conf-StPt24_Ins20mm_MIMI.csv	0.0369269	19.8776
																																21 SFrn_OfMd_Conf-StPt26_Ins5mm_MIMI.csv	1.37449	1.04163
																																21 SFrn_OfMd_Conf-StPt26_Ins10mm_MIMI.csv	0.223404	3.87488
																																21 SFrn_OfMd_Conf-StPt26_Ins15mm_MIMI.csv	0.0762099	7.26619
																																21 SFrn_OfMd_Conf-StPt26_Ins20mm_MIMI.csv	0.0326715	10.3616
																																21 SFrn_OfMd_Conf-StPt28_Ins5mm_MIMI.csv	1.37448	0.0660583
																																21 SFrn_OfMd_Conf-StPt28_Ins10mm_MIMI.csv	0.222952	0.892473
																																21 SFrn_OfMd_Conf-StPt28_Ins15mm_MIMI.csv	0.0751179	2.40164
																																21 SFrn_OfMd_Conf-StPt28_Ins20mm_MIMI.csv	0.0312024	4.09365
																																21 SFrn_OfMd_Conf-StPt30_Ins5mm_MIMI.csv	1.37448	5.37056e-14
																																21 SFrn_OfMd_Conf-StPt30_Ins10mm_MIMI.csv	0.222948	0.0583136
																																21 SFrn_OfMd_Conf-StPt30_Ins15mm_MIMI.csv	0.0749969	0.491917
																																21 SFrn_OfMd_Conf-StPt30_Ins20mm_MIMI.csv	0.0308972	1.18556

## Sheet: M_I_M
21 SFrn_OfMod										point of thermal inflexion for various insulation thickneses
	CITY	CASE NUMBER	Setpoint	Insulation thickness	U-value (W/m².k)	Heating Load	Cooling Load (kWh/m².yr)			insulation Thickness	corrosponding Setpoint	0 mm Energy	0mm-(X)mm	(E) saving %			21 SFrn_OfMod	DFLT- MIM							M01 - 100mm brick	Insulation Board
	DFLT- MIM	TCSN-22-0	22°C	0	4.45	27.6558	8.99936			05cm	22	8.99936	-4.25059	-0.472321			05 cm	29.5116	25.393					thick(m)	0.2	0.1
		TCSN-22-5		5	0.529	3.55123	13.2499				24	2.68256	-0.492082	-0.183438			10 cm	29.6888	26.695					cond (W/m.K)	0.89	0.03
		TCSN-22-10		10	0.281	0.342673	20.4178				26	0.54412	0.304647	0.559889			15 cm	29.9633	27.7619					R-value	0.224719	3.33333
		TCSN-22-15		15	0.191	0.0284501	25.6259				28	0.0646252	0.0646252	1			20 cm	-28.5482	0
		TCSN-22-20		20	0.145	0.00132111	29.9105				30	1.0137e-12	8.65099e-13	0.853412										ƩR-value	3.55805
		TCSN-24-0	24°C	0	4.45	27.6089	2.68256			10cm	22	8.99936	-11.4185	-1.26881										U-value	0.281053
		TCSN-24-5		5	0.529	3.54455	3.17464				24	2.68256	-4.41949	-1.64749
		TCSN-24-10		10	0.281	0.331145	7.10205				26	0.54412	-0.525343	-0.965491
		TCSN-24-15		15	0.191	0.0242234	11.336				28	0.0646252	0.0532009	0.823222
		TCSN-24-20		20	0.145	0.000368594	14.8759				30	1.0137e-12	1.00104e-12	0.987515
		TCSN-26-0	26°C	0	4.45	27.603	0.54412			15cm	22	8.99936	-16.6265	-1.84752
		TCSN-26-5		5	0.529	3.54445	0.239474				24	2.68256	-8.65344	-3.22582
		TCSN-26-10		10	0.281	0.330362	1.06946				26	0.54412	-2.0255	-3.72252
		TCSN-26-15		15	0.191	0.0241627	2.56962				28	0.0646252	-0.0909377	-1.40716
		TCSN-26-20		20	0.145	0.000336683	4.34223				30	1.0137e-12	1.01274e-12	0.999061
		TCSN-28-0	28°C	0	4.45	27.6027	0.0646252			20cm	22	8.99936	-20.9111	-2.32362
		TCSN-28-5		5	0.529	3.54445	1.48596e-13				24	2.68256	-12.1934	-4.54543
		TCSN-28-10		10	0.281	0.330362	0.0114243				26	0.54412	-3.79811	-6.98028
		TCSN-28-15		15	0.191	0.0241626	0.155563				28	0.0646252	-0.369806	-5.72232
		TCSN-28-20		20	0.145	0.000333367	0.434431				30	1.0137e-12	1.01369e-12	0.999998
		TCSN-30-0	30°C	0	4.45	27.6027	1.0137e-12
		TCSN-30-5		5	0.529	3.54445	1.48596e-13				max		0.304647	1
		TCSN-30-10		10	0.281	0.330362	1.26555e-14				min		-20.9111	-6.98028
		TCSN-30-15		15	0.191	0.0241626	9.51467e-16						for PTI
		TCSN-30-20		20	0.145	0.000333362	1.84215e-18
					max	27.6558	29.9105
					Min	0.000333362	1.84215e-18
							For Load
								IV	29.5116
									25.393													29.6888	IV
																						26.695
								IV	29.9633
									27.7619													-28.5482	VII

## Sheet: I_M
										point of thermal inflexion for various insulation thickneses
	CITY	CASE NUMBER	Setpoint	Insulation thickness	U-value (W/m².k)	Heating Load	Cooling Load (kWh/m².yr)			insulation Thickness	corrosponding Setpoint	0 mm Energy	0mm-(X)mm	(E) saving %			21 SFrn_OfMod	IM							M01 - 100mm brick	Insulation Board
	IM	TCSN-22-0	22°C	0	4.45	27.6558	8.99936			05cm	22	8.99936	-3.73863	-0.415433			05 cm	#REF!	25.0222					thick(m)	0.2	0.1
		TCSN-22-5		5	0.529	3.83809	12.738				24	2.68256	-0.133405	-0.0497305			10 cm	#REF!	26.4691					cond (W/m.K)	0.89	0.03
		TCSN-22-10		10	0.281	0.289266	19.4448				26	0.54412	0.442609	0.81344			15 cm	#REF!	27.5234					R-value	0.224719	3.33333
		TCSN-22-15		15	0.191	0.0199681	24.5897				28	0.0646252	0.0646252	1			20 cm	-28.2046	0
		TCSN-22-20		20	0.145	0.000932854	28.9871				30	1.0137e-12	8.50863e-13	0.839368										ƩR-value	3.55805
		TCSN-24-0	24°C	0	4.45	27.6089	2.68256			10cm	22	8.99936	-10.4455	-1.16069										U-value	0.281053
		TCSN-24-5		5	0.529	3.83274	2.81596				24	2.68256	-3.7874	-1.41186
		TCSN-24-10		10	0.281	0.28104	6.46996				26	0.54412	-0.19377	-0.356116
		TCSN-24-15		15	0.191	0.015871	10.3956				28	0.0646252	0.0646252	1
		TCSN-24-20		20	0.145	9.26276e-15	13.8873				30	1.0137e-12	1.0029e-12	0.989353
		TCSN-26-0	26°C	0	4.45	27.603	0.54412			15cm	22	8.99936	-15.5904	-1.73239
		TCSN-26-5		5	0.529	3.83273	0.101511				24	2.68256	-7.71306	-2.87526
		TCSN-26-10		10	0.281	0.280932	0.73789				26	0.54412	-1.64692	-3.02675
		TCSN-26-15		15	0.191	0.0155455	2.19104				28	0.0646252	0.0291281	0.450724
		TCSN-26-20		20	0.145	2.17961e-16	3.78028				30	1.0137e-12	1.01307e-12	0.999388
		TCSN-28-0	28°C	0	4.45	27.6027	0.0646252			20cm	22	8.99936	-19.9877	-2.22101
		TCSN-28-5		5	0.529	3.83273	1.62832e-13				24	2.68256	-11.2047	-4.17688
		TCSN-28-10		10	0.281	0.280931	1.07926e-14				26	0.54412	-3.23616	-5.9475
		TCSN-28-15		15	0.191	0.0155362	0.0354971				28	0.0646252	-0.142136	-2.19938
		TCSN-28-20		20	0.145	0	0.206761				30	1.0137e-12	1.0137e-12	1
		TCSN-30-0	30°C	0	4.45	27.6027	1.0137e-12
		TCSN-30-5		5	0.529	3.83273	1.62832e-13				max		0.442609	1
		TCSN-30-10		10	0.281	0.280931	1.07926e-14				min		-19.9877	-5.9475
		TCSN-30-15		15	0.191	0.0155362	6.20424e-16						for PTI
		TCSN-30-20		20	0.145	0	0
					max	27.6558	28.9871
					Min	0	0
							For Load
								IV	29.57
									25.0222													29.6504	IV
																						26.4691
								IV	29.8657
									27.5234													-28.2046	VII

## Sheet: I_M_I
										point of thermal inflexion for various insulation thickneses
	CITY	CASE NUMBER	Setpoint	Insulation thickness	U-value (W/m².k)	Heating Load	Cooling Load (kWh/m².yr)			insulation Thickness	corrosponding Setpoint	0 mm Energy	0mm-(X)mm	(E) saving %			21 SFrn_OfMod	IMI							M01 - 100mm brick	Insulation Board
	IMI	TCSN-22-0	22°C	0	4.45	27.6558	8.99936			05cm	22	8.99936	-5.95548	-0.661767			05 cm	#REF!	26.7555					thick(m)	0.2	0.1
		TCSN-22-5		5	0.529	1.44374	14.9548				24	2.68256	-2.35092	-0.87637			10 cm	-29.3603	0					cond (W/m.K)	0.89	0.03
		TCSN-22-10		10	0.281	0.248283	22.2276				26	0.54412	-0.385928	-0.70927			15 cm	-29.9908	0					R-value	0.224719	3.33333
		TCSN-22-15		15	0.191	0.0935571	27.0629				28	0.0646252	0.0228308	0.353281			20 cm	-30.2716	0
		TCSN-22-20		20	0.145	0.0426816	30.0848				30	1.0137e-12	9.57378e-13	0.944443										ƩR-value	3.55805
		TCSN-24-0	24°C	0	4.45	27.6089	2.68256			10cm	22	8.99936	-13.2282	-1.46991										U-value	0.281053
		TCSN-24-5		5	0.529	1.43761	5.03347				24	2.68256	-8.3183	-3.10088
		TCSN-24-10		10	0.281	0.232634	11.0009				26	0.54412	-3.10747	-5.71099
		TCSN-24-15		15	0.191	0.0803133	15.9623				28	0.0646252	-0.714039	-11.0489
		TCSN-24-20		20	0.145	0.0345485	19.4741				30	1.0137e-12	-0.0354527	-3.49738e+10
		TCSN-26-0	26°C	0	4.45	27.603	0.54412			15cm	22	8.99936	-18.0635	-2.0072
		TCSN-26-5		5	0.529	1.43737	0.930048				24	2.68256	-13.2798	-4.95041
		TCSN-26-10		10	0.281	0.228498	3.65159				26	0.54412	-6.41945	-11.7978
		TCSN-26-15		15	0.191	0.07454	6.96357				28	0.0646252	-2.15595	-33.3609
		TCSN-26-20		20	0.145	0.0301145	10.0241				30	1.0137e-12	-0.423343	-4.17624e+11
		TCSN-28-0	28°C	0	4.45	27.6027	0.0646252			20cm	22	8.99936	-21.0854	-2.34299
		TCSN-28-5		5	0.529	1.43736	0.0417944				24	2.68256	-16.7915	-6.25951
		TCSN-28-10		10	0.281	0.228131	0.778664				26	0.54412	-9.48001	-17.4226
		TCSN-28-15		15	0.191	0.0730838	2.22058				28	0.0646252	-3.80832	-58.9293
		TCSN-28-20		20	0.145	0.0285011	3.87295				30	1.0137e-12	-1.08309	-1.06845e+12
		TCSN-30-0	30°C	0	4.45	27.6027	1.0137e-12
		TCSN-30-5		5	0.529	1.43736	5.63174e-14				max		0.0228308	0.944443
		TCSN-30-10		10	0.281	0.228126	0.0354527				min		-21.0854	-1.06845e+12
		TCSN-30-15		15	0.191	0.0728673	0.423343						for PTI
		TCSN-30-20		20	0.145	0.0280849	1.08309
					max	27.6558	30.0848
					Min	0.0280849	5.63174e-14
							For Load
								IV	29.7982
									26.7555													-29.3603	VII
								VII	-29.9908
																						-30.2716	VII

## Sheet: I_M_I_M
										point of thermal inflexion for various insulation thickneses
	CITY	CASE NUMBER	Setpoint	Insulation thickness	U-value (W/m².k)	Heating Load	Cooling Load (kWh/m².yr)			insulation Thickness	corrosponding Setpoint	0 mm Energy	0mm-(X)mm	(E) saving %			21 SFrn_OfMod	IMIM							M01 - 100mm brick	Insulation Board
	IMIM	TCSN-22-0	22°C	0	4.45	27.6558	8.99936			05cm	22	8.99936	-4.4827	-0.498113			05 cm	#REF!	25.3141					thick(m)	0.2	0.1
		TCSN-22-5		5	0.529	3.69721	13.4821				24	2.68256	-0.526941	-0.196432			10 cm	#REF!	26.5876					cond (W/m.K)	0.89	0.03
		TCSN-22-10		10	0.281	0.358503	20.1553				26	0.54412	0.373997	0.687343			15 cm	#REF!	27.6913					R-value	0.224719	3.33333
		TCSN-22-15		15	0.191	0.0291327	25.1306				28	0.0646252	0.0646252	1			20 cm	-28.4414	0
		TCSN-22-20		20	0.145	0.00158196	29.3826				30	1.0137e-12	8.5838e-13	0.846784										ƩR-value	3.55805
		TCSN-24-0	24°C	0	4.45	27.6089	2.68256			10cm	22	8.99936	-11.1559	-1.23963										U-value	0.281053
		TCSN-24-5		5	0.529	3.69115	3.2095				24	2.68256	-4.24292	-1.58167
		TCSN-24-10		10	0.281	0.350086	6.92548				26	0.54412	-0.391478	-0.71947
		TCSN-24-15		15	0.191	0.0262335	10.9148				28	0.0646252	0.0623563	0.964892
		TCSN-24-20		20	0.145	0.000466888	14.2984				30	1.0137e-12	9.99785e-13	0.986278
		TCSN-26-0	26°C	0	4.45	27.603	0.54412			15cm	22	8.99936	-16.1313	-1.79249
		TCSN-26-5		5	0.529	3.69113	0.170123				24	2.68256	-8.23219	-3.06878
		TCSN-26-10		10	0.281	0.349982	0.935598				26	0.54412	-1.88475	-3.46385
		TCSN-26-15		15	0.191	0.0260529	2.42887				28	0.0646252	-0.0238749	-0.369436
		TCSN-26-20		20	0.145	0.000382726	4.07081				30	1.0137e-12	1.01283e-12	0.999147
		TCSN-28-0	28°C	0	4.45	27.6027	0.0646252			20cm	22	8.99936	-20.3833	-2.26497
		TCSN-28-5		5	0.529	3.69113	1.55315e-13				24	2.68256	-11.6158	-4.33014
		TCSN-28-10		10	0.281	0.349982	0.00226889				26	0.54412	-3.52669	-6.48144
		TCSN-28-15		15	0.191	0.026051	0.0885001				28	0.0646252	-0.278905	-4.31573
		TCSN-28-20		20	0.145	0.000374565	0.34353				30	1.0137e-12	1.0137e-12	1
		TCSN-30-0	30°C	0	4.45	27.6027	1.0137e-12
		TCSN-30-5		5	0.529	3.69113	1.55315e-13				max		0.373997	1
		TCSN-30-10		10	0.281	0.349982	1.39102e-14				min		-20.3833	-6.48144
		TCSN-30-15		15	0.191	0.026051	8.64243e-16						for PTI
		TCSN-30-20		20	0.145	0.000374516	0
					max	27.6558	29.3826
					Min	0.000374516	0
							For Load
								IV	29.5776
									25.3141													29.7068	IV
																						26.5876
								IV	29.9041
									27.6913													-28.4414	VII

## Sheet: M_I
										point of thermal inflexion for various insulation thickneses
	CITY	CASE NUMBER	Setpoint	Insulation thickness	U-value (W/m².k)	Heating Load	Cooling Load (kWh/m².yr)			insulation Thickness	corrosponding Setpoint	0 mm Energy	0mm-(X)mm	(E) saving %			21 SFrn_OfMod	MI							M01 - 100mm brick	Insulation Board
	MI	TCSN-22-0	22°C	0	4.45	27.6558	8.99936			05cm	22	8.99936	-6.41451	-0.712774			05 cm	yyy	0					thick(m)	0.2	0.1
		TCSN-22-5		5	0.529	1.61349	15.4139				24	2.68256	-4.09224	-1.5255			10 cm	-30.5138	0					cond (W/m.K)	0.89	0.03
		TCSN-22-10		10	0.281	0.497265	21.3971				26	0.54412	-1.70693	-3.13705			15 cm	-30.3876	0					R-value	0.224719	3.33333
		TCSN-22-15		15	0.191	0.225853	25.6605				28	0.0646252	-0.578732	-8.9552			20 cm	-30.5133	0
		TCSN-22-20		20	0.145	0.107284	29.0384				30	1.0137e-12	-0.108868	-1.07397e+11										ƩR-value	3.55805
		TCSN-24-0	24°C	0	4.45	27.6089	2.68256			10cm	22	8.99936	-12.3978	-1.37763										U-value	0.281053
		TCSN-24-5		5	0.529	1.60431	6.7748				24	2.68256	-8.78401	-3.27449
		TCSN-24-10		10	0.281	0.494142	11.4666				26	0.54412	-4.21196	-7.74086
		TCSN-24-15		15	0.191	0.221921	15.5225				28	0.0646252	-1.51305	-23.4126
		TCSN-24-20		20	0.145	0.10121	18.9176				30	1.0137e-12	-0.427837	-4.22057e+11
		TCSN-26-0	26°C	0	4.45	27.603	0.54412			15cm	22	8.99936	-16.6612	-1.85137
		TCSN-26-5		5	0.529	1.60379	2.25105				24	2.68256	-12.84	-4.78646
		TCSN-26-10		10	0.281	0.493321	4.75608				26	0.54412	-6.8097	-12.5151
		TCSN-26-15		15	0.191	0.220153	7.35382				28	0.0646252	-2.77585	-42.953
		TCSN-26-20		20	0.145	0.0982395	10.0427				30	1.0137e-12	-0.85751	-8.45925e+11
		TCSN-28-0	28°C	0	4.45	27.6027	0.0646252			20cm	22	8.99936	-20.039	-2.22672
		TCSN-28-5		5	0.529	1.60372	0.643357				24	2.68256	-16.2351	-6.05208
		TCSN-28-10		10	0.281	0.493211	1.57767				26	0.54412	-9.49854	-17.4567
		TCSN-28-15		15	0.191	0.219873	2.84047				28	0.0646252	-4.21905	-65.2849
		TCSN-28-20		20	0.145	0.0972599	4.28368				30	1.0137e-12	-1.49885	-1.4786e+12
		TCSN-30-0	30°C	0	4.45	27.6027	1.0137e-12
		TCSN-30-5		5	0.529	1.60371	0.108868				max		-0.108868	-0.712774
		TCSN-30-10		10	0.281	0.493192	0.427837				min		-20.039	-1.4786e+12
		TCSN-30-15		15	0.191	0.219829	0.85751						for PTI
		TCSN-30-20		20	0.145	0.0972053	1.49885
					max	27.6558	29.0384
					Min	0.0972053	1.0137e-12
							For Load
								V	yyy
																						-30.5138	VII
								VII	-30.3876
																						-30.5133	VII

## Sheet: M_I_M_I
										point of thermal inflexion for various insulation thickneses
	CITY	CASE NUMBER	Setpoint	Insulation thickness	U-value (W/m².k)	Heating Load	Cooling Load (kWh/m².yr)			insulation Thickness	corrosponding Setpoint	0 mm Energy	0mm-(X)mm	(E) saving %			21 SFrn_OfMod	MIMI							M01 - 100mm brick	Insulation Board
	MIMI	TCSN-22-0	22°C	0	4.45	27.6558	8.99936			05cm	22	8.99936	-5.85941	-0.651092			05 cm	#REF!	#REF!					thick(m)	0.2	0.1
		TCSN-22-5		5	0.529	1.37775	14.8588				24	2.68256	-2.34208	-0.873075			10 cm	-29.5076	0					cond (W/m.K)	0.89	0.03
		TCSN-22-10		10	0.281	0.240273	22.6213				26	0.54412	-0.497514	-0.914346			15 cm	-30.1236	0					R-value	0.224719	3.33333
		TCSN-22-15		15	0.191	0.0939731	27.4937				28	0.0646252	-0.00143314	-0.0221762			20 cm	-30.2955	0
		TCSN-22-20		20	0.145	0.0448135	30.4816				30	1.0137e-12	9.59989e-13	0.94702										ƩR-value	3.55805
		TCSN-24-0	24°C	0	4.45	27.6089	2.68256			10cm	22	8.99936	-13.6219	-1.51365										U-value	0.281053
		TCSN-24-5		5	0.529	1.3746	5.02464				24	2.68256	-8.6409	-3.22114
		TCSN-24-10		10	0.281	0.226414	11.3235				26	0.54412	-3.33076	-6.12137
		TCSN-24-15		15	0.191	0.0815466	16.3756				28	0.0646252	-0.827848	-12.81
		TCSN-24-20		20	0.145	0.0369269	19.8776				30	1.0137e-12	-0.0583136	-5.75258e+10
		TCSN-26-0	26°C	0	4.45	27.603	0.54412			15cm	22	8.99936	-18.4944	-2.05508
		TCSN-26-5		5	0.529	1.37449	1.04163				24	2.68256	-13.693	-5.10445
		TCSN-26-10		10	0.281	0.223404	3.87488				26	0.54412	-6.72207	-12.354
		TCSN-26-15		15	0.191	0.0762099	7.26619				28	0.0646252	-2.33702	-36.1627
		TCSN-26-20		20	0.145	0.0326715	10.3616				30	1.0137e-12	-0.491917	-4.85271e+11
		TCSN-28-0	28°C	0	4.45	27.6027	0.0646252			20cm	22	8.99936	-21.4822	-2.38708
		TCSN-28-5		5	0.529	1.37448	0.0660583				24	2.68256	-17.1951	-6.40995
		TCSN-28-10		10	0.281	0.222952	0.892473				26	0.54412	-9.81747	-18.0428
		TCSN-28-15		15	0.191	0.0751179	2.40164				28	0.0646252	-4.02902	-62.3445
		TCSN-28-20		20	0.145	0.0312024	4.09365				30	1.0137e-12	-1.18556	-1.16954e+12
		TCSN-30-0	30°C	0	4.45	27.6027	1.0137e-12
		TCSN-30-5		5	0.529	1.37448	5.37056e-14				max		9.59989e-13	0.94702
		TCSN-30-10		10	0.281	0.222948	0.0583136				min		-21.4822	-1.16954e+12
		TCSN-30-15		15	0.191	0.0749969	0.491917						for PTI
		TCSN-30-20		20	0.145	0.0308972	1.18556
					max	27.6558	30.4816
					Min	0.0308972	5.37056e-14
							For Load
								IV	29.8304
									26.8855													-29.5076	VII
								VII	-30.1236
																						-30.2955	VII

## Sheet: SUMMARY OF PTI
	PTI for all configiration at different insualtion thicknesse							the A case [Tm~Ins~Tm] as arefrence
	Base M-I-M	I-M	I-M-I	I-M-I-M	M-I	M-I-M-I			Base M-I-M	I-M	I-M-I	I-M-I-M	M-I	M-I-M-I
5cm	29.5116	#REF!	#REF!	#REF!	yyy	#REF!		5cm	0	#REF!	#REF!	#REF!	#VALUE!	#REF!
10cm	29.6888	#REF!	-29.3603	#REF!	-30.5138	-29.5076		10cm	0	#REF!	-59.049	#REF!	-60.2026	-59.1964
15cm	29.9633	#REF!	-29.9908	#REF!	-30.3876	-30.1236		15cm	0	#REF!	-59.9541	#REF!	-60.3509	-60.087
20cm	-28.5482	-28.2046	-30.2716	-28.4414	-30.5133	-30.2955		20cm	0	0.343632	-1.72333	0.106863	-1.96509	-1.74726
