# Supplementary material for: Data on anti-insulation detection via Point of Thermal Inflexion (PTI) in 1248 cases; 13 climates, four occupancy profiles, six wall configurations and four insulation levels
Source: Data Brief. 2017 Apr 15;12:333–5. doi: 10.1016/j.dib.2017.04.016 (PMC5412003; doi:10.1016/j.dib.2017.04.016)
Supplement: Supplementary file 3 — Supplementary material [file mmc3.zip › all 52 cases/29 Bltm_Res.xlsx]

## Sheet: 22 Bltm_ResTYP CONF DATA
CITY	CASE NUMBER	Setpoint	Insulation thickness	U-value (W/m².k)	Heating Load	Cooling Load (kWh/m².yr)		CITY	CASE NUMBER	Setpoint	Insulation thickness	U-value (W/m².k)	Heating Load	Cooling Load (kWh/m².yr)		CITY	CASE NUMBER	Setpoint	Insulation thickness	U-value (W/m².k)	Heating Load	Cooling Load (kWh/m².yr)			filename	heating(PXInsu)	cooling(PXInsu)					filename	heating(PXInsu)	cooling(PXInsu)
Dflt - MIM		22°C	0	4.45	161.425	103.477		out I-M		22°C	0	4.45	161.425	103.477		out I-M-I		22°C	0	4.45	161.425	103.477		MIM	22b Bltm_ResTYP_xxIns-StPt22_Ins5mm.csv	48.0401	73.1096				IM	22b Bltm_ResTYP_Con-StPt22_Ins5mm_IM.csv	49.6568	68.4309
			5	0.529	48.0401	73.1096					5	0.529	49.6568	68.4309					5	0.529	39.7822	68.4997			22b Bltm_ResTYP_xxIns-StPt22_Ins10mm.csv	27.0893	67.9055					22b Bltm_ResTYP_Con-StPt22_Ins10mm_IM.csv	27.6951	64.6816
			10	0.281	27.0893	67.9055					10	0.281	27.6951	64.6816					10	0.281	20.4869	65.368			22b Bltm_ResTYP_xxIns-StPt22_Ins15mm.csv	18.4506	66.1047					22b Bltm_ResTYP_Con-StPt22_Ins15mm_IM.csv	18.5763	63.521
			15	0.191	18.4506	66.1047					15	0.191	18.5763	63.521					15	0.191	13.5694	65.2137			22b Bltm_ResTYP_xxIns-StPt22_Ins20mm.csv	13.8571	65.3298					22b Bltm_ResTYP_Con-StPt22_Ins20mm_IM.csv	13.8075	63.1965
			20	0.145	13.8571	65.3298					20	0.145	13.8075	63.1965					20	0.145	10.1383	65.6959			22b Bltm_ResTYP_xxIns-StPt24_Ins5mm.csv	47.9223	55.7598					22b Bltm_ResTYP_Con-StPt24_Ins5mm_IM.csv	49.5538	51.7521
		24°C	0	4.45	161.282	72.1796				24°C	0	4.45	161.282	72.1796				24°C	0	4.45	161.282	72.1796			22b Bltm_ResTYP_xxIns-StPt24_Ins10mm.csv	26.9792	53.9095					22b Bltm_ResTYP_Con-StPt24_Ins10mm_IM.csv	27.5271	50.9823
			5	0.529	47.9223	55.7598					5	0.529	49.5538	51.7521					5	0.529	39.6059	52.5441			22b Bltm_ResTYP_xxIns-StPt24_Ins15mm.csv	18.3139	53.7529					22b Bltm_ResTYP_Con-StPt24_Ins15mm_IM.csv	18.4362	51.4124
			10	0.281	26.9792	53.9095					10	0.281	27.5271	50.9823					10	0.281	20.2344	52.4798			22b Bltm_ResTYP_xxIns-StPt24_Ins20mm.csv	13.7229	53.8799					22b Bltm_ResTYP_Con-StPt24_Ins20mm_IM.csv	13.6955	51.8791
			15	0.191	18.3139	53.7529					15	0.191	18.4362	51.4124					15	0.191	13.1832	53.3516			22b Bltm_ResTYP_xxIns-StPt26_Ins5mm.csv	47.9135	40.201					22b Bltm_ResTYP_Con-StPt26_Ins5mm_IM.csv	49.5502	36.5351
			20	0.145	13.7229	53.8799					20	0.145	13.6955	51.8791					20	0.145	9.91347	54.3186			22b Bltm_ResTYP_xxIns-StPt26_Ins10mm.csv	26.9424	41.0089					22b Bltm_ResTYP_Con-StPt26_Ins10mm_IM.csv	27.4664	38.4259
		26°C	0	4.45	161.246	46.5419				26°C	0	4.45	161.246	46.5419				26°C	0	4.45	161.246	46.5419			22b Bltm_ResTYP_xxIns-StPt26_Ins15mm.csv	18.2605	42.0139					22b Bltm_ResTYP_Con-StPt26_Ins15mm_IM.csv	18.3951	39.9335
			5	0.529	47.9135	40.201					5	0.529	49.5502	36.5351					5	0.529	39.5981	38.3074			22b Bltm_ResTYP_xxIns-StPt26_Ins20mm.csv	13.7056	42.927					22b Bltm_ResTYP_Con-StPt26_Ins20mm_IM.csv	13.6748	41.1589
			10	0.281	26.9424	41.0089					10	0.281	27.4664	38.4259					10	0.281	20.2063	40.3711			22b Bltm_ResTYP_xxIns-StPt28_Ins5mm.csv	47.9128	26.061					22b Bltm_ResTYP_Con-StPt28_Ins5mm_IM.csv	49.549	23.066
			15	0.191	18.2605	42.0139					15	0.191	18.3951	39.9335					15	0.191	13.1435	42.3967			22b Bltm_ResTYP_xxIns-StPt28_Ins10mm.csv	26.9409	29.0665					22b Bltm_ResTYP_Con-StPt28_Ins10mm_IM.csv	27.4524	26.6147
			20	0.145	13.7056	42.927					20	0.145	13.6748	41.1589					20	0.145	9.85069	43.8691			22b Bltm_ResTYP_xxIns-StPt28_Ins15mm.csv	18.2526	31.2504					22b Bltm_ResTYP_Con-StPt28_Ins15mm_IM.csv	18.3814	29.2613
		28°C	0	4.45	161.237	26.5964				28°C	0	4.45	161.237	26.5964				28°C	0	4.45	161.237	26.5964			22b Bltm_ResTYP_xxIns-StPt28_Ins20mm.csv	13.6988	32.7448					22b Bltm_ResTYP_Con-StPt28_Ins20mm_IM.csv	13.6631	31.0339
			5	0.529	47.9128	26.061					5	0.529	49.549	23.066					5	0.529	39.5977	25.2268			22b Bltm_ResTYP_xxIns-StPt30_Ins5mm.csv	47.9128	14.2176					22b Bltm_ResTYP_Con-StPt30_Ins5mm_IM.csv	49.549	11.6158
			10	0.281	26.9409	29.0665					10	0.281	27.4524	26.6147					10	0.281	20.2	29.3991			22b Bltm_ResTYP_xxIns-StPt30_Ins10mm.csv	26.9405	18.4298					22b Bltm_ResTYP_Con-StPt30_Ins10mm_IM.csv	27.4475	16.3319
			15	0.191	18.2526	31.2504					15	0.191	18.3814	29.2613					15	0.191	13.1272	32.1349			22b Bltm_ResTYP_xxIns-StPt30_Ins15mm.csv	18.2518	21.1431					22b Bltm_ResTYP_Con-StPt30_Ins15mm_IM.csv	18.3756	19.3349
			20	0.145	13.6988	32.7448					20	0.145	13.6631	31.0339					20	0.145	9.82757	34.1119			22b Bltm_ResTYP_xxIns-StPt30_Ins20mm.csv	13.6979	23.2008					22b Bltm_ResTYP_Con-StPt30_Ins20mm_IM.csv	13.6587	21.6145
		30°C	0	4.45	161.234	12.9967				30°C	0	4.45	161.234	12.9967				30°C	0	4.45	161.234	12.9967									IMI	22b Bltm_ResTYP_Con-StPt22_Ins5mm_IMI.csv	39.7822	68.4997
			5	0.529	47.9128	14.2176					5	0.529	49.549	11.6158					5	0.529	39.5977	14.305										22b Bltm_ResTYP_Con-StPt22_Ins10mm_IMI.csv	20.4869	65.368
			10	0.281	26.9405	18.4298					10	0.281	27.4475	16.3319					10	0.281	20.1992	19.3456										22b Bltm_ResTYP_Con-StPt22_Ins15mm_IMI.csv	13.5694	65.2137
			15	0.191	18.2518	21.1431					15	0.191	18.3756	19.3349					15	0.191	13.122	22.7893										22b Bltm_ResTYP_Con-StPt22_Ins20mm_IMI.csv	10.1383	65.6959
			20	0.145	13.6979	23.2008					20	0.145	13.6587	21.6145					20	0.145	9.81744	25.0724										22b Bltm_ResTYP_Con-StPt24_Ins5mm_IMI.csv	39.6059	52.5441
																																22b Bltm_ResTYP_Con-StPt24_Ins10mm_IMI.csv	20.2344	52.4798
																																22b Bltm_ResTYP_Con-StPt24_Ins15mm_IMI.csv	13.1832	53.3516
																																22b Bltm_ResTYP_Con-StPt24_Ins20mm_IMI.csv	9.91347	54.3186
CITY	CASE NUMBER	Setpoint	Insulation thickness	U-value (W/m².k)	Heating Load	Cooling Load (kWh/m².yr)		CITY	CASE NUMBER	Setpoint	Insulation thickness	U-value (W/m².k)	Heating Load	Cooling Load (kWh/m².yr)		CITY	CASE NUMBER	Setpoint	Insulation thickness	U-value (W/m².k)	Heating Load	Cooling Load (kWh/m².yr)										22b Bltm_ResTYP_Con-StPt26_Ins5mm_IMI.csv	39.5981	38.3074
out I-M-I-M		22°C	0	4.45	161.425	103.477		out M-I		22°C	0	4.45	161.425	103.477		out M-I-M-I		22°C	0	4.45	161.425	103.477		00mm Insulation	22b Bltm_ResTYP_00Insu-StPt22_Ins00mm.csv	161.425	103.477					22b Bltm_ResTYP_Con-StPt26_Ins10mm_IMI.csv	20.2063	40.3711
			5	0.529	49.7266	69.018					5	0.529	34.3398	73.9016					5	0.529	38.5252	72.3681			22b Bltm_ResTYP_00Insu-StPt24_Ins00mm.csv	161.282	72.1796					22b Bltm_ResTYP_Con-StPt26_Ins15mm_IMI.csv	13.1435	42.3967
			10	0.281	27.8739	64.8326					10	0.281	19.1562	71.2969					10	0.281	20.1383	68.1395			22b Bltm_ResTYP_00Insu-StPt26_Ins00mm.csv	161.246	46.5419					22b Bltm_ResTYP_Con-StPt26_Ins20mm_IMI.csv	9.85069	43.8691
			15	0.191	18.7611	63.5865					15	0.191	14.1219	70.5459					15	0.191	13.5406	67.3813			22b Bltm_ResTYP_00Insu-StPt28_Ins00mm.csv	161.237	26.5964					22b Bltm_ResTYP_Con-StPt28_Ins5mm_IMI.csv	39.5977	25.2268
			20	0.145	13.9565	63.2621					20	0.145	11.6306	70.0392					20	0.145	10.4771	67.5226			22b Bltm_ResTYP_00Insu-StPt30_Ins00mm.csv	161.234	12.9967					22b Bltm_ResTYP_Con-StPt28_Ins10mm_IMI.csv	20.2	29.3991
		24°C	0	4.45	161.282	72.1796				24°C	0	4.45	161.282	72.1796				24°C	0	4.45	161.282	72.1796										22b Bltm_ResTYP_Con-StPt28_Ins15mm_IMI.csv	13.1272	32.1349
			5	0.529	49.6398	52.3068					5	0.529	34.2218	58.236					5	0.529	38.3754	56.2028										22b Bltm_ResTYP_Con-StPt28_Ins20mm_IMI.csv	9.82757	34.1119
			10	0.281	27.7659	51.1607					10	0.281	19.0243	58.028					10	0.281	19.9445	55.0125										22b Bltm_ResTYP_Con-StPt30_Ins5mm_IMI.csv	39.5977	14.305
			15	0.191	18.6387	51.5354					15	0.191	13.9614	58.3812					15	0.191	13.2942	55.3761										22b Bltm_ResTYP_Con-StPt30_Ins10mm_IMI.csv	20.1992	19.3456
			20	0.145	13.8575	52.0101					20	0.145	11.4347	58.5226					20	0.145	10.1845	56.0298										22b Bltm_ResTYP_Con-StPt30_Ins15mm_IMI.csv	13.122	22.7893
		26°C	0	4.45	161.246	46.5419				26°C	0	4.45	161.246	46.5419				26°C	0	4.45	161.246	46.5419										22b Bltm_ResTYP_Con-StPt30_Ins20mm_IMI.csv	9.81744	25.0724
			5	0.529	49.6384	37.0451					5	0.529	34.2198	44.0262					5	0.529	38.3635	41.3735									IMIM	22b Bltm_ResTYP_Con-StPt22_Ins5mm_IMIM.csv	49.7266	69.018
			10	0.281	27.7321	38.6037					10	0.281	19.0192	45.8257					10	0.281	19.9228	42.6678										22b Bltm_ResTYP_Con-StPt22_Ins10mm_IMIM.csv	27.8739	64.8326
			15	0.191	18.6134	40.0511					15	0.191	13.9447	47.0086					15	0.191	13.2584	44.2562										22b Bltm_ResTYP_Con-StPt22_Ins15mm_IMIM.csv	18.7611	63.5865
			20	0.145	13.8422	41.2976					20	0.145	11.397	47.6805					20	0.145	10.1289	45.4409										22b Bltm_ResTYP_Con-StPt22_Ins20mm_IMIM.csv	13.9565	63.2621
		28°C	0	4.45	161.237	26.5964				28°C	0	4.45	161.237	26.5964				28°C	0	4.45	161.237	26.5964										22b Bltm_ResTYP_Con-StPt24_Ins5mm_IMIM.csv	49.6398	52.3068
			5	0.529	49.6379	23.4373					5	0.529	34.2192	30.9875					5	0.529	38.3629	28.0002										22b Bltm_ResTYP_Con-StPt24_Ins10mm_IMIM.csv	27.7659	51.1607
			10	0.281	27.7286	26.7918					10	0.281	19.0182	34.6219					10	0.281	19.9173	31.3983										22b Bltm_ResTYP_Con-StPt24_Ins15mm_IMIM.csv	18.6387	51.5354
			15	0.191	18.6092	29.4373					15	0.191	13.9393	36.5081					15	0.191	13.2459	33.7549										22b Bltm_ResTYP_Con-StPt24_Ins20mm_IMIM.csv	13.8575	52.0101
			20	0.145	13.8388	31.2276					20	0.145	11.3827	37.6315					20	0.145	10.1106	35.5202										22b Bltm_ResTYP_Con-StPt26_Ins5mm_IMIM.csv	49.6384	37.0451
		30°C	0	4.45	161.234	12.9967				30°C	0	4.45	161.234	12.9967				30°C	0	4.45	161.234	12.9967										22b Bltm_ResTYP_Con-StPt26_Ins10mm_IMIM.csv	27.7321	38.6037
			5	0.529	49.6379	12.0355					5	0.529	34.219	19.6791					5	0.529	38.3629	16.5174										22b Bltm_ResTYP_Con-StPt26_Ins15mm_IMIM.csv	18.6134	40.0511
			10	0.281	27.7275	16.5455					10	0.281	19.0178	24.3261					10	0.281	19.9169	21.1492										22b Bltm_ResTYP_Con-StPt26_Ins20mm_IMIM.csv	13.8422	41.2976
			15	0.191	18.6079	19.5213					15	0.191	13.9382	26.8246					15	0.191	13.2429	24.2583										22b Bltm_ResTYP_Con-StPt28_Ins5mm_IMIM.csv	49.6379	23.4373
			20	0.145	13.8381	21.8131					20	0.145	11.38	28.2982					20	0.145	10.1036	26.3355										22b Bltm_ResTYP_Con-StPt28_Ins10mm_IMIM.csv	27.7286	26.7918
																																22b Bltm_ResTYP_Con-StPt28_Ins15mm_IMIM.csv	18.6092	29.4373
																																22b Bltm_ResTYP_Con-StPt28_Ins20mm_IMIM.csv	13.8388	31.2276
																																22b Bltm_ResTYP_Con-StPt30_Ins5mm_IMIM.csv	49.6379	12.0355
																																22b Bltm_ResTYP_Con-StPt30_Ins10mm_IMIM.csv	27.7275	16.5455
																																22b Bltm_ResTYP_Con-StPt30_Ins15mm_IMIM.csv	18.6079	19.5213
																																22b Bltm_ResTYP_Con-StPt30_Ins20mm_IMIM.csv	13.8381	21.8131
																															MI	22b Bltm_ResTYP_Con-StPt22_Ins5mm_MI.csv	34.3398	73.9016
																																22b Bltm_ResTYP_Con-StPt22_Ins10mm_MI.csv	19.1562	71.2969
																																22b Bltm_ResTYP_Con-StPt22_Ins15mm_MI.csv	14.1219	70.5459
																																22b Bltm_ResTYP_Con-StPt22_Ins20mm_MI.csv	11.6306	70.0392
																																22b Bltm_ResTYP_Con-StPt24_Ins5mm_MI.csv	34.2218	58.236
																																22b Bltm_ResTYP_Con-StPt24_Ins10mm_MI.csv	19.0243	58.028
																																22b Bltm_ResTYP_Con-StPt24_Ins15mm_MI.csv	13.9614	58.3812
																																22b Bltm_ResTYP_Con-StPt24_Ins20mm_MI.csv	11.4347	58.5226
																																22b Bltm_ResTYP_Con-StPt26_Ins5mm_MI.csv	34.2198	44.0262
																																22b Bltm_ResTYP_Con-StPt26_Ins10mm_MI.csv	19.0192	45.8257
																																22b Bltm_ResTYP_Con-StPt26_Ins15mm_MI.csv	13.9447	47.0086
																																22b Bltm_ResTYP_Con-StPt26_Ins20mm_MI.csv	11.397	47.6805
																																22b Bltm_ResTYP_Con-StPt28_Ins5mm_MI.csv	34.2192	30.9875
																																22b Bltm_ResTYP_Con-StPt28_Ins10mm_MI.csv	19.0182	34.6219
																																22b Bltm_ResTYP_Con-StPt28_Ins15mm_MI.csv	13.9393	36.5081
																																22b Bltm_ResTYP_Con-StPt28_Ins20mm_MI.csv	11.3827	37.6315
																																22b Bltm_ResTYP_Con-StPt30_Ins5mm_MI.csv	34.219	19.6791
																																22b Bltm_ResTYP_Con-StPt30_Ins10mm_MI.csv	19.0178	24.3261
																																22b Bltm_ResTYP_Con-StPt30_Ins15mm_MI.csv	13.9382	26.8246
																																22b Bltm_ResTYP_Con-StPt30_Ins20mm_MI.csv	11.38	28.2982
																															MIMI	22b Bltm_ResTYP_Con-StPt22_Ins5mm_MIMI.csv	38.5252	72.3681
																																22b Bltm_ResTYP_Con-StPt22_Ins10mm_MIMI.csv	20.1383	68.1395
																																22b Bltm_ResTYP_Con-StPt22_Ins15mm_MIMI.csv	13.5406	67.3813
																																22b Bltm_ResTYP_Con-StPt22_Ins20mm_MIMI.csv	10.4771	67.5226
																																22b Bltm_ResTYP_Con-StPt24_Ins5mm_MIMI.csv	38.3754	56.2028
																																22b Bltm_ResTYP_Con-StPt24_Ins10mm_MIMI.csv	19.9445	55.0125
																																22b Bltm_ResTYP_Con-StPt24_Ins15mm_MIMI.csv	13.2942	55.3761
																																22b Bltm_ResTYP_Con-StPt24_Ins20mm_MIMI.csv	10.1845	56.0298
																																22b Bltm_ResTYP_Con-StPt26_Ins5mm_MIMI.csv	38.3635	41.3735
																																22b Bltm_ResTYP_Con-StPt26_Ins10mm_MIMI.csv	19.9228	42.6678
																																22b Bltm_ResTYP_Con-StPt26_Ins15mm_MIMI.csv	13.2584	44.2562
																																22b Bltm_ResTYP_Con-StPt26_Ins20mm_MIMI.csv	10.1289	45.4409
																																22b Bltm_ResTYP_Con-StPt28_Ins5mm_MIMI.csv	38.3629	28.0002
																																22b Bltm_ResTYP_Con-StPt28_Ins10mm_MIMI.csv	19.9173	31.3983
																																22b Bltm_ResTYP_Con-StPt28_Ins15mm_MIMI.csv	13.2459	33.7549
																																22b Bltm_ResTYP_Con-StPt28_Ins20mm_MIMI.csv	10.1106	35.5202
																																22b Bltm_ResTYP_Con-StPt30_Ins5mm_MIMI.csv	38.3629	16.5174
																																22b Bltm_ResTYP_Con-StPt30_Ins10mm_MIMI.csv	19.9169	21.1492
																																22b Bltm_ResTYP_Con-StPt30_Ins15mm_MIMI.csv	13.2429	24.2583
																																22b Bltm_ResTYP_Con-StPt30_Ins20mm_MIMI.csv	10.1036	26.3355

## Sheet: M_I_M
22 Bltm_ResTYP										point of thermal inflexion for various insulation thickneses
	CITY	CASE NUMBER	Setpoint	Insulation thickness	U-value (W/m².k)	Heating Load	Cooling Load (kWh/m².yr)			insulation Thickness	corrosponding Setpoint	0 mm Energy	0mm-(X)mm	(E) saving %			22 Bltm_ResTYP	DFLT- MIM							M01 - 100mm brick	Insulation Board
	DFLT- MIM	TCSN-22-0	22°C	0	4.45	161.425	103.477			05cm	22	103.477	30.3677	0.293473			05 cm	28.2891	0					thick(m)	0.2	0.1
		TCSN-22-5		5	0.529	48.0401	73.1096				24	72.1796	16.4198	0.227485			10 cm	27.2475	0					cond (W/m.K)	0.89	0.03
		TCSN-22-10		10	0.281	27.0893	67.9055				26	46.5419	6.34095	0.136242			15 cm	26.8503	0					R-value	0.224719	3.33333
		TCSN-22-15		15	0.191	18.4506	66.1047				28	26.5964	0.53538	0.0201298			20 cm	26.6245	0
		TCSN-22-20		20	0.145	13.8571	65.3298				30	12.9967	-1.22096	-0.0939443										ƩR-value	3.55805
		TCSN-24-0	24°C	0	4.45	161.282	72.1796			10cm	22	103.477	35.5718	0.343765										U-value	0.281053
		TCSN-24-5		5	0.529	47.9223	55.7598				24	72.1796	18.2701	0.25312
		TCSN-24-10		10	0.281	26.9792	53.9095				26	46.5419	5.53298	0.118882
		TCSN-24-15		15	0.191	18.3139	53.7529				28	26.5964	-2.47015	-0.0928755
		TCSN-24-20		20	0.145	13.7229	53.8799				30	12.9967	-5.43312	-0.418039
		TCSN-26-0	26°C	0	4.45	161.246	46.5419			15cm	22	103.477	37.3726	0.361167
		TCSN-26-5		5	0.529	47.9135	40.201				24	72.1796	18.4267	0.25529
		TCSN-26-10		10	0.281	26.9424	41.0089				26	46.5419	4.52805	0.0972897
		TCSN-26-15		15	0.191	18.2605	42.0139				28	26.5964	-4.65407	-0.174989
		TCSN-26-20		20	0.145	13.7056	42.927				30	12.9967	-8.14648	-0.626813
		TCSN-28-0	28°C	0	4.45	161.237	26.5964			20cm	22	103.477	38.1475	0.368656
		TCSN-28-5		5	0.529	47.9128	26.061				24	72.1796	18.2997	0.253531
		TCSN-28-10		10	0.281	26.9409	29.0665				26	46.5419	3.61491	0.0776699
		TCSN-28-15		15	0.191	18.2526	31.2504				28	26.5964	-6.14841	-0.231175
		TCSN-28-20		20	0.145	13.6988	32.7448				30	12.9967	-10.2041	-0.785132
		TCSN-30-0	30°C	0	4.45	161.234	12.9967
		TCSN-30-5		5	0.529	47.9128	14.2176				max		38.1475	0.368656
		TCSN-30-10		10	0.281	26.9405	18.4298				min		-10.2041	-0.785132
		TCSN-30-15		15	0.191	18.2518	21.1431						for PTI
		TCSN-30-20		20	0.145	13.6979	23.2008
					max	161.425	103.477
					Min	13.6979	12.9967
							For Load
									28.2891
																						27.2475
									26.8503
																						26.6245

## Sheet: I_M
										point of thermal inflexion for various insulation thickneses
	CITY	CASE NUMBER	Setpoint	Insulation thickness	U-value (W/m².k)	Heating Load	Cooling Load (kWh/m².yr)			insulation Thickness	corrosponding Setpoint	0 mm Energy	0mm-(X)mm	(E) saving %			22 Bltm_ResTYP	IM							M01 - 100mm brick	Insulation Board
	IM	TCSN-22-0	22°C	0	4.45	161.425	103.477			05cm	22	103.477	35.0464	0.338687			05 cm	xx	0					thick(m)	0.2	0.1
		TCSN-22-5		5	0.529	49.6568	68.4309				24	72.1796	20.4275	0.283009			10 cm	28.0089	0					cond (W/m.K)	0.89	0.03
		TCSN-22-10		10	0.281	27.6951	64.6816				26	46.5419	10.0068	0.215006			15 cm	27.3199	0					R-value	0.224719	3.33333
		TCSN-22-15		15	0.191	18.5763	63.521				28	26.5964	3.53032	0.132737			20 cm	26.9751	0
		TCSN-22-20		20	0.145	13.8075	63.1965				30	12.9967	1.38081	0.106244										ƩR-value	3.55805
		TCSN-24-0	24°C	0	4.45	161.282	72.1796			10cm	22	103.477	38.7957	0.37492										U-value	0.281053
		TCSN-24-5		5	0.529	49.5538	51.7521				24	72.1796	21.1973	0.293675
		TCSN-24-10		10	0.281	27.5271	50.9823				26	46.5419	8.11604	0.174381
		TCSN-24-15		15	0.191	18.4362	51.4124				28	26.5964	-0.0183083	-0.000688377
		TCSN-24-20		20	0.145	13.6955	51.8791				30	12.9967	-3.3352	-0.25662
		TCSN-26-0	26°C	0	4.45	161.246	46.5419			15cm	22	103.477	39.9563	0.386136
		TCSN-26-5		5	0.529	49.5502	36.5351				24	72.1796	20.7672	0.287715
		TCSN-26-10		10	0.281	27.4664	38.4259				26	46.5419	6.60842	0.141989
		TCSN-26-15		15	0.191	18.3951	39.9335				28	26.5964	-2.66492	-0.100199
		TCSN-26-20		20	0.145	13.6748	41.1589				30	12.9967	-6.33819	-0.487678
		TCSN-28-0	28°C	0	4.45	161.237	26.5964			20cm	22	103.477	40.2808	0.389272
		TCSN-28-5		5	0.529	49.549	23.066				24	72.1796	20.3005	0.28125
		TCSN-28-10		10	0.281	27.4524	26.6147				26	46.5419	5.38301	0.11566
		TCSN-28-15		15	0.191	18.3814	29.2613				28	26.5964	-4.43756	-0.166849
		TCSN-28-20		20	0.145	13.6631	31.0339				30	12.9967	-8.61788	-0.663084
		TCSN-30-0	30°C	0	4.45	161.234	12.9967
		TCSN-30-5		5	0.529	49.549	11.6158				max		40.2808	0.389272
		TCSN-30-10		10	0.281	27.4475	16.3319				min		-8.61788	-0.663084
		TCSN-30-15		15	0.191	18.3756	19.3349						for PTI
		TCSN-30-20		20	0.145	13.6587	21.6145
					max	161.425	103.477
					Min	13.6587	11.6158
							For Load
								I	xx
																						28.0089
									27.3199
																						26.9751

## Sheet: I_M_I
										point of thermal inflexion for various insulation thickneses
	CITY	CASE NUMBER	Setpoint	Insulation thickness	U-value (W/m².k)	Heating Load	Cooling Load (kWh/m².yr)			insulation Thickness	corrosponding Setpoint	0 mm Energy	0mm-(X)mm	(E) saving %			22 Bltm_ResTYP	IMI							M01 - 100mm brick	Insulation Board
	IMI	TCSN-22-0	22°C	0	4.45	161.425	103.477			05cm	22	103.477	34.9776	0.338022			05 cm	28.6695	0					thick(m)	0.2	0.1
		TCSN-22-5		5	0.529	39.7822	68.4997				24	72.1796	19.6355	0.272037			10 cm	27.2718	0					cond (W/m.K)	0.89	0.03
		TCSN-22-10		10	0.281	20.4869	65.368				26	46.5419	8.23451	0.176927			15 cm	26.7486	0					R-value	0.224719	3.33333
		TCSN-22-15		15	0.191	13.5694	65.2137				28	26.5964	1.36961	0.0514962			20 cm	26.4479	0
		TCSN-22-20		20	0.145	10.1383	65.6959				30	12.9967	-1.30835	-0.100668										ƩR-value	3.55805
		TCSN-24-0	24°C	0	4.45	161.282	72.1796			10cm	22	103.477	38.1093	0.368286										U-value	0.281053
		TCSN-24-5		5	0.529	39.6059	52.5441				24	72.1796	19.6998	0.272928
		TCSN-24-10		10	0.281	20.2344	52.4798				26	46.5419	6.1708	0.132586
		TCSN-24-15		15	0.191	13.1832	53.3516				28	26.5964	-2.8027	-0.105379
		TCSN-24-20		20	0.145	9.91347	54.3186				30	12.9967	-6.34894	-0.488505
		TCSN-26-0	26°C	0	4.45	161.246	46.5419			15cm	22	103.477	38.2636	0.369778
		TCSN-26-5		5	0.529	39.5981	38.3074				24	72.1796	18.828	0.26085
		TCSN-26-10		10	0.281	20.2063	40.3711				26	46.5419	4.14523	0.0890645
		TCSN-26-15		15	0.191	13.1435	42.3967				28	26.5964	-5.53854	-0.208244
		TCSN-26-20		20	0.145	9.85069	43.8691				30	12.9967	-9.79263	-0.753472
		TCSN-28-0	28°C	0	4.45	161.237	26.5964			20cm	22	103.477	37.7814	0.365118
		TCSN-28-5		5	0.529	39.5977	25.2268				24	72.1796	17.861	0.247453
		TCSN-28-10		10	0.281	20.2	29.3991				26	46.5419	2.67276	0.0574271
		TCSN-28-15		15	0.191	13.1272	32.1349				28	26.5964	-7.51554	-0.282578
		TCSN-28-20		20	0.145	9.82757	34.1119				30	12.9967	-12.0758	-0.929143
		TCSN-30-0	30°C	0	4.45	161.234	12.9967
		TCSN-30-5		5	0.529	39.5977	14.305				max		38.2636	0.369778
		TCSN-30-10		10	0.281	20.1992	19.3456				min		-12.0758	-0.929143
		TCSN-30-15		15	0.191	13.122	22.7893						for PTI
		TCSN-30-20		20	0.145	9.81744	25.0724
					max	161.425	103.477
					Min	9.81744	12.9967
							For Load
									28.6695
																						27.2718
									26.7486
																						26.4479

## Sheet: I_M_I_M
										point of thermal inflexion for various insulation thickneses
	CITY	CASE NUMBER	Setpoint	Insulation thickness	U-value (W/m².k)	Heating Load	Cooling Load (kWh/m².yr)			insulation Thickness	corrosponding Setpoint	0 mm Energy	0mm-(X)mm	(E) saving %			22 Bltm_ResTYP	IMIM							M01 - 100mm brick	Insulation Board
	IMIM	TCSN-22-0	22°C	0	4.45	161.425	103.477			05cm	22	103.477	34.4593	0.333013			05 cm	xx	0					thick(m)	0.2	0.1
		TCSN-22-5		5	0.529	49.7266	69.018				24	72.1796	19.8728	0.275324			10 cm	27.9419	0					cond (W/m.K)	0.89	0.03
		TCSN-22-10		10	0.281	27.8739	64.8326				26	46.5419	9.49677	0.204048			15 cm	27.2762	0					R-value	0.224719	3.33333
		TCSN-22-15		15	0.191	18.7611	63.5865				28	26.5964	3.15906	0.118778			20 cm	26.9369	0
		TCSN-22-20		20	0.145	13.9565	63.2621				30	12.9967	0.961141	0.0739529										ƩR-value	3.55805
		TCSN-24-0	24°C	0	4.45	161.282	72.1796			10cm	22	103.477	38.6447	0.373461										U-value	0.281053
		TCSN-24-5		5	0.529	49.6398	52.3068				24	72.1796	21.0189	0.291202
		TCSN-24-10		10	0.281	27.7659	51.1607				26	46.5419	7.93822	0.170561
		TCSN-24-15		15	0.191	18.6387	51.5354				28	26.5964	-0.19542	-0.0073476
		TCSN-24-20		20	0.145	13.8575	52.0101				30	12.9967	-3.54881	-0.273055
		TCSN-26-0	26°C	0	4.45	161.246	46.5419			15cm	22	103.477	39.8908	0.385503
		TCSN-26-5		5	0.529	49.6384	37.0451				24	72.1796	20.6442	0.286012
		TCSN-26-10		10	0.281	27.7321	38.6037				26	46.5419	6.49079	0.139461
		TCSN-26-15		15	0.191	18.6134	40.0511				28	26.5964	-2.84093	-0.106817
		TCSN-26-20		20	0.145	13.8422	41.2976				30	12.9967	-6.52462	-0.502023
		TCSN-28-0	28°C	0	4.45	161.237	26.5964			20cm	22	103.477	40.2152	0.388637
		TCSN-28-5		5	0.529	49.6379	23.4373				24	72.1796	20.1695	0.279435
		TCSN-28-10		10	0.281	27.7286	26.7918				26	46.5419	5.24434	0.11268
		TCSN-28-15		15	0.191	18.6092	29.4373				28	26.5964	-4.63124	-0.174131
		TCSN-28-20		20	0.145	13.8388	31.2276				30	12.9967	-8.81647	-0.678365
		TCSN-30-0	30°C	0	4.45	161.234	12.9967
		TCSN-30-5		5	0.529	49.6379	12.0355				max		40.2152	0.388637
		TCSN-30-10		10	0.281	27.7275	16.5455				min		-8.81647	-0.678365
		TCSN-30-15		15	0.191	18.6079	19.5213						for PTI
		TCSN-30-20		20	0.145	13.8381	21.8131
					max	161.425	103.477
					Min	13.8381	12.0355
							For Load
								I	xx
																						27.9419
									27.2762
																						26.9369

## Sheet: M_I
										point of thermal inflexion for various insulation thickneses
	CITY	CASE NUMBER	Setpoint	Insulation thickness	U-value (W/m².k)	Heating Load	Cooling Load (kWh/m².yr)			insulation Thickness	corrosponding Setpoint	0 mm Energy	0mm-(X)mm	(E) saving %			22 Bltm_ResTYP	MI							M01 - 100mm brick	Insulation Board
	MI	TCSN-22-0	22°C	0	4.45	161.425	103.477			05cm	22	103.477	29.5757	0.285818			05 cm	26.6069	0					thick(m)	0.2	0.1
		TCSN-22-5		5	0.529	34.3398	73.9016				24	72.1796	13.9436	0.193179			10 cm	26.1251	0					cond (W/m.K)	0.89	0.03
		TCSN-22-10		10	0.281	19.1562	71.2969				26	46.5419	2.51567	0.0540517			15 cm	25.9071	0					R-value	0.224719	3.33333
		TCSN-22-15		15	0.191	14.1219	70.5459				28	26.5964	-4.39112	-0.165102			20 cm	25.8067	0
		TCSN-22-20		20	0.145	11.6306	70.0392				30	12.9967	-6.68244	-0.514166										ƩR-value	3.55805
		TCSN-24-0	24°C	0	4.45	161.282	72.1796			10cm	22	103.477	32.1804	0.31099										U-value	0.281053
		TCSN-24-5		5	0.529	34.2218	58.236				24	72.1796	14.1516	0.196061
		TCSN-24-10		10	0.281	19.0243	58.028				26	46.5419	0.716244	0.0153892
		TCSN-24-15		15	0.191	13.9614	58.3812				28	26.5964	-8.0255	-0.301752
		TCSN-24-20		20	0.145	11.4347	58.5226				30	12.9967	-11.3294	-0.871717
		TCSN-26-0	26°C	0	4.45	161.246	46.5419			15cm	22	103.477	32.9314	0.318247
		TCSN-26-5		5	0.529	34.2198	44.0262				24	72.1796	13.7984	0.191168
		TCSN-26-10		10	0.281	19.0192	45.8257				26	46.5419	-0.466735	-0.0100283
		TCSN-26-15		15	0.191	13.9447	47.0086				28	26.5964	-9.91171	-0.372672
		TCSN-26-20		20	0.145	11.397	47.6805				30	12.9967	-13.8279	-1.06396
		TCSN-28-0	28°C	0	4.45	161.237	26.5964			20cm	22	103.477	33.4381	0.323144
		TCSN-28-5		5	0.529	34.2192	30.9875				24	72.1796	13.657	0.189209
		TCSN-28-10		10	0.281	19.0182	34.6219				26	46.5419	-1.13858	-0.0244636
		TCSN-28-15		15	0.191	13.9393	36.5081				28	26.5964	-11.0351	-0.41491
		TCSN-28-20		20	0.145	11.3827	37.6315				30	12.9967	-15.3015	-1.17734
		TCSN-30-0	30°C	0	4.45	161.234	12.9967
		TCSN-30-5		5	0.529	34.219	19.6791				max		33.4381	0.323144
		TCSN-30-10		10	0.281	19.0178	24.3261				min		-15.3015	-1.17734
		TCSN-30-15		15	0.191	13.9382	26.8246						for PTI
		TCSN-30-20		20	0.145	11.38	28.2982
					max	161.425	103.477
					Min	11.38	12.9967
							For Load
									26.6069
																						26.1251
									25.9071
																						25.8067

## Sheet: M_I_M_I
										point of thermal inflexion for various insulation thickneses
	CITY	CASE NUMBER	Setpoint	Insulation thickness	U-value (W/m².k)	Heating Load	Cooling Load (kWh/m².yr)			insulation Thickness	corrosponding Setpoint	0 mm Energy	0mm-(X)mm	(E) saving %			22 Bltm_ResTYP	MIMI							M01 - 100mm brick	Insulation Board
	MIMI	TCSN-22-0	22°C	0	4.45	161.425	103.477			05cm	22	103.477	31.1092	0.300638			05 cm	27.4545	0					thick(m)	0.2	0.1
		TCSN-22-5		5	0.529	38.5252	72.3681				24	72.1796	15.9769	0.221349			10 cm	26.754	0					cond (W/m.K)	0.89	0.03
		TCSN-22-10		10	0.281	20.1383	68.1395				26	46.5419	5.16836	0.111048			15 cm	26.4055	0					R-value	0.224719	3.33333
		TCSN-22-15		15	0.191	13.5406	67.3813				28	26.5964	-1.40383	-0.0527827			20 cm	26.1831	0
		TCSN-22-20		20	0.145	10.4771	67.5226				30	12.9967	-3.52069	-0.270892										ƩR-value	3.55805
		TCSN-24-0	24°C	0	4.45	161.282	72.1796			10cm	22	103.477	35.3378	0.341503										U-value	0.281053
		TCSN-24-5		5	0.529	38.3754	56.2028				24	72.1796	17.1671	0.237838
		TCSN-24-10		10	0.281	19.9445	55.0125				26	46.5419	3.87409	0.0832387
		TCSN-24-15		15	0.191	13.2942	55.3761				28	26.5964	-4.80189	-0.180547
		TCSN-24-20		20	0.145	10.1845	56.0298				30	12.9967	-8.15258	-0.627283
		TCSN-26-0	26°C	0	4.45	161.246	46.5419			15cm	22	103.477	36.096	0.34883
		TCSN-26-5		5	0.529	38.3635	41.3735				24	72.1796	16.8035	0.232801
		TCSN-26-10		10	0.281	19.9228	42.6678				26	46.5419	2.28572	0.049111
		TCSN-26-15		15	0.191	13.2584	44.2562				28	26.5964	-7.15856	-0.269155
		TCSN-26-20		20	0.145	10.1289	45.4409				30	12.9967	-11.2617	-0.866504
		TCSN-28-0	28°C	0	4.45	161.237	26.5964			20cm	22	103.477	35.9547	0.347465
		TCSN-28-5		5	0.529	38.3629	28.0002				24	72.1796	16.1498	0.223745
		TCSN-28-10		10	0.281	19.9173	31.3983				26	46.5419	1.10103	0.0236567
		TCSN-28-15		15	0.191	13.2459	33.7549				28	26.5964	-8.9238	-0.335527
		TCSN-28-20		20	0.145	10.1106	35.5202				30	12.9967	-13.3388	-1.02633
		TCSN-30-0	30°C	0	4.45	161.234	12.9967
		TCSN-30-5		5	0.529	38.3629	16.5174				max		36.096	0.34883
		TCSN-30-10		10	0.281	19.9169	21.1492				min		-13.3388	-1.02633
		TCSN-30-15		15	0.191	13.2429	24.2583						for PTI
		TCSN-30-20		20	0.145	10.1036	26.3355
					max	161.425	103.477
					Min	10.1036	12.9967
							For Load
									27.4545
																						26.754
									26.4055
																						26.1831

## Sheet: SUMMARY OF PTI
	PTI for all configiration at different insualtion thicknesse							the A case [Tm~Ins~Tm] as arefrence														Base M-I-M	I-M	I-M-I	I-M-I-M	M-I	M-I-M-I
	Base M-I-M	I-M	I-M-I	I-M-I-M	M-I	M-I-M-I			Base M-I-M	I-M	I-M-I	I-M-I-M	M-I	M-I-M-I							5cm	28.2891	xx	28.6695	xx	26.6069	27.4545
5cm	28.2891	xx	28.6695	xx	26.6069	27.4545		5cm	0	#VALUE!	0.3804	#VALUE!	-1.6822	-0.8346							10cm	27.2475	28.0089	27.2718	27.9419	26.1251	26.754
10cm	27.2475	28.0089	27.2718	27.9419	26.1251	26.754		10cm	0	0.7614	0.0243	0.6944	-1.12245	-0.4935							15cm	26.8503	27.3199	26.7486	27.2762	25.9071	26.4055
15cm	26.8503	27.3199	26.7486	27.2762	25.9071	26.4055		15cm	0	0.4696	-0.1017	0.4259	-0.9432	-0.444809							20cm	26.6245	26.9751	26.4479	26.9369	25.8067	26.1831
20cm	26.6245	26.9751	26.4479	26.9369	25.8067	26.1831		20cm	0	0.3506	-0.1766	0.3124	-0.8178	-0.4414																5cm	10cm	15cm	20cm
																													Base M-I-M	28.2891	27.2475	26.8503	26.6245
																													I-M	xx	28.0089	27.3199	26.9751
																													I-M-I	28.6695	27.2718	26.7486	26.4479
																													I-M-I-M	xx	27.9419	27.2762	26.9369
																													M-I	26.6069	26.1251	25.9071	25.8067
																													M-I-M-I	27.4545	26.754	26.4055	26.1831
																							`
