# Supplementary material for: Data on anti-insulation detection via Point of Thermal Inflexion (PTI) in 1248 cases; 13 climates, four occupancy profiles, six wall configurations and four insulation levels
Source: Data Brief. 2017 Apr 15;12:333–5. doi: 10.1016/j.dib.2017.04.016 (PMC5412003; doi:10.1016/j.dib.2017.04.016)
Supplement: Supplementary file 3 — Supplementary material [file mmc3.zip › all 52 cases/30 Bltm_Ofc.xlsx]

## Sheet: 23 Bltm_Ofc CONF DATA
CITY	CASE NUMBER	Setpoint	Insulation thickness	U-value (W/m².k)	Heating Load	Cooling Load (kWh/m².yr)		CITY	CASE NUMBER	Setpoint	Insulation thickness	U-value (W/m².k)	Heating Load	Cooling Load (kWh/m².yr)		CITY	CASE NUMBER	Setpoint	Insulation thickness	U-value (W/m².k)	Heating Load	Cooling Load (kWh/m².yr)										filename	heating(PXInsu)	cooling(PXInsu)
Dflt - MIM		22°C	0	4.45	85.5906	41.7384		out I-M		22°C	0	4.45	85.5906	41.7384		out I-M-I		22°C	0	4.45	85.5906	41.7384									IM	23 Bltm_Ofc_Conf-StPt22_Ins5mm_IM.csv	44.9914	33.0523
			5	0.529	43.7689	35.1177					5	0.529	44.9914	33.0523					5	0.529	23.6701	31.5488										23 Bltm_Ofc_Conf-StPt22_Ins10mm_IM.csv	33.532	30.046
			10	0.281	32.5807	31.8949					10	0.281	33.532	30.046					10	0.281	13.6248	30.2056										23 Bltm_Ofc_Conf-StPt22_Ins15mm_IM.csv	28.0056	28.4864
			15	0.191	27.2466	30.0861					15	0.191	28.0056	28.4864					15	0.191	10.1042	29.9185										23 Bltm_Ofc_Conf-StPt22_Ins20mm_IM.csv	24.5966	27.554
			20	0.145	24.0461	28.957					20	0.145	24.5966	27.554					20	0.145	8.54918	29.9132										23 Bltm_Ofc_Conf-StPt24_Ins5mm_IM.csv	44.9532	23.2942
		24°C	0	4.45	85.571	28.25				24°C	0	4.45	85.571	28.25				24°C	0	4.45	85.571	28.25										23 Bltm_Ofc_Conf-StPt24_Ins10mm_IM.csv	33.4693	21.9488
			5	0.529	43.7262	25.1051					5	0.529	44.9532	23.2942					5	0.529	23.5594	23.6089										23 Bltm_Ofc_Conf-StPt24_Ins15mm_IM.csv	27.9041	21.2106
			10	0.281	32.5313	23.5439					10	0.281	33.4693	21.9488					10	0.281	13.5021	23.7814										23 Bltm_Ofc_Conf-StPt24_Ins20mm_IM.csv	24.4637	20.7893
			15	0.191	27.1875	22.6159					15	0.191	27.9041	21.2106					15	0.191	9.96015	24.0801										23 Bltm_Ofc_Conf-StPt26_Ins5mm_IM.csv	44.9504	14.8328
			20	0.145	23.9766	22.0562					20	0.145	24.4637	20.7893					20	0.145	8.38987	24.3178										23 Bltm_Ofc_Conf-StPt26_Ins10mm_IM.csv	33.4566	14.5785
		26°C	0	4.45	85.5653	17.427				26°C	0	4.45	85.5653	17.427				26°C	0	4.45	85.5653	17.427										23 Bltm_Ofc_Conf-StPt26_Ins15mm_IM.csv	27.8741	14.5266
			5	0.529	43.7255	16.3361					5	0.529	44.9504	14.8328					5	0.529	23.5567	16.6826										23 Bltm_Ofc_Conf-StPt26_Ins20mm_IM.csv	24.4148	14.5651
			10	0.281	32.53	16.0026					10	0.281	33.4566	14.5785					10	0.281	13.4906	17.9594										23 Bltm_Ofc_Conf-StPt28_Ins5mm_IM.csv	44.9501	7.77188
			15	0.191	27.1845	15.8351					15	0.191	27.8741	14.5266					15	0.191	9.94356	18.8395										23 Bltm_Ofc_Conf-StPt28_Ins10mm_IM.csv	33.454	8.37834
			20	0.145	23.9701	15.781					20	0.145	24.4148	14.5651					20	0.145	8.36598	19.3539										23 Bltm_Ofc_Conf-StPt28_Ins15mm_IM.csv	27.864	8.79479
		28°C	0	4.45	85.5646	9.29102				28°C	0	4.45	85.5646	9.29102				28°C	0	4.45	85.5646	9.29102										23 Bltm_Ofc_Conf-StPt28_Ins20mm_IM.csv	24.3933	9.06936
			5	0.529	43.7255	9.08817					5	0.529	44.9501	7.77188					5	0.529	23.5563	10.7										23 Bltm_Ofc_Conf-StPt30_Ins5mm_IM.csv	44.95	2.69471
			10	0.281	32.5299	9.67611					10	0.281	33.454	8.37834					10	0.281	13.4877	12.734										23 Bltm_Ofc_Conf-StPt30_Ins10mm_IM.csv	33.453	3.52733
			15	0.191	27.1839	10.0287					15	0.191	27.864	8.79479					15	0.191	9.93438	14.0165										23 Bltm_Ofc_Conf-StPt30_Ins15mm_IM.csv	27.8598	4.14759
			20	0.145	23.9681	10.2758					20	0.145	24.3933	9.06936					20	0.145	8.35272	14.7812										23 Bltm_Ofc_Conf-StPt30_Ins20mm_IM.csv	24.3844	4.58898
		30°C	0	4.45	85.5645	4.01412				30°C	0	4.45	85.5645	4.01412				30°C	0	4.45	85.5645	4.01412									IMI	23 Bltm_Ofc_Conf-StPt22_Ins5mm_IMI.csv	23.6701	31.5488
			5	0.529	43.7255	3.5486					5	0.529	44.95	2.69471					5	0.529	23.5563	5.54056										23 Bltm_Ofc_Conf-StPt22_Ins10mm_IMI.csv	13.6248	30.2056
			10	0.281	32.5299	4.32651					10	0.281	33.453	3.52733					10	0.281	13.4869	8.05113										23 Bltm_Ofc_Conf-StPt22_Ins15mm_IMI.csv	10.1042	29.9185
			15	0.191	27.1838	4.9481					15	0.191	27.8598	4.14759					15	0.191	9.93133	9.57207										23 Bltm_Ofc_Conf-StPt22_Ins20mm_IMI.csv	8.54918	29.9132
			20	0.145	23.9678	5.41112					20	0.145	24.3844	4.58898					20	0.145	8.34573	10.5215										23 Bltm_Ofc_Conf-StPt24_Ins5mm_IMI.csv	23.5594	23.6089
																																23 Bltm_Ofc_Conf-StPt24_Ins10mm_IMI.csv	13.5021	23.7814
																																23 Bltm_Ofc_Conf-StPt24_Ins15mm_IMI.csv	9.96015	24.0801
																																23 Bltm_Ofc_Conf-StPt24_Ins20mm_IMI.csv	8.38987	24.3178
CITY	CASE NUMBER	Setpoint	Insulation thickness	U-value (W/m².k)	Heating Load	Cooling Load (kWh/m².yr)		CITY	CASE NUMBER	Setpoint	Insulation thickness	U-value (W/m².k)	Heating Load	Cooling Load (kWh/m².yr)		CITY	CASE NUMBER	Setpoint	Insulation thickness	U-value (W/m².k)	Heating Load	Cooling Load (kWh/m².yr)										23 Bltm_Ofc_Conf-StPt26_Ins5mm_IMI.csv	23.5567	16.6826
out I-M-I-M		22°C	0	4.45	85.5906	41.7384		out M-I		22°C	0	4.45	85.5906	41.7384		out M-I-M-I		22°C	0	4.45	85.5906	41.7384										23 Bltm_Ofc_Conf-StPt26_Ins10mm_IMI.csv	13.4906	17.9594
			5	0.529	44.2218	33.6768					5	0.529	18.151	31.4969					5	0.529	23.4861	32.7087										23 Bltm_Ofc_Conf-StPt26_Ins15mm_IMI.csv	9.94356	18.8395
			10	0.281	32.9748	30.4192					10	0.281	11.8579	30.6435					10	0.281	13.5487	31.2897										23 Bltm_Ofc_Conf-StPt26_Ins20mm_IMI.csv	8.36598	19.3539
			15	0.191	27.5378	28.7574					15	0.191	10.206	30.6293					15	0.191	10.1434	30.8666										23 Bltm_Ofc_Conf-StPt28_Ins5mm_IMI.csv	23.5563	10.7
			20	0.145	24.2868	27.7731					20	0.145	9.46519	30.7859					20	0.145	8.70809	30.8004										23 Bltm_Ofc_Conf-StPt28_Ins10mm_IMI.csv	13.4877	12.734
		24°C	0	4.45	85.571	28.25				24°C	0	4.45	85.571	28.25				24°C	0	4.45	85.571	28.25										23 Bltm_Ofc_Conf-StPt28_Ins15mm_IMI.csv	9.93438	14.0165
			5	0.529	44.1898	23.8937					5	0.529	18.0581	24.5796					5	0.529	23.3799	24.6401										23 Bltm_Ofc_Conf-StPt28_Ins20mm_IMI.csv	8.35272	14.7812
			10	0.281	32.935	22.3679					10	0.281	11.7612	24.6688					10	0.281	13.4314	24.7738										23 Bltm_Ofc_Conf-StPt30_Ins5mm_IMI.csv	23.5563	5.54056
			15	0.191	27.4812	21.5809					15	0.191	10.0989	24.9326					15	0.191	10.0086	24.9635										23 Bltm_Ofc_Conf-StPt30_Ins10mm_IMI.csv	13.4869	8.05113
			20	0.145	24.2108	21.1013					20	0.145	9.34636	25.2002					20	0.145	8.55725	25.1319										23 Bltm_Ofc_Conf-StPt30_Ins15mm_IMI.csv	9.93133	9.57207
		26°C	0	4.45	85.5653	17.427				26°C	0	4.45	85.5653	17.427				26°C	0	4.45	85.5653	17.427										23 Bltm_Ofc_Conf-StPt30_Ins20mm_IMI.csv	8.34573	10.5215
			5	0.529	44.1886	15.3558					5	0.529	18.0563	18.3527					5	0.529	23.3763	17.4424									IMIM	23 Bltm_Ofc_Conf-StPt22_Ins5mm_IMIM.csv	44.2218	33.6768
			10	0.281	32.9319	14.9358					10	0.281	11.7592	19.3212					10	0.281	13.4218	18.7773										23 Bltm_Ofc_Conf-StPt22_Ins10mm_IMIM.csv	32.9748	30.4192
			15	0.191	27.472	14.8493					15	0.191	10.0939	19.8188					15	0.191	9.99464	19.6117										23 Bltm_Ofc_Conf-StPt22_Ins15mm_IMIM.csv	27.5378	28.7574
			20	0.145	24.1937	14.8697					20	0.145	9.33406	20.1912					20	0.145	8.53725	20.0874										23 Bltm_Ofc_Conf-StPt22_Ins20mm_IMIM.csv	24.2868	27.7731
		28°C	0	4.45	85.5646	9.29102				28°C	0	4.45	85.5646	9.29102				28°C	0	4.45	85.5646	9.29102										23 Bltm_Ofc_Conf-StPt24_Ins5mm_IMIM.csv	44.1898	23.8937
			5	0.529	44.1885	8.25664					5	0.529	18.0554	12.856					5	0.529	23.376	11.3838										23 Bltm_Ofc_Conf-StPt24_Ins10mm_IMIM.csv	32.935	22.3679
			10	0.281	32.9316	8.77602					10	0.281	11.758	14.4163					10	0.281	13.4192	13.4553										23 Bltm_Ofc_Conf-StPt24_Ins15mm_IMIM.csv	27.4812	21.5809
			15	0.191	27.4699	9.178					15	0.191	10.0912	15.1352					15	0.191	9.98727	14.6673										23 Bltm_Ofc_Conf-StPt24_Ins20mm_IMIM.csv	24.2108	21.1013
			20	0.145	24.188	9.43102					20	0.145	9.32744	15.5915					20	0.145	8.52632	15.4136										23 Bltm_Ofc_Conf-StPt26_Ins5mm_IMIM.csv	44.1886	15.3558
		30°C	0	4.45	85.5645	4.01412				30°C	0	4.45	85.5645	4.01412				30°C	0	4.45	85.5645	4.01412										23 Bltm_Ofc_Conf-StPt26_Ins10mm_IMIM.csv	32.9319	14.9358
			5	0.529	44.1885	2.95144					5	0.529	18.0551	8.11821					5	0.529	23.376	6.13328										23 Bltm_Ofc_Conf-StPt26_Ins15mm_IMIM.csv	27.472	14.8493
			10	0.281	32.9315	3.81827					10	0.281	11.7574	10.0185					10	0.281	13.4188	8.70329										23 Bltm_Ofc_Conf-StPt26_Ins20mm_IMIM.csv	24.1937	14.8697
			15	0.191	27.4694	4.41719					15	0.191	10.0897	10.8296					15	0.191	9.98551	10.1875										23 Bltm_Ofc_Conf-StPt28_Ins5mm_IMIM.csv	44.1885	8.25664
			20	0.145	24.1864	4.84491					20	0.145	9.32443	11.329					20	0.145	8.5218	11.0984										23 Bltm_Ofc_Conf-StPt28_Ins10mm_IMIM.csv	32.9316	8.77602
																																23 Bltm_Ofc_Conf-StPt28_Ins15mm_IMIM.csv	27.4699	9.178
																																23 Bltm_Ofc_Conf-StPt28_Ins20mm_IMIM.csv	24.188	9.43102
																																23 Bltm_Ofc_Conf-StPt30_Ins5mm_IMIM.csv	44.1885	2.95144
																																23 Bltm_Ofc_Conf-StPt30_Ins10mm_IMIM.csv	32.9315	3.81827
																																23 Bltm_Ofc_Conf-StPt30_Ins15mm_IMIM.csv	27.4694	4.41719
																																23 Bltm_Ofc_Conf-StPt30_Ins20mm_IMIM.csv	24.1864	4.84491
																															MI	23 Bltm_Ofc_Conf-StPt22_Ins5mm_MI.csv	18.151	31.4969
																																23 Bltm_Ofc_Conf-StPt22_Ins10mm_MI.csv	11.8579	30.6435
																																23 Bltm_Ofc_Conf-StPt22_Ins15mm_MI.csv	10.206	30.6293
																																23 Bltm_Ofc_Conf-StPt22_Ins20mm_MI.csv	9.46519	30.7859
																																23 Bltm_Ofc_Conf-StPt24_Ins5mm_MI.csv	18.0581	24.5796
																																23 Bltm_Ofc_Conf-StPt24_Ins10mm_MI.csv	11.7612	24.6688
																																23 Bltm_Ofc_Conf-StPt24_Ins15mm_MI.csv	10.0989	24.9326
																																23 Bltm_Ofc_Conf-StPt24_Ins20mm_MI.csv	9.34636	25.2002
																																23 Bltm_Ofc_Conf-StPt26_Ins5mm_MI.csv	18.0563	18.3527
																																23 Bltm_Ofc_Conf-StPt26_Ins10mm_MI.csv	11.7592	19.3212
																																23 Bltm_Ofc_Conf-StPt26_Ins15mm_MI.csv	10.0939	19.8188
																																23 Bltm_Ofc_Conf-StPt26_Ins20mm_MI.csv	9.33406	20.1912
																																23 Bltm_Ofc_Conf-StPt28_Ins5mm_MI.csv	18.0554	12.856
																																23 Bltm_Ofc_Conf-StPt28_Ins10mm_MI.csv	11.758	14.4163
																																23 Bltm_Ofc_Conf-StPt28_Ins15mm_MI.csv	10.0912	15.1352
																																23 Bltm_Ofc_Conf-StPt28_Ins20mm_MI.csv	9.32744	15.5915
																																23 Bltm_Ofc_Conf-StPt30_Ins5mm_MI.csv	18.0551	8.11821
																																23 Bltm_Ofc_Conf-StPt30_Ins10mm_MI.csv	11.7574	10.0185
																																23 Bltm_Ofc_Conf-StPt30_Ins15mm_MI.csv	10.0897	10.8296
																																23 Bltm_Ofc_Conf-StPt30_Ins20mm_MI.csv	9.32443	11.329
																																23 Bltm_Ofc_Conf-StPt22_Ins5mm_MIMI.csv	23.4861	32.7087
																																23 Bltm_Ofc_Conf-StPt22_Ins10mm_MIMI.csv	13.5487	31.2897
																																23 Bltm_Ofc_Conf-StPt22_Ins15mm_MIMI.csv	10.1434	30.8666
																																23 Bltm_Ofc_Conf-StPt22_Ins20mm_MIMI.csv	8.70809	30.8004
																																23 Bltm_Ofc_Conf-StPt24_Ins5mm_MIMI.csv	23.3799	24.6401
																																23 Bltm_Ofc_Conf-StPt24_Ins10mm_MIMI.csv	13.4314	24.7738
																																23 Bltm_Ofc_Conf-StPt24_Ins15mm_MIMI.csv	10.0086	24.9635
																																23 Bltm_Ofc_Conf-StPt24_Ins20mm_MIMI.csv	8.55725	25.1319
																																23 Bltm_Ofc_Conf-StPt26_Ins5mm_MIMI.csv	23.3763	17.4424
																																23 Bltm_Ofc_Conf-StPt26_Ins10mm_MIMI.csv	13.4218	18.7773
																																23 Bltm_Ofc_Conf-StPt26_Ins15mm_MIMI.csv	9.99464	19.6117
																																23 Bltm_Ofc_Conf-StPt26_Ins20mm_MIMI.csv	8.53725	20.0874
																																23 Bltm_Ofc_Conf-StPt28_Ins5mm_MIMI.csv	23.376	11.3838
																																23 Bltm_Ofc_Conf-StPt28_Ins10mm_MIMI.csv	13.4192	13.4553
																																23 Bltm_Ofc_Conf-StPt28_Ins15mm_MIMI.csv	9.98727	14.6673
																																23 Bltm_Ofc_Conf-StPt28_Ins20mm_MIMI.csv	8.52632	15.4136
																																23 Bltm_Ofc_Conf-StPt30_Ins5mm_MIMI.csv	23.376	6.13328
																																23 Bltm_Ofc_Conf-StPt30_Ins10mm_MIMI.csv	13.4188	8.70329
																																23 Bltm_Ofc_Conf-StPt30_Ins15mm_MIMI.csv	9.98551	10.1875
																																23 Bltm_Ofc_Conf-StPt30_Ins20mm_MIMI.csv	8.5218	11.0984

## Sheet: M_I_M
23 Bltm_Ofc										point of thermal inflexion for various insulation thickneses
	CITY	CASE NUMBER	Setpoint	Insulation thickness	U-value (W/m².k)	Heating Load	Cooling Load (kWh/m².yr)			insulation Thickness	corrosponding Setpoint	0 mm Energy	0mm-(X)mm	(E) saving %			23 Bltm_Ofc	DFLT- MIM							M01 - 100mm brick	Insulation Board
	DFLT- MIM	TCSN-22-0	22°C	0	4.45	85.5906	41.7384			05cm	22	41.7384	6.62066	0.158623			05 cm	xxx	0					thick(m)	0.2	0.1
		TCSN-22-5		5	0.529	43.7689	35.1177				24	28.25	3.14488	0.111323			10 cm	27.4379	0					cond (W/m.K)	0.89	0.03
		TCSN-22-10		10	0.281	32.5807	31.8949				26	17.427	1.09086	0.0625957			15 cm	27.1663	0					R-value	0.224719	3.33333
		TCSN-22-15		15	0.191	27.2466	30.0861				28	9.29102	0.202847	0.0218326			20 cm	27.0919	0
		TCSN-22-20		20	0.145	24.0461	28.957				30	4.01412	0.465514	0.115969										ƩR-value	3.55805
		TCSN-24-0	24°C	0	4.45	85.571	28.25			10cm	22	41.7384	9.84349	0.235838										U-value	0.281053
		TCSN-24-5		5	0.529	43.7262	25.1051				24	28.25	4.70611	0.166588
		TCSN-24-10		10	0.281	32.5313	23.5439				26	17.427	1.42441	0.0817356
		TCSN-24-15		15	0.191	27.1875	22.6159				28	9.29102	-0.385091	-0.0414477
		TCSN-24-20		20	0.145	23.9766	22.0562				30	4.01412	-0.312399	-0.0778251
		TCSN-26-0	26°C	0	4.45	85.5653	17.427			15cm	22	41.7384	11.6523	0.279175
		TCSN-26-5		5	0.529	43.7255	16.3361				24	28.25	5.63411	0.199438
		TCSN-26-10		10	0.281	32.53	16.0026				26	17.427	1.59193	0.0913483
		TCSN-26-15		15	0.191	27.1845	15.8351				28	9.29102	-0.737724	-0.0794018
		TCSN-26-20		20	0.145	23.9701	15.781				30	4.01412	-0.933982	-0.232674
		TCSN-28-0	28°C	0	4.45	85.5646	9.29102			20cm	22	41.7384	12.7813	0.306225
		TCSN-28-5		5	0.529	43.7255	9.08817				24	28.25	6.19383	0.219251
		TCSN-28-10		10	0.281	32.5299	9.67611				26	17.427	1.64596	0.0944488
		TCSN-28-15		15	0.191	27.1839	10.0287				28	9.29102	-0.984766	-0.105991
		TCSN-28-20		20	0.145	23.9681	10.2758				30	4.01412	-1.39701	-0.348023
		TCSN-30-0	30°C	0	4.45	85.5645	4.01412
		TCSN-30-5		5	0.529	43.7255	3.5486				max		12.7813	0.306225
		TCSN-30-10		10	0.281	32.5299	4.32651				min		-1.39701	-0.348023
		TCSN-30-15		15	0.191	27.1838	4.9481						for PTI
		TCSN-30-20		20	0.145	23.9678	5.41112
					max	85.5906	41.7384
					Min	23.9678	3.5486
							For Load
								I	xxx
																						27.4379
									27.1663
																						27.0919

## Sheet: I_M
										point of thermal inflexion for various insulation thickneses
	CITY	CASE NUMBER	Setpoint	Insulation thickness	U-value (W/m².k)	Heating Load	Cooling Load (kWh/m².yr)			insulation Thickness	corrosponding Setpoint	0 mm Energy	0mm-(X)mm	(E) saving %			23 Bltm_Ofc	IM							M01 - 100mm brick	Insulation Board
	IM	TCSN-22-0	22°C	0	4.45	85.5906	41.7384			05cm	22	41.7384	8.68605	0.208107			05 cm	xxx	0					thick(m)	0.2	0.1
		TCSN-22-5		5	0.529	44.9914	33.0523				24	28.25	4.9558	0.175426			10 cm	xxx	0					cond (W/m.K)	0.89	0.03
		TCSN-22-10		10	0.281	33.532	30.046				26	17.427	2.59423	0.148863			15 cm	28.9058	0					R-value	0.224719	3.33333
		TCSN-22-15		15	0.191	28.0056	28.4864				28	9.29102	1.51914	0.163506			20 cm	28.2556	0
		TCSN-22-20		20	0.145	24.5966	27.554				30	4.01412	1.31941	0.328693										ƩR-value	3.55805
		TCSN-24-0	24°C	0	4.45	85.571	28.25			10cm	22	41.7384	11.6923	0.280134										U-value	0.281053
		TCSN-24-5		5	0.529	44.9532	23.2942				24	28.25	6.30119	0.223051
		TCSN-24-10		10	0.281	33.4693	21.9488				26	17.427	2.84847	0.163452
		TCSN-24-15		15	0.191	27.9041	21.2106				28	9.29102	0.912679	0.0982324
		TCSN-24-20		20	0.145	24.4637	20.7893				30	4.01412	0.486784	0.121268
		TCSN-26-0	26°C	0	4.45	85.5653	17.427			15cm	22	41.7384	13.252	0.317502
		TCSN-26-5		5	0.529	44.9504	14.8328				24	28.25	7.03943	0.249183
		TCSN-26-10		10	0.281	33.4566	14.5785				26	17.427	2.90039	0.166431
		TCSN-26-15		15	0.191	27.8741	14.5266				28	9.29102	0.496231	0.0534097
		TCSN-26-20		20	0.145	24.4148	14.5651				30	4.01412	-0.13347	-0.0332502
		TCSN-28-0	28°C	0	4.45	85.5646	9.29102			20cm	22	41.7384	14.1844	0.33984
		TCSN-28-5		5	0.529	44.9501	7.77188				24	28.25	7.46066	0.264094
		TCSN-28-10		10	0.281	33.454	8.37834				26	17.427	2.86193	0.164224
		TCSN-28-15		15	0.191	27.864	8.79479				28	9.29102	0.221663	0.0238578
		TCSN-28-20		20	0.145	24.3933	9.06936				30	4.01412	-0.574864	-0.14321
		TCSN-30-0	30°C	0	4.45	85.5645	4.01412
		TCSN-30-5		5	0.529	44.95	2.69471				max		14.1844	0.33984
		TCSN-30-10		10	0.281	33.453	3.52733				min		-0.574864	-0.14321
		TCSN-30-15		15	0.191	27.8598	4.14759						for PTI
		TCSN-30-20		20	0.145	24.3844	4.58898
					max	85.5906	41.7384
					Min	24.3844	2.69471
							For Load
								I	xxx
																						xxx	I
									28.9058
																						28.2556

## Sheet: I_M_I
										point of thermal inflexion for various insulation thickneses
	CITY	CASE NUMBER	Setpoint	Insulation thickness	U-value (W/m².k)	Heating Load	Cooling Load (kWh/m².yr)			insulation Thickness	corrosponding Setpoint	0 mm Energy	0mm-(X)mm	(E) saving %			23 Bltm_Ofc	IMI							M01 - 100mm brick	Insulation Board
	IMI	TCSN-22-0	22°C	0	4.45	85.5906	41.7384			05cm	22	41.7384	10.1895	0.244129			05 cm	26.5428	0					thick(m)	0.2	0.1
		TCSN-22-5		5	0.529	23.6701	31.5488				24	28.25	4.6411	0.164287			10 cm	25.723	0					cond (W/m.K)	0.89	0.03
		TCSN-22-10		10	0.281	13.6248	30.2056				26	17.427	0.744391	0.0427148			15 cm	25.3961	0					R-value	0.224719	3.33333
		TCSN-22-15		15	0.191	10.1042	29.9185				28	9.29102	-1.40902	-0.151654			20 cm	25.2405	0
		TCSN-22-20		20	0.145	8.54918	29.9132				30	4.01412	-1.52645	-0.38027										ƩR-value	3.55805
		TCSN-24-0	24°C	0	4.45	85.571	28.25			10cm	22	41.7384	11.5328	0.276311										U-value	0.281053
		TCSN-24-5		5	0.529	23.5594	23.6089				24	28.25	4.46859	0.15818
		TCSN-24-10		10	0.281	13.5021	23.7814				26	17.427	-0.53243	-0.030552
		TCSN-24-15		15	0.191	9.96015	24.0801				28	9.29102	-3.44298	-0.370571
		TCSN-24-20		20	0.145	8.38987	24.3178				30	4.01412	-4.03701	-1.0057
		TCSN-26-0	26°C	0	4.45	85.5653	17.427			15cm	22	41.7384	11.8198	0.283188
		TCSN-26-5		5	0.529	23.5567	16.6826				24	28.25	4.16993	0.147608
		TCSN-26-10		10	0.281	13.4906	17.9594				26	17.427	-1.4125	-0.0810523
		TCSN-26-15		15	0.191	9.94356	18.8395				28	9.29102	-4.72545	-0.508604
		TCSN-26-20		20	0.145	8.36598	19.3539				30	4.01412	-5.55795	-1.3846
		TCSN-28-0	28°C	0	4.45	85.5646	9.29102			20cm	22	41.7384	11.8252	0.283317
		TCSN-28-5		5	0.529	23.5563	10.7				24	28.25	3.93219	0.139193
		TCSN-28-10		10	0.281	13.4877	12.734				26	17.427	-1.92692	-0.110571
		TCSN-28-15		15	0.191	9.93438	14.0165				28	9.29102	-5.4902	-0.590915
		TCSN-28-20		20	0.145	8.35272	14.7812				30	4.01412	-6.50737	-1.62112
		TCSN-30-0	30°C	0	4.45	85.5645	4.01412
		TCSN-30-5		5	0.529	23.5563	5.54056				max		11.8252	0.283317
		TCSN-30-10		10	0.281	13.4869	8.05113				min		-6.50737	-1.62112
		TCSN-30-15		15	0.191	9.93133	9.57207						for PTI
		TCSN-30-20		20	0.145	8.34573	10.5215
					max	85.5906	41.7384
					Min	8.34573	4.01412
							For Load
									26.5428
																						25.723
									25.3961
																						25.2405

## Sheet: I_M_I_M
										point of thermal inflexion for various insulation thickneses
	CITY	CASE NUMBER	Setpoint	Insulation thickness	U-value (W/m².k)	Heating Load	Cooling Load (kWh/m².yr)			insulation Thickness	corrosponding Setpoint	0 mm Energy	0mm-(X)mm	(E) saving %			23 Bltm_Ofc	IMIM							M01 - 100mm brick	Insulation Board
	IMIM	TCSN-22-0	22°C	0	4.45	85.5906	41.7384			05cm	22	41.7384	8.06157	0.193145			05 cm	xxx	0					thick(m)	0.2	0.1
		TCSN-22-5		5	0.529	44.2218	33.6768				24	28.25	4.35631	0.154206			10 cm	xxx	0					cond (W/m.K)	0.89	0.03
		TCSN-22-10		10	0.281	32.9748	30.4192				26	17.427	2.0712	0.11885			15 cm	28.1208	0					R-value	0.224719	3.33333
		TCSN-22-15		15	0.191	27.5378	28.7574				28	9.29102	1.03438	0.111331			20 cm	27.825	0
		TCSN-22-20		20	0.145	24.2868	27.7731				30	4.01412	1.06268	0.264735										ƩR-value	3.55805
		TCSN-24-0	24°C	0	4.45	85.571	28.25			10cm	22	41.7384	11.3192	0.271194										U-value	0.281053
		TCSN-24-5		5	0.529	44.1898	23.8937				24	28.25	5.88213	0.208217
		TCSN-24-10		10	0.281	32.935	22.3679				26	17.427	2.49124	0.142953
		TCSN-24-15		15	0.191	27.4812	21.5809				28	9.29102	0.515003	0.0554302
		TCSN-24-20		20	0.145	24.2108	21.1013				30	4.01412	0.195844	0.0487889
		TCSN-26-0	26°C	0	4.45	85.5653	17.427			15cm	22	41.7384	12.981	0.311008
		TCSN-26-5		5	0.529	44.1886	15.3558				24	28.25	6.66913	0.236075
		TCSN-26-10		10	0.281	32.9319	14.9358				26	17.427	2.57773	0.147916
		TCSN-26-15		15	0.191	27.472	14.8493				28	9.29102	0.113019	0.0121644
		TCSN-26-20		20	0.145	24.1937	14.8697				30	4.01412	-0.403075	-0.100414
		TCSN-28-0	28°C	0	4.45	85.5646	9.29102			20cm	22	41.7384	13.9652	0.334589
		TCSN-28-5		5	0.529	44.1885	8.25664				24	28.25	7.1487	0.253052
		TCSN-28-10		10	0.281	32.9316	8.77602				26	17.427	2.55731	0.146744
		TCSN-28-15		15	0.191	27.4699	9.178				28	9.29102	-0.139998	-0.015068
		TCSN-28-20		20	0.145	24.188	9.43102				30	4.01412	-0.830796	-0.206969
		TCSN-30-0	30°C	0	4.45	85.5645	4.01412
		TCSN-30-5		5	0.529	44.1885	2.95144				max		13.9652	0.334589
		TCSN-30-10		10	0.281	32.9315	3.81827				min		-0.830796	-0.206969
		TCSN-30-15		15	0.191	27.4694	4.41719						for PTI
		TCSN-30-20		20	0.145	24.1864	4.84491
					max	85.5906	41.7384
					Min	24.1864	2.95144
							For Load
								I	xxx
																						xxx	I
									28.1208
																						27.825

## Sheet: M_I
										point of thermal inflexion for various insulation thickneses
	CITY	CASE NUMBER	Setpoint	Insulation thickness	U-value (W/m².k)	Heating Load	Cooling Load (kWh/m².yr)			insulation Thickness	corrosponding Setpoint	0 mm Energy	0mm-(X)mm	(E) saving %			23 Bltm_Ofc	MI							M01 - 100mm brick	Insulation Board
	MI	TCSN-22-0	22°C	0	4.45	85.5906	41.7384			05cm	22	41.7384	10.2415	0.245374			05 cm	25.5169	0					thick(m)	0.2	0.1
		TCSN-22-5		5	0.529	18.151	31.4969				24	28.25	3.67038	0.129925			10 cm	25.1926	0					cond (W/m.K)	0.89	0.03
		TCSN-22-10		10	0.281	11.8579	30.6435				26	17.427	-0.925696	-0.0531185			15 cm	25.0472	0					R-value	0.224719	3.33333
		TCSN-22-15		15	0.191	10.206	30.6293				28	9.29102	-3.56499	-0.383703			20 cm	24.9367	0
		TCSN-22-20		20	0.145	9.46519	30.7859				30	4.01412	-4.10409	-1.02242										ƩR-value	3.55805
		TCSN-24-0	24°C	0	4.45	85.571	28.25			10cm	22	41.7384	11.0948	0.265819										U-value	0.281053
		TCSN-24-5		5	0.529	18.0581	24.5796				24	28.25	3.58114	0.126766
		TCSN-24-10		10	0.281	11.7612	24.6688				26	17.427	-1.8942	-0.108693
		TCSN-24-15		15	0.191	10.0989	24.9326				28	9.29102	-5.12532	-0.551642
		TCSN-24-20		20	0.145	9.34636	25.2002				30	4.01412	-6.00434	-1.49581
		TCSN-26-0	26°C	0	4.45	85.5653	17.427			15cm	22	41.7384	11.1091	0.266161
		TCSN-26-5		5	0.529	18.0563	18.3527				24	28.25	3.31736	0.117429
		TCSN-26-10		10	0.281	11.7592	19.3212				26	17.427	-2.39177	-0.137245
		TCSN-26-15		15	0.191	10.0939	19.8188				28	9.29102	-5.84423	-0.629019
		TCSN-26-20		20	0.145	9.33406	20.1912				30	4.01412	-6.81553	-1.69789
		TCSN-28-0	28°C	0	4.45	85.5646	9.29102			20cm	22	41.7384	10.9525	0.262409
		TCSN-28-5		5	0.529	18.0554	12.856				24	28.25	3.04983	0.107958
		TCSN-28-10		10	0.281	11.758	14.4163				26	17.427	-2.7642	-0.158616
		TCSN-28-15		15	0.191	10.0912	15.1352				28	9.29102	-6.30046	-0.678124
		TCSN-28-20		20	0.145	9.32744	15.5915				30	4.01412	-7.31486	-1.82228
		TCSN-30-0	30°C	0	4.45	85.5645	4.01412
		TCSN-30-5		5	0.529	18.0551	8.11821				max		11.1091	0.266161
		TCSN-30-10		10	0.281	11.7574	10.0185				min		-7.31486	-1.82228
		TCSN-30-15		15	0.191	10.0897	10.8296						for PTI
		TCSN-30-20		20	0.145	9.32443	11.329
					max	85.5906	41.7384
					Min	9.32443	4.01412
							For Load
									25.5169
																						25.1926
									25.0472
																						24.9367

## Sheet: M_I_M_I
										point of thermal inflexion for various insulation thickneses
	CITY	CASE NUMBER	Setpoint	Insulation thickness	U-value (W/m².k)	Heating Load	Cooling Load (kWh/m².yr)			insulation Thickness	corrosponding Setpoint	0 mm Energy	0mm-(X)mm	(E) saving %			23 Bltm_Ofc	MIMI							M01 - 100mm brick	Insulation Board
	MIMI	TCSN-22-0	22°C	0	4.45	85.5906	41.7384			05cm	22	41.7384	9.02964	0.216339			05 cm	25.9565	0					thick(m)	0.2	0.1
		TCSN-22-5		5	0.529	23.4861	32.7087				24	28.25	3.60993	0.127785			10 cm	25.3357	0					cond (W/m.K)	0.89	0.03
		TCSN-22-10		10	0.281	13.5487	31.2897				26	17.427	-0.0153734	-0.000882159			15 cm	25.0792	0					R-value	0.224719	3.33333
		TCSN-22-15		15	0.191	10.1434	30.8666				28	9.29102	-2.09282	-0.225252			20 cm	24.9605	0
		TCSN-22-20		20	0.145	8.70809	30.8004				30	4.01412	-2.11917	-0.527929										ƩR-value	3.55805
		TCSN-24-0	24°C	0	4.45	85.571	28.25			10cm	22	41.7384	10.4486	0.250337										U-value	0.281053
		TCSN-24-5		5	0.529	23.3799	24.6401				24	28.25	3.47621	0.123052
		TCSN-24-10		10	0.281	13.4314	24.7738				26	17.427	-1.35026	-0.0774808
		TCSN-24-15		15	0.191	10.0086	24.9635				28	9.29102	-4.16425	-0.448201
		TCSN-24-20		20	0.145	8.55725	25.1319				30	4.01412	-4.68917	-1.16817
		TCSN-26-0	26°C	0	4.45	85.5653	17.427			15cm	22	41.7384	10.8718	0.260474
		TCSN-26-5		5	0.529	23.3763	17.4424				24	28.25	3.2865	0.116336
		TCSN-26-10		10	0.281	13.4218	18.7773				26	17.427	-2.18474	-0.125365
		TCSN-26-15		15	0.191	9.99464	19.6117				28	9.29102	-5.37624	-0.578649
		TCSN-26-20		20	0.145	8.53725	20.0874				30	4.01412	-6.17334	-1.53791
		TCSN-28-0	28°C	0	4.45	85.5646	9.29102			20cm	22	41.7384	10.9379	0.262059
		TCSN-28-5		5	0.529	23.376	11.3838				24	28.25	3.11805	0.110374
		TCSN-28-10		10	0.281	13.4192	13.4553				26	17.427	-2.66038	-0.152659
		TCSN-28-15		15	0.191	9.98727	14.6673				28	9.29102	-6.12258	-0.658978
		TCSN-28-20		20	0.145	8.52632	15.4136				30	4.01412	-7.08432	-1.76485
		TCSN-30-0	30°C	0	4.45	85.5645	4.01412
		TCSN-30-5		5	0.529	23.376	6.13328				max		10.9379	0.262059
		TCSN-30-10		10	0.281	13.4188	8.70329				min		-7.08432	-1.76485
		TCSN-30-15		15	0.191	9.98551	10.1875						for PTI
		TCSN-30-20		20	0.145	8.5218	11.0984
					max	85.5906	41.7384
					Min	8.5218	4.01412
							For Load
									25.9565
																						25.3357
									25.0792
																						24.9605

## Sheet: SUMMARY OF PTI
	PTI for all configiration at different insualtion thicknesse							the A case [Tm~Ins~Tm] as arefrence
	Base M-I-M	I-M	I-M-I	I-M-I-M	M-I	M-I-M-I			Base M-I-M	I-M	I-M-I	I-M-I-M	M-I	M-I-M-I
5cm	xxx	xxx	26.5428	xxx	25.5169	25.9565		5cm	#VALUE!	#VALUE!	#VALUE!	#VALUE!	#VALUE!	#VALUE!
10cm	27.4379	xxx	25.723	xxx	25.1926	25.3357		10cm	0	#VALUE!	-1.71489	#VALUE!	-2.24528	-2.10224
15cm	27.1663	28.9058	25.3961	28.1208	25.0472	25.0792		15cm	0	1.73947	-1.77024	0.954477	-2.11906	-2.08711
20cm	27.0919	28.2556	25.2405	27.825	24.9367	24.9605		20cm	0	1.16363	-1.85146	0.733059	-2.15518	-2.13142
