# Supplementary material for: Data on anti-insulation detection via Point of Thermal Inflexion (PTI) in 1248 cases; 13 climates, four occupancy profiles, six wall configurations and four insulation levels
Source: Data Brief. 2017 Apr 15;12:333–5. doi: 10.1016/j.dib.2017.04.016 (PMC5412003; doi:10.1016/j.dib.2017.04.016)
Supplement: Supplementary file 3 — Supplementary material [file mmc3.zip › all 52 cases/31 Bltm_ResConL.xlsx]

## Sheet: 22 Bltm_ResWLoad CONF DATA
CITY	CASE NUMBER	Setpoint	Insulation thickness	U-value (W/m².k)	Heating Load	Cooling Load (kWh/m².yr)		CITY	CASE NUMBER	Setpoint	Insulation thickness	U-value (W/m².k)	Heating Load	Cooling Load (kWh/m².yr)		CITY	CASE NUMBER	Setpoint	Insulation thickness	U-value (W/m².k)	Heating Load	Cooling Load (kWh/m².yr)										filename	heating(PXInsu)	cooling(PXInsu)
Dflt - MIM		22°C	0	4.45	158.931	107.221		out I-M		22°C	0	4.45	158.931	107.221		out I-M-I		22°C	0	4.45	158.931	107.221									IM	22 Bltm_Res_Conf-StPt22_Ins5mm_IM.csv	43.9722	76.9532
			5	0.529	42.4382	81.7957					5	0.529	43.9722	76.9532					5	0.529	36.7565	73.8011										22 Bltm_Res_Conf-StPt22_Ins10mm_IM.csv	22.1303	75.0588
			10	0.281	21.6739	78.5098					10	0.281	22.1303	75.0588					10	0.281	17.6633	71.6992										22 Bltm_Res_Conf-StPt22_Ins15mm_IM.csv	13.5806	75.1763
			15	0.191	13.4933	77.9465					15	0.191	13.5806	75.1763					15	0.191	10.8027	72.521										22 Bltm_Res_Conf-StPt22_Ins20mm_IM.csv	9.26764	75.8936
			20	0.145	9.37383	78.2066					20	0.145	9.26764	75.8936					20	0.145	7.62841	73.9141										22 Bltm_Res_Conf-StPt24_Ins5mm_IM.csv	43.8581	59.0928
		24°C	0	4.45	158.789	75.2835				24°C	0	4.45	158.789	75.2835				24°C	0	4.45	158.789	75.2835										22 Bltm_Res_Conf-StPt24_Ins10mm_IM.csv	21.9992	60.5184
			5	0.529	42.3417	63.4468					5	0.529	43.8581	59.0928					5	0.529	36.632	57.2319										22 Bltm_Res_Conf-StPt24_Ins15mm_IM.csv	13.5032	62.0729
			10	0.281	21.5666	63.6854					10	0.281	21.9992	60.5184					10	0.281	17.4829	58.1806										22 Bltm_Res_Conf-StPt24_Ins20mm_IM.csv	9.11321	63.3336
			15	0.191	13.3694	64.639					15	0.191	13.5032	62.0729					15	0.191	10.5342	59.9409										22 Bltm_Res_Conf-StPt26_Ins5mm_IM.csv	43.8481	43.1804
			20	0.145	9.25952	65.5671					20	0.145	9.11321	63.3336					20	0.145	7.32017	61.7999										22 Bltm_Res_Conf-StPt26_Ins10mm_IM.csv	21.9692	46.8025
		26°C	0	4.45	158.752	49.0092				26°C	0	4.45	158.752	49.0092				26°C	0	4.45	158.752	49.0092										22 Bltm_Res_Conf-StPt26_Ins15mm_IM.csv	13.4922	49.639
			5	0.529	42.3264	46.9132					5	0.529	43.8481	43.1804					5	0.529	36.6234	42.2645										22 Bltm_Res_Conf-StPt26_Ins20mm_IM.csv	9.09403	51.693
			10	0.281	21.5136	49.6089					10	0.281	21.9692	46.8025					10	0.281	17.4626	45.378										22 Bltm_Res_Conf-StPt28_Ins5mm_IM.csv	43.8463	28.3143
			15	0.191	13.3588	51.9604					15	0.191	13.4922	49.639					15	0.191	10.5077	48.2251										22 Bltm_Res_Conf-StPt28_Ins10mm_IM.csv	21.9621	34.2056
			20	0.145	9.25564	53.7084					20	0.145	9.09403	51.693					20	0.145	7.27256	50.4878										22 Bltm_Res_Conf-StPt28_Ins15mm_IM.csv	13.4861	37.9502
		28°C	0	4.45	158.743	28.4706				28°C	0	4.45	158.743	28.4706				28°C	0	4.45	158.743	28.4706										22 Bltm_Res_Conf-StPt28_Ins20mm_IM.csv	9.08542	40.578
			5	0.529	42.3263	31.7356					5	0.529	43.8463	28.3143					5	0.529	36.6231	28.4795										22 Bltm_Res_Conf-StPt30_Ins5mm_IM.csv	43.8462	15.8901
			10	0.281	21.5045	36.8208					10	0.281	21.9621	34.2056					10	0.281	17.4565	33.6166										22 Bltm_Res_Conf-StPt30_Ins10mm_IM.csv	21.9597	22.4769
			15	0.191	13.3561	40.0487					15	0.191	13.4861	37.9502					15	0.191	10.4981	37.2058										22 Bltm_Res_Conf-StPt30_Ins15mm_IM.csv	13.4841	27.0164
			20	0.145	9.25543	42.3643					20	0.145	9.08542	40.578					20	0.145	7.25906	39.9334										22 Bltm_Res_Conf-StPt30_Ins20mm_IM.csv	9.08115	30.1067
		30°C	0	4.45	158.74	14.2262				30°C	0	4.45	158.74	14.2262				30°C	0	4.45	158.74	14.2262									IMI	22 Bltm_Res_Conf-StPt22_Ins5mm_IMI.csv	36.7565	73.8011
			5	0.529	42.3263	18.7164					5	0.529	43.8462	15.8901					5	0.529	36.6231	16.8215										22 Bltm_Res_Conf-StPt22_Ins10mm_IMI.csv	17.6633	71.6992
			10	0.281	21.5041	24.7873					10	0.281	21.9597	22.4769					10	0.281	17.4558	22.878										22 Bltm_Res_Conf-StPt22_Ins15mm_IMI.csv	10.8027	72.521
			15	0.191	13.3559	29.0105					15	0.191	13.4841	27.0164					15	0.191	10.4943	27.0514										22 Bltm_Res_Conf-StPt22_Ins20mm_IMI.csv	7.62841	73.9141
			20	0.145	9.25536	31.8898					20	0.145	9.08115	30.1067					20	0.145	7.25255	30.0608										22 Bltm_Res_Conf-StPt24_Ins5mm_IMI.csv	36.632	57.2319
																																22 Bltm_Res_Conf-StPt24_Ins10mm_IMI.csv	17.4829	58.1806
																																22 Bltm_Res_Conf-StPt24_Ins15mm_IMI.csv	10.5342	59.9409
																																22 Bltm_Res_Conf-StPt24_Ins20mm_IMI.csv	7.32017	61.7999
CITY	CASE NUMBER	Setpoint	Insulation thickness	U-value (W/m².k)	Heating Load	Cooling Load (kWh/m².yr)		CITY	CASE NUMBER	Setpoint	Insulation thickness	U-value (W/m².k)	Heating Load	Cooling Load (kWh/m².yr)		CITY	CASE NUMBER	Setpoint	Insulation thickness	U-value (W/m².k)	Heating Load	Cooling Load (kWh/m².yr)										22 Bltm_Res_Conf-StPt26_Ins5mm_IMI.csv	36.6234	42.2645
out I-M-I-M		22°C	0	4.45	158.931	107.221		out M-I		22°C	0	4.45	158.931	107.221		out M-I-M-I		22°C	0	4.45	158.931	107.221										22 Bltm_Res_Conf-StPt26_Ins10mm_IMI.csv	17.4626	45.378
			5	0.529	44.0098	77.5415					5	0.529	32.7683	77.5228					5	0.529	35.5419	77.7912										22 Bltm_Res_Conf-StPt26_Ins15mm_IMI.csv	10.5077	48.2251
			10	0.281	22.29	75.2511					10	0.281	16.8407	76.4708					10	0.281	17.3317	74.6005										22 Bltm_Res_Conf-StPt26_Ins20mm_IMI.csv	7.27256	50.4878
			15	0.191	13.7106	75.2942					15	0.191	11.2289	77.3531					15	0.191	10.7677	74.7931										22 Bltm_Res_Conf-StPt28_Ins5mm_IMI.csv	36.6231	28.4795
			20	0.145	9.37757	76.007					20	0.145	8.5235	78.1912					20	0.145	7.71232	75.8556										22 Bltm_Res_Conf-StPt28_Ins10mm_IMI.csv	17.4565	33.6166
		24°C	0	4.45	158.789	75.2835				24°C	0	4.45	158.789	75.2835				24°C	0	4.45	158.789	75.2835										22 Bltm_Res_Conf-StPt28_Ins15mm_IMI.csv	10.4981	37.2058
			5	0.529	43.9342	59.6978					5	0.529	32.6947	61.4016					5	0.529	35.4534	61.0241										22 Bltm_Res_Conf-StPt28_Ins20mm_IMI.csv	7.25906	39.9334
			10	0.281	22.1791	60.7238					10	0.281	16.7669	62.6273					10	0.281	17.2142	60.8207										22 Bltm_Res_Conf-StPt30_Ins5mm_IMI.csv	36.6231	16.8215
			15	0.191	13.6459	62.2442					15	0.191	11.1524	64.536					15	0.191	10.607	62.0862										22 Bltm_Res_Conf-StPt30_Ins10mm_IMI.csv	17.4558	22.878
			20	0.145	9.26853	63.5064					20	0.145	8.443	65.9851					20	0.145	7.53326	63.6087										22 Bltm_Res_Conf-StPt30_Ins15mm_IMI.csv	10.4943	27.0514
		26°C	0	4.45	158.752	49.0092				26°C	0	4.45	158.752	49.0092				26°C	0	4.45	158.752	49.0092										22 Bltm_Res_Conf-StPt30_Ins20mm_IMI.csv	7.25255	30.0608
			5	0.529	43.9294	43.6638					5	0.529	32.6932	46.7349					5	0.529	35.4441	45.4991									IMIM	22 Bltm_Res_Conf-StPt22_Ins5mm_IMIM.csv	44.0098	77.5415
			10	0.281	22.1488	47.0218					10	0.281	16.765	49.8264					10	0.281	17.1988	47.8193										22 Bltm_Res_Conf-StPt22_Ins10mm_IMIM.csv	22.29	75.2511
			15	0.191	13.6435	49.8069					15	0.191	11.1475	52.4364					15	0.191	10.5836	50.1916										22 Bltm_Res_Conf-StPt22_Ins15mm_IMIM.csv	13.7106	75.2942
			20	0.145	9.2619	51.8779					20	0.145	8.43334	54.3408					20	0.145	7.49477	52.159										22 Bltm_Res_Conf-StPt22_Ins20mm_IMIM.csv	9.37757	76.007
		28°C	0	4.45	158.743	28.4706				28°C	0	4.45	158.743	28.4706				28°C	0	4.45	158.743	28.4706										22 Bltm_Res_Conf-StPt24_Ins5mm_IMIM.csv	43.9342	59.6978
			5	0.529	43.9293	28.6973					5	0.529	32.6928	33.1994					5	0.529	35.443	31.4001										22 Bltm_Res_Conf-StPt24_Ins10mm_IMIM.csv	22.1791	60.7238
			10	0.281	22.1461	34.4193					10	0.281	16.7648	38.0228					10	0.281	17.1944	35.7463										22 Bltm_Res_Conf-StPt24_Ins15mm_IMIM.csv	13.6459	62.2442
			15	0.191	13.6424	38.1275					15	0.191	11.1468	41.2269					15	0.191	10.577	38.9449										22 Bltm_Res_Conf-StPt24_Ins20mm_IMIM.csv	9.26853	63.5064
			20	0.145	9.26043	40.7481					20	0.145	8.43081	43.4699					20	0.145	7.48583	41.4543										22 Bltm_Res_Conf-StPt26_Ins5mm_IMIM.csv	43.9294	43.6638
		30°C	0	4.45	158.74	14.2262				30°C	0	4.45	158.74	14.2262				30°C	0	4.45	158.74	14.2262										22 Bltm_Res_Conf-StPt26_Ins10mm_IMIM.csv	22.1488	47.0218
			5	0.529	43.9292	16.3184					5	0.529	32.6927	21.3738					5	0.529	35.4429	19.1707										22 Bltm_Res_Conf-StPt26_Ins15mm_IMIM.csv	13.6435	49.8069
			10	0.281	22.1455	22.6699					10	0.281	16.7647	27.0735					10	0.281	17.1939	24.7884										22 Bltm_Res_Conf-StPt26_Ins20mm_IMIM.csv	9.2619	51.8779
			15	0.191	13.6422	27.227					15	0.191	11.1467	30.7926					15	0.191	10.5749	28.623										22 Bltm_Res_Conf-StPt28_Ins5mm_IMIM.csv	43.9293	28.6973
			20	0.145	9.25984	30.3408					20	0.145	8.43071	33.3292					20	0.145	7.48205	31.4093										22 Bltm_Res_Conf-StPt28_Ins10mm_IMIM.csv	22.1461	34.4193
																																22 Bltm_Res_Conf-StPt28_Ins15mm_IMIM.csv	13.6424	38.1275
																																22 Bltm_Res_Conf-StPt28_Ins20mm_IMIM.csv	9.26043	40.7481
																																22 Bltm_Res_Conf-StPt30_Ins5mm_IMIM.csv	43.9292	16.3184
																																22 Bltm_Res_Conf-StPt30_Ins10mm_IMIM.csv	22.1455	22.6699
																																22 Bltm_Res_Conf-StPt30_Ins15mm_IMIM.csv	13.6422	27.227
																																22 Bltm_Res_Conf-StPt30_Ins20mm_IMIM.csv	9.25984	30.3408
																															MI	22 Bltm_Res_Conf-StPt22_Ins5mm_MI.csv	32.7683	77.5228
																																22 Bltm_Res_Conf-StPt22_Ins10mm_MI.csv	16.8407	76.4708
																																22 Bltm_Res_Conf-StPt22_Ins15mm_MI.csv	11.2289	77.3531
																																22 Bltm_Res_Conf-StPt22_Ins20mm_MI.csv	8.5235	78.1912
																																22 Bltm_Res_Conf-StPt24_Ins5mm_MI.csv	32.6947	61.4016
																																22 Bltm_Res_Conf-StPt24_Ins10mm_MI.csv	16.7669	62.6273
																																22 Bltm_Res_Conf-StPt24_Ins15mm_MI.csv	11.1524	64.536
																																22 Bltm_Res_Conf-StPt24_Ins20mm_MI.csv	8.443	65.9851
																																22 Bltm_Res_Conf-StPt26_Ins5mm_MI.csv	32.6932	46.7349
																																22 Bltm_Res_Conf-StPt26_Ins10mm_MI.csv	16.765	49.8264
																																22 Bltm_Res_Conf-StPt26_Ins15mm_MI.csv	11.1475	52.4364
																																22 Bltm_Res_Conf-StPt26_Ins20mm_MI.csv	8.43334	54.3408
																																22 Bltm_Res_Conf-StPt28_Ins5mm_MI.csv	32.6928	33.1994
																																22 Bltm_Res_Conf-StPt28_Ins10mm_MI.csv	16.7648	38.0228
																																22 Bltm_Res_Conf-StPt28_Ins15mm_MI.csv	11.1468	41.2269
																																22 Bltm_Res_Conf-StPt28_Ins20mm_MI.csv	8.43081	43.4699
																																22 Bltm_Res_Conf-StPt30_Ins5mm_MI.csv	32.6927	21.3738
																																22 Bltm_Res_Conf-StPt30_Ins10mm_MI.csv	16.7647	27.0735
																																22 Bltm_Res_Conf-StPt30_Ins15mm_MI.csv	11.1467	30.7926
																																22 Bltm_Res_Conf-StPt30_Ins20mm_MI.csv	8.43071	33.3292
																															MIMI	22 Bltm_Res_Conf-StPt22_Ins5mm_MIMI.csv	35.5419	77.7912
																																22 Bltm_Res_Conf-StPt22_Ins10mm_MIMI.csv	17.3317	74.6005
																																22 Bltm_Res_Conf-StPt22_Ins15mm_MIMI.csv	10.7677	74.7931
																																22 Bltm_Res_Conf-StPt22_Ins20mm_MIMI.csv	7.71232	75.8556
																																22 Bltm_Res_Conf-StPt24_Ins5mm_MIMI.csv	35.4534	61.0241
																																22 Bltm_Res_Conf-StPt24_Ins10mm_MIMI.csv	17.2142	60.8207
																																22 Bltm_Res_Conf-StPt24_Ins15mm_MIMI.csv	10.607	62.0862
																																22 Bltm_Res_Conf-StPt24_Ins20mm_MIMI.csv	7.53326	63.6087
																																22 Bltm_Res_Conf-StPt26_Ins5mm_MIMI.csv	35.4441	45.4991
																																22 Bltm_Res_Conf-StPt26_Ins10mm_MIMI.csv	17.1988	47.8193
																																22 Bltm_Res_Conf-StPt26_Ins15mm_MIMI.csv	10.5836	50.1916
																																22 Bltm_Res_Conf-StPt26_Ins20mm_MIMI.csv	7.49477	52.159
																																22 Bltm_Res_Conf-StPt28_Ins5mm_MIMI.csv	35.443	31.4001
																																22 Bltm_Res_Conf-StPt28_Ins10mm_MIMI.csv	17.1944	35.7463
																																22 Bltm_Res_Conf-StPt28_Ins15mm_MIMI.csv	10.577	38.9449
																																22 Bltm_Res_Conf-StPt28_Ins20mm_MIMI.csv	7.48583	41.4543
																																22 Bltm_Res_Conf-StPt30_Ins5mm_MIMI.csv	35.4429	19.1707
																																22 Bltm_Res_Conf-StPt30_Ins10mm_MIMI.csv	17.1939	24.7884
																																22 Bltm_Res_Conf-StPt30_Ins15mm_MIMI.csv	10.5749	28.623
																																22 Bltm_Res_Conf-StPt30_Ins20mm_MIMI.csv	7.48205	31.4093

## Sheet: M_I_M
22 Bltm_ResWLoad										point of thermal inflexion for various insulation thickneses
	CITY	CASE NUMBER	Setpoint	Insulation thickness	U-value (W/m².k)	Heating Load	Cooling Load (kWh/m².yr)			insulation Thickness	corrosponding Setpoint	0 mm Energy	0mm-(X)mm	(E) saving %			22 Bltm_ResWLoad	DFLT- MIM							M01 - 100mm brick	Insulation Board
	DFLT- MIM	TCSN-22-0	22°C	0	4.45	158.931	107.221			05cm	22	107.221	25.4251	0.237128			05 cm	26.6424	0					thick(m)	0.2	0.1
		TCSN-22-5		5	0.529	42.4382	81.7957				24	75.2835	11.8367	0.157229			10 cm	25.8469	0					cond (W/m.K)	0.89	0.03
		TCSN-22-10		10	0.281	21.6739	78.5098				26	49.0092	2.09599	0.0427673			15 cm	25.4898	0					R-value	0.224719	3.33333
		TCSN-22-15		15	0.191	13.4933	77.9465				28	28.4706	-3.26499	-0.114679			20 cm	25.2602	0
		TCSN-22-20		20	0.145	9.37383	78.2066				30	14.2262	-4.4902	-0.315629										ƩR-value	3.55805
		TCSN-24-0	24°C	0	4.45	158.789	75.2835			10cm	22	107.221	28.7111	0.267775										U-value	0.281053
		TCSN-24-5		5	0.529	42.3417	63.4468				24	75.2835	11.5981	0.154059
		TCSN-24-10		10	0.281	21.5666	63.6854				26	49.0092	-0.599798	-0.0122385
		TCSN-24-15		15	0.191	13.3694	64.639				28	28.4706	-8.35016	-0.29329
		TCSN-24-20		20	0.145	9.25952	65.5671				30	14.2262	-10.5611	-0.742371
		TCSN-26-0	26°C	0	4.45	158.752	49.0092			15cm	22	107.221	29.2744	0.273029
		TCSN-26-5		5	0.529	42.3264	46.9132				24	75.2835	10.6445	0.141392
		TCSN-26-10		10	0.281	21.5136	49.6089				26	49.0092	-2.95122	-0.0602177
		TCSN-26-15		15	0.191	13.3588	51.9604				28	28.4706	-11.578	-0.406666
		TCSN-26-20		20	0.145	9.25564	53.7084				30	14.2262	-14.7843	-1.03923
		TCSN-28-0	28°C	0	4.45	158.743	28.4706			20cm	22	107.221	29.0143	0.270603
		TCSN-28-5		5	0.529	42.3263	31.7356				24	75.2835	9.71642	0.129064
		TCSN-28-10		10	0.281	21.5045	36.8208				26	49.0092	-4.69929	-0.095886
		TCSN-28-15		15	0.191	13.3561	40.0487				28	28.4706	-13.8937	-0.488001
		TCSN-28-20		20	0.145	9.25543	42.3643				30	14.2262	-17.6635	-1.24162
		TCSN-30-0	30°C	0	4.45	158.74	14.2262
		TCSN-30-5		5	0.529	42.3263	18.7164				max		29.2744	0.273029
		TCSN-30-10		10	0.281	21.5041	24.7873				min		-17.6635	-1.24162
		TCSN-30-15		15	0.191	13.3559	29.0105						for PTI
		TCSN-30-20		20	0.145	9.25536	31.8898
					max	158.931	107.221
					Min	9.25536	14.2262
							For Load
									26.6424
																						25.8469
									25.4898
																						25.2602
											IN SOME CASES //// the increase of insulation level in the infected cases exacerbatemakes the PTI { it even worse} --> meanign that a retrofit by adding insualtion is devistating

## Sheet: I_M
										point of thermal inflexion for various insulation thickneses
	CITY	CASE NUMBER	Setpoint	Insulation thickness	U-value (W/m².k)	Heating Load	Cooling Load (kWh/m².yr)			insulation Thickness	corrosponding Setpoint	0 mm Energy	0mm-(X)mm	(E) saving %			22 Bltm_ResWLoad	IM							M01 - 100mm brick	Insulation Board
	IM	TCSN-22-0	22°C	0	4.45	158.931	107.221			05cm	22	107.221	30.2677	0.282293			05 cm	28.0478	0					thick(m)	0.2	0.1
		TCSN-22-5		5	0.529	43.9722	76.9532				24	75.2835	16.1907	0.215063			10 cm	26.439	0					cond (W/m.K)	0.89	0.03
		TCSN-22-10		10	0.281	22.1303	75.0588				26	49.0092	5.82877	0.118932			15 cm	25.8789	0					R-value	0.224719	3.33333
		TCSN-22-15		15	0.191	13.5806	75.1763				28	28.4706	0.15634	0.00549128			20 cm	25.5646	0
		TCSN-22-20		20	0.145	9.26764	75.8936				30	14.2262	-1.66393	-0.116962										ƩR-value	3.55805
		TCSN-24-0	24°C	0	4.45	158.789	75.2835			10cm	22	107.221	32.1621	0.299961										U-value	0.281053
		TCSN-24-5		5	0.529	43.8581	59.0928				24	75.2835	14.7651	0.196127
		TCSN-24-10		10	0.281	21.9992	60.5184				26	49.0092	2.20664	0.045025
		TCSN-24-15		15	0.191	13.5032	62.0729				28	28.4706	-5.73493	-0.201433
		TCSN-24-20		20	0.145	9.11321	63.3336				30	14.2262	-8.25068	-0.579963
		TCSN-26-0	26°C	0	4.45	158.752	49.0092			15cm	22	107.221	32.0446	0.298865
		TCSN-26-5		5	0.529	43.8481	43.1804				24	75.2835	13.2106	0.175478
		TCSN-26-10		10	0.281	21.9692	46.8025				26	49.0092	-0.629812	-0.0128509
		TCSN-26-15		15	0.191	13.4922	49.639				28	28.4706	-9.47955	-0.332959
		TCSN-26-20		20	0.145	9.09403	51.693				30	14.2262	-12.7902	-0.899062
		TCSN-28-0	28°C	0	4.45	158.743	28.4706			20cm	22	107.221	31.3273	0.292175
		TCSN-28-5		5	0.529	43.8463	28.3143				24	75.2835	11.9499	0.158732
		TCSN-28-10		10	0.281	21.9621	34.2056				26	49.0092	-2.68384	-0.054762
		TCSN-28-15		15	0.191	13.4861	37.9502				28	28.4706	-12.1074	-0.425259
		TCSN-28-20		20	0.145	9.08542	40.578				30	14.2262	-15.8805	-1.11629
		TCSN-30-0	30°C	0	4.45	158.74	14.2262
		TCSN-30-5		5	0.529	43.8462	15.8901				max		32.1621	0.299961
		TCSN-30-10		10	0.281	21.9597	22.4769				min		-15.8805	-1.11629
		TCSN-30-15		15	0.191	13.4841	27.0164						for PTI
		TCSN-30-20		20	0.145	9.08115	30.1067
					max	158.931	107.221
					Min	9.08115	14.2262
							For Load
									28.0478
																						26.439
									25.8789
																						25.5646

## Sheet: I_M_I
										point of thermal inflexion for various insulation thickneses
	CITY	CASE NUMBER	Setpoint	Insulation thickness	U-value (W/m².k)	Heating Load	Cooling Load (kWh/m².yr)			insulation Thickness	corrosponding Setpoint	0 mm Energy	0mm-(X)mm	(E) saving %			22 Bltm_ResWLoad	IMI							M01 - 100mm brick	Insulation Board
	IMI	TCSN-22-0	22°C	0	4.45	158.931	107.221			05cm	22	107.221	33.4198	0.311691			05 cm	27.9853	0					thick(m)	0.2	0.1
		TCSN-22-5		5	0.529	36.7565	73.8011				24	75.2835	18.0516	0.239781			10 cm	26.6906	0					cond (W/m.K)	0.89	0.03
		TCSN-22-10		10	0.281	17.6633	71.6992				26	49.0092	6.74464	0.13762			15 cm	26.1261	0					R-value	0.224719	3.33333
		TCSN-22-15		15	0.191	10.8027	72.521				28	28.4706	-0.00887709	-0.000311798			20 cm	25.7562	0
		TCSN-22-20		20	0.145	7.62841	73.9141				30	14.2262	-2.59531	-0.182432										ƩR-value	3.55805
		TCSN-24-0	24°C	0	4.45	158.789	75.2835			10cm	22	107.221	35.5217	0.331294										U-value	0.281053
		TCSN-24-5		5	0.529	36.632	57.2319				24	75.2835	17.1028	0.227179
		TCSN-24-10		10	0.281	17.4829	58.1806				26	49.0092	3.63115	0.0740912
		TCSN-24-15		15	0.191	10.5342	59.9409				28	28.4706	-5.14595	-0.180746
		TCSN-24-20		20	0.145	7.32017	61.7999				30	14.2262	-8.65177	-0.608157
		TCSN-26-0	26°C	0	4.45	158.752	49.0092			15cm	22	107.221	34.6998	0.323629
		TCSN-26-5		5	0.529	36.6234	42.2645				24	75.2835	15.3426	0.203798
		TCSN-26-10		10	0.281	17.4626	45.378				26	49.0092	0.784026	0.0159975
		TCSN-26-15		15	0.191	10.5077	48.2251				28	28.4706	-8.73516	-0.306813
		TCSN-26-20		20	0.145	7.27256	50.4878				30	14.2262	-12.8252	-0.90152
		TCSN-28-0	28°C	0	4.45	158.743	28.4706			20cm	22	107.221	33.3068	0.310637
		TCSN-28-5		5	0.529	36.6231	28.4795				24	75.2835	13.4836	0.179105
		TCSN-28-10		10	0.281	17.4565	33.6166				26	49.0092	-1.47861	-0.03017
		TCSN-28-15		15	0.191	10.4981	37.2058				28	28.4706	-11.4627	-0.402615
		TCSN-28-20		20	0.145	7.25906	39.9334				30	14.2262	-15.8346	-1.11306
		TCSN-30-0	30°C	0	4.45	158.74	14.2262
		TCSN-30-5		5	0.529	36.6231	16.8215				max		35.5217	0.331294
		TCSN-30-10		10	0.281	17.4558	22.878				min		-15.8346	-1.11306
		TCSN-30-15		15	0.191	10.4943	27.0514						for PTI
		TCSN-30-20		20	0.145	7.25255	30.0608
					max	158.931	107.221
					Min	7.25255	14.2262
							For Load
									27.9853
																						26.6906
									26.1261
																						25.7562

## Sheet: I_M_I_M
										point of thermal inflexion for various insulation thickneses
	CITY	CASE NUMBER	Setpoint	Insulation thickness	U-value (W/m².k)	Heating Load	Cooling Load (kWh/m².yr)			insulation Thickness	corrosponding Setpoint	0 mm Energy	0mm-(X)mm	(E) saving %			22 Bltm_ResWLoad	IMIM							M01 - 100mm brick	Insulation Board
	IMIM	TCSN-22-0	22°C	0	4.45	158.931	107.221			05cm	22	107.221	29.6794	0.276806			05 cm	27.8242	0					thick(m)	0.2	0.1
		TCSN-22-5		5	0.529	44.0098	77.5415				24	75.2835	15.5857	0.207027			10 cm	26.401	0					cond (W/m.K)	0.89	0.03
		TCSN-22-10		10	0.281	22.29	75.2511				26	49.0092	5.34539	0.109069			15 cm	25.8467	0					R-value	0.224719	3.33333
		TCSN-22-15		15	0.191	13.7106	75.2942				28	28.4706	-0.226634	-0.00796027			20 cm	25.5386	0
		TCSN-22-20		20	0.145	9.37757	76.007				30	14.2262	-2.09217	-0.147064										ƩR-value	3.55805
		TCSN-24-0	24°C	0	4.45	158.789	75.2835			10cm	22	107.221	31.9698	0.298168										U-value	0.281053
		TCSN-24-5		5	0.529	43.9342	59.6978				24	75.2835	14.5597	0.193399
		TCSN-24-10		10	0.281	22.1791	60.7238				26	49.0092	1.98734	0.0405503
		TCSN-24-15		15	0.191	13.6459	62.2442				28	28.4706	-5.94862	-0.208939
		TCSN-24-20		20	0.145	9.26853	63.5064				30	14.2262	-8.44371	-0.593532
		TCSN-26-0	26°C	0	4.45	158.752	49.0092			15cm	22	107.221	31.9267	0.297766
		TCSN-26-5		5	0.529	43.9294	43.6638				24	75.2835	13.0392	0.173202
		TCSN-26-10		10	0.281	22.1488	47.0218				26	49.0092	-0.797779	-0.0162782
		TCSN-26-15		15	0.191	13.6435	49.8069				28	28.4706	-9.65687	-0.339187
		TCSN-26-20		20	0.145	9.2619	51.8779				30	14.2262	-13.0008	-0.91386
		TCSN-28-0	28°C	0	4.45	158.743	28.4706			20cm	22	107.221	31.2139	0.291118
		TCSN-28-5		5	0.529	43.9293	28.6973				24	75.2835	11.7771	0.156437
		TCSN-28-10		10	0.281	22.1461	34.4193				26	49.0092	-2.86875	-0.0585351
		TCSN-28-15		15	0.191	13.6424	38.1275				28	28.4706	-12.2774	-0.431232
		TCSN-28-20		20	0.145	9.26043	40.7481				30	14.2262	-16.1146	-1.13274
		TCSN-30-0	30°C	0	4.45	158.74	14.2262
		TCSN-30-5		5	0.529	43.9292	16.3184				max		31.9698	0.298168
		TCSN-30-10		10	0.281	22.1455	22.6699				min		-16.1146	-1.13274
		TCSN-30-15		15	0.191	13.6422	27.227						for PTI
		TCSN-30-20		20	0.145	9.25984	30.3408
					max	158.931	107.221
					Min	9.25984	14.2262
							For Load
									27.8242
																						26.401
									25.8467
																						25.5386

## Sheet: M_I
										point of thermal inflexion for various insulation thickneses
	CITY	CASE NUMBER	Setpoint	Insulation thickness	U-value (W/m².k)	Heating Load	Cooling Load (kWh/m².yr)			insulation Thickness	corrosponding Setpoint	0 mm Energy	0mm-(X)mm	(E) saving %			22 Bltm_ResWLoad	MI							M01 - 100mm brick	Insulation Board
	MI	TCSN-22-0	22°C	0	4.45	158.931	107.221			05cm	22	107.221	29.6981	0.27698			05 cm	26.5331	0					thick(m)	0.2	0.1
		TCSN-22-5		5	0.529	32.7683	77.5228				24	75.2835	13.8818	0.184394			10 cm	25.837	0					cond (W/m.K)	0.89	0.03
		TCSN-22-10		10	0.281	16.8407	76.4708				26	49.0092	2.27424	0.0464044			15 cm	25.4342	0					R-value	0.224719	3.33333
		TCSN-22-15		15	0.191	11.2289	77.3531				28	28.4706	-4.72876	-0.166093			20 cm	25.1723	0
		TCSN-22-20		20	0.145	8.5235	78.1912				30	14.2262	-7.14757	-0.502423										ƩR-value	3.55805
		TCSN-24-0	24°C	0	4.45	158.789	75.2835			10cm	22	107.221	30.7501	0.286792										U-value	0.281053
		TCSN-24-5		5	0.529	32.6947	61.4016				24	75.2835	12.6562	0.168113
		TCSN-24-10		10	0.281	16.7669	62.6273				26	49.0092	-0.817225	-0.0166749
		TCSN-24-15		15	0.191	11.1524	64.536				28	28.4706	-9.55214	-0.335508
		TCSN-24-20		20	0.145	8.443	65.9851				30	14.2262	-12.8473	-0.903075
		TCSN-26-0	26°C	0	4.45	158.752	49.0092			15cm	22	107.221	29.8678	0.278563
		TCSN-26-5		5	0.529	32.6932	46.7349				24	75.2835	10.7475	0.14276
		TCSN-26-10		10	0.281	16.765	49.8264				26	49.0092	-3.42721	-0.0699299
		TCSN-26-15		15	0.191	11.1475	52.4364				28	28.4706	-12.7562	-0.448048
		TCSN-26-20		20	0.145	8.43334	54.3408				30	14.2262	-16.5664	-1.1645
		TCSN-28-0	28°C	0	4.45	158.743	28.4706			20cm	22	107.221	29.0296	0.270746
		TCSN-28-5		5	0.529	32.6928	33.1994				24	75.2835	9.29841	0.123512
		TCSN-28-10		10	0.281	16.7648	38.0228				26	49.0092	-5.33166	-0.108789
		TCSN-28-15		15	0.191	11.1468	41.2269				28	28.4706	-14.9992	-0.526832
		TCSN-28-20		20	0.145	8.43081	43.4699				30	14.2262	-19.103	-1.3428
		TCSN-30-0	30°C	0	4.45	158.74	14.2262
		TCSN-30-5		5	0.529	32.6927	21.3738				max		30.7501	0.286792
		TCSN-30-10		10	0.281	16.7647	27.0735				min		-19.103	-1.3428
		TCSN-30-15		15	0.191	11.1467	30.7926						for PTI
		TCSN-30-20		20	0.145	8.43071	33.3292
					max	158.931	107.221
					Min	8.43071	14.2262
							For Load
									26.5331
																						25.837
									25.4342
																						25.1723

## Sheet: M_I_M_I
										point of thermal inflexion for various insulation thickneses
	CITY	CASE NUMBER	Setpoint	Insulation thickness	U-value (W/m².k)	Heating Load	Cooling Load (kWh/m².yr)			insulation Thickness	corrosponding Setpoint	0 mm Energy	0mm-(X)mm	(E) saving %			22 Bltm_ResWLoad	MIMI							M01 - 100mm brick	Insulation Board
	MIMI	TCSN-22-0	22°C	0	4.45	158.931	107.221			05cm	22	107.221	29.4297	0.274477			05 cm	26.9221	0					thick(m)	0.2	0.1
		TCSN-22-5		5	0.529	35.5419	77.7912				24	75.2835	14.2594	0.189409			10 cm	26.2241	0					cond (W/m.K)	0.89	0.03
		TCSN-22-10		10	0.281	17.3317	74.6005				26	49.0092	3.51005	0.0716203			15 cm	25.8043	0					R-value	0.224719	3.33333
		TCSN-22-15		15	0.191	10.7677	74.7931				28	28.4706	-2.92942	-0.102893			20 cm	25.5045	0
		TCSN-22-20		20	0.145	7.71232	75.8556				30	14.2262	-4.9445	-0.347563										ƩR-value	3.55805
		TCSN-24-0	24°C	0	4.45	158.789	75.2835			10cm	22	107.221	32.6203	0.304235										U-value	0.281053
		TCSN-24-5		5	0.529	35.4534	61.0241				24	75.2835	14.4628	0.192111
		TCSN-24-10		10	0.281	17.2142	60.8207				26	49.0092	1.18985	0.0242781
		TCSN-24-15		15	0.191	10.607	62.0862				28	28.4706	-7.27561	-0.255548
		TCSN-24-20		20	0.145	7.53326	63.6087				30	14.2262	-10.5622	-0.742444
		TCSN-26-0	26°C	0	4.45	158.752	49.0092			15cm	22	107.221	32.4278	0.302439
		TCSN-26-5		5	0.529	35.4441	45.4991				24	75.2835	13.1973	0.175301
		TCSN-26-10		10	0.281	17.1988	47.8193				26	49.0092	-1.18248	-0.0241278
		TCSN-26-15		15	0.191	10.5836	50.1916				28	28.4706	-10.4742	-0.367896
		TCSN-26-20		20	0.145	7.49477	52.159				30	14.2262	-14.3968	-1.01199
		TCSN-28-0	28°C	0	4.45	158.743	28.4706			20cm	22	107.221	31.3653	0.29253
		TCSN-28-5		5	0.529	35.443	31.4001				24	75.2835	11.6748	0.155078
		TCSN-28-10		10	0.281	17.1944	35.7463				26	49.0092	-3.14987	-0.0642711
		TCSN-28-15		15	0.191	10.577	38.9449				28	28.4706	-12.9837	-0.456036
		TCSN-28-20		20	0.145	7.48583	41.4543				30	14.2262	-17.1831	-1.20785
		TCSN-30-0	30°C	0	4.45	158.74	14.2262
		TCSN-30-5		5	0.529	35.4429	19.1707				max		32.6203	0.304235
		TCSN-30-10		10	0.281	17.1939	24.7884				min		-17.1831	-1.20785
		TCSN-30-15		15	0.191	10.5749	28.623						for PTI
		TCSN-30-20		20	0.145	7.48205	31.4093
					max	158.931	107.221
					Min	7.48205	14.2262
							For Load
									26.9221
																						26.2241
									25.8043
																						25.5045

## Sheet: SUMMARY OF PTI
	PTI for all configiration at different insualtion thicknesse							the A case [Tm~Ins~Tm] as arefrence
	Base M-I-M	I-M	I-M-I	I-M-I-M	M-I	M-I-M-I			Base M-I-M	I-M	I-M-I	I-M-I-M	M-I	M-I-M-I
5cm	26.6424	28.0478	27.9853	27.8242	26.5331	26.9221		5cm	0	1.40542	1.34289	1.18188	-0.109277	0.279735
10cm	25.8469	26.439	26.6906	26.401	25.837	26.2241		10cm	0	0.592102	0.843621	0.554035	-0.00995251	0.377189
15cm	25.4898	25.8789	26.1261	25.8467	25.4342	25.8043		15cm	0	0.389042	0.636246	0.35687	-0.0556171	0.31442
20cm	25.2602	25.5646	25.7562	25.5386	25.1723	25.5045		20cm	0	0.304401	0.495959	0.278372	-0.0879304	0.244277
