# Supplementary material for: Data on anti-insulation detection via Point of Thermal Inflexion (PTI) in 1248 cases; 13 climates, four occupancy profiles, six wall configurations and four insulation levels
Source: Data Brief. 2017 Apr 15;12:333–5. doi: 10.1016/j.dib.2017.04.016 (PMC5412003; doi:10.1016/j.dib.2017.04.016)
Supplement: Supplementary file 3 — Supplementary material [file mmc3.zip › all 52 cases/32 Bltm_OfcConL.xlsx]

## Sheet: 24 Bltm_OfMod CONF DATA
CITY	CASE NUMBER	Setpoint	Insulation thickness	U-value (W/m².k)	Heating Load	Cooling Load (kWh/m².yr)		CITY	CASE NUMBER	Setpoint	Insulation thickness	U-value (W/m².k)	Heating Load	Cooling Load (kWh/m².yr)		CITY	CASE NUMBER	Setpoint	Insulation thickness	U-value (W/m².k)	Heating Load	Cooling Load (kWh/m².yr)										filename	heating(PXInsu)	cooling(PXInsu)
Dflt - MIM		22°C	0	4.45	82.8369	44.4141		out I-M		22°C	0	4.45	82.8369	44.4141		out I-M-I		22°C	0	4.45	82.8369	44.4141									IM	24 Bltm_OfMd_Conf-StPt22_Ins5mm_IM.csv	35.1342	44.1867
			5	0.529	34.3388	46.5021					5	0.529	35.1342	44.1867					5	0.529	20.211	36.881										24 Bltm_OfMd_Conf-StPt22_Ins10mm_IM.csv	21.8894	44.9772
			10	0.281	21.5215	47.1135					10	0.281	21.8894	44.9772					10	0.281	10.2582	36.5558										24 Bltm_OfMd_Conf-StPt22_Ins15mm_IM.csv	15.6492	45.6809
			15	0.191	15.5812	47.6036					15	0.191	15.6492	45.6809					15	0.191	6.70675	37.1602										24 Bltm_OfMd_Conf-StPt22_Ins20mm_IM.csv	12.077	46.3226
			20	0.145	12.3202	48.0724					20	0.145	12.077	46.3226					20	0.145	5.02411	37.977										24 Bltm_OfMd_Conf-StPt24_Ins5mm_IM.csv	35.1031	33.0041
		24°C	0	4.45	82.8194	30.2701				24°C	0	4.45	82.8194	30.2701				24°C	0	4.45	82.8194	30.2701										24 Bltm_OfMd_Conf-StPt24_Ins10mm_IM.csv	21.8229	35.2513
			5	0.529	34.3128	34.9542					5	0.529	35.1031	33.0041					5	0.529	20.15	28.3392										24 Bltm_OfMd_Conf-StPt24_Ins15mm_IM.csv	15.6057	36.7934
			10	0.281	21.486	37.1398					10	0.281	21.8229	35.2513					10	0.281	10.196	29.532										24 Bltm_OfMd_Conf-StPt24_Ins20mm_IM.csv	12.0316	37.9148
			15	0.191	15.5298	38.5171					15	0.191	15.6057	36.7934					15	0.191	6.63299	30.5823										24 Bltm_OfMd_Conf-StPt26_Ins5mm_IM.csv	35.1014	22.9101
			20	0.145	12.2779	39.521					20	0.145	12.0316	37.9148					20	0.145	4.94491	31.5924										24 Bltm_OfMd_Conf-StPt26_Ins10mm_IM.csv	21.7912	26.3413
		26°C	0	4.45	82.8143	18.825				26°C	0	4.45	82.8143	18.825				26°C	0	4.45	82.8143	18.825										24 Bltm_OfMd_Conf-StPt26_Ins15mm_IM.csv	15.5851	28.5014
			5	0.529	34.3102	24.688					5	0.529	35.1014	22.9101					5	0.529	20.148	20.6228										24 Bltm_OfMd_Conf-StPt26_Ins20mm_IM.csv	12.0193	30.1262
			10	0.281	21.4739	27.9879					10	0.281	21.7912	26.3413					10	0.281	10.192	22.9558										24 Bltm_OfMd_Conf-StPt28_Ins5mm_IM.csv	35.1011	14.3183
			15	0.191	15.5111	30.0849					15	0.191	15.5851	28.5014					15	0.191	6.62609	24.5872										24 Bltm_OfMd_Conf-StPt28_Ins10mm_IM.csv	21.7831	18.0851
			20	0.145	12.2696	31.5532					20	0.145	12.0193	30.1262					20	0.145	4.93086	25.8										24 Bltm_OfMd_Conf-StPt28_Ins15mm_IM.csv	15.5754	20.8048
		28°C	0	4.45	82.8136	10.1185				28°C	0	4.45	82.8136	10.1185				28°C	0	4.45	82.8136	10.1185										24 Bltm_OfMd_Conf-StPt28_Ins20mm_IM.csv	12.0109	22.7382
			5	0.529	34.3102	15.8196					5	0.529	35.1011	14.3183					5	0.529	20.148	13.8834										24 Bltm_OfMd_Conf-StPt30_Ins5mm_IM.csv	35.101	7.07724
			10	0.281	21.4735	19.7019					10	0.281	21.7831	18.0851					10	0.281	10.1903	17.0068										24 Bltm_OfMd_Conf-StPt30_Ins10mm_IM.csv	21.7808	11.1001
			15	0.191	15.508	22.2901					15	0.191	15.5754	20.8048					15	0.191	6.6229	19.0036										24 Bltm_OfMd_Conf-StPt30_Ins15mm_IM.csv	15.5715	13.8159
			20	0.145	12.2653	24.1219					20	0.145	12.0109	22.7382					20	0.145	4.92618	20.4541										24 Bltm_OfMd_Conf-StPt30_Ins20mm_IM.csv	12.0073	15.8743
		30°C	0	4.45	82.8136	4.4177				30°C	0	4.45	82.8136	4.4177				30°C	0	4.45	82.8136	4.4177									IMI	24 Bltm_OfMd_Conf-StPt22_Ins5mm_IMI.csv	20.211	36.881
			5	0.529	34.3102	8.34434					5	0.529	35.101	7.07724					5	0.529	20.148	7.97085										24 Bltm_OfMd_Conf-StPt22_Ins10mm_IMI.csv	10.2582	36.5558
			10	0.281	21.4733	12.4864					10	0.281	21.7808	11.1001					10	0.281	10.1901	11.5262										24 Bltm_OfMd_Conf-StPt22_Ins15mm_IMI.csv	6.70675	37.1602
			15	0.191	15.5077	15.1683					15	0.191	15.5715	13.8159					15	0.191	6.62128	13.8333										24 Bltm_OfMd_Conf-StPt22_Ins20mm_IMI.csv	5.02411	37.977
			20	0.145	12.2645	17.1902					20	0.145	12.0073	15.8743					20	0.145	4.9235	15.4364										24 Bltm_OfMd_Conf-StPt24_Ins5mm_IMI.csv	20.15	28.3392
																																24 Bltm_OfMd_Conf-StPt24_Ins10mm_IMI.csv	10.196	29.532
																																24 Bltm_OfMd_Conf-StPt24_Ins15mm_IMI.csv	6.63299	30.5823
																																24 Bltm_OfMd_Conf-StPt24_Ins20mm_IMI.csv	4.94491	31.5924
CITY	CASE NUMBER	Setpoint	Insulation thickness	U-value (W/m².k)	Heating Load	Cooling Load (kWh/m².yr)		CITY	CASE NUMBER	Setpoint	Insulation thickness	U-value (W/m².k)	Heating Load	Cooling Load (kWh/m².yr)		CITY	CASE NUMBER	Setpoint	Insulation thickness	U-value (W/m².k)	Heating Load	Cooling Load (kWh/m².yr)										24 Bltm_OfMd_Conf-StPt26_Ins5mm_IMI.csv	20.148	20.6228
out I-M-I-M		22°C	0	4.45	82.8369	44.4141		out M-I		22°C	0	4.45	82.8369	44.4141		out M-I-M-I		22°C	0	4.45	82.8369	44.4141										24 Bltm_OfMd_Conf-StPt26_Ins10mm_IMI.csv	10.192	22.9558
			5	0.529	34.6512	44.8819					5	0.529	16.6306	34.0949					5	0.529	20.1109	38.0888										24 Bltm_OfMd_Conf-StPt26_Ins15mm_IMI.csv	6.62609	24.5872
			10	0.281	21.5991	45.4309					10	0.281	9.63781	34.4324					10	0.281	10.2986	37.7631										24 Bltm_OfMd_Conf-StPt26_Ins20mm_IMI.csv	4.93086	25.8
			15	0.191	15.5276	46.0472					15	0.191	7.29324	36.1289					15	0.191	6.85358	38.2653										24 Bltm_OfMd_Conf-StPt28_Ins5mm_IMI.csv	20.148	13.8834
			20	0.145	12.1186	46.6178					20	0.145	6.08134	38.0783					20	0.145	5.25848	39.0141										24 Bltm_OfMd_Conf-StPt28_Ins10mm_IMI.csv	10.1903	17.0068
		24°C	0	4.45	82.8194	30.2701				24°C	0	4.45	82.8194	30.2701				24°C	0	4.45	82.8194	30.2701										24 Bltm_OfMd_Conf-StPt28_Ins15mm_IMI.csv	6.6229	19.0036
			5	0.529	34.6308	33.6324					5	0.529	16.5713	26.7442					5	0.529	20.0517	29.4476										24 Bltm_OfMd_Conf-StPt28_Ins20mm_IMI.csv	4.92618	20.4541
			10	0.281	21.5585	35.6448					10	0.281	9.58049	27.964					10	0.281	10.2417	30.6416										24 Bltm_OfMd_Conf-StPt30_Ins5mm_IMI.csv	20.148	7.97085
			15	0.191	15.4898	37.1494					15	0.191	7.23527	29.8336					15	0.191	6.78574	31.6037										24 Bltm_OfMd_Conf-StPt30_Ins10mm_IMI.csv	10.1901	11.5262
			20	0.145	12.0859	38.237					20	0.145	6.02529	31.7583					20	0.145	5.18322	32.532										24 Bltm_OfMd_Conf-StPt30_Ins15mm_IMI.csv	6.62128	13.8333
		26°C	0	4.45	82.8143	18.825				26°C	0	4.45	82.8143	18.825				26°C	0	4.45	82.8143	18.825										24 Bltm_OfMd_Conf-StPt30_Ins20mm_IMI.csv	4.9235	15.4364
			5	0.529	34.6306	23.5068					5	0.529	16.5706	20.0291					5	0.529	20.0495	21.4446									IMIM	24 Bltm_OfMd_Conf-StPt22_Ins5mm_IMIM.csv	34.6512	44.8819
			10	0.281	21.5453	26.7492					10	0.281	9.57997	22.0706					10	0.281	10.2399	23.9523										24 Bltm_OfMd_Conf-StPt22_Ins10mm_IMIM.csv	21.5991	45.4309
			15	0.191	15.4822	28.8414					15	0.191	7.23418	24.0978					15	0.191	6.78146	25.5192										24 Bltm_OfMd_Conf-StPt22_Ins15mm_IMIM.csv	15.5276	46.0472
			20	0.145	12.0799	30.4009					20	0.145	6.02308	26.0367					20	0.145	5.17299	26.6841										24 Bltm_OfMd_Conf-StPt22_Ins20mm_IMIM.csv	12.1186	46.6178
		28°C	0	4.45	82.8136	10.1185				28°C	0	4.45	82.8136	10.1185				28°C	0	4.45	82.8136	10.1185										24 Bltm_OfMd_Conf-StPt24_Ins5mm_IMIM.csv	34.6308	33.6324
			5	0.529	34.6306	14.8474					5	0.529	16.5703	14.0684					5	0.529	20.0495	14.6343										24 Bltm_OfMd_Conf-StPt24_Ins10mm_IMIM.csv	21.5585	35.6448
			10	0.281	21.5435	18.5295					10	0.281	9.57981	16.6003					10	0.281	10.239	17.7979										24 Bltm_OfMd_Conf-StPt24_Ins15mm_IMIM.csv	15.4898	37.1494
			15	0.191	15.4797	21.2223					15	0.191	7.23398	18.7466					15	0.191	6.78004	19.7953										24 Bltm_OfMd_Conf-StPt24_Ins20mm_IMIM.csv	12.0859	38.237
			20	0.145	12.0778	23.1135					20	0.145	6.02252	20.7037					20	0.145	5.17041	21.236										24 Bltm_OfMd_Conf-StPt26_Ins5mm_IMIM.csv	34.6306	23.5068
		30°C	0	4.45	82.8136	4.4177				30°C	0	4.45	82.8136	4.4177				30°C	0	4.45	82.8136	4.4177										24 Bltm_OfMd_Conf-StPt26_Ins10mm_IMIM.csv	21.5453	26.7492
			5	0.529	34.6306	7.57395					5	0.529	16.5702	8.8938					5	0.529	20.0495	8.65353										24 Bltm_OfMd_Conf-StPt26_Ins15mm_IMIM.csv	15.4822	28.8414
			10	0.281	21.5431	11.5243					10	0.281	9.57974	11.6478					10	0.281	10.2389	12.3077										24 Bltm_OfMd_Conf-StPt26_Ins20mm_IMIM.csv	12.0799	30.4009
			15	0.191	15.4789	14.1719					15	0.191	7.23395	13.7557					15	0.191	6.77937	14.5395										24 Bltm_OfMd_Conf-StPt28_Ins5mm_IMIM.csv	34.6306	14.8474
			20	0.145	12.0772	16.2352					20	0.145	6.02242	15.65					20	0.145	5.16911	16.1174										24 Bltm_OfMd_Conf-StPt28_Ins10mm_IMIM.csv	21.5435	18.5295
																																24 Bltm_OfMd_Conf-StPt28_Ins15mm_IMIM.csv	15.4797	21.2223
																																24 Bltm_OfMd_Conf-StPt28_Ins20mm_IMIM.csv	12.0778	23.1135
																																24 Bltm_OfMd_Conf-StPt30_Ins5mm_IMIM.csv	34.6306	7.57395
																																24 Bltm_OfMd_Conf-StPt30_Ins10mm_IMIM.csv	21.5431	11.5243
																																24 Bltm_OfMd_Conf-StPt30_Ins15mm_IMIM.csv	15.4789	14.1719
																																24 Bltm_OfMd_Conf-StPt30_Ins20mm_IMIM.csv	12.0772	16.2352
																															MI	24 Bltm_OfMd_Conf-StPt22_Ins5mm_MI.csv	16.6306	34.0949
																																24 Bltm_OfMd_Conf-StPt22_Ins10mm_MI.csv	9.63781	34.4324
																																24 Bltm_OfMd_Conf-StPt22_Ins15mm_MI.csv	7.29324	36.1289
																																24 Bltm_OfMd_Conf-StPt22_Ins20mm_MI.csv	6.08134	38.0783
																																24 Bltm_OfMd_Conf-StPt24_Ins5mm_MI.csv	16.5713	26.7442
																																24 Bltm_OfMd_Conf-StPt24_Ins10mm_MI.csv	9.58049	27.964
																																24 Bltm_OfMd_Conf-StPt24_Ins15mm_MI.csv	7.23527	29.8336
																																24 Bltm_OfMd_Conf-StPt24_Ins20mm_MI.csv	6.02529	31.7583
																																24 Bltm_OfMd_Conf-StPt26_Ins5mm_MI.csv	16.5706	20.0291
																																24 Bltm_OfMd_Conf-StPt26_Ins10mm_MI.csv	9.57997	22.0706
																																24 Bltm_OfMd_Conf-StPt26_Ins15mm_MI.csv	7.23418	24.0978
																																24 Bltm_OfMd_Conf-StPt26_Ins20mm_MI.csv	6.02308	26.0367
																																24 Bltm_OfMd_Conf-StPt28_Ins5mm_MI.csv	16.5703	14.0684
																																24 Bltm_OfMd_Conf-StPt28_Ins10mm_MI.csv	9.57981	16.6003
																																24 Bltm_OfMd_Conf-StPt28_Ins15mm_MI.csv	7.23398	18.7466
																																24 Bltm_OfMd_Conf-StPt28_Ins20mm_MI.csv	6.02252	20.7037
																																24 Bltm_OfMd_Conf-StPt30_Ins5mm_MI.csv	16.5702	8.8938
																																24 Bltm_OfMd_Conf-StPt30_Ins10mm_MI.csv	9.57974	11.6478
																																24 Bltm_OfMd_Conf-StPt30_Ins15mm_MI.csv	7.23395	13.7557
																																24 Bltm_OfMd_Conf-StPt30_Ins20mm_MI.csv	6.02242	15.65
																															MIMI	24 Bltm_OfMd_Conf-StPt22_Ins5mm_MIMI.csv	20.1109	38.0888
																																24 Bltm_OfMd_Conf-StPt22_Ins10mm_MIMI.csv	10.2986	37.7631
																																24 Bltm_OfMd_Conf-StPt22_Ins15mm_MIMI.csv	6.85358	38.2653
																																24 Bltm_OfMd_Conf-StPt22_Ins20mm_MIMI.csv	5.25848	39.0141
																																24 Bltm_OfMd_Conf-StPt24_Ins5mm_MIMI.csv	20.0517	29.4476
																																24 Bltm_OfMd_Conf-StPt24_Ins10mm_MIMI.csv	10.2417	30.6416
																																24 Bltm_OfMd_Conf-StPt24_Ins15mm_MIMI.csv	6.78574	31.6037
																																24 Bltm_OfMd_Conf-StPt24_Ins20mm_MIMI.csv	5.18322	32.532
																																24 Bltm_OfMd_Conf-StPt26_Ins5mm_MIMI.csv	20.0495	21.4446
																																24 Bltm_OfMd_Conf-StPt26_Ins10mm_MIMI.csv	10.2399	23.9523
																																24 Bltm_OfMd_Conf-StPt26_Ins15mm_MIMI.csv	6.78146	25.5192
																																24 Bltm_OfMd_Conf-StPt26_Ins20mm_MIMI.csv	5.17299	26.6841
																																24 Bltm_OfMd_Conf-StPt28_Ins5mm_MIMI.csv	20.0495	14.6343
																																24 Bltm_OfMd_Conf-StPt28_Ins10mm_MIMI.csv	10.239	17.7979
																																24 Bltm_OfMd_Conf-StPt28_Ins15mm_MIMI.csv	6.78004	19.7953
																																24 Bltm_OfMd_Conf-StPt28_Ins20mm_MIMI.csv	5.17041	21.236
																																24 Bltm_OfMd_Conf-StPt30_Ins5mm_MIMI.csv	20.0495	8.65353
																																24 Bltm_OfMd_Conf-StPt30_Ins10mm_MIMI.csv	10.2389	12.3077
																																24 Bltm_OfMd_Conf-StPt30_Ins15mm_MIMI.csv	6.77937	14.5395
																																24 Bltm_OfMd_Conf-StPt30_Ins20mm_MIMI.csv	5.16911	16.1174

## Sheet: M_I_M
24 Bltm_OfMod										point of thermal inflexion for various insulation thickneses
	CITY	CASE NUMBER	Setpoint	Insulation thickness	U-value (W/m².k)	Heating Load	Cooling Load (kWh/m².yr)			insulation Thickness	corrosponding Setpoint	0 mm Energy	0mm-(X)mm	(E) saving %			24 Bltm_OfMod	DFLT- MIM							M01 - 100mm brick	Insulation Board
	DFLT- MIM	TCSN-22-0	22°C	0	4.45	82.8369	44.4141			05cm	22	44.4141	-2.08797	-0.0470115			05 cm	20.886	0					thick(m)	0.2	0.1
		TCSN-22-5		5	0.529	34.3388	46.5021				24	30.2701	-4.68409	-0.154743			10 cm	21.0388	0					cond (W/m.K)	0.89	0.03
		TCSN-22-10		10	0.281	21.5215	47.1135				26	18.825	-5.86295	-0.311444			15 cm	21.0579	0					R-value	0.224719	3.33333
		TCSN-22-15		15	0.191	15.5812	47.6036				28	10.1185	-5.70107	-0.563429			20 cm	21.0169	0
		TCSN-22-20		20	0.145	12.3202	48.0724				30	4.4177	-3.92664	-0.888844										ƩR-value	3.55805
		TCSN-24-0	24°C	0	4.45	82.8194	30.2701			10cm	22	44.4141	-2.69946	-0.0607793										U-value	0.281053
		TCSN-24-5		5	0.529	34.3128	34.9542				24	30.2701	-6.86966	-0.226945
		TCSN-24-10		10	0.281	21.486	37.1398				26	18.825	-9.16284	-0.486737
		TCSN-24-15		15	0.191	15.5298	38.5171				28	10.1185	-9.58339	-0.947113
		TCSN-24-20		20	0.145	12.2779	39.521				30	4.4177	-8.06868	-1.82645
		TCSN-26-0	26°C	0	4.45	82.8143	18.825			15cm	22	44.4141	-3.18955	-0.071814
		TCSN-26-5		5	0.529	34.3102	24.688				24	30.2701	-8.24701	-0.272447
		TCSN-26-10		10	0.281	21.4739	27.9879				26	18.825	-11.2598	-0.598129
		TCSN-26-15		15	0.191	15.5111	30.0849				28	10.1185	-12.1715	-1.20289
		TCSN-26-20		20	0.145	12.2696	31.5532				30	4.4177	-10.7506	-2.43353
		TCSN-28-0	28°C	0	4.45	82.8136	10.1185			20cm	22	44.4141	-3.65836	-0.0823693
		TCSN-28-5		5	0.529	34.3102	15.8196				24	30.2701	-9.25092	-0.305612
		TCSN-28-10		10	0.281	21.4735	19.7019				26	18.825	-12.7282	-0.676129
		TCSN-28-15		15	0.191	15.508	22.2901				28	10.1185	-14.0034	-1.38394
		TCSN-28-20		20	0.145	12.2653	24.1219				30	4.4177	-12.7725	-2.89122
		TCSN-30-0	30°C	0	4.45	82.8136	4.4177
		TCSN-30-5		5	0.529	34.3102	8.34434				max		-2.08797	-0.0470115
		TCSN-30-10		10	0.281	21.4733	12.4864				min		-14.0034	-2.89122
		TCSN-30-15		15	0.191	15.5077	15.1683						for PTI
		TCSN-30-20		20	0.145	12.2645	17.1902
					max	82.8369	48.0724
					Min	12.2645	4.4177
							For Load
								VI	20.886
																						21.0388	VI
								VI	21.0579
																						21.0169	VI

## Sheet: I_M
										point of thermal inflexion for various insulation thickneses
	CITY	CASE NUMBER	Setpoint	Insulation thickness	U-value (W/m².k)	Heating Load	Cooling Load (kWh/m².yr)			insulation Thickness	corrosponding Setpoint	0 mm Energy	0mm-(X)mm	(E) saving %			24 Bltm_OfMod	IM							M01 - 100mm brick	Insulation Board
	IM	TCSN-22-0	22°C	0	4.45	82.8369	44.4141			05cm	22	44.4141	0.22734	0.00511865			05 cm	22.1093	0					thick(m)	0.2	0.1
		TCSN-22-5		5	0.529	35.1342	44.1867				24	30.2701	-2.73396	-0.0903189			10 cm	21.7959	0					cond (W/m.K)	0.89	0.03
		TCSN-22-10		10	0.281	21.8894	44.9772				26	18.825	-4.08501	-0.216999			15 cm	21.6236	0					R-value	0.224719	3.33333
		TCSN-22-15		15	0.191	15.6492	45.6809				28	10.1185	-4.19976	-0.415056			20 cm	21.4852	0
		TCSN-22-20		20	0.145	12.077	46.3226				30	4.4177	-2.65954	-0.60202										ƩR-value	3.55805
		TCSN-24-0	24°C	0	4.45	82.8194	30.2701			10cm	22	44.4141	-0.563089	-0.0126782										U-value	0.281053
		TCSN-24-5		5	0.529	35.1031	33.0041				24	30.2701	-4.9812	-0.164558
		TCSN-24-10		10	0.281	21.8229	35.2513				26	18.825	-7.51626	-0.399269
		TCSN-24-15		15	0.191	15.6057	36.7934				28	10.1185	-7.96655	-0.787323
		TCSN-24-20		20	0.145	12.0316	37.9148				30	4.4177	-6.68242	-1.51265
		TCSN-26-0	26°C	0	4.45	82.8143	18.825			15cm	22	44.4141	-1.26686	-0.0285238
		TCSN-26-5		5	0.529	35.1014	22.9101				24	30.2701	-6.52326	-0.215502
		TCSN-26-10		10	0.281	21.7912	26.3413				26	18.825	-9.67638	-0.514016
		TCSN-26-15		15	0.191	15.5851	28.5014				28	10.1185	-10.6863	-1.05611
		TCSN-26-20		20	0.145	12.0193	30.1262				30	4.4177	-9.39822	-2.1274
		TCSN-28-0	28°C	0	4.45	82.8136	10.1185			20cm	22	44.4141	-1.90856	-0.042972
		TCSN-28-5		5	0.529	35.1011	14.3183				24	30.2701	-7.64464	-0.252547
		TCSN-28-10		10	0.281	21.7831	18.0851				26	18.825	-11.3012	-0.600327
		TCSN-28-15		15	0.191	15.5754	20.8048				28	10.1185	-12.6197	-1.24718
		TCSN-28-20		20	0.145	12.0109	22.7382				30	4.4177	-11.4567	-2.59335
		TCSN-30-0	30°C	0	4.45	82.8136	4.4177
		TCSN-30-5		5	0.529	35.101	7.07724				max		0.22734	0.00511865
		TCSN-30-10		10	0.281	21.7808	11.1001				min		-12.6197	-2.59335
		TCSN-30-15		15	0.191	15.5715	13.8159						for PTI
		TCSN-30-20		20	0.145	12.0073	15.8743
					max	82.8369	46.3226
					Min	12.0073	4.4177
							For Load
									22.1093
																						21.7959	VI
								VI	21.6236
																						21.4852	VI

## Sheet: I_M_I
										point of thermal inflexion for various insulation thickneses
	CITY	CASE NUMBER	Setpoint	Insulation thickness	U-value (W/m².k)	Heating Load	Cooling Load (kWh/m².yr)			insulation Thickness	corrosponding Setpoint	0 mm Energy	0mm-(X)mm	(E) saving %			24 Bltm_OfMod	IMI							M01 - 100mm brick	Insulation Board
	IMI	TCSN-22-0	22°C	0	4.45	82.8369	44.4141			05cm	22	44.4141	7.53308	0.16961			05 cm	24.8932	0					thick(m)	0.2	0.1
		TCSN-22-5		5	0.529	20.211	36.881				24	30.2701	1.93095	0.0637906			10 cm	24.2338	0					cond (W/m.K)	0.89	0.03
		TCSN-22-10		10	0.281	10.2582	36.5558				26	18.825	-1.79778	-0.0954996			15 cm	23.8773	0					R-value	0.224719	3.33333
		TCSN-22-15		15	0.191	6.70675	37.1602				28	10.1185	-3.76484	-0.372073			20 cm	23.6004	0
		TCSN-22-20		20	0.145	5.02411	37.977				30	4.4177	-3.55316	-0.804302										ƩR-value	3.55805
		TCSN-24-0	24°C	0	4.45	82.8194	30.2701			10cm	22	44.4141	7.85832	0.176933										U-value	0.281053
		TCSN-24-5		5	0.529	20.15	28.3392				24	30.2701	0.73815	0.0243854
		TCSN-24-10		10	0.281	10.196	29.532				26	18.825	-4.13071	-0.219426
		TCSN-24-15		15	0.191	6.63299	30.5823				28	10.1185	-6.88826	-0.680757
		TCSN-24-20		20	0.145	4.94491	31.5924				30	4.4177	-7.1085	-1.6091
		TCSN-26-0	26°C	0	4.45	82.8143	18.825			15cm	22	44.4141	7.25386	0.163323
		TCSN-26-5		5	0.529	20.148	20.6228				24	30.2701	-0.312227	-0.0103147
		TCSN-26-10		10	0.281	10.192	22.9558				26	18.825	-5.76213	-0.306089
		TCSN-26-15		15	0.191	6.62609	24.5872				28	10.1185	-8.88506	-0.878098
		TCSN-26-20		20	0.145	4.93086	25.8				30	4.4177	-9.41563	-2.13134
		TCSN-28-0	28°C	0	4.45	82.8136	10.1185			20cm	22	44.4141	6.43708	0.144933
		TCSN-28-5		5	0.529	20.148	13.8834				24	30.2701	-1.32225	-0.0436817
		TCSN-28-10		10	0.281	10.1903	17.0068				26	18.825	-6.97496	-0.370515
		TCSN-28-15		15	0.191	6.6229	19.0036				28	10.1185	-10.3356	-1.02145
		TCSN-28-20		20	0.145	4.92618	20.4541				30	4.4177	-11.0187	-2.49422
		TCSN-30-0	30°C	0	4.45	82.8136	4.4177
		TCSN-30-5		5	0.529	20.148	7.97085				max		7.85832	0.176933
		TCSN-30-10		10	0.281	10.1901	11.5262				min		-11.0187	-2.49422
		TCSN-30-15		15	0.191	6.62128	13.8333						for PTI
		TCSN-30-20		20	0.145	4.9235	15.4364
					max	82.8369	44.4141
					Min	4.9235	4.4177
							For Load
									24.8932
																						24.2338
									23.8773
																						23.6004

## Sheet: I_M_I_M
										point of thermal inflexion for various insulation thickneses
	CITY	CASE NUMBER	Setpoint	Insulation thickness	U-value (W/m².k)	Heating Load	Cooling Load (kWh/m².yr)			insulation Thickness	corrosponding Setpoint	0 mm Energy	0mm-(X)mm	(E) saving %			24 Bltm_OfMod	IMIM							M01 - 100mm brick	Insulation Board
	IMIM	TCSN-22-0	22°C	0	4.45	82.8369	44.4141			05cm	22	44.4141	-0.467858	-0.010534			05 cm	21.7562	0					thick(m)	0.2	0.1
		TCSN-22-5		5	0.529	34.6512	44.8819				24	30.2701	-3.36225	-0.111075			10 cm	21.6376	0					cond (W/m.K)	0.89	0.03
		TCSN-22-10		10	0.281	21.5991	45.4309				26	18.825	-4.68177	-0.248699			15 cm	21.5203	0					R-value	0.224719	3.33333
		TCSN-22-15		15	0.191	15.5276	46.0472				28	10.1185	-4.7289	-0.46735			20 cm	21.4141	0
		TCSN-22-20		20	0.145	12.1186	46.6178				30	4.4177	-3.15625	-0.714457										ƩR-value	3.55805
		TCSN-24-0	24°C	0	4.45	82.8194	30.2701			10cm	22	44.4141	-1.01682	-0.0228942										U-value	0.281053
		TCSN-24-5		5	0.529	34.6308	33.6324				24	30.2701	-5.37465	-0.177556
		TCSN-24-10		10	0.281	21.5585	35.6448				26	18.825	-7.92418	-0.420938
		TCSN-24-15		15	0.191	15.4898	37.1494				28	10.1185	-8.41095	-0.831243
		TCSN-24-20		20	0.145	12.0859	38.237				30	4.4177	-7.1066	-1.60867
		TCSN-26-0	26°C	0	4.45	82.8143	18.825			15cm	22	44.4141	-1.63309	-0.0367696
		TCSN-26-5		5	0.529	34.6306	23.5068				24	30.2701	-6.87931	-0.227264
		TCSN-26-10		10	0.281	21.5453	26.7492				26	18.825	-10.0163	-0.532074
		TCSN-26-15		15	0.191	15.4822	28.8414				28	10.1185	-11.1038	-1.09737
		TCSN-26-20		20	0.145	12.0799	30.4009				30	4.4177	-9.75419	-2.20798
		TCSN-28-0	28°C	0	4.45	82.8136	10.1185			20cm	22	44.4141	-2.20373	-0.0496179
		TCSN-28-5		5	0.529	34.6306	14.8474				24	30.2701	-7.9669	-0.263194
		TCSN-28-10		10	0.281	21.5435	18.5295				26	18.825	-11.5758	-0.614917
		TCSN-28-15		15	0.191	15.4797	21.2223				28	10.1185	-12.995	-1.28428
		TCSN-28-20		20	0.145	12.0778	23.1135				30	4.4177	-11.8175	-2.67504
		TCSN-30-0	30°C	0	4.45	82.8136	4.4177
		TCSN-30-5		5	0.529	34.6306	7.57395				max		-0.467858	-0.010534
		TCSN-30-10		10	0.281	21.5431	11.5243				min		-12.995	-2.67504
		TCSN-30-15		15	0.191	15.4789	14.1719						for PTI
		TCSN-30-20		20	0.145	12.0772	16.2352
					max	82.8369	46.6178
					Min	12.0772	4.4177
							For Load
								VI	21.7562
																						21.6376	VI
								VI	21.5203
																						21.4141	VI

## Sheet: M_I
										point of thermal inflexion for various insulation thickneses
	CITY	CASE NUMBER	Setpoint	Insulation thickness	U-value (W/m².k)	Heating Load	Cooling Load (kWh/m².yr)			insulation Thickness	corrosponding Setpoint	0 mm Energy	0mm-(X)mm	(E) saving %			24 Bltm_OfMod	MI							M01 - 100mm brick	Insulation Board
	MI	TCSN-22-0	22°C	0	4.45	82.8369	44.4141			05cm	22	44.4141	10.3192	0.23234			05 cm	25.3958	0					thick(m)	0.2	0.1
		TCSN-22-5		5	0.529	16.6306	34.0949				24	30.2701	3.5259	0.116481			10 cm	24.7054	0					cond (W/m.K)	0.89	0.03
		TCSN-22-10		10	0.281	9.63781	34.4324				26	18.825	-1.20406	-0.0639608			15 cm	24.1026	0					R-value	0.224719	3.33333
		TCSN-22-15		15	0.191	7.29324	36.1289				28	10.1185	-3.94984	-0.390357			20 cm	23.5513	0
		TCSN-22-20		20	0.145	6.08134	38.0783				30	4.4177	-4.47611	-1.01322										ƩR-value	3.55805
		TCSN-24-0	24°C	0	4.45	82.8194	30.2701			10cm	22	44.4141	9.9817	0.224742										U-value	0.281053
		TCSN-24-5		5	0.529	16.5713	26.7442				24	30.2701	2.3061	0.076184
		TCSN-24-10		10	0.281	9.58049	27.964				26	18.825	-3.24555	-0.172406
		TCSN-24-15		15	0.191	7.23527	29.8336				28	10.1185	-6.48173	-0.64058
		TCSN-24-20		20	0.145	6.02529	31.7583				30	4.4177	-7.23008	-1.63662
		TCSN-26-0	26°C	0	4.45	82.8143	18.825			15cm	22	44.4141	8.28516	0.186543
		TCSN-26-5		5	0.529	16.5706	20.0291				24	30.2701	0.436562	0.0144222
		TCSN-26-10		10	0.281	9.57997	22.0706				26	18.825	-5.27271	-0.28009
		TCSN-26-15		15	0.191	7.23418	24.0978				28	10.1185	-8.62811	-0.852704
		TCSN-26-20		20	0.145	6.02308	26.0367				30	4.4177	-9.33799	-2.11377
		TCSN-28-0	28°C	0	4.45	82.8136	10.1185			20cm	22	44.4141	6.33575	0.142652
		TCSN-28-5		5	0.529	16.5703	14.0684				24	30.2701	-1.48819	-0.0491636
		TCSN-28-10		10	0.281	9.57981	16.6003				26	18.825	-7.21165	-0.383088
		TCSN-28-15		15	0.191	7.23398	18.7466				28	10.1185	-10.5852	-1.04612
		TCSN-28-20		20	0.145	6.02252	20.7037				30	4.4177	-11.2323	-2.54257
		TCSN-30-0	30°C	0	4.45	82.8136	4.4177
		TCSN-30-5		5	0.529	16.5702	8.8938				max		10.3192	0.23234
		TCSN-30-10		10	0.281	9.57974	11.6478				min		-11.2323	-2.54257
		TCSN-30-15		15	0.191	7.23395	13.7557						for PTI
		TCSN-30-20		20	0.145	6.02242	15.65
					max	82.8369	44.4141
					Min	6.02242	4.4177
							For Load
									25.3958
																						24.7054
									24.1026
																						23.5513

## Sheet: M_I_M_I
										point of thermal inflexion for various insulation thickneses
	CITY	CASE NUMBER	Setpoint	Insulation thickness	U-value (W/m².k)	Heating Load	Cooling Load (kWh/m².yr)			insulation Thickness	corrosponding Setpoint	0 mm Energy	0mm-(X)mm	(E) saving %			24 Bltm_OfMod	MIMI							M01 - 100mm brick	Insulation Board
	MIMI	TCSN-22-0	22°C	0	4.45	82.8369	44.4141			05cm	22	44.4141	6.32524	0.142415			05 cm	24.3868	0					thick(m)	0.2	0.1
		TCSN-22-5		5	0.529	20.1109	38.0888				24	30.2701	0.822495	0.0271718			10 cm	23.8707	0					cond (W/m.K)	0.89	0.03
		TCSN-22-10		10	0.281	10.2986	37.7631				26	18.825	-2.61958	-0.139154			15 cm	23.5795	0					R-value	0.224719	3.33333
		TCSN-22-15		15	0.191	6.85358	38.2653				28	10.1185	-4.51582	-0.446292			20 cm	23.3262	0
		TCSN-22-20		20	0.145	5.25848	39.0141				30	4.4177	-4.23584	-0.958834										ƩR-value	3.55805
		TCSN-24-0	24°C	0	4.45	82.8194	30.2701			10cm	22	44.4141	6.65101	0.14975										U-value	0.281053
		TCSN-24-5		5	0.529	20.0517	29.4476				24	30.2701	-0.371522	-0.0122735
		TCSN-24-10		10	0.281	10.2417	30.6416				26	18.825	-5.12724	-0.272363
		TCSN-24-15		15	0.191	6.78574	31.6037				28	10.1185	-7.67932	-0.758936
		TCSN-24-20		20	0.145	5.18322	32.532				30	4.4177	-7.89003	-1.78601
		TCSN-26-0	26°C	0	4.45	82.8143	18.825			15cm	22	44.4141	6.14873	0.138441
		TCSN-26-5		5	0.529	20.0495	21.4446				24	30.2701	-1.33356	-0.0440554
		TCSN-26-10		10	0.281	10.2399	23.9523				26	18.825	-6.69412	-0.355597
		TCSN-26-15		15	0.191	6.78146	25.5192				28	10.1185	-9.67678	-0.956343
		TCSN-26-20		20	0.145	5.17299	26.6841				30	4.4177	-10.1218	-2.2912
		TCSN-28-0	28°C	0	4.45	82.8136	10.1185			20cm	22	44.4141	5.4	0.121583
		TCSN-28-5		5	0.529	20.0495	14.6343				24	30.2701	-2.26184	-0.074722
		TCSN-28-10		10	0.281	10.239	17.7979				26	18.825	-7.85904	-0.417478
		TCSN-28-15		15	0.191	6.78004	19.7953				28	10.1185	-11.1174	-1.09872
		TCSN-28-20		20	0.145	5.17041	21.236				30	4.4177	-11.6997	-2.64837
		TCSN-30-0	30°C	0	4.45	82.8136	4.4177
		TCSN-30-5		5	0.529	20.0495	8.65353				max		6.65101	0.14975
		TCSN-30-10		10	0.281	10.2389	12.3077				min		-11.6997	-2.64837
		TCSN-30-15		15	0.191	6.77937	14.5395						for PTI
		TCSN-30-20		20	0.145	5.16911	16.1174
					max	82.8369	44.4141
					Min	5.16911	4.4177
							For Load
									24.3868
																						23.8707
									23.5795
																						23.3262

## Sheet: SUMMARY OF PTI
	PTI for all configiration at different insualtion thicknesse							the A case [Tm~Ins~Tm] as arefrence
	Base M-I-M	I-M	I-M-I	I-M-I-M	M-I	M-I-M-I			Base M-I-M	I-M	I-M-I	I-M-I-M	M-I	M-I-M-I
5cm	20.886	22.1093	24.8932	21.7562	25.3958	24.3868		5cm	0	1.22322	4.00718	0.870193	4.50979	3.50075
10cm	21.0388	21.7959	24.2338	21.6376	24.7054	23.8707		10cm	0	0.757128	3.19496	0.598777	3.6666	2.83185
15cm	21.0579	21.6236	23.8773	21.5203	24.1026	23.5795		15cm	0	0.565673	2.81945	0.462433	3.0447	2.52166
20cm	21.0169	21.4852	23.6004	21.4141	23.5513	23.3262		20cm	0	0.468348	2.58358	0.397209	2.53446	2.30932
