# Supplementary material for: Data on anti-insulation detection via Point of Thermal Inflexion (PTI) in 1248 cases; 13 climates, four occupancy profiles, six wall configurations and four insulation levels
Source: Data Brief. 2017 Apr 15;12:333–5. doi: 10.1016/j.dib.2017.04.016 (PMC5412003; doi:10.1016/j.dib.2017.04.016)
Supplement: Supplementary file 3 — Supplementary material [file mmc3.zip › all 52 cases/33 Albq_Res.xlsx]

## Sheet: 25 Albq_ResTYO CONF DATA
CITY	CASE NUMBER	Setpoint	Insulation thickness	U-value (W/m².k)	Heating Load	Cooling Load (kWh/m².yr)		CITY	CASE NUMBER	Setpoint	Insulation thickness	U-value (W/m².k)	Heating Load	Cooling Load (kWh/m².yr)		CITY	CASE NUMBER	Setpoint	Insulation thickness	U-value (W/m².k)	Heating Load	Cooling Load (kWh/m².yr)			filename	heating(PXInsu)	cooling(PXInsu)					filename	heating(PXInsu)	cooling(PXInsu)
Dflt - MIM		22°C	0	4.45	113.098	109.165		out I-M		22°C	0	4.45	113.098	109.165		out I-M-I		22°C	0	4.45	113.098	109.165		MIM	25b Albq_ResTYP_xxIns-StPt22_Ins5mm.csv	26.6296	71.4113				IM	25b Albq_ResTYP_Con-StPt22_Ins5mm_IM.csv	29.2317	67.2994
			5	0.529	26.6296	71.4113					5	0.529	29.2317	67.2994					5	0.529	22.3785	66.6096			25b Albq_ResTYP_xxIns-StPt22_Ins10mm.csv	11.4465	64.8835					25b Albq_ResTYP_Con-StPt22_Ins10mm_IM.csv	12.3855	61.935
			10	0.281	11.4465	64.8835					10	0.281	12.3855	61.935					10	0.281	8.72589	62.3109			25b Albq_ResTYP_xxIns-StPt22_Ins15mm.csv	5.7838	62.8118					25b Albq_ResTYP_Con-StPt22_Ins15mm_IM.csv	6.14562	60.4297
			15	0.191	5.7838	62.8118					15	0.191	6.14562	60.4297					15	0.191	4.70348	62.2101			25b Albq_ResTYP_xxIns-StPt22_Ins20mm.csv	3.30419	62.2892					25b Albq_ResTYP_Con-StPt22_Ins20mm_IM.csv	3.2622	60.2495
			20	0.145	3.30419	62.2892					20	0.145	3.2622	60.2495					20	0.145	3.32641	63.1328			25b Albq_ResTYP_xxIns-StPt24_Ins5mm.csv	26.5519	54.1118					25b Albq_ResTYP_Con-StPt24_Ins5mm_IM.csv	29.1267	50.3508
		24°C	0	4.45	112.874	75.6825				24°C	0	4.45	112.874	75.6825				24°C	0	4.45	112.874	75.6825			25b Albq_ResTYP_xxIns-StPt24_Ins10mm.csv	11.3383	51.2924					25b Albq_ResTYP_Con-StPt24_Ins10mm_IM.csv	12.2676	48.6608
			5	0.529	26.5519	54.1118					5	0.529	29.1267	50.3508					5	0.529	22.2554	50.9526			25b Albq_ResTYP_xxIns-StPt24_Ins15mm.csv	5.66169	50.5121					25b Albq_ResTYP_Con-StPt24_Ins15mm_IM.csv	5.91064	48.4539
			10	0.281	11.3383	51.2924					10	0.281	12.2676	48.6608					10	0.281	8.60095	49.6079			25b Albq_ResTYP_xxIns-StPt24_Ins20mm.csv	3.14862	50.4421					25b Albq_ResTYP_Con-StPt24_Ins20mm_IM.csv	3.00226	48.6611
			15	0.191	5.66169	50.5121					15	0.191	5.91064	48.4539					15	0.191	4.52746	50.1491			25b Albq_ResTYP_xxIns-StPt26_Ins5mm.csv	26.5373	38.2402					25b Albq_ResTYP_Con-StPt26_Ins5mm_IM.csv	29.11	35.0513
			20	0.145	3.14862	50.4421					20	0.145	3.00226	48.6611					20	0.145	3.08994	51.2176			25b Albq_ResTYP_xxIns-StPt26_Ins10mm.csv	11.3258	38.4949					25b Albq_ResTYP_Con-StPt26_Ins10mm_IM.csv	12.2314	36.1468
		26°C	0	4.45	112.82	48.9001				26°C	0	4.45	112.82	48.9001				26°C	0	4.45	112.82	48.9001			25b Albq_ResTYP_xxIns-StPt26_Ins15mm.csv	5.65183	39.2238					25b Albq_ResTYP_Con-StPt26_Ins15mm_IM.csv	5.87908	37.3299
			5	0.529	26.5373	38.2402					5	0.529	29.11	35.0513					5	0.529	22.2425	36.5207			25b Albq_ResTYP_xxIns-StPt26_Ins20mm.csv	3.14254	39.8936					25b Albq_ResTYP_Con-StPt26_Ins20mm_IM.csv	2.96145	38.2405
			10	0.281	11.3258	38.4949					10	0.281	12.2314	36.1468					10	0.281	8.58093	38.0077			25b Albq_ResTYP_xxIns-StPt28_Ins5mm.csv	26.5351	24.2059					25b Albq_ResTYP_Con-StPt28_Ins5mm_IM.csv	29.1037	21.3618
			15	0.191	5.65183	39.2238					15	0.191	5.87908	37.3299					15	0.191	4.47024	39.4632			25b Albq_ResTYP_xxIns-StPt28_Ins10mm.csv	11.3248	26.833					25b Albq_ResTYP_Con-StPt28_Ins10mm_IM.csv	12.2212	24.7677
			20	0.145	3.14254	39.8936					20	0.145	2.96145	38.2405					20	0.145	3.00661	40.7473			25b Albq_ResTYP_xxIns-StPt28_Ins15mm.csv	5.6486	28.6992					25b Albq_ResTYP_Con-StPt28_Ins15mm_IM.csv	5.86606	27.0026
		28°C	0	4.45	112.811	28.2328				28°C	0	4.45	112.811	28.2328				28°C	0	4.45	112.811	28.2328			25b Albq_ResTYP_xxIns-StPt28_Ins20mm.csv	3.14077	30.0004					25b Albq_ResTYP_Con-StPt28_Ins20mm_IM.csv	2.94101	28.5441
			5	0.529	26.5351	24.2059					5	0.529	29.1037	21.3618					5	0.529	22.2404	23.5713			25b Albq_ResTYP_xxIns-StPt30_Ins5mm.csv	26.5351	12.712					25b Albq_ResTYP_Con-StPt30_Ins5mm_IM.csv	29.1017	10.9589
			10	0.281	11.3248	26.833					10	0.281	12.2212	24.7677					10	0.281	8.57523	27.1822			25b Albq_ResTYP_xxIns-StPt30_Ins10mm.csv	11.3246	16.2978					25b Albq_ResTYP_Con-StPt30_Ins10mm_IM.csv	12.2148	14.4988
			15	0.191	5.6486	28.6992					15	0.191	5.86606	27.0026					15	0.191	4.45905	29.674			25b Albq_ResTYP_xxIns-StPt30_Ins15mm.csv	5.64815	19.0622					25b Albq_ResTYP_Con-StPt30_Ins15mm_IM.csv	5.85991	17.4468
			20	0.145	3.14077	30.0004					20	0.145	2.94101	28.5441					20	0.145	2.98041	31.3731			25b Albq_ResTYP_xxIns-StPt30_Ins20mm.csv	3.14034	20.9775					25b Albq_ResTYP_Con-StPt30_Ins20mm_IM.csv	2.93088	19.5684
		30°C	0	4.45	112.808	14.0561				30°C	0	4.45	112.808	14.0561				30°C	0	4.45	112.808	14.0561									IMI	25b Albq_ResTYP_Con-StPt22_Ins5mm_IMI.csv	22.3785	66.6096
			5	0.529	26.5351	12.712					5	0.529	29.1017	10.9589					5	0.529	22.2401	12.7084										25b Albq_ResTYP_Con-StPt22_Ins10mm_IMI.csv	8.72589	62.3109
			10	0.281	11.3246	16.2978					10	0.281	12.2148	14.4988					10	0.281	8.57387	17.4018										25b Albq_ResTYP_Con-StPt22_Ins15mm_IMI.csv	4.70348	62.2101
			15	0.191	5.64815	19.0622					15	0.191	5.85991	17.4468					15	0.191	4.45385	20.6056										25b Albq_ResTYP_Con-StPt22_Ins20mm_IMI.csv	3.32641	63.1328
			20	0.145	3.14034	20.9775					20	0.145	2.93088	19.5684					20	0.145	2.96973	22.7908										25b Albq_ResTYP_Con-StPt24_Ins5mm_IMI.csv	22.2554	50.9526
																																25b Albq_ResTYP_Con-StPt24_Ins10mm_IMI.csv	8.60095	49.6079
																																25b Albq_ResTYP_Con-StPt24_Ins15mm_IMI.csv	4.52746	50.1491
																																25b Albq_ResTYP_Con-StPt24_Ins20mm_IMI.csv	3.08994	51.2176
CITY	CASE NUMBER	Setpoint	Insulation thickness	U-value (W/m².k)	Heating Load	Cooling Load (kWh/m².yr)		CITY	CASE NUMBER	Setpoint	Insulation thickness	U-value (W/m².k)	Heating Load	Cooling Load (kWh/m².yr)		CITY	CASE NUMBER	Setpoint	Insulation thickness	U-value (W/m².k)	Heating Load	Cooling Load (kWh/m².yr)			filename	heating(00Insu)	cooling(00Insu)					25b Albq_ResTYP_Con-StPt26_Ins5mm_IMI.csv	22.2425	36.5207
out I-M-I-M		22°C	0	4.45	113.098	109.165		out M-I		22°C	0	4.45	113.098	109.165		out M-I-M-I		22°C	0	4.45	113.098	109.165		00mm Insulation	25b Albq_ResTYP_00Insu-StPt22_Ins00mm.csv	113.098	109.165					25b Albq_ResTYP_Con-StPt26_Ins10mm_IMI.csv	8.58093	38.0077
			5	0.529	29.1343	67.8885					5	0.529	17.9383	72.0929					5	0.529	20.4731	70.1806			25b Albq_ResTYP_00Insu-StPt24_Ins00mm.csv	112.874	75.6825					25b Albq_ResTYP_Con-StPt26_Ins15mm_IMI.csv	4.47024	39.4632
			10	0.281	12.628	62.0929					10	0.281	7.68413	68.5272					10	0.281	8.00569	64.9112			25b Albq_ResTYP_00Insu-StPt26_Ins00mm.csv	112.82	48.9001					25b Albq_ResTYP_Con-StPt26_Ins20mm_IMI.csv	3.00661	40.7473
			15	0.191	6.39941	60.5071					15	0.191	5.21443	67.8672					15	0.191	4.49542	64.2985			25b Albq_ResTYP_00Insu-StPt28_Ins00mm.csv	112.811	28.2328					25b Albq_ResTYP_Con-StPt28_Ins5mm_IMI.csv	22.2404	23.5713
			20	0.145	3.50914	60.2862					20	0.145	4.13666	67.73					20	0.145	3.25787	64.9082			25b Albq_ResTYP_00Insu-StPt30_Ins00mm.csv	112.808	14.0561					25b Albq_ResTYP_Con-StPt28_Ins10mm_IMI.csv	8.57523	27.1822
		24°C	0	4.45	112.874	75.6825				24°C	0	4.45	112.874	75.6825				24°C	0	4.45	112.874	75.6825										25b Albq_ResTYP_Con-StPt28_Ins15mm_IMI.csv	4.45905	29.674
			5	0.529	29.0576	50.9368					5	0.529	17.874	56.3529					5	0.529	20.3742	54.1321										25b Albq_ResTYP_Con-StPt28_Ins20mm_IMI.csv	2.98041	31.3731
			10	0.281	12.5249	48.8712					10	0.281	7.59967	55.2442					10	0.281	7.88446	51.8794										25b Albq_ResTYP_Con-StPt30_Ins5mm_IMI.csv	22.2401	12.7084
			15	0.191	6.19723	48.5724					15	0.191	5.09719	55.3019					15	0.191	4.33217	51.9984										25b Albq_ResTYP_Con-StPt30_Ins10mm_IMI.csv	8.57387	17.4018
			20	0.145	3.32406	48.7407					20	0.145	3.9648	55.4714					20	0.145	3.04887	52.8306										25b Albq_ResTYP_Con-StPt30_Ins15mm_IMI.csv	4.45385	20.6056
		26°C	0	4.45	112.82	48.9001				26°C	0	4.45	112.82	48.9001				26°C	0	4.45	112.82	48.9001										25b Albq_ResTYP_Con-StPt30_Ins20mm_IMI.csv	2.96973	22.7908
			5	0.529	29.0501	35.5688					5	0.529	17.8685	41.9169					5	0.529	20.3629	39.3516									IMIM	25b Albq_ResTYP_Con-StPt22_Ins5mm_IMIM.csv	29.1343	67.8885
			10	0.281	12.5094	36.396					10	0.281	7.59321	43.2186					10	0.281	7.86301	40.0133										25b Albq_ResTYP_Con-StPt22_Ins10mm_IMIM.csv	12.628	62.0929
			15	0.191	6.17599	37.478					15	0.191	5.07618	44.0441					15	0.191	4.29039	41.1062										25b Albq_ResTYP_Con-StPt22_Ins15mm_IMIM.csv	6.39941	60.5071
			20	0.145	3.27217	38.4025					20	0.145	3.91519	44.5943					20	0.145	2.98051	42.1752										25b Albq_ResTYP_Con-StPt22_Ins20mm_IMIM.csv	3.50914	60.2862
		28°C	0	4.45	112.811	28.2328				28°C	0	4.45	112.811	28.2328				28°C	0	4.45	112.811	28.2328										25b Albq_ResTYP_Con-StPt24_Ins5mm_IMIM.csv	29.0576	50.9368
			5	0.529	29.0486	21.8421					5	0.529	17.8667	28.9058					5	0.529	20.3605	26.0139										25b Albq_ResTYP_Con-StPt24_Ins10mm_IMIM.csv	12.5249	48.8712
			10	0.281	12.507	25.0249					10	0.281	7.59127	32.181					10	0.281	7.85817	28.9818										25b Albq_ResTYP_Con-StPt24_Ins15mm_IMIM.csv	6.19723	48.5724
			15	0.191	6.16901	27.2009					15	0.191	5.07005	33.8974					15	0.191	4.27884	31.1272										25b Albq_ResTYP_Con-StPt24_Ins20mm_IMIM.csv	3.32406	48.7407
			20	0.145	3.26641	28.7319					20	0.145	3.89613	34.829					20	0.145	2.95753	32.6254										25b Albq_ResTYP_Con-StPt26_Ins5mm_IMIM.csv	29.0501	35.5688
		30°C	0	4.45	112.808	14.0561				30°C	0	4.45	112.808	14.0561				30°C	0	4.45	112.808	14.0561										25b Albq_ResTYP_Con-StPt26_Ins10mm_IMIM.csv	12.5094	36.396
			5	0.529	29.0483	11.3162					5	0.529	17.8664	17.8755					5	0.529	20.3601	14.6017										25b Albq_ResTYP_Con-StPt26_Ins15mm_IMIM.csv	6.17599	37.478
			10	0.281	12.5056	14.6611					10	0.281	7.59068	22.1066					10	0.281	7.85678	18.9741										25b Albq_ResTYP_Con-StPt26_Ins20mm_IMIM.csv	3.27217	38.4025
			15	0.191	6.16691	17.6627					15	0.191	5.06846	24.5834					15	0.191	4.27599	21.9221										25b Albq_ResTYP_Con-StPt28_Ins5mm_IMIM.csv	29.0486	21.8421
			20	0.145	3.26429	19.7778					20	0.145	3.89074	25.9894					20	0.145	2.95154	23.9361										25b Albq_ResTYP_Con-StPt28_Ins10mm_IMIM.csv	12.507	25.0249
																																25b Albq_ResTYP_Con-StPt28_Ins15mm_IMIM.csv	6.16901	27.2009
																																25b Albq_ResTYP_Con-StPt28_Ins20mm_IMIM.csv	3.26641	28.7319
																																25b Albq_ResTYP_Con-StPt30_Ins5mm_IMIM.csv	29.0483	11.3162
																																25b Albq_ResTYP_Con-StPt30_Ins10mm_IMIM.csv	12.5056	14.6611
																																25b Albq_ResTYP_Con-StPt30_Ins15mm_IMIM.csv	6.16691	17.6627
																																25b Albq_ResTYP_Con-StPt30_Ins20mm_IMIM.csv	3.26429	19.7778
																															MI	25b Albq_ResTYP_Con-StPt22_Ins5mm_MI.csv	17.9383	72.0929
																																25b Albq_ResTYP_Con-StPt22_Ins10mm_MI.csv	7.68413	68.5272
																																25b Albq_ResTYP_Con-StPt22_Ins15mm_MI.csv	5.21443	67.8672
																																25b Albq_ResTYP_Con-StPt22_Ins20mm_MI.csv	4.13666	67.73
																																25b Albq_ResTYP_Con-StPt24_Ins5mm_MI.csv	17.874	56.3529
																																25b Albq_ResTYP_Con-StPt24_Ins10mm_MI.csv	7.59967	55.2442
																																25b Albq_ResTYP_Con-StPt24_Ins15mm_MI.csv	5.09719	55.3019
																																25b Albq_ResTYP_Con-StPt24_Ins20mm_MI.csv	3.9648	55.4714
																																25b Albq_ResTYP_Con-StPt26_Ins5mm_MI.csv	17.8685	41.9169
																																25b Albq_ResTYP_Con-StPt26_Ins10mm_MI.csv	7.59321	43.2186
																																25b Albq_ResTYP_Con-StPt26_Ins15mm_MI.csv	5.07618	44.0441
																																25b Albq_ResTYP_Con-StPt26_Ins20mm_MI.csv	3.91519	44.5943
																																25b Albq_ResTYP_Con-StPt28_Ins5mm_MI.csv	17.8667	28.9058
																																25b Albq_ResTYP_Con-StPt28_Ins10mm_MI.csv	7.59127	32.181
																																25b Albq_ResTYP_Con-StPt28_Ins15mm_MI.csv	5.07005	33.8974
																																25b Albq_ResTYP_Con-StPt28_Ins20mm_MI.csv	3.89613	34.829
																																25b Albq_ResTYP_Con-StPt30_Ins5mm_MI.csv	17.8664	17.8755
																																25b Albq_ResTYP_Con-StPt30_Ins10mm_MI.csv	7.59068	22.1066
																																25b Albq_ResTYP_Con-StPt30_Ins15mm_MI.csv	5.06846	24.5834
																																25b Albq_ResTYP_Con-StPt30_Ins20mm_MI.csv	3.89074	25.9894
																															MIMI	25b Albq_ResTYP_Con-StPt22_Ins5mm_MIMI.csv	20.4731	70.1806
																																25b Albq_ResTYP_Con-StPt22_Ins10mm_MIMI.csv	8.00569	64.9112
																																25b Albq_ResTYP_Con-StPt22_Ins15mm_MIMI.csv	4.49542	64.2985
																																25b Albq_ResTYP_Con-StPt22_Ins20mm_MIMI.csv	3.25787	64.9082
																																25b Albq_ResTYP_Con-StPt24_Ins5mm_MIMI.csv	20.3742	54.1321
																																25b Albq_ResTYP_Con-StPt24_Ins10mm_MIMI.csv	7.88446	51.8794
																																25b Albq_ResTYP_Con-StPt24_Ins15mm_MIMI.csv	4.33217	51.9984
																																25b Albq_ResTYP_Con-StPt24_Ins20mm_MIMI.csv	3.04887	52.8306
																																25b Albq_ResTYP_Con-StPt26_Ins5mm_MIMI.csv	20.3629	39.3516
																																25b Albq_ResTYP_Con-StPt26_Ins10mm_MIMI.csv	7.86301	40.0133
																																25b Albq_ResTYP_Con-StPt26_Ins15mm_MIMI.csv	4.29039	41.1062
																																25b Albq_ResTYP_Con-StPt26_Ins20mm_MIMI.csv	2.98051	42.1752
																																25b Albq_ResTYP_Con-StPt28_Ins5mm_MIMI.csv	20.3605	26.0139
																																25b Albq_ResTYP_Con-StPt28_Ins10mm_MIMI.csv	7.85817	28.9818
																																25b Albq_ResTYP_Con-StPt28_Ins15mm_MIMI.csv	4.27884	31.1272
																																25b Albq_ResTYP_Con-StPt28_Ins20mm_MIMI.csv	2.95753	32.6254
																																25b Albq_ResTYP_Con-StPt30_Ins5mm_MIMI.csv	20.3601	14.6017
																																25b Albq_ResTYP_Con-StPt30_Ins10mm_MIMI.csv	7.85678	18.9741
																																25b Albq_ResTYP_Con-StPt30_Ins15mm_MIMI.csv	4.27599	21.9221
																																25b Albq_ResTYP_Con-StPt30_Ins20mm_MIMI.csv	2.95154	23.9361

## Sheet: M_I_M
25 Albq_ResTYP										point of thermal inflexion for various insulation thickneses
	CITY	CASE NUMBER	Setpoint	Insulation thickness	U-value (W/m².k)	Heating Load	Cooling Load (kWh/m².yr)			insulation Thickness	corrosponding Setpoint	0 mm Energy	0mm-(X)mm	(E) saving %			25 Albq_ResTYP	DFLT- MIM							M01 - 100mm brick	Insulation Board
	DFLT- MIM	TCSN-22-0	22°C	0	4.45	113.098	109.165			05cm	22	109.165	37.754	0.345842			05 cm	xx	0					thick(m)	0.2	0.1
		TCSN-22-5		5	0.529	26.6296	71.4113				24	75.6825	21.5707	0.285016			10 cm	28.4904	0					cond (W/m.K)	0.89	0.03
		TCSN-22-10		10	0.281	11.4465	64.8835				26	48.9001	10.6599	0.217993			15 cm	27.888	0					R-value	0.224719	3.33333
		TCSN-22-15		15	0.191	5.7838	62.8118				28	28.2328	4.02691	0.142632			20 cm	27.5923	0
		TCSN-22-20		20	0.145	3.30419	62.2892				30	14.0561	1.34409	0.0956236										ƩR-value	3.55805
		TCSN-24-0	24°C	0	4.45	112.874	75.6825			10cm	22	109.165	44.2818	0.40564										U-value	0.281053
		TCSN-24-5		5	0.529	26.5519	54.1118				24	75.6825	24.3901	0.322269
		TCSN-24-10		10	0.281	11.3383	51.2924				26	48.9001	10.4052	0.212786
		TCSN-24-15		15	0.191	5.66169	50.5121				28	28.2328	1.39974	0.0495784
		TCSN-24-20		20	0.145	3.14862	50.4421				30	14.0561	-2.24169	-0.159482
		TCSN-26-0	26°C	0	4.45	112.82	48.9001			15cm	22	109.165	46.3536	0.424618
		TCSN-26-5		5	0.529	26.5373	38.2402				24	75.6825	25.1704	0.332579
		TCSN-26-10		10	0.281	11.3258	38.4949				26	48.9001	9.67634	0.19788
		TCSN-26-15		15	0.191	5.65183	39.2238				28	28.2328	-0.466371	-0.0165188
		TCSN-26-20		20	0.145	3.14254	39.8936				30	14.0561	-5.00614	-0.356155
		TCSN-28-0	28°C	0	4.45	112.811	28.2328			20cm	22	109.165	46.8762	0.429405
		TCSN-28-5		5	0.529	26.5351	24.2059				24	75.6825	25.2404	0.333504
		TCSN-28-10		10	0.281	11.3248	26.833				26	48.9001	9.00653	0.184182
		TCSN-28-15		15	0.191	5.6486	28.6992				28	28.2328	-1.76758	-0.0626074
		TCSN-28-20		20	0.145	3.14077	30.0004				30	14.0561	-6.92142	-0.492415
		TCSN-30-0	30°C	0	4.45	112.808	14.0561
		TCSN-30-5		5	0.529	26.5351	12.712				max		46.8762	0.429405
		TCSN-30-10		10	0.281	11.3246	16.2978				min		-6.92142	-0.492415
		TCSN-30-15		15	0.191	5.64815	19.0622						for PTI
		TCSN-30-20		20	0.145	3.14034	20.9775
					max	113.098	109.165
					Min	3.14034	12.712
							For Load
								I	xx
																						28.4904
									27.888
																						27.5923

## Sheet: I_M
										point of thermal inflexion for various insulation thickneses
	CITY	CASE NUMBER	Setpoint	Insulation thickness	U-value (W/m².k)	Heating Load	Cooling Load (kWh/m².yr)			insulation Thickness	corrosponding Setpoint	0 mm Energy	0mm-(X)mm	(E) saving %			25 Albq_ResTYP	IM							M01 - 100mm brick	Insulation Board
	IM	TCSN-22-0	22°C	0	4.45	113.098	109.165			05cm	22	109.165	41.8659	0.383509			05 cm	xx	0					thick(m)	0.2	0.1
		TCSN-22-5		5	0.529	29.2317	67.2994				24	75.6825	25.3317	0.33471			10 cm	29.5295	0					cond (W/m.K)	0.89	0.03
		TCSN-22-10		10	0.281	12.3855	61.935				26	48.9001	13.8488	0.283206			15 cm	28.3489	0					R-value	0.224719	3.33333
		TCSN-22-15		15	0.191	6.14562	60.4297				28	28.2328	6.87094	0.243367			20 cm	27.9518	0
		TCSN-22-20		20	0.145	3.2622	60.2495				30	14.0561	3.09719	0.220346										ƩR-value	3.55805
		TCSN-24-0	24°C	0	4.45	112.874	75.6825			10cm	22	109.165	47.2304	0.43265										U-value	0.281053
		TCSN-24-5		5	0.529	29.1267	50.3508				24	75.6825	27.0217	0.35704
		TCSN-24-10		10	0.281	12.2676	48.6608				26	48.9001	12.7533	0.260803
		TCSN-24-15		15	0.191	5.91064	48.4539				28	28.2328	3.46505	0.122731
		TCSN-24-20		20	0.145	3.00226	48.6611				30	14.0561	-0.442793	-0.0315019
		TCSN-26-0	26°C	0	4.45	112.82	48.9001			15cm	22	109.165	48.7356	0.446438
		TCSN-26-5		5	0.529	29.11	35.0513				24	75.6825	27.2286	0.359774
		TCSN-26-10		10	0.281	12.2314	36.1468				26	48.9001	11.5703	0.23661
		TCSN-26-15		15	0.191	5.87908	37.3299				28	28.2328	1.23021	0.043574
		TCSN-26-20		20	0.145	2.96145	38.2405				30	14.0561	-3.39072	-0.241229
		TCSN-28-0	28°C	0	4.45	112.811	28.2328			20cm	22	109.165	48.9158	0.448089
		TCSN-28-5		5	0.529	29.1037	21.3618				24	75.6825	27.0213	0.357036
		TCSN-28-10		10	0.281	12.2212	24.7677				26	48.9001	10.6596	0.217988
		TCSN-28-15		15	0.191	5.86606	27.0026				28	28.2328	-0.311305	-0.0110264
		TCSN-28-20		20	0.145	2.94101	28.5441				30	14.0561	-5.51232	-0.392167
		TCSN-30-0	30°C	0	4.45	112.808	14.0561
		TCSN-30-5		5	0.529	29.1017	10.9589				max		48.9158	0.448089
		TCSN-30-10		10	0.281	12.2148	14.4988				min		-5.51232	-0.392167
		TCSN-30-15		15	0.191	5.85991	17.4468						for PTI
		TCSN-30-20		20	0.145	2.93088	19.5684
					max	113.098	109.165
					Min	2.93088	10.9589
							For Load
								I	xx
																						29.5295
									28.3489
																						27.9518

## Sheet: I_M_I
										point of thermal inflexion for various insulation thickneses
	CITY	CASE NUMBER	Setpoint	Insulation thickness	U-value (W/m².k)	Heating Load	Cooling Load (kWh/m².yr)			insulation Thickness	corrosponding Setpoint	0 mm Energy	0mm-(X)mm	(E) saving %			25 Albq_ResTYP	IMI							M01 - 100mm brick	Insulation Board
	IMI	TCSN-22-0	22°C	0	4.45	113.098	109.165			05cm	22	109.165	42.5557	0.389828			05 cm	xx	0					thick(m)	0.2	0.1
		TCSN-22-5		5	0.529	22.3785	66.6096				24	75.6825	24.7299	0.326758			10 cm	28.3195	0					cond (W/m.K)	0.89	0.03
		TCSN-22-10		10	0.281	8.72589	62.3109				26	48.9001	12.3794	0.253158			15 cm	27.6884	0					R-value	0.224719	3.33333
		TCSN-22-15		15	0.191	4.70348	62.2101				28	28.2328	4.66147	0.165108			20 cm	27.3543	0
		TCSN-22-20		20	0.145	3.32641	63.1328				30	14.0561	1.34769	0.0958797										ƩR-value	3.55805
		TCSN-24-0	24°C	0	4.45	112.874	75.6825			10cm	22	109.165	46.8544	0.429206										U-value	0.281053
		TCSN-24-5		5	0.529	22.2554	50.9526				24	75.6825	26.0746	0.344526
		TCSN-24-10		10	0.281	8.60095	49.6079				26	48.9001	10.8925	0.22275
		TCSN-24-15		15	0.191	4.52746	50.1491				28	28.2328	1.05055	0.0372102
		TCSN-24-20		20	0.145	3.08994	51.2176				30	14.0561	-3.34579	-0.238032
		TCSN-26-0	26°C	0	4.45	112.82	48.9001			15cm	22	109.165	46.9552	0.430129
		TCSN-26-5		5	0.529	22.2425	36.5207				24	75.6825	25.5334	0.337375
		TCSN-26-10		10	0.281	8.58093	38.0077				26	48.9001	9.43694	0.192984
		TCSN-26-15		15	0.191	4.47024	39.4632				28	28.2328	-1.44126	-0.051049
		TCSN-26-20		20	0.145	3.00661	40.7473				30	14.0561	-6.54952	-0.465957
		TCSN-28-0	28°C	0	4.45	112.811	28.2328			20cm	22	109.165	46.0325	0.421677
		TCSN-28-5		5	0.529	22.2404	23.5713				24	75.6825	24.4649	0.323257
		TCSN-28-10		10	0.281	8.57523	27.1822				26	48.9001	8.15285	0.166725
		TCSN-28-15		15	0.191	4.45905	29.674				28	28.2328	-3.14027	-0.111228
		TCSN-28-20		20	0.145	2.98041	31.3731				30	14.0561	-8.73471	-0.62142
		TCSN-30-0	30°C	0	4.45	112.808	14.0561
		TCSN-30-5		5	0.529	22.2401	12.7084				max		46.9552	0.430129
		TCSN-30-10		10	0.281	8.57387	17.4018				min		-8.73471	-0.62142
		TCSN-30-15		15	0.191	4.45385	20.6056						for PTI
		TCSN-30-20		20	0.145	2.96973	22.7908
					max	113.098	109.165
					Min	2.96973	12.7084
							For Load
								I	xx
																						28.3195
									27.6884
																						27.3543

## Sheet: I_M_I_M
										point of thermal inflexion for various insulation thickneses
	CITY	CASE NUMBER	Setpoint	Insulation thickness	U-value (W/m².k)	Heating Load	Cooling Load (kWh/m².yr)			insulation Thickness	corrosponding Setpoint	0 mm Energy	0mm-(X)mm	(E) saving %			25 Albq_ResTYP	IMIM							M01 - 100mm brick	Insulation Board
	IMIM	TCSN-22-0	22°C	0	4.45	113.098	109.165			05cm	22	109.165	41.2768	0.378113			05 cm	xx	0					thick(m)	0.2	0.1
		TCSN-22-5		5	0.529	29.1343	67.8885				24	75.6825	24.7456	0.326967			10 cm	29.3665	0					cond (W/m.K)	0.89	0.03
		TCSN-22-10		10	0.281	12.628	62.0929				26	48.9001	13.3313	0.272623			15 cm	28.3005	0					R-value	0.224719	3.33333
		TCSN-22-15		15	0.191	6.39941	60.5071				28	28.2328	6.39071	0.226358			20 cm	27.8927	0
		TCSN-22-20		20	0.145	3.50914	60.2862				30	14.0561	2.73981	0.194921										ƩR-value	3.55805
		TCSN-24-0	24°C	0	4.45	112.874	75.6825			10cm	22	109.165	47.0724	0.431203										U-value	0.281053
		TCSN-24-5		5	0.529	29.0576	50.9368				24	75.6825	26.8113	0.35426
		TCSN-24-10		10	0.281	12.5249	48.8712				26	48.9001	12.5042	0.255708
		TCSN-24-15		15	0.191	6.19723	48.5724				28	28.2328	3.20788	0.113622
		TCSN-24-20		20	0.145	3.32406	48.7407				30	14.0561	-0.605065	-0.0430466
		TCSN-26-0	26°C	0	4.45	112.82	48.9001			15cm	22	109.165	48.6582	0.44573
		TCSN-26-5		5	0.529	29.0501	35.5688				24	75.6825	27.1101	0.358208
		TCSN-26-10		10	0.281	12.5094	36.396				26	48.9001	11.4222	0.233581
		TCSN-26-15		15	0.191	6.17599	37.478				28	28.2328	1.03185	0.0365479
		TCSN-26-20		20	0.145	3.27217	38.4025				30	14.0561	-3.60667	-0.256592
		TCSN-28-0	28°C	0	4.45	112.811	28.2328			20cm	22	109.165	48.8791	0.447753
		TCSN-28-5		5	0.529	29.0486	21.8421				24	75.6825	26.9418	0.355985
		TCSN-28-10		10	0.281	12.507	25.0249				26	48.9001	10.4977	0.214675
		TCSN-28-15		15	0.191	6.16901	27.2009				28	28.2328	-0.499124	-0.0176789
		TCSN-28-20		20	0.145	3.26641	28.7319				30	14.0561	-5.72174	-0.407066
		TCSN-30-0	30°C	0	4.45	112.808	14.0561
		TCSN-30-5		5	0.529	29.0483	11.3162				max		48.8791	0.447753
		TCSN-30-10		10	0.281	12.5056	14.6611				min		-5.72174	-0.407066
		TCSN-30-15		15	0.191	6.16691	17.6627						for PTI
		TCSN-30-20		20	0.145	3.26429	19.7778
					max	113.098	109.165
					Min	3.26429	11.3162
							For Load
								I	xx
																						29.3665
									28.3005
																						27.8927

## Sheet: M_I
										point of thermal inflexion for various insulation thickneses
	CITY	CASE NUMBER	Setpoint	Insulation thickness	U-value (W/m².k)	Heating Load	Cooling Load (kWh/m².yr)			insulation Thickness	corrosponding Setpoint	0 mm Energy	0mm-(X)mm	(E) saving %			25 Albq_ResTYP	MI							M01 - 100mm brick	Insulation Board
	MI	TCSN-22-0	22°C	0	4.45	113.098	109.165			05cm	22	109.165	37.0725	0.339599			05 cm	27.7255	0					thick(m)	0.2	0.1
		TCSN-22-5		5	0.529	17.9383	72.0929				24	75.6825	19.3296	0.255404			10 cm	27.0488	0					cond (W/m.K)	0.89	0.03
		TCSN-22-10		10	0.281	7.68413	68.5272				26	48.9001	6.9832	0.142805			15 cm	26.7929	0					R-value	0.224719	3.33333
		TCSN-22-15		15	0.191	5.21443	67.8672				28	28.2328	-0.673039	-0.0238389			20 cm	26.6718	0
		TCSN-22-20		20	0.145	4.13666	67.73				30	14.0561	-3.81946	-0.271731										ƩR-value	3.55805
		TCSN-24-0	24°C	0	4.45	112.874	75.6825			10cm	22	109.165	40.6381	0.372262										U-value	0.281053
		TCSN-24-5		5	0.529	17.874	56.3529				24	75.6825	20.4383	0.270054
		TCSN-24-10		10	0.281	7.59967	55.2442				26	48.9001	5.68157	0.116187
		TCSN-24-15		15	0.191	5.09719	55.3019				28	28.2328	-3.94817	-0.139844
		TCSN-24-20		20	0.145	3.9648	55.4714				30	14.0561	-8.05053	-0.572745
		TCSN-26-0	26°C	0	4.45	112.82	48.9001			15cm	22	109.165	41.2981	0.378308
		TCSN-26-5		5	0.529	17.8685	41.9169				24	75.6825	20.3806	0.26929
		TCSN-26-10		10	0.281	7.59321	43.2186				26	48.9001	4.85601	0.0993046
		TCSN-26-15		15	0.191	5.07618	44.0441				28	28.2328	-5.66463	-0.20064
		TCSN-26-20		20	0.145	3.91519	44.5943				30	14.0561	-10.5273	-0.748953
		TCSN-28-0	28°C	0	4.45	112.811	28.2328			20cm	22	109.165	41.4353	0.379565
		TCSN-28-5		5	0.529	17.8667	28.9058				24	75.6825	20.2111	0.267051
		TCSN-28-10		10	0.281	7.59127	32.181				26	48.9001	4.30588	0.0880545
		TCSN-28-15		15	0.191	5.07005	33.8974				28	28.2328	-6.59622	-0.233637
		TCSN-28-20		20	0.145	3.89613	34.829				30	14.0561	-11.9334	-0.848983
		TCSN-30-0	30°C	0	4.45	112.808	14.0561
		TCSN-30-5		5	0.529	17.8664	17.8755				max		41.4353	0.379565
		TCSN-30-10		10	0.281	7.59068	22.1066				min		-11.9334	-0.848983
		TCSN-30-15		15	0.191	5.06846	24.5834						for PTI
		TCSN-30-20		20	0.145	3.89074	25.9894
					max	113.098	109.165
					Min	3.89074	14.0561
							For Load
									27.7255
																						27.0488
									26.7929
																						26.6718

## Sheet: M_I_M_I
										point of thermal inflexion for various insulation thickneses
	CITY	CASE NUMBER	Setpoint	Insulation thickness	U-value (W/m².k)	Heating Load	Cooling Load (kWh/m².yr)			insulation Thickness	corrosponding Setpoint	0 mm Energy	0mm-(X)mm	(E) saving %			25 Albq_ResTYP	MIMI							M01 - 100mm brick	Insulation Board
	MIMI	TCSN-22-0	22°C	0	4.45	113.098	109.165			05cm	22	109.165	38.9847	0.357117			05 cm	29.205	0					thick(m)	0.2	0.1
		TCSN-22-5		5	0.529	20.4731	70.1806				24	75.6825	21.5504	0.284747			10 cm	27.7958	0					cond (W/m.K)	0.89	0.03
		TCSN-22-10		10	0.281	8.00569	64.9112				26	48.9001	9.54858	0.195267			15 cm	27.3656	0					R-value	0.224719	3.33333
		TCSN-22-15		15	0.191	4.49542	64.2985				28	28.2328	2.21886	0.0785915			20 cm	27.0918	0
		TCSN-22-20		20	0.145	3.25787	64.9082				30	14.0561	-0.545608	-0.0388166										ƩR-value	3.55805
		TCSN-24-0	24°C	0	4.45	112.874	75.6825			10cm	22	109.165	44.2541	0.405386										U-value	0.281053
		TCSN-24-5		5	0.529	20.3742	54.1321				24	75.6825	23.8031	0.314513
		TCSN-24-10		10	0.281	7.88446	51.8794				26	48.9001	8.88687	0.181735
		TCSN-24-15		15	0.191	4.33217	51.9984				28	28.2328	-0.749036	-0.0265307
		TCSN-24-20		20	0.145	3.04887	52.8306				30	14.0561	-4.918	-0.349885
		TCSN-26-0	26°C	0	4.45	112.82	48.9001			15cm	22	109.165	44.8668	0.410999
		TCSN-26-5		5	0.529	20.3629	39.3516				24	75.6825	23.6841	0.31294
		TCSN-26-10		10	0.281	7.86301	40.0133				26	48.9001	7.79398	0.159386
		TCSN-26-15		15	0.191	4.29039	41.1062				28	28.2328	-2.89444	-0.102521
		TCSN-26-20		20	0.145	2.98051	42.1752				30	14.0561	-7.866	-0.559616
		TCSN-28-0	28°C	0	4.45	112.811	28.2328			20cm	22	109.165	44.2571	0.405413
		TCSN-28-5		5	0.529	20.3605	26.0139				24	75.6825	22.8519	0.301945
		TCSN-28-10		10	0.281	7.85817	28.9818				26	48.9001	6.72496	0.137524
		TCSN-28-15		15	0.191	4.27884	31.1272				28	28.2328	-4.39263	-0.155586
		TCSN-28-20		20	0.145	2.95753	32.6254				30	14.0561	-9.88003	-0.702902
		TCSN-30-0	30°C	0	4.45	112.808	14.0561
		TCSN-30-5		5	0.529	20.3601	14.6017				max		44.8668	0.410999
		TCSN-30-10		10	0.281	7.85678	18.9741				min		-9.88003	-0.702902
		TCSN-30-15		15	0.191	4.27599	21.9221						for PTI
		TCSN-30-20		20	0.145	2.95154	23.9361
					max	113.098	109.165
					Min	2.95154	14.0561
							For Load
									29.205
																						27.7958
									27.3656
																						27.0918

## Sheet: SUMMARY OF PTI
	PTI for all configiration at different insualtion thicknesse							the A case [Tm~Ins~Tm] as arefrence
	M-I-M	I-M	I-M-I	I-M-I-M	M-I	M-I-M-I			M-I-M	I-M	I-M-I	I-M-I-M	M-I	M-I-M-I								M-I-M	I-M	I-M-I	I-M-I-M	M-I	M-I-M-I
5cm	xx	xx	xx	xx	27.7255	29.205		5cm	#VALUE!	#VALUE!	#VALUE!	#VALUE!	#VALUE!	#VALUE!							5cm	xx	xx	xx	xx	27.7255	29.205
10cm	28.4904	29.5295	28.3195	29.3665	27.0488	27.7958		10cm	0	1.0391	-0.1709	0.8761	-1.4416	-0.6946							10cm	28.4904	29.5295	28.3195	29.3665	27.0488	27.7958
15cm	27.888	28.3489	27.6884	28.3005	26.7929	27.3656		15cm	0	0.4609	-0.1996	0.4125	-1.0951	-0.5224							15cm	27.888	28.3489	27.6884	28.3005	26.7929	27.3656
20cm	27.5923	27.9518	27.3543	27.8927	26.6718	27.0918		20cm	0	0.3595	-0.238	0.3004	-0.9205	-0.5005							20cm	27.5923	27.9518	27.3543	27.8927	26.6718	27.0918
																														5cm	10cm	15cm	20cm
																													M-I-M	xx	28.4904	27.888	27.5923
																													I-M	xx	29.5295	28.3489	27.9518
																													I-M-I	xx	28.3195	27.6884	27.3543
																													I-M-I-M	xx	29.3665	28.3005	27.8927
																													M-I	27.7255	27.0488	26.7929	26.6718
																													M-I-M-I	29.205	27.7958	27.3656	27.0918
