# Supplementary material for: Data on anti-insulation detection via Point of Thermal Inflexion (PTI) in 1248 cases; 13 climates, four occupancy profiles, six wall configurations and four insulation levels
Source: Data Brief. 2017 Apr 15;12:333–5. doi: 10.1016/j.dib.2017.04.016 (PMC5412003; doi:10.1016/j.dib.2017.04.016)
Supplement: Supplementary file 3 — Supplementary material [file mmc3.zip › all 52 cases/34 Albq_Ofc.xlsx]

## Sheet: 26 Albq_Ofc CONF DATA
CITY	CASE NUMBER	Setpoint	Insulation thickness	U-value (W/m².k)	Heating Load	Cooling Load (kWh/m².yr)		CITY	CASE NUMBER	Setpoint	Insulation thickness	U-value (W/m².k)	Heating Load	Cooling Load (kWh/m².yr)		CITY	CASE NUMBER	Setpoint	Insulation thickness	U-value (W/m².k)	Heating Load	Cooling Load (kWh/m².yr)										filename	heating(PXInsu)	cooling(PXInsu)
Dflt - MIM		22°C	0	4.45	62.0509	40.5736		out I-M		22°C	0	4.45	62.0509	40.5736		out I-M-I		22°C	0	4.45	62.0509	40.5736									IM	26 Albq_Ofc_Conf-StPt22_Ins5mm_IM.csv	29.3882	31.9135
			5	0.529	27.4494	33.6096					5	0.529	29.3882	31.9135					5	0.529	13.2026	29.6671										26 Albq_Ofc_Conf-StPt22_Ins10mm_IM.csv	20.2864	28.4417
			10	0.281	18.963	29.9962					10	0.281	20.2864	28.4417					10	0.281	6.01084	27.9232										26 Albq_Ofc_Conf-StPt22_Ins15mm_IM.csv	15.6472	26.6398
			15	0.191	14.8426	27.9898					15	0.191	15.6472	26.6398					15	0.191	3.9714	27.8311										26 Albq_Ofc_Conf-StPt22_Ins20mm_IM.csv	12.8445	25.5506
			20	0.145	12.409	26.7538					20	0.145	12.8445	25.5506					20	0.145	3.45898	28.1398										26 Albq_Ofc_Conf-StPt24_Ins5mm_IM.csv	29.3553	22.4329
		24°C	0	4.45	62.0283	27.1753				24°C	0	4.45	62.0283	27.1753				24°C	0	4.45	62.0283	27.1753										26 Albq_Ofc_Conf-StPt24_Ins10mm_IM.csv	20.2015	20.7501
			5	0.529	27.4122	23.7675					5	0.529	29.3553	22.4329					5	0.529	13.1379	22.4217										26 Albq_Ofc_Conf-StPt24_Ins15mm_IM.csv	15.5316	19.8206
			10	0.281	18.9129	22.0328					10	0.281	20.2015	20.7501					10	0.281	5.93306	22.2414										26 Albq_Ofc_Conf-StPt24_Ins20mm_IM.csv	12.7115	19.2958
			15	0.191	14.7764	21.0089					15	0.191	15.5316	19.8206					15	0.191	3.85989	22.3279										26 Albq_Ofc_Conf-StPt26_Ins5mm_IM.csv	29.3463	14.1962
			20	0.145	12.3416	20.3797					20	0.145	12.7115	19.2958					20	0.145	3.32771	22.6878										26 Albq_Ofc_Conf-StPt26_Ins10mm_IM.csv	20.1678	13.8793
		26°C	0	4.45	62.0208	16.8395				26°C	0	4.45	62.0208	16.8395				26°C	0	4.45	62.0208	16.8395										26 Albq_Ofc_Conf-StPt26_Ins15mm_IM.csv	15.4849	13.7286
			5	0.529	27.4054	15.3764					5	0.529	29.3463	14.1962					5	0.529	13.1326	15.8869										26 Albq_Ofc_Conf-StPt26_Ins20mm_IM.csv	12.6569	13.6541
			10	0.281	18.9055	14.9936					10	0.281	20.1678	13.8793					10	0.281	5.92102	16.9795										26 Albq_Ofc_Conf-StPt28_Ins5mm_IM.csv	29.3436	7.78854
			15	0.191	14.7601	14.7573					15	0.191	15.4849	13.7286					15	0.191	3.84044	17.6656										26 Albq_Ofc_Conf-StPt28_Ins10mm_IM.csv	20.1478	8.03802
			20	0.145	12.3175	14.6339					20	0.145	12.6569	13.6541					20	0.145	3.29164	18.066										26 Albq_Ofc_Conf-StPt28_Ins15mm_IM.csv	15.4534	8.33821
		28°C	0	4.45	62.0198	9.08637				28°C	0	4.45	62.0198	9.08637				28°C	0	4.45	62.0198	9.08637										26 Albq_Ofc_Conf-StPt28_Ins20mm_IM.csv	12.6228	8.60675
			5	0.529	27.4046	8.58915					5	0.529	29.3436	7.78854					5	0.529	13.1313	10.2467										26 Albq_Ofc_Conf-StPt30_Ins5mm_IM.csv	29.3435	3.64225
			10	0.281	18.9029	8.91997					10	0.281	20.1478	8.03802					10	0.281	5.91491	12.1605										26 Albq_Ofc_Conf-StPt30_Ins10mm_IM.csv	20.146	4.05901
			15	0.191	14.7539	9.20117					15	0.191	15.4534	8.33821					15	0.191	3.82951	13.3023										26 Albq_Ofc_Conf-StPt30_Ins15mm_IM.csv	15.445	4.29409
			20	0.145	12.3088	9.41177					20	0.145	12.6228	8.60675					20	0.145	3.27593	13.9677										26 Albq_Ofc_Conf-StPt30_Ins20mm_IM.csv	12.6069	4.49812
		30°C	0	4.45	62.0195	4.12279				30°C	0	4.45	62.0195	4.12279				30°C	0	4.45	62.0195	4.12279									IMI	26 Albq_Ofc_Conf-StPt22_Ins5mm_IMI.csv	13.2026	29.6671
			5	0.529	27.4045	4.18656					5	0.529	29.3435	3.64225					5	0.529	13.1311	5.69775										26 Albq_Ofc_Conf-StPt22_Ins10mm_IMI.csv	6.01084	27.9232
			10	0.281	18.9024	4.73652					10	0.281	20.146	4.05901					10	0.281	5.91347	7.96039										26 Albq_Ofc_Conf-StPt22_Ins15mm_IMI.csv	3.9714	27.8311
			15	0.191	14.7512	5.00893					15	0.191	15.445	4.29409					15	0.191	3.82354	9.37602										26 Albq_Ofc_Conf-StPt22_Ins20mm_IMI.csv	3.45898	28.1398
			20	0.145	12.3037	5.21803					20	0.145	12.6069	4.49812					20	0.145	3.26713	10.2113										26 Albq_Ofc_Conf-StPt24_Ins5mm_IMI.csv	13.1379	22.4217
																																26 Albq_Ofc_Conf-StPt24_Ins10mm_IMI.csv	5.93306	22.2414
																																26 Albq_Ofc_Conf-StPt24_Ins15mm_IMI.csv	3.85989	22.3279
																																26 Albq_Ofc_Conf-StPt24_Ins20mm_IMI.csv	3.32771	22.6878
CITY	CASE NUMBER	Setpoint	Insulation thickness	U-value (W/m².k)	Heating Load	Cooling Load (kWh/m².yr)		CITY	CASE NUMBER	Setpoint	Insulation thickness	U-value (W/m².k)	Heating Load	Cooling Load (kWh/m².yr)		CITY	CASE NUMBER	Setpoint	Insulation thickness	U-value (W/m².k)	Heating Load	Cooling Load (kWh/m².yr)										26 Albq_Ofc_Conf-StPt26_Ins5mm_IMI.csv	13.1326	15.8869
out I-M-I-M		22°C	0	4.45	62.0509	40.5736		out M-I		22°C	0	4.45	62.0509	40.5736		out M-I-M-I		22°C	0	4.45	62.0509	40.5736										26 Albq_Ofc_Conf-StPt26_Ins10mm_IMI.csv	5.92102	16.9795
			5	0.529	28.4414	32.7066					5	0.529	9.70834	28.6467					5	0.529	12.6214	30.3385										26 Albq_Ofc_Conf-StPt26_Ins15mm_IMI.csv	3.84044	17.6656
			10	0.281	19.8998	28.9046					10	0.281	5.56199	27.9113					10	0.281	5.68026	28.8652										26 Albq_Ofc_Conf-StPt26_Ins20mm_IMI.csv	3.29164	18.066
			15	0.191	15.5691	26.9706					15	0.191	4.6939	28.177					15	0.191	3.82964	28.6854										26 Albq_Ofc_Conf-StPt28_Ins5mm_IMI.csv	13.1313	10.2467
			20	0.145	12.9026	25.7983					20	0.145	4.22796	28.5591					20	0.145	3.38718	28.9037										26 Albq_Ofc_Conf-StPt28_Ins10mm_IMI.csv	5.91491	12.1605
		24°C	0	4.45	62.0283	27.1753				24°C	0	4.45	62.0283	27.1753				24°C	0	4.45	62.0283	27.1753										26 Albq_Ofc_Conf-StPt28_Ins15mm_IMI.csv	3.82951	13.3023
			5	0.529	28.4187	23.0983					5	0.529	9.65468	22.351					5	0.529	12.5637	23.0397										26 Albq_Ofc_Conf-StPt28_Ins20mm_IMI.csv	3.27593	13.9677
			10	0.281	19.8541	21.1939					10	0.281	5.50453	22.3307					10	0.281	5.60601	22.9652										26 Albq_Ofc_Conf-StPt30_Ins5mm_IMI.csv	13.1311	5.69775
			15	0.191	15.4965	20.1569					15	0.191	4.62243	22.7138					15	0.191	3.7282	23.0747										26 Albq_Ofc_Conf-StPt30_Ins10mm_IMI.csv	5.91347	7.96039
			20	0.145	12.8211	19.5603					20	0.145	4.13627	23.1457					20	0.145	3.26266	23.3724										26 Albq_Ofc_Conf-StPt30_Ins15mm_IMI.csv	3.82354	9.37602
		26°C	0	4.45	62.0208	16.8395				26°C	0	4.45	62.0208	16.8395				26°C	0	4.45	62.0208	16.8395										26 Albq_Ofc_Conf-StPt30_Ins20mm_IMI.csv	3.26713	10.2113
			5	0.529	28.4158	14.8153					5	0.529	9.65292	16.7327					5	0.529	12.5596	16.384									IMIM	26 Albq_Ofc_Conf-StPt22_Ins5mm_IMIM.csv	28.4414	32.7066
			10	0.281	19.8413	14.2922					10	0.281	5.50229	17.5031					10	0.281	5.59728	17.6558										26 Albq_Ofc_Conf-StPt22_Ins10mm_IMIM.csv	19.8998	28.9046
			15	0.191	15.4743	14.0776					15	0.191	4.61535	17.972					15	0.191	3.71067	18.2904										26 Albq_Ofc_Conf-StPt22_Ins15mm_IMIM.csv	15.5691	26.9706
			20	0.145	12.7939	13.9522					20	0.145	4.11677	18.4111					20	0.145	3.23025	18.6562										26 Albq_Ofc_Conf-StPt22_Ins20mm_IMIM.csv	12.9026	25.7983
		28°C	0	4.45	62.0198	9.08637				28°C	0	4.45	62.0198	9.08637				28°C	0	4.45	62.0198	9.08637										26 Albq_Ofc_Conf-StPt24_Ins5mm_IMIM.csv	28.4187	23.0983
			5	0.529	28.4151	8.19595					5	0.529	9.65206	11.7493					5	0.529	12.5585	10.6473										26 Albq_Ofc_Conf-StPt24_Ins10mm_IMIM.csv	19.8541	21.1939
			10	0.281	19.8353	8.37234					10	0.281	5.50126	13.1567					10	0.281	5.59288	12.6809										26 Albq_Ofc_Conf-StPt24_Ins15mm_IMIM.csv	15.4965	20.1569
			15	0.191	15.4607	8.61332					15	0.191	4.61225	13.8038					15	0.191	3.7026	13.8713										26 Albq_Ofc_Conf-StPt24_Ins20mm_IMIM.csv	12.8211	19.5603
			20	0.145	12.7807	8.8277					20	0.145	4.10841	14.2953					20	0.145	3.21704	14.5149										26 Albq_Ofc_Conf-StPt26_Ins5mm_IMIM.csv	28.4158	14.8153
		30°C	0	4.45	62.0195	4.12279				30°C	0	4.45	62.0195	4.12279				30°C	0	4.45	62.0195	4.12279										26 Albq_Ofc_Conf-StPt26_Ins10mm_IMIM.csv	19.8413	14.2922
			5	0.529	28.4151	3.9721					5	0.529	9.65171	7.60688					5	0.529	12.5584	6.00692										26 Albq_Ofc_Conf-StPt26_Ins15mm_IMIM.csv	15.4743	14.0776
			10	0.281	19.8347	4.3543					10	0.281	5.50082	9.32501					10	0.281	5.59188	8.43517										26 Albq_Ofc_Conf-StPt26_Ins20mm_IMIM.csv	12.7939	13.9522
			15	0.191	15.4566	4.5794					15	0.191	4.61105	10.0804					15	0.191	3.69808	9.81829										26 Albq_Ofc_Conf-StPt28_Ins5mm_IMIM.csv	28.4151	8.19595
			20	0.145	12.7746	4.76997					20	0.145	4.10518	10.6004					20	0.145	3.20973	10.6741										26 Albq_Ofc_Conf-StPt28_Ins10mm_IMIM.csv	19.8353	8.37234
																																26 Albq_Ofc_Conf-StPt28_Ins15mm_IMIM.csv	15.4607	8.61332
																																26 Albq_Ofc_Conf-StPt28_Ins20mm_IMIM.csv	12.7807	8.8277
																																26 Albq_Ofc_Conf-StPt30_Ins5mm_IMIM.csv	28.4151	3.9721
																																26 Albq_Ofc_Conf-StPt30_Ins10mm_IMIM.csv	19.8347	4.3543
																																26 Albq_Ofc_Conf-StPt30_Ins15mm_IMIM.csv	15.4566	4.5794
																																26 Albq_Ofc_Conf-StPt30_Ins20mm_IMIM.csv	12.7746	4.76997
																															MI	26 Albq_Ofc_Conf-StPt22_Ins5mm_MI.csv	9.70834	28.6467
																																26 Albq_Ofc_Conf-StPt22_Ins10mm_MI.csv	5.56199	27.9113
																																26 Albq_Ofc_Conf-StPt22_Ins15mm_MI.csv	4.6939	28.177
																																26 Albq_Ofc_Conf-StPt22_Ins20mm_MI.csv	4.22796	28.5591
																																26 Albq_Ofc_Conf-StPt24_Ins5mm_MI.csv	9.65468	22.351
																																26 Albq_Ofc_Conf-StPt24_Ins10mm_MI.csv	5.50453	22.3307
																																26 Albq_Ofc_Conf-StPt24_Ins15mm_MI.csv	4.62243	22.7138
																																26 Albq_Ofc_Conf-StPt24_Ins20mm_MI.csv	4.13627	23.1457
																																26 Albq_Ofc_Conf-StPt26_Ins5mm_MI.csv	9.65292	16.7327
																																26 Albq_Ofc_Conf-StPt26_Ins10mm_MI.csv	5.50229	17.5031
																																26 Albq_Ofc_Conf-StPt26_Ins15mm_MI.csv	4.61535	17.972
																																26 Albq_Ofc_Conf-StPt26_Ins20mm_MI.csv	4.11677	18.4111
																																26 Albq_Ofc_Conf-StPt28_Ins5mm_MI.csv	9.65206	11.7493
																																26 Albq_Ofc_Conf-StPt28_Ins10mm_MI.csv	5.50126	13.1567
																																26 Albq_Ofc_Conf-StPt28_Ins15mm_MI.csv	4.61225	13.8038
																																26 Albq_Ofc_Conf-StPt28_Ins20mm_MI.csv	4.10841	14.2953
																																26 Albq_Ofc_Conf-StPt30_Ins5mm_MI.csv	9.65171	7.60688
																																26 Albq_Ofc_Conf-StPt30_Ins10mm_MI.csv	5.50082	9.32501
																																26 Albq_Ofc_Conf-StPt30_Ins15mm_MI.csv	4.61105	10.0804
																																26 Albq_Ofc_Conf-StPt30_Ins20mm_MI.csv	4.10518	10.6004
																															MIMI	26 Albq_Ofc_Conf-StPt22_Ins5mm_MIMI.csv	12.6214	30.3385
																																26 Albq_Ofc_Conf-StPt22_Ins10mm_MIMI.csv	5.68026	28.8652
																																26 Albq_Ofc_Conf-StPt22_Ins15mm_MIMI.csv	3.82964	28.6854
																																26 Albq_Ofc_Conf-StPt22_Ins20mm_MIMI.csv	3.38718	28.9037
																																26 Albq_Ofc_Conf-StPt24_Ins5mm_MIMI.csv	12.5637	23.0397
																																26 Albq_Ofc_Conf-StPt24_Ins10mm_MIMI.csv	5.60601	22.9652
																																26 Albq_Ofc_Conf-StPt24_Ins15mm_MIMI.csv	3.7282	23.0747
																																26 Albq_Ofc_Conf-StPt24_Ins20mm_MIMI.csv	3.26266	23.3724
																																26 Albq_Ofc_Conf-StPt26_Ins5mm_MIMI.csv	12.5596	16.384
																																26 Albq_Ofc_Conf-StPt26_Ins10mm_MIMI.csv	5.59728	17.6558
																																26 Albq_Ofc_Conf-StPt26_Ins15mm_MIMI.csv	3.71067	18.2904
																																26 Albq_Ofc_Conf-StPt26_Ins20mm_MIMI.csv	3.23025	18.6562
																																26 Albq_Ofc_Conf-StPt28_Ins5mm_MIMI.csv	12.5585	10.6473
																																26 Albq_Ofc_Conf-StPt28_Ins10mm_MIMI.csv	5.59288	12.6809
																																26 Albq_Ofc_Conf-StPt28_Ins15mm_MIMI.csv	3.7026	13.8713
																																26 Albq_Ofc_Conf-StPt28_Ins20mm_MIMI.csv	3.21704	14.5149
																																26 Albq_Ofc_Conf-StPt30_Ins5mm_MIMI.csv	12.5584	6.00692
																																26 Albq_Ofc_Conf-StPt30_Ins10mm_MIMI.csv	5.59188	8.43517
																																26 Albq_Ofc_Conf-StPt30_Ins15mm_MIMI.csv	3.69808	9.81829
																																26 Albq_Ofc_Conf-StPt30_Ins20mm_MIMI.csv	3.20973	10.6741

## Sheet: M_I_M
26 Albq_Ofc										point of thermal inflexion for various insulation thickneses
	CITY	CASE NUMBER	Setpoint	Insulation thickness	U-value (W/m².k)	Heating Load	Cooling Load (kWh/m².yr)			insulation Thickness	corrosponding Setpoint	0 mm Energy	0mm-(X)mm	(E) saving %			26 Albq_Ofc	DFLT- MIM							M01 - 100mm brick	Insulation Board
	DFLT- MIM	TCSN-22-0	22°C	0	4.45	62.0509	40.5736			05cm	22	40.5736	6.96401	0.171639			05 cm	xxx	0					thick(m)	0.2	0.1
		TCSN-22-5		5	0.529	27.4494	33.6096				24	27.1753	3.40772	0.125398			10 cm	27.8332	0					cond (W/m.K)	0.89	0.03
		TCSN-22-10		10	0.281	18.963	29.9962				26	16.8395	1.46315	0.086888			15 cm	27.5888	0					R-value	0.224719	3.33333
		TCSN-22-15		15	0.191	14.8426	27.9898				28	9.08637	0.497221	0.0547217			20 cm	27.4796	0
		TCSN-22-20		20	0.145	12.409	26.7538				30	4.12279	-0.0637774	-0.0154695										ƩR-value	3.55805
		TCSN-24-0	24°C	0	4.45	62.0283	27.1753			10cm	22	40.5736	10.5774	0.260697										U-value	0.281053
		TCSN-24-5		5	0.529	27.4122	23.7675				24	27.1753	5.14248	0.189234
		TCSN-24-10		10	0.281	18.9129	22.0328				26	16.8395	1.84599	0.109622
		TCSN-24-15		15	0.191	14.7764	21.0089				28	9.08637	0.166396	0.0183128
		TCSN-24-20		20	0.145	12.3416	20.3797				30	4.12279	-0.613737	-0.148865
		TCSN-26-0	26°C	0	4.45	62.0208	16.8395			15cm	22	40.5736	12.5838	0.310147
		TCSN-26-5		5	0.529	27.4054	15.3764				24	27.1753	6.16636	0.226911
		TCSN-26-10		10	0.281	18.9055	14.9936				26	16.8395	2.0822	0.123649
		TCSN-26-15		15	0.191	14.7601	14.7573				28	9.08637	-0.114806	-0.0126349
		TCSN-26-20		20	0.145	12.3175	14.6339				30	4.12279	-0.886144	-0.214938
		TCSN-28-0	28°C	0	4.45	62.0198	9.08637			20cm	22	40.5736	13.8198	0.340611
		TCSN-28-5		5	0.529	27.4046	8.58915				24	27.1753	6.79558	0.250065
		TCSN-28-10		10	0.281	18.9029	8.91997				26	16.8395	2.20568	0.130982
		TCSN-28-15		15	0.191	14.7539	9.20117				28	9.08637	-0.325405	-0.0358124
		TCSN-28-20		20	0.145	12.3088	9.41177				30	4.12279	-1.09525	-0.265657
		TCSN-30-0	30°C	0	4.45	62.0195	4.12279
		TCSN-30-5		5	0.529	27.4045	4.18656				max		13.8198	0.340611
		TCSN-30-10		10	0.281	18.9024	4.73652				min		-1.09525	-0.265657
		TCSN-30-15		15	0.191	14.7512	5.00893						for PTI
		TCSN-30-20		20	0.145	12.3037	5.21803
					max	62.0509	40.5736
					Min	12.3037	4.12279
							For Load
								I	xxx
																						27.8332
									27.5888
																						27.4796

## Sheet: I_M
										point of thermal inflexion for various insulation thickneses
	CITY	CASE NUMBER	Setpoint	Insulation thickness	U-value (W/m².k)	Heating Load	Cooling Load (kWh/m².yr)			insulation Thickness	corrosponding Setpoint	0 mm Energy	0mm-(X)mm	(E) saving %			26 Albq_Ofc	IM							M01 - 100mm brick	Insulation Board
	IM	TCSN-22-0	22°C	0	4.45	62.0509	40.5736			05cm	22	40.5736	8.66012	0.213442			05 cm	xxx	0					thick(m)	0.2	0.1
		TCSN-22-5		5	0.529	29.3882	31.9135				24	27.1753	4.7424	0.174512			10 cm	xxx	0					cond (W/m.K)	0.89	0.03
		TCSN-22-10		10	0.281	20.2864	28.4417				26	16.8395	2.64338	0.156974			15 cm	29.0052	0					R-value	0.224719	3.33333
		TCSN-22-15		15	0.191	15.6472	26.6398				28	9.08637	1.29783	0.142833			20 cm	28.5144	0
		TCSN-22-20		20	0.145	12.8445	25.5506				30	4.12279	0.480534	0.116556										ƩR-value	3.55805
		TCSN-24-0	24°C	0	4.45	62.0283	27.1753			10cm	22	40.5736	12.1319	0.29901										U-value	0.281053
		TCSN-24-5		5	0.529	29.3553	22.4329				24	27.1753	6.42513	0.236433
		TCSN-24-10		10	0.281	20.2015	20.7501				26	16.8395	2.96022	0.17579
		TCSN-24-15		15	0.191	15.5316	19.8206				28	9.08637	1.04834	0.115375
		TCSN-24-20		20	0.145	12.7115	19.2958				30	4.12279	0.0637722	0.0154682
		TCSN-26-0	26°C	0	4.45	62.0208	16.8395			15cm	22	40.5736	13.9339	0.343421
		TCSN-26-5		5	0.529	29.3463	14.1962				24	27.1753	7.35465	0.270638
		TCSN-26-10		10	0.281	20.1678	13.8793				26	16.8395	3.11098	0.184743
		TCSN-26-15		15	0.191	15.4849	13.7286				28	9.08637	0.748158	0.0823385
		TCSN-26-20		20	0.145	12.6569	13.6541				30	4.12279	-0.171302	-0.04155
		TCSN-28-0	28°C	0	4.45	62.0198	9.08637			20cm	22	40.5736	15.023	0.370265
		TCSN-28-5		5	0.529	29.3436	7.78854				24	27.1753	7.87944	0.289949
		TCSN-28-10		10	0.281	20.1478	8.03802				26	16.8395	3.18544	0.189164
		TCSN-28-15		15	0.191	15.4534	8.33821				28	9.08637	0.479617	0.0527842
		TCSN-28-20		20	0.145	12.6228	8.60675				30	4.12279	-0.375331	-0.0910381
		TCSN-30-0	30°C	0	4.45	62.0195	4.12279
		TCSN-30-5		5	0.529	29.3435	3.64225				max		15.023	0.370265
		TCSN-30-10		10	0.281	20.146	4.05901				min		-0.375331	-0.0910381
		TCSN-30-15		15	0.191	15.445	4.29409						for PTI
		TCSN-30-20		20	0.145	12.6069	4.49812
					max	62.0509	40.5736
					Min	12.6069	3.64225
							For Load
								I	xxx
																						xxx	I
									29.0052
																						28.5144

## Sheet: I_M_I
										point of thermal inflexion for various insulation thickneses
	CITY	CASE NUMBER	Setpoint	Insulation thickness	U-value (W/m².k)	Heating Load	Cooling Load (kWh/m².yr)			insulation Thickness	corrosponding Setpoint	0 mm Energy	0mm-(X)mm	(E) saving %			26 Albq_Ofc	IMI							M01 - 100mm brick	Insulation Board
	IMI	TCSN-22-0	22°C	0	4.45	62.0509	40.5736			05cm	22	40.5736	10.9065	0.268808			05 cm	26.6549	0					thick(m)	0.2	0.1
		TCSN-22-5		5	0.529	13.2026	29.6671				24	27.1753	4.7536	0.174924			10 cm	25.899	0					cond (W/m.K)	0.89	0.03
		TCSN-22-10		10	0.281	6.01084	27.9232				26	16.8395	0.952651	0.0565722			15 cm	25.6511	0					R-value	0.224719	3.33333
		TCSN-22-15		15	0.191	3.9714	27.8311				28	9.08637	-1.16029	-0.127696			20 cm	25.4865	0
		TCSN-22-20		20	0.145	3.45898	28.1398				30	4.12279	-1.57496	-0.382013										ƩR-value	3.55805
		TCSN-24-0	24°C	0	4.45	62.0283	27.1753			10cm	22	40.5736	12.6505	0.31179										U-value	0.281053
		TCSN-24-5		5	0.529	13.1379	22.4217				24	27.1753	4.93384	0.181556
		TCSN-24-10		10	0.281	5.93306	22.2414				26	16.8395	-0.139912	-0.00830853
		TCSN-24-15		15	0.191	3.85989	22.3279				28	9.08637	-3.07417	-0.338328
		TCSN-24-20		20	0.145	3.32771	22.6878				30	4.12279	-3.83761	-0.930828
		TCSN-26-0	26°C	0	4.45	62.0208	16.8395			15cm	22	40.5736	12.7425	0.314059
		TCSN-26-5		5	0.529	13.1326	15.8869				24	27.1753	4.84741	0.178376
		TCSN-26-10		10	0.281	5.92102	16.9795				26	16.8395	-0.826058	-0.0490547
		TCSN-26-15		15	0.191	3.84044	17.6656				28	9.08637	-4.2159	-0.46398
		TCSN-26-20		20	0.145	3.29164	18.066				30	4.12279	-5.25324	-1.2742
		TCSN-28-0	28°C	0	4.45	62.0198	9.08637			20cm	22	40.5736	12.4338	0.306451
		TCSN-28-5		5	0.529	13.1313	10.2467				24	27.1753	4.48743	0.165129
		TCSN-28-10		10	0.281	5.91491	12.1605				26	16.8395	-1.22651	-0.0728349
		TCSN-28-15		15	0.191	3.82951	13.3023				28	9.08637	-4.88136	-0.537218
		TCSN-28-20		20	0.145	3.27593	13.9677				30	4.12279	-6.08848	-1.47679
		TCSN-30-0	30°C	0	4.45	62.0195	4.12279
		TCSN-30-5		5	0.529	13.1311	5.69775				max		12.7425	0.314059
		TCSN-30-10		10	0.281	5.91347	7.96039				min		-6.08848	-1.47679
		TCSN-30-15		15	0.191	3.82354	9.37602						for PTI
		TCSN-30-20		20	0.145	3.26713	10.2113
					max	62.0509	40.5736
					Min	3.26713	4.12279
							For Load
									26.6549
																						25.899
									25.6511
																						25.4865

## Sheet: I_M_I_M
										point of thermal inflexion for various insulation thickneses
	CITY	CASE NUMBER	Setpoint	Insulation thickness	U-value (W/m².k)	Heating Load	Cooling Load (kWh/m².yr)			insulation Thickness	corrosponding Setpoint	0 mm Energy	0mm-(X)mm	(E) saving %			26 Albq_Ofc	IMIM							M01 - 100mm brick	Insulation Board
	IMIM	TCSN-22-0	22°C	0	4.45	62.0509	40.5736			05cm	22	40.5736	7.86702	0.193895			05 cm	xxx	0					thick(m)	0.2	0.1
		TCSN-22-5		5	0.529	28.4414	32.7066				24	27.1753	4.07692	0.150023			10 cm	28.7513	0					cond (W/m.K)	0.89	0.03
		TCSN-22-10		10	0.281	19.8998	28.9046				26	16.8395	2.02428	0.12021			15 cm	28.3909	0					R-value	0.224719	3.33333
		TCSN-22-15		15	0.191	15.5691	26.9706				28	9.08637	0.890415	0.0979946			20 cm	28.1651	0
		TCSN-22-20		20	0.145	12.9026	25.7983				30	4.12279	0.150686	0.0365495										ƩR-value	3.55805
		TCSN-24-0	24°C	0	4.45	62.0283	27.1753			10cm	22	40.5736	11.669	0.2876										U-value	0.281053
		TCSN-24-5		5	0.529	28.4187	23.0983				24	27.1753	5.98134	0.220102
		TCSN-24-10		10	0.281	19.8541	21.1939				26	16.8395	2.54733	0.151271
		TCSN-24-15		15	0.191	15.4965	20.1569				28	9.08637	0.714028	0.0785823
		TCSN-24-20		20	0.145	12.8211	19.5603				30	4.12279	-0.23151	-0.0561537
		TCSN-26-0	26°C	0	4.45	62.0208	16.8395			15cm	22	40.5736	13.603	0.335267
		TCSN-26-5		5	0.529	28.4158	14.8153				24	27.1753	7.01839	0.258264
		TCSN-26-10		10	0.281	19.8413	14.2922				26	16.8395	2.76198	0.164018
		TCSN-26-15		15	0.191	15.4743	14.0776				28	9.08637	0.473047	0.0520611
		TCSN-26-20		20	0.145	12.7939	13.9522				30	4.12279	-0.45661	-0.110753
		TCSN-28-0	28°C	0	4.45	62.0198	9.08637			20cm	22	40.5736	14.7753	0.364161
		TCSN-28-5		5	0.529	28.4151	8.19595				24	27.1753	7.61498	0.280217
		TCSN-28-10		10	0.281	19.8353	8.37234				26	16.8395	2.88732	0.171461
		TCSN-28-15		15	0.191	15.4607	8.61332				28	9.08637	0.258673	0.0284683
		TCSN-28-20		20	0.145	12.7807	8.8277				30	4.12279	-0.647183	-0.156977
		TCSN-30-0	30°C	0	4.45	62.0195	4.12279
		TCSN-30-5		5	0.529	28.4151	3.9721				max		14.7753	0.364161
		TCSN-30-10		10	0.281	19.8347	4.3543				min		-0.647183	-0.156977
		TCSN-30-15		15	0.191	15.4566	4.5794						for PTI
		TCSN-30-20		20	0.145	12.7746	4.76997
					max	62.0509	40.5736
					Min	12.7746	3.9721
							For Load
								I	xxx
																						28.7513
									28.3909
																						28.1651

## Sheet: M_I
										point of thermal inflexion for various insulation thickneses
	CITY	CASE NUMBER	Setpoint	Insulation thickness	U-value (W/m².k)	Heating Load	Cooling Load (kWh/m².yr)			insulation Thickness	corrosponding Setpoint	0 mm Energy	0mm-(X)mm	(E) saving %			26 Albq_Ofc	MI							M01 - 100mm brick	Insulation Board
	MI	TCSN-22-0	22°C	0	4.45	62.0509	40.5736			05cm	22	40.5736	11.927	0.293959			05 cm	26.027	0					thick(m)	0.2	0.1
		TCSN-22-5		5	0.529	9.70834	28.6467				24	27.1753	4.82427	0.177524			10 cm	25.7014	0					cond (W/m.K)	0.89	0.03
		TCSN-22-10		10	0.281	5.56199	27.9113				26	16.8395	0.106846	0.00634494			15 cm	25.5184	0					R-value	0.224719	3.33333
		TCSN-22-15		15	0.191	4.6939	28.177				28	9.08637	-2.66289	-0.293065			20 cm	25.3329	0
		TCSN-22-20		20	0.145	4.22796	28.5591				30	4.12279	-3.4841	-0.845083										ƩR-value	3.55805
		TCSN-24-0	24°C	0	4.45	62.0283	27.1753			10cm	22	40.5736	12.6624	0.312083										U-value	0.281053
		TCSN-24-5		5	0.529	9.65468	22.351				24	27.1753	4.84456	0.178271
		TCSN-24-10		10	0.281	5.50453	22.3307				26	16.8395	-0.663604	-0.0394075
		TCSN-24-15		15	0.191	4.62243	22.7138				28	9.08637	-4.07033	-0.44796
		TCSN-24-20		20	0.145	4.13627	23.1457				30	4.12279	-5.20222	-1.26182
		TCSN-26-0	26°C	0	4.45	62.0208	16.8395			15cm	22	40.5736	12.3967	0.305535
		TCSN-26-5		5	0.529	9.65292	16.7327				24	27.1753	4.46146	0.164174
		TCSN-26-10		10	0.281	5.50229	17.5031				26	16.8395	-1.13249	-0.0672519
		TCSN-26-15		15	0.191	4.61535	17.972				28	9.08637	-4.71741	-0.519174
		TCSN-26-20		20	0.145	4.11677	18.4111				30	4.12279	-5.95765	-1.44506
		TCSN-28-0	28°C	0	4.45	62.0198	9.08637			20cm	22	40.5736	12.0146	0.296117
		TCSN-28-5		5	0.529	9.65206	11.7493				24	27.1753	4.02958	0.148281
		TCSN-28-10		10	0.281	5.50126	13.1567				26	16.8395	-1.5716	-0.093328
		TCSN-28-15		15	0.191	4.61225	13.8038				28	9.08637	-5.20897	-0.573273
		TCSN-28-20		20	0.145	4.10841	14.2953				30	4.12279	-6.47759	-1.57117
		TCSN-30-0	30°C	0	4.45	62.0195	4.12279
		TCSN-30-5		5	0.529	9.65171	7.60688				max		12.6624	0.312083
		TCSN-30-10		10	0.281	5.50082	9.32501				min		-6.47759	-1.57117
		TCSN-30-15		15	0.191	4.61105	10.0804						for PTI
		TCSN-30-20		20	0.145	4.10518	10.6004
					max	62.0509	40.5736
					Min	4.10518	4.12279
							For Load
									26.027
																						25.7014
									25.5184
																						25.3329

## Sheet: M_I_M_I
										point of thermal inflexion for various insulation thickneses
	CITY	CASE NUMBER	Setpoint	Insulation thickness	U-value (W/m².k)	Heating Load	Cooling Load (kWh/m².yr)			insulation Thickness	corrosponding Setpoint	0 mm Energy	0mm-(X)mm	(E) saving %			26 Albq_Ofc	MIMI							M01 - 100mm brick	Insulation Board
	MIMI	TCSN-22-0	22°C	0	4.45	62.0509	40.5736			05cm	22	40.5736	10.2351	0.25226			05 cm	26.2664	0					thick(m)	0.2	0.1
		TCSN-22-5		5	0.529	12.6214	30.3385				24	27.1753	4.13559	0.152182			10 cm	25.6113	0					cond (W/m.K)	0.89	0.03
		TCSN-22-10		10	0.281	5.68026	28.8652				26	16.8395	0.455505	0.0270497			15 cm	25.3849	0					R-value	0.224719	3.33333
		TCSN-22-15		15	0.191	3.82964	28.6854				28	9.08637	-1.56098	-0.171793			20 cm	25.2427	0
		TCSN-22-20		20	0.145	3.38718	28.9037				30	4.12279	-1.88413	-0.457005										ƩR-value	3.55805
		TCSN-24-0	24°C	0	4.45	62.0283	27.1753			10cm	22	40.5736	11.7084	0.288572										U-value	0.281053
		TCSN-24-5		5	0.529	12.5637	23.0397				24	27.1753	4.2101	0.154924
		TCSN-24-10		10	0.281	5.60601	22.9652				26	16.8395	-0.81629	-0.0484746
		TCSN-24-15		15	0.191	3.7282	23.0747				28	9.08637	-3.59451	-0.395593
		TCSN-24-20		20	0.145	3.26266	23.3724				30	4.12279	-4.31239	-1.04599
		TCSN-26-0	26°C	0	4.45	62.0208	16.8395			15cm	22	40.5736	11.8882	0.293004
		TCSN-26-5		5	0.529	12.5596	16.384				24	27.1753	4.10052	0.150892
		TCSN-26-10		10	0.281	5.59728	17.6558				26	16.8395	-1.45086	-0.0861582
		TCSN-26-15		15	0.191	3.71067	18.2904				28	9.08637	-4.78497	-0.526609
		TCSN-26-20		20	0.145	3.23025	18.6562				30	4.12279	-5.69551	-1.38147
		TCSN-28-0	28°C	0	4.45	62.0198	9.08637			20cm	22	40.5736	11.6699	0.287623
		TCSN-28-5		5	0.529	12.5585	10.6473				24	27.1753	3.80286	0.139938
		TCSN-28-10		10	0.281	5.59288	12.6809				26	16.8395	-1.81666	-0.10788
		TCSN-28-15		15	0.191	3.7026	13.8713				28	9.08637	-5.42855	-0.597439
		TCSN-28-20		20	0.145	3.21704	14.5149				30	4.12279	-6.55131	-1.58905
		TCSN-30-0	30°C	0	4.45	62.0195	4.12279
		TCSN-30-5		5	0.529	12.5584	6.00692				max		11.8882	0.293004
		TCSN-30-10		10	0.281	5.59188	8.43517				min		-6.55131	-1.58905
		TCSN-30-15		15	0.191	3.69808	9.81829						for PTI
		TCSN-30-20		20	0.145	3.20973	10.6741
					max	62.0509	40.5736
					Min	3.20973	4.12279
							For Load
									26.2664
																						25.6113
									25.3849
																						25.2427

## Sheet: SUMMARY OF PTI
	PTI for all configiration at different insualtion thicknesse							the A case [Tm~Ins~Tm] as arefrence
	M-I-M	I-M	I-M-I	I-M-I-M	M-I	M-I-M-I			M-I-M	I-M	I-M-I	I-M-I-M	M-I	M-I-M-I
5cm	xxx	xxx	26.6549	xxx	26.027	26.2664		5cm	#VALUE!	#VALUE!	#VALUE!	#VALUE!	#VALUE!	#VALUE!
10cm	27.8332	xxx	25.899	28.7513	25.7014	25.6113		10cm	0	#VALUE!	-1.93412	0.918116	-2.13175	-2.22191
15cm	27.5888	29.0052	25.6511	28.3909	25.5184	25.3849		15cm	0	1.41646	-1.93769	0.802162	-2.07031	-2.20388
20cm	27.4796	28.5144	25.4865	28.1651	25.3329	25.2427		20cm	0	1.03476	-1.99316	0.685409	-2.14679	-2.23694
