# Supplementary material for: Data on anti-insulation detection via Point of Thermal Inflexion (PTI) in 1248 cases; 13 climates, four occupancy profiles, six wall configurations and four insulation levels
Source: Data Brief. 2017 Apr 15;12:333–5. doi: 10.1016/j.dib.2017.04.016 (PMC5412003; doi:10.1016/j.dib.2017.04.016)
Supplement: Supplementary file 3 — Supplementary material [file mmc3.zip › all 52 cases/35 Albq_ResConL.xlsx]

## Sheet: 25 Albq_ResWLoad CONF DATA
CITY	CASE NUMBER	Setpoint	Insulation thickness	U-value (W/m².k)	Heating Load	Cooling Load (kWh/m².yr)		CITY	CASE NUMBER	Setpoint	Insulation thickness	U-value (W/m².k)	Heating Load	Cooling Load (kWh/m².yr)		CITY	CASE NUMBER	Setpoint	Insulation thickness	U-value (W/m².k)	Heating Load	Cooling Load (kWh/m².yr)										filename	heating(PXInsu)	cooling(PXInsu)
Dflt - MIM		22°C	0	4.45	110.949	112.825		out I-M		22°C	0	4.45	110.949	112.825		out I-M-I		22°C	0	4.45	110.949	112.825									IM	25 Albq_Res_Conf-StPt22_Ins5mm_IM.csv	24.0048	75.4122
			5	0.529	21.6335	79.7921					5	0.529	24.0048	75.4122					5	0.529	19.6417	71.4926										25 Albq_Res_Conf-StPt22_Ins10mm_IM.csv	7.97621	72.1177
			10	0.281	7.19502	75.3947					10	0.281	7.97621	72.1177					10	0.281	6.45679	68.2849										25 Albq_Res_Conf-StPt22_Ins15mm_IM.csv	2.93082	72.4566
			15	0.191	2.86278	75.2058					15	0.191	2.93082	72.4566					15	0.191	2.73978	69.4049										25 Albq_Res_Conf-StPt22_Ins20mm_IM.csv	1.07048	73.8588
			20	0.145	1.22064	76.2047					20	0.145	1.07048	73.8588					20	0.145	1.54577	71.4872										25 Albq_Res_Conf-StPt24_Ins5mm_IM.csv	23.9002	57.6724
		24°C	0	4.45	110.714	78.7394				24°C	0	4.45	110.714	78.7394				24°C	0	4.45	110.714	78.7394										25 Albq_Res_Conf-StPt24_Ins10mm_IM.csv	7.84601	57.7759
			5	0.529	21.5419	61.6857					5	0.529	23.9002	57.6724					5	0.529	19.5862	55.3338										25 Albq_Res_Conf-StPt24_Ins15mm_IM.csv	2.71812	58.8286
			10	0.281	7.1137	60.5664					10	0.281	7.84601	57.7759					10	0.281	6.31696	54.9046										25 Albq_Res_Conf-StPt24_Ins20mm_IM.csv	0.808629	60.2599
			15	0.191	2.74654	61.174					15	0.191	2.71812	58.8286					15	0.191	2.62749	56.4263										25 Albq_Res_Conf-StPt26_Ins5mm_IM.csv	23.8823	41.432
			20	0.145	1.05201	62.3501					20	0.145	0.808629	60.2599					20	0.145	1.40456	58.6775										25 Albq_Res_Conf-StPt26_Ins10mm_IM.csv	7.82535	44.4385
		26°C	0	4.45	110.655	51.3765				26°C	0	4.45	110.655	51.3765				26°C	0	4.45	110.655	51.3765										25 Albq_Res_Conf-StPt26_Ins15mm_IM.csv	2.69473	46.7601
			5	0.529	21.5178	44.889					5	0.529	23.8823	41.432					5	0.529	19.5744	40.3196										25 Albq_Res_Conf-StPt26_Ins20mm_IM.csv	0.777814	48.5508
			10	0.281	7.109	47.0481					10	0.281	7.82535	44.4385					10	0.281	6.29975	42.6999										25 Albq_Res_Conf-StPt28_Ins5mm_IM.csv	23.8784	26.8481
			15	0.191	2.74437	48.8595					15	0.191	2.69473	46.7601					15	0.191	2.57219	44.9749										25 Albq_Res_Conf-StPt28_Ins10mm_IM.csv	7.8175	32.1034
			20	0.145	1.03483	50.3221					20	0.145	0.777814	48.5508					20	0.145	1.35474	47.1272										25 Albq_Res_Conf-StPt28_Ins15mm_IM.csv	2.68423	35.5018
		28°C	0	4.45	110.645	30.1973				28°C	0	4.45	110.645	30.1973				28°C	0	4.45	110.645	30.1973										25 Albq_Res_Conf-StPt28_Ins20mm_IM.csv	0.768106	37.8614
			5	0.529	21.5156	29.8217					5	0.529	23.8784	26.8481					5	0.529	19.5732	26.7415										25 Albq_Res_Conf-StPt30_Ins5mm_IM.csv	23.8765	14.566
			10	0.281	7.10768	34.3436					10	0.281	7.8175	32.1034					10	0.281	6.29601	31.2732										25 Albq_Res_Conf-StPt30_Ins10mm_IM.csv	7.81478	20.7629
			15	0.191	2.74389	37.3579					15	0.191	2.68423	35.5018					15	0.191	2.55685	34.5087										25 Albq_Res_Conf-StPt30_Ins15mm_IM.csv	2.67894	25.0599
			20	0.145	1.03428	39.5227					20	0.145	0.768106	37.8614					20	0.145	1.32529	36.9377										25 Albq_Res_Conf-StPt30_Ins20mm_IM.csv	0.763495	27.9629
		30°C	0	4.45	110.642	15.3534				30°C	0	4.45	110.642	15.3534				30°C	0	4.45	110.642	15.3534									IMI	25 Albq_Res_Conf-StPt22_Ins5mm_IMI.csv	19.6417	71.4926
			5	0.529	21.5153	16.8348					5	0.529	23.8765	14.566					5	0.529	19.573	15.0408										25 Albq_Res_Conf-StPt22_Ins10mm_IMI.csv	6.45679	68.2849
			10	0.281	7.10759	22.8301					10	0.281	7.81478	20.7629					10	0.281	6.29507	20.8171										25 Albq_Res_Conf-StPt22_Ins15mm_IMI.csv	2.73978	69.4049
			15	0.191	2.74374	26.7734					15	0.191	2.67894	25.0599					15	0.191	2.55423	24.8072										25 Albq_Res_Conf-StPt22_Ins20mm_IMI.csv	1.54577	71.4872
			20	0.145	1.0341	29.4203					20	0.145	0.763495	27.9629					20	0.145	1.31873	27.6545										25 Albq_Res_Conf-StPt24_Ins5mm_IMI.csv	19.5862	55.3338
																																25 Albq_Res_Conf-StPt24_Ins10mm_IMI.csv	6.31696	54.9046
																																25 Albq_Res_Conf-StPt24_Ins15mm_IMI.csv	2.62749	56.4263
																																25 Albq_Res_Conf-StPt24_Ins20mm_IMI.csv	1.40456	58.6775
CITY	CASE NUMBER	Setpoint	Insulation thickness	U-value (W/m².k)	Heating Load	Cooling Load (kWh/m².yr)		CITY	CASE NUMBER	Setpoint	Insulation thickness	U-value (W/m².k)	Heating Load	Cooling Load (kWh/m².yr)		CITY	CASE NUMBER	Setpoint	Insulation thickness	U-value (W/m².k)	Heating Load	Cooling Load (kWh/m².yr)										25 Albq_Res_Conf-StPt26_Ins5mm_IMI.csv	19.5744	40.3196
out I-M-I-M		22°C	0	4.45	110.949	112.825		out M-I		22°C	0	4.45	110.949	112.825		out M-I-M-I		22°C	0	4.45	110.949	112.825										25 Albq_Res_Conf-StPt26_Ins10mm_IMI.csv	6.29975	42.6999
			5	0.529	23.8813	76.0389					5	0.529	16.7114	75.3085					5	0.529	17.8268	75.218										25 Albq_Res_Conf-StPt26_Ins15mm_IMI.csv	2.57219	44.9749
			10	0.281	8.16534	72.3247					10	0.281	5.88958	73.3023					10	0.281	5.83176	71.0508										25 Albq_Res_Conf-StPt26_Ins20mm_IMI.csv	1.35474	47.1272
			15	0.191	3.13377	72.5636					15	0.191	3.01894	74.4385					15	0.191	2.61739	71.6344										25 Albq_Res_Conf-StPt28_Ins5mm_IMI.csv	19.5732	26.7415
			20	0.145	1.2368	73.9409					20	0.145	1.90698	75.8787					20	0.145	1.51287	73.3951										25 Albq_Res_Conf-StPt28_Ins10mm_IMI.csv	6.29601	31.2732
		24°C	0	4.45	110.714	78.7394				24°C	0	4.45	110.714	78.7394				24°C	0	4.45	110.714	78.7394										25 Albq_Res_Conf-StPt28_Ins15mm_IMI.csv	2.55685	34.5087
			5	0.529	23.8068	58.2851					5	0.529	16.6803	59.191					5	0.529	17.7698	58.6182										25 Albq_Res_Conf-StPt28_Ins20mm_IMI.csv	1.32529	36.9377
			10	0.281	8.05022	58.0013					10	0.281	5.85353	59.4906					10	0.281	5.76739	57.304										25 Albq_Res_Conf-StPt30_Ins5mm_IMI.csv	19.573	15.0408
			15	0.191	2.98254	58.9568					15	0.191	2.97392	61.159					15	0.191	2.52808	58.4309										25 Albq_Res_Conf-StPt30_Ins10mm_IMI.csv	6.29507	20.8171
			20	0.145	1.02479	60.4289					20	0.145	1.84637	62.7765					20	0.145	1.40421	60.3437										25 Albq_Res_Conf-StPt30_Ins15mm_IMI.csv	2.55423	24.8072
		26°C	0	4.45	110.655	51.3765				26°C	0	4.45	110.655	51.3765				26°C	0	4.45	110.655	51.3765										25 Albq_Res_Conf-StPt30_Ins20mm_IMI.csv	1.31873	27.6545
			5	0.529	23.7934	41.9745					5	0.529	16.6747	44.3659					5	0.529	17.7601	43.2889									IMIM	25 Albq_Res_Conf-StPt22_Ins5mm_IMIM.csv	23.8813	76.0389
			10	0.281	8.03869	44.6747					10	0.281	5.84787	46.9083					10	0.281	5.75138	44.8142										25 Albq_Res_Conf-StPt22_Ins10mm_IMIM.csv	8.16534	72.3247
			15	0.191	2.96029	46.9416					15	0.191	2.96554	49.1715					15	0.191	2.49779	46.7305										25 Albq_Res_Conf-StPt22_Ins15mm_IMIM.csv	3.13377	72.5636
			20	0.145	0.990964	48.669					20	0.145	1.83243	51.0078					20	0.145	1.36247	48.6603										25 Albq_Res_Conf-StPt22_Ins20mm_IMIM.csv	1.2368	73.9409
		28°C	0	4.45	110.645	30.1973				28°C	0	4.45	110.645	30.1973				28°C	0	4.45	110.645	30.1973										25 Albq_Res_Conf-StPt24_Ins5mm_IMIM.csv	23.8068	58.2851
			5	0.529	23.7924	27.3389					5	0.529	16.6728	30.9587					5	0.529	17.7582	29.3072										25 Albq_Res_Conf-StPt24_Ins10mm_IMIM.csv	8.05022	58.0013
			10	0.281	8.03503	32.3696					10	0.281	5.84639	35.3539					10	0.281	5.74892	33.1935										25 Albq_Res_Conf-StPt24_Ins15mm_IMIM.csv	2.98254	58.9568
			15	0.191	2.95789	35.6963					15	0.191	2.96322	38.3506					15	0.191	2.49061	36.0572										25 Albq_Res_Conf-StPt24_Ins20mm_IMIM.csv	1.02479	60.4289
			20	0.145	0.988263	38.0552					20	0.145	1.82758	40.3988					20	0.145	1.34774	38.2982										25 Albq_Res_Conf-StPt26_Ins5mm_IMIM.csv	23.7934	41.9745
		30°C	0	4.45	110.642	15.3534				30°C	0	4.45	110.642	15.3534				30°C	0	4.45	110.642	15.3534										25 Albq_Res_Conf-StPt26_Ins10mm_IMIM.csv	8.03869	44.6747
			5	0.529	23.792	14.9237					5	0.529	16.6726	19.4915					5	0.529	17.7578	17.1568										25 Albq_Res_Conf-StPt26_Ins15mm_IMIM.csv	2.96029	46.9416
			10	0.281	8.03424	21.015					10	0.281	5.84583	24.7246					10	0.281	5.74826	22.523										25 Albq_Res_Conf-StPt26_Ins20mm_IMIM.csv	0.990964	48.669
			15	0.191	2.95699	25.2865					15	0.191	2.96215	28.3659					15	0.191	2.4893	26.206										25 Albq_Res_Conf-StPt28_Ins5mm_IMIM.csv	23.7924	27.3389
			20	0.145	0.987113	28.1686					20	0.145	1.82559	30.8118					20	0.145	1.34438	28.8793										25 Albq_Res_Conf-StPt28_Ins10mm_IMIM.csv	8.03503	32.3696
																																25 Albq_Res_Conf-StPt28_Ins15mm_IMIM.csv	2.95789	35.6963
																																25 Albq_Res_Conf-StPt28_Ins20mm_IMIM.csv	0.988263	38.0552
																																25 Albq_Res_Conf-StPt30_Ins5mm_IMIM.csv	23.792	14.9237
																																25 Albq_Res_Conf-StPt30_Ins10mm_IMIM.csv	8.03424	21.015
																																25 Albq_Res_Conf-StPt30_Ins15mm_IMIM.csv	2.95699	25.2865
																																25 Albq_Res_Conf-StPt30_Ins20mm_IMIM.csv	0.987113	28.1686
																															MI	25 Albq_Res_Conf-StPt22_Ins5mm_MI.csv	16.7114	75.3085
																																25 Albq_Res_Conf-StPt22_Ins10mm_MI.csv	5.88958	73.3023
																																25 Albq_Res_Conf-StPt22_Ins15mm_MI.csv	3.01894	74.4385
																																25 Albq_Res_Conf-StPt22_Ins20mm_MI.csv	1.90698	75.8787
																																25 Albq_Res_Conf-StPt24_Ins5mm_MI.csv	16.6803	59.191
																																25 Albq_Res_Conf-StPt24_Ins10mm_MI.csv	5.85353	59.4906
																																25 Albq_Res_Conf-StPt24_Ins15mm_MI.csv	2.97392	61.159
																																25 Albq_Res_Conf-StPt24_Ins20mm_MI.csv	1.84637	62.7765
																																25 Albq_Res_Conf-StPt26_Ins5mm_MI.csv	16.6747	44.3659
																																25 Albq_Res_Conf-StPt26_Ins10mm_MI.csv	5.84787	46.9083
																																25 Albq_Res_Conf-StPt26_Ins15mm_MI.csv	2.96554	49.1715
																																25 Albq_Res_Conf-StPt26_Ins20mm_MI.csv	1.83243	51.0078
																																25 Albq_Res_Conf-StPt28_Ins5mm_MI.csv	16.6728	30.9587
																																25 Albq_Res_Conf-StPt28_Ins10mm_MI.csv	5.84639	35.3539
																																25 Albq_Res_Conf-StPt28_Ins15mm_MI.csv	2.96322	38.3506
																																25 Albq_Res_Conf-StPt28_Ins20mm_MI.csv	1.82758	40.3988
																																25 Albq_Res_Conf-StPt30_Ins5mm_MI.csv	16.6726	19.4915
																																25 Albq_Res_Conf-StPt30_Ins10mm_MI.csv	5.84583	24.7246
																																25 Albq_Res_Conf-StPt30_Ins15mm_MI.csv	2.96215	28.3659
																																25 Albq_Res_Conf-StPt30_Ins20mm_MI.csv	1.82559	30.8118
																															MIMI	25 Albq_Res_Conf-StPt22_Ins5mm_MIMI.csv	17.8268	75.218
																																25 Albq_Res_Conf-StPt22_Ins10mm_MIMI.csv	5.83176	71.0508
																																25 Albq_Res_Conf-StPt22_Ins15mm_MIMI.csv	2.61739	71.6344
																																25 Albq_Res_Conf-StPt22_Ins20mm_MIMI.csv	1.51287	73.3951
																																25 Albq_Res_Conf-StPt24_Ins5mm_MIMI.csv	17.7698	58.6182
																																25 Albq_Res_Conf-StPt24_Ins10mm_MIMI.csv	5.76739	57.304
																																25 Albq_Res_Conf-StPt24_Ins15mm_MIMI.csv	2.52808	58.4309
																																25 Albq_Res_Conf-StPt24_Ins20mm_MIMI.csv	1.40421	60.3437
																																25 Albq_Res_Conf-StPt26_Ins5mm_MIMI.csv	17.7601	43.2889
																																25 Albq_Res_Conf-StPt26_Ins10mm_MIMI.csv	5.75138	44.8142
																																25 Albq_Res_Conf-StPt26_Ins15mm_MIMI.csv	2.49779	46.7305
																																25 Albq_Res_Conf-StPt26_Ins20mm_MIMI.csv	1.36247	48.6603
																																25 Albq_Res_Conf-StPt28_Ins5mm_MIMI.csv	17.7582	29.3072
																																25 Albq_Res_Conf-StPt28_Ins10mm_MIMI.csv	5.74892	33.1935
																																25 Albq_Res_Conf-StPt28_Ins15mm_MIMI.csv	2.49061	36.0572
																																25 Albq_Res_Conf-StPt28_Ins20mm_MIMI.csv	1.34774	38.2982
																																25 Albq_Res_Conf-StPt30_Ins5mm_MIMI.csv	17.7578	17.1568
																																25 Albq_Res_Conf-StPt30_Ins10mm_MIMI.csv	5.74826	22.523
																																25 Albq_Res_Conf-StPt30_Ins15mm_MIMI.csv	2.4893	26.206
																																25 Albq_Res_Conf-StPt30_Ins20mm_MIMI.csv	1.34438	28.8793

## Sheet: M_I_M
25 Albq_ResWLoad										point of thermal inflexion for various insulation thickneses
	CITY	CASE NUMBER	Setpoint	Insulation thickness	U-value (W/m².k)	Heating Load	Cooling Load (kWh/m².yr)			insulation Thickness	corrosponding Setpoint	0 mm Energy	0mm-(X)mm	(E) saving %			25 Albq_ResWLoad	DFLT- MIM							M01 - 100mm brick	Insulation Board
	DFLT- MIM	TCSN-22-0	22°C	0	4.45	110.949	112.825			05cm	22	112.825	33.0325	0.292778			05 cm	28.097	0					thick(m)	0.2	0.1
		TCSN-22-5		5	0.529	21.6335	79.7921				24	78.7394	17.0537	0.216584			10 cm	26.8625	0					cond (W/m.K)	0.89	0.03
		TCSN-22-10		10	0.281	7.19502	75.3947				26	51.3765	6.48743	0.126272			15 cm	26.4387	0					R-value	0.224719	3.33333
		TCSN-22-15		15	0.191	2.86278	75.2058				28	30.1973	0.375655	0.01244			20 cm	26.1638	0
		TCSN-22-20		20	0.145	1.22064	76.2047				30	15.3534	-1.4814	-0.0964862										ƩR-value	3.55805
		TCSN-24-0	24°C	0	4.45	110.714	78.7394			10cm	22	112.825	37.4299	0.331753										U-value	0.281053
		TCSN-24-5		5	0.529	21.5419	61.6857				24	78.7394	18.1729	0.230799
		TCSN-24-10		10	0.281	7.1137	60.5664				26	51.3765	4.32831	0.084247
		TCSN-24-15		15	0.191	2.74654	61.174				28	30.1973	-4.14631	-0.137307
		TCSN-24-20		20	0.145	1.05201	62.3501				30	15.3534	-7.47671	-0.486973
		TCSN-26-0	26°C	0	4.45	110.655	51.3765			15cm	22	112.825	37.6189	0.333428
		TCSN-26-5		5	0.529	21.5178	44.889				24	78.7394	17.5654	0.223082
		TCSN-26-10		10	0.281	7.109	47.0481				26	51.3765	2.51696	0.0489906
		TCSN-26-15		15	0.191	2.74437	48.8595				28	30.1973	-7.16062	-0.237128
		TCSN-26-20		20	0.145	1.03483	50.3221				30	15.3534	-11.42	-0.743808
		TCSN-28-0	28°C	0	4.45	110.645	30.1973			20cm	22	112.825	36.6199	0.324573
		TCSN-28-5		5	0.529	21.5156	29.8217				24	78.7394	16.3893	0.208146
		TCSN-28-10		10	0.281	7.10768	34.3436				26	51.3765	1.05438	0.0205227
		TCSN-28-15		15	0.191	2.74389	37.3579				28	30.1973	-9.32537	-0.308814
		TCSN-28-20		20	0.145	1.03428	39.5227				30	15.3534	-14.0668	-0.916201
		TCSN-30-0	30°C	0	4.45	110.642	15.3534
		TCSN-30-5		5	0.529	21.5153	16.8348				max		37.6189	0.333428
		TCSN-30-10		10	0.281	7.10759	22.8301				min		-14.0668	-0.916201
		TCSN-30-15		15	0.191	2.74374	26.7734						for PTI
		TCSN-30-20		20	0.145	1.0341	29.4203
					max	110.949	112.825
					Min	1.0341	15.3534
							For Load
									28.097
																						26.8625
									26.4387
																						26.1638

## Sheet: I_M
										point of thermal inflexion for various insulation thickneses
	CITY	CASE NUMBER	Setpoint	Insulation thickness	U-value (W/m².k)	Heating Load	Cooling Load (kWh/m².yr)			insulation Thickness	corrosponding Setpoint	0 mm Energy	0mm-(X)mm	(E) saving %			25 Albq_ResWLoad	IM							M01 - 100mm brick	Insulation Board
	IM	TCSN-22-0	22°C	0	4.45	110.949	112.825			05cm	22	112.825	37.4125	0.331598			05 cm	xxx	0					thick(m)	0.2	0.1
		TCSN-22-5		5	0.529	24.0048	75.4122				24	78.7394	21.067	0.267553			10 cm	27.4276	0					cond (W/m.K)	0.89	0.03
		TCSN-22-10		10	0.281	7.97621	72.1177				26	51.3765	9.9445	0.193561			15 cm	26.8115	0					R-value	0.224719	3.33333
		TCSN-22-15		15	0.191	2.93082	72.4566				28	30.1973	3.34926	0.110913			20 cm	26.4493	0
		TCSN-22-20		20	0.145	1.07048	73.8588				30	15.3534	0.787455	0.0512885										ƩR-value	3.55805
		TCSN-24-0	24°C	0	4.45	110.714	78.7394			10cm	22	112.825	40.7069	0.360798										U-value	0.281053
		TCSN-24-5		5	0.529	23.9002	57.6724				24	78.7394	20.9635	0.266239
		TCSN-24-10		10	0.281	7.84601	57.7759				26	51.3765	6.93793	0.135041
		TCSN-24-15		15	0.191	2.71812	58.8286				28	30.1973	-1.90605	-0.0631197
		TCSN-24-20		20	0.145	0.808629	60.2599				30	15.3534	-5.40942	-0.352326
		TCSN-26-0	26°C	0	4.45	110.655	51.3765			15cm	22	112.825	40.368	0.357794
		TCSN-26-5		5	0.529	23.8823	41.432				24	78.7394	19.9108	0.252869
		TCSN-26-10		10	0.281	7.82535	44.4385				26	51.3765	4.61636	0.0898536
		TCSN-26-15		15	0.191	2.69473	46.7601				28	30.1973	-5.30453	-0.175662
		TCSN-26-20		20	0.145	0.777814	48.5508				30	15.3534	-9.70647	-0.632202
		TCSN-28-0	28°C	0	4.45	110.645	30.1973			20cm	22	112.825	38.9658	0.345366
		TCSN-28-5		5	0.529	23.8784	26.8481				24	78.7394	18.4795	0.234692
		TCSN-28-10		10	0.281	7.8175	32.1034				26	51.3765	2.82567	0.0549993
		TCSN-28-15		15	0.191	2.68423	35.5018				28	30.1973	-7.66409	-0.2538
		TCSN-28-20		20	0.145	0.768106	37.8614				30	15.3534	-12.6094	-0.821278
		TCSN-30-0	30°C	0	4.45	110.642	15.3534
		TCSN-30-5		5	0.529	23.8765	14.566				max		40.7069	0.360798
		TCSN-30-10		10	0.281	7.81478	20.7629				min		-12.6094	-0.821278
		TCSN-30-15		15	0.191	2.67894	25.0599						for PTI
		TCSN-30-20		20	0.145	0.763495	27.9629
					max	110.949	112.825
					Min	0.763495	14.566
							For Load
								I	xxx
																						27.4276
									26.8115
																						26.4493

## Sheet: I_M_I
										point of thermal inflexion for various insulation thickneses
	CITY	CASE NUMBER	Setpoint	Insulation thickness	U-value (W/m².k)	Heating Load	Cooling Load (kWh/m².yr)			insulation Thickness	corrosponding Setpoint	0 mm Energy	0mm-(X)mm	(E) saving %			25 Albq_ResWLoad	IMI							M01 - 100mm brick	Insulation Board
	IMI	TCSN-22-0	22°C	0	4.45	110.949	112.825			05cm	22	112.825	41.332	0.366339			05 cm	xxx	0					thick(m)	0.2	0.1
		TCSN-22-5		5	0.529	19.6417	71.4926				24	78.7394	23.4056	0.297254			10 cm	27.7048	0					cond (W/m.K)	0.89	0.03
		TCSN-22-10		10	0.281	6.45679	68.2849				26	51.3765	11.0569	0.215213			15 cm	27.08	0					R-value	0.224719	3.33333
		TCSN-22-15		15	0.191	2.73978	69.4049				28	30.1973	3.4558	0.114441			20 cm	26.665	0
		TCSN-22-20		20	0.145	1.54577	71.4872				30	15.3534	0.312607	0.0203607										ƩR-value	3.55805
		TCSN-24-0	24°C	0	4.45	110.714	78.7394			10cm	22	112.825	44.5398	0.39477										U-value	0.281053
		TCSN-24-5		5	0.529	19.5862	55.3338				24	78.7394	23.8348	0.302704
		TCSN-24-10		10	0.281	6.31696	54.9046				26	51.3765	8.67652	0.168881
		TCSN-24-15		15	0.191	2.62749	56.4263				28	30.1973	-1.0759	-0.0356291
		TCSN-24-20		20	0.145	1.40456	58.6775				30	15.3534	-5.46363	-0.355857
		TCSN-26-0	26°C	0	4.45	110.655	51.3765			15cm	22	112.825	43.4197	0.384842
		TCSN-26-5		5	0.529	19.5744	40.3196				24	78.7394	22.3131	0.283379
		TCSN-26-10		10	0.281	6.29975	42.6999				26	51.3765	6.40156	0.124601
		TCSN-26-15		15	0.191	2.57219	44.9749				28	30.1973	-4.31139	-0.142774
		TCSN-26-20		20	0.145	1.35474	47.1272				30	15.3534	-9.45375	-0.615741
		TCSN-28-0	28°C	0	4.45	110.645	30.1973			20cm	22	112.825	41.3375	0.366387
		TCSN-28-5		5	0.529	19.5732	26.7415				24	78.7394	20.0619	0.254788
		TCSN-28-10		10	0.281	6.29601	31.2732				26	51.3765	4.24922	0.0827076
		TCSN-28-15		15	0.191	2.55685	34.5087				28	30.1973	-6.7404	-0.223212
		TCSN-28-20		20	0.145	1.32529	36.9377				30	15.3534	-12.3011	-0.801195
		TCSN-30-0	30°C	0	4.45	110.642	15.3534
		TCSN-30-5		5	0.529	19.573	15.0408				max		44.5398	0.39477
		TCSN-30-10		10	0.281	6.29507	20.8171				min		-12.3011	-0.801195
		TCSN-30-15		15	0.191	2.55423	24.8072						for PTI
		TCSN-30-20		20	0.145	1.31873	27.6545
					max	110.949	112.825
					Min	1.31873	15.0408
							For Load
								I	xxx
																						27.7048
									27.08
																						26.665

## Sheet: I_M_I_M
										point of thermal inflexion for various insulation thickneses
	CITY	CASE NUMBER	Setpoint	Insulation thickness	U-value (W/m².k)	Heating Load	Cooling Load (kWh/m².yr)			insulation Thickness	corrosponding Setpoint	0 mm Energy	0mm-(X)mm	(E) saving %			25 Albq_ResWLoad	IMIM							M01 - 100mm brick	Insulation Board
	IMIM	TCSN-22-0	22°C	0	4.45	110.949	112.825			05cm	22	112.825	36.7857	0.326043			05 cm	xxx	0					thick(m)	0.2	0.1
		TCSN-22-5		5	0.529	23.8813	76.0389				24	78.7394	20.4543	0.259772			10 cm	27.3601	0					cond (W/m.K)	0.89	0.03
		TCSN-22-10		10	0.281	8.16534	72.3247				26	51.3765	9.40192	0.183001			15 cm	26.7747	0					R-value	0.224719	3.33333
		TCSN-22-15		15	0.191	3.13377	72.5636				28	30.1973	2.85843	0.0946583			20 cm	26.4347	0
		TCSN-22-20		20	0.145	1.2368	73.9409				30	15.3534	0.429779	0.0279924										ƩR-value	3.55805
		TCSN-24-0	24°C	0	4.45	110.714	78.7394			10cm	22	112.825	40.5	0.358964										U-value	0.281053
		TCSN-24-5		5	0.529	23.8068	58.2851				24	78.7394	20.7381	0.263377
		TCSN-24-10		10	0.281	8.05022	58.0013				26	51.3765	6.70175	0.130444
		TCSN-24-15		15	0.191	2.98254	58.9568				28	30.1973	-2.17227	-0.071936
		TCSN-24-20		20	0.145	1.02479	60.4289				30	15.3534	-5.66157	-0.368749
		TCSN-26-0	26°C	0	4.45	110.655	51.3765			15cm	22	112.825	40.261	0.356846
		TCSN-26-5		5	0.529	23.7934	41.9745				24	78.7394	19.7826	0.251241
		TCSN-26-10		10	0.281	8.03869	44.6747				26	51.3765	4.43489	0.0863215
		TCSN-26-15		15	0.191	2.96029	46.9416				28	30.1973	-5.49902	-0.182103
		TCSN-26-20		20	0.145	0.990964	48.669				30	15.3534	-9.93311	-0.646963
		TCSN-28-0	28°C	0	4.45	110.645	30.1973			20cm	22	112.825	38.8837	0.344639
		TCSN-28-5		5	0.529	23.7924	27.3389				24	78.7394	18.3105	0.232545
		TCSN-28-10		10	0.281	8.03503	32.3696				26	51.3765	2.7075	0.0526992
		TCSN-28-15		15	0.191	2.95789	35.6963				28	30.1973	-7.85788	-0.260218
		TCSN-28-20		20	0.145	0.988263	38.0552				30	15.3534	-12.8151	-0.834675
		TCSN-30-0	30°C	0	4.45	110.642	15.3534
		TCSN-30-5		5	0.529	23.792	14.9237				max		40.5	0.358964
		TCSN-30-10		10	0.281	8.03424	21.015				min		-12.8151	-0.834675
		TCSN-30-15		15	0.191	2.95699	25.2865						for PTI
		TCSN-30-20		20	0.145	0.987113	28.1686
					max	110.949	112.825
					Min	0.987113	14.9237
							For Load
								I	xxx
																						27.3601
									26.7747
																						26.4347

## Sheet: M_I
										point of thermal inflexion for various insulation thickneses
	CITY	CASE NUMBER	Setpoint	Insulation thickness	U-value (W/m².k)	Heating Load	Cooling Load (kWh/m².yr)			insulation Thickness	corrosponding Setpoint	0 mm Energy	0mm-(X)mm	(E) saving %			25 Albq_ResWLoad	MI							M01 - 100mm brick	Insulation Board
	MI	TCSN-22-0	22°C	0	4.45	110.949	112.825			05cm	22	112.825	37.5161	0.332517			05 cm	27.6746	0					thick(m)	0.2	0.1
		TCSN-22-5		5	0.529	16.7114	75.3085				24	78.7394	19.5484	0.248267			10 cm	26.7916	0					cond (W/m.K)	0.89	0.03
		TCSN-22-10		10	0.281	5.88958	73.3023				26	51.3765	7.01057	0.136455			15 cm	26.3438	0					R-value	0.224719	3.33333
		TCSN-22-15		15	0.191	3.01894	74.4385				28	30.1973	-0.761414	-0.0252146			20 cm	26.0501	0
		TCSN-22-20		20	0.145	1.90698	75.8787				30	15.3534	-4.13809	-0.269522										ƩR-value	3.55805
		TCSN-24-0	24°C	0	4.45	110.714	78.7394			10cm	22	112.825	39.5224	0.350299										U-value	0.281053
		TCSN-24-5		5	0.529	16.6803	59.191				24	78.7394	19.2488	0.244462
		TCSN-24-10		10	0.281	5.85353	59.4906				26	51.3765	4.46817	0.0869691
		TCSN-24-15		15	0.191	2.97392	61.159				28	30.1973	-5.15661	-0.170764
		TCSN-24-20		20	0.145	1.84637	62.7765				30	15.3534	-9.37116	-0.610362
		TCSN-26-0	26°C	0	4.45	110.655	51.3765			15cm	22	112.825	38.3861	0.340228
		TCSN-26-5		5	0.529	16.6747	44.3659				24	78.7394	17.5804	0.223273
		TCSN-26-10		10	0.281	5.84787	46.9083				26	51.3765	2.20492	0.042917
		TCSN-26-15		15	0.191	2.96554	49.1715				28	30.1973	-8.15332	-0.270002
		TCSN-26-20		20	0.145	1.83243	51.0078				30	15.3534	-13.0125	-0.84753
		TCSN-28-0	28°C	0	4.45	110.645	30.1973			20cm	22	112.825	36.9459	0.327463
		TCSN-28-5		5	0.529	16.6728	30.9587				24	78.7394	15.9628	0.20273
		TCSN-28-10		10	0.281	5.84639	35.3539				26	51.3765	0.368705	0.00717653
		TCSN-28-15		15	0.191	2.96322	38.3506				28	30.1973	-10.2015	-0.337829
		TCSN-28-20		20	0.145	1.82758	40.3988				30	15.3534	-15.4584	-1.00684
		TCSN-30-0	30°C	0	4.45	110.642	15.3534
		TCSN-30-5		5	0.529	16.6726	19.4915				max		39.5224	0.350299
		TCSN-30-10		10	0.281	5.84583	24.7246				min		-15.4584	-1.00684
		TCSN-30-15		15	0.191	2.96215	28.3659						for PTI
		TCSN-30-20		20	0.145	1.82559	30.8118
					max	110.949	112.825
					Min	1.82559	15.3534
							For Load
									27.6746
																						26.7916
									26.3438
																						26.0501

## Sheet: M_I_M_I
										point of thermal inflexion for various insulation thickneses
	CITY	CASE NUMBER	Setpoint	Insulation thickness	U-value (W/m².k)	Heating Load	Cooling Load (kWh/m².yr)			insulation Thickness	corrosponding Setpoint	0 mm Energy	0mm-(X)mm	(E) saving %			25 Albq_ResWLoad	MIMI							M01 - 100mm brick	Insulation Board
	MIMI	TCSN-22-0	22°C	0	4.45	110.949	112.825			05cm	22	112.825	37.6066	0.333319			05 cm	28.3028	0					thick(m)	0.2	0.1
		TCSN-22-5		5	0.529	17.8268	75.218				24	78.7394	20.1212	0.255542			10 cm	27.2339	0					cond (W/m.K)	0.89	0.03
		TCSN-22-10		10	0.281	5.83176	71.0508				26	51.3765	8.08758	0.157418			15 cm	26.7762	0					R-value	0.224719	3.33333
		TCSN-22-15		15	0.191	2.61739	71.6344				28	30.1973	0.8901	0.0294761			20 cm	26.4171	0
		TCSN-22-20		20	0.145	1.51287	73.3951				30	15.3534	-1.80336	-0.117457										ƩR-value	3.55805
		TCSN-24-0	24°C	0	4.45	110.714	78.7394			10cm	22	112.825	41.7739	0.370255										U-value	0.281053
		TCSN-24-5		5	0.529	17.7698	58.6182				24	78.7394	21.4353	0.272232
		TCSN-24-10		10	0.281	5.76739	57.304				26	51.3765	6.5623	0.12773
		TCSN-24-15		15	0.191	2.52808	58.4309				28	30.1973	-2.99622	-0.0992213
		TCSN-24-20		20	0.145	1.40421	60.3437				30	15.3534	-7.16952	-0.466965
		TCSN-26-0	26°C	0	4.45	110.655	51.3765			15cm	22	112.825	41.1903	0.365082
		TCSN-26-5		5	0.529	17.7601	43.2889				24	78.7394	20.3085	0.25792
		TCSN-26-10		10	0.281	5.75138	44.8142				26	51.3765	4.64592	0.0904289
		TCSN-26-15		15	0.191	2.49779	46.7305				28	30.1973	-5.85984	-0.194052
		TCSN-26-20		20	0.145	1.36247	48.6603				30	15.3534	-10.8526	-0.706853
		TCSN-28-0	28°C	0	4.45	110.645	30.1973			20cm	22	112.825	39.4295	0.349476
		TCSN-28-5		5	0.529	17.7582	29.3072				24	78.7394	18.3957	0.233628
		TCSN-28-10		10	0.281	5.74892	33.1935				26	51.3765	2.7162	0.0528686
		TCSN-28-15		15	0.191	2.49061	36.0572				28	30.1973	-8.10088	-0.268265
		TCSN-28-20		20	0.145	1.34774	38.2982				30	15.3534	-13.5258	-0.880965
		TCSN-30-0	30°C	0	4.45	110.642	15.3534
		TCSN-30-5		5	0.529	17.7578	17.1568				max		41.7739	0.370255
		TCSN-30-10		10	0.281	5.74826	22.523				min		-13.5258	-0.880965
		TCSN-30-15		15	0.191	2.4893	26.206						for PTI
		TCSN-30-20		20	0.145	1.34438	28.8793
					max	110.949	112.825
					Min	1.34438	15.3534
							For Load
									28.3028
																						27.2339
									26.7762
																						26.4171

## Sheet: SUMMARY OF PTI
	PTI for all configiration at different insualtion thicknesse							the A case [Tm~Ins~Tm] as arefrence
	M-I-M	I-M	I-M-I	I-M-I-M	M-I	M-I-M-I			M-I-M	I-M	I-M-I	I-M-I-M	M-I	M-I-M-I
5cm	28.097	xxx	xxx	xxx	27.6746	28.3028		5cm	0	#VALUE!	#VALUE!	#VALUE!	-0.422375	0.2058
10cm	26.8625	27.4276	27.7048	27.3601	26.7916	27.2339		10cm	0	0.565075	0.842284	0.497644	-0.0708628	0.371432
15cm	26.4387	26.8115	27.08	26.7747	26.3438	26.7762		15cm	0	0.372867	0.641306	0.336028	-0.0948766	0.337545
20cm	26.1638	26.4493	26.665	26.4347	26.0501	26.4171		20cm	0	0.285515	0.501177	0.270959	-0.113674	0.253313
