# Supplementary material for: Data on anti-insulation detection via Point of Thermal Inflexion (PTI) in 1248 cases; 13 climates, four occupancy profiles, six wall configurations and four insulation levels
Source: Data Brief. 2017 Apr 15;12:333–5. doi: 10.1016/j.dib.2017.04.016 (PMC5412003; doi:10.1016/j.dib.2017.04.016)
Supplement: Supplementary file 3 — Supplementary material [file mmc3.zip › all 52 cases/36 Albq_OfcConL.xlsx]

## Sheet: 27 Albq_OfMod CONF DATA
CITY	CASE NUMBER	Setpoint	Insulation thickness	U-value (W/m².k)	Heating Load	Cooling Load (kWh/m².yr)		CITY	CASE NUMBER	Setpoint	Insulation thickness	U-value (W/m².k)	Heating Load	Cooling Load (kWh/m².yr)		CITY	CASE NUMBER	Setpoint	Insulation thickness	U-value (W/m².k)	Heating Load	Cooling Load (kWh/m².yr)										filename	heating(PXInsu)	cooling(PXInsu)
Dflt - MIM		22°C	0	4.45	59.46	42.994		out I-M		22°C	0	4.45	59.46	42.994		out I-M-I		22°C	0	4.45	59.46	42.994									IM	27 Albq_OfMd_Conf-StPt22_Ins5mm_IM.csv	19.899	42.9539
			5	0.529	18.4908	44.7479					5	0.529	19.899	42.9539					5	0.529	10.0819	34.5105										27 Albq_OfMd_Conf-StPt22_Ins10mm_IM.csv	9.32223	42.9217
			10	0.281	8.76916	44.7187					10	0.281	9.32223	42.9217					10	0.281	3.30056	33.9985										27 Albq_OfMd_Conf-StPt22_Ins15mm_IM.csv	4.72718	43.3412
			15	0.191	4.64159	45.0352					15	0.191	4.72718	43.3412					15	0.191	1.51454	35.0307										27 Albq_OfMd_Conf-StPt22_Ins20mm_IM.csv	2.51944	44.0288
			20	0.145	2.61905	45.6605					20	0.145	2.51944	44.0288					20	0.145	1.0327	36.3694										27 Albq_OfMd_Conf-StPt24_Ins5mm_IM.csv	19.8447	31.8505
		24°C	0	4.45	59.4387	28.9309				24°C	0	4.45	59.4387	28.9309				24°C	0	4.45	59.4387	28.9309										27 Albq_OfMd_Conf-StPt24_Ins10mm_IM.csv	9.29919	33.67
			5	0.529	18.4627	33.5352					5	0.529	19.8447	31.8505					5	0.529	10.0527	26.7301										27 Albq_OfMd_Conf-StPt24_Ins15mm_IM.csv	4.69498	34.8572
			10	0.281	8.74422	35.3545					10	0.281	9.29919	33.67					10	0.281	3.26339	27.41										27 Albq_OfMd_Conf-StPt24_Ins20mm_IM.csv	2.4673	35.8358
			15	0.191	4.62473	36.4088					15	0.191	4.69498	34.8572					15	0.191	1.46833	28.5624										27 Albq_OfMd_Conf-StPt26_Ins5mm_IM.csv	19.833	22.1651
			20	0.145	2.59115	37.1947					20	0.145	2.4673	35.8358					20	0.145	0.986983	29.9154										27 Albq_OfMd_Conf-StPt26_Ins10mm_IM.csv	9.28521	25.0896
		26°C	0	4.45	59.4316	18.0554				26°C	0	4.45	59.4316	18.0554				26°C	0	4.45	59.4316	18.0554										27 Albq_OfMd_Conf-StPt26_Ins15mm_IM.csv	4.6829	27.0927
			5	0.529	18.4542	23.4693					5	0.529	19.833	22.1651					5	0.529	10.0482	19.5209										27 Albq_OfMd_Conf-StPt26_Ins20mm_IM.csv	2.45292	28.4558
			10	0.281	8.73859	26.6113					10	0.281	9.28521	25.0896					10	0.281	3.2576	21.6206										27 Albq_OfMd_Conf-StPt28_Ins5mm_IM.csv	19.8285	13.8067
			15	0.191	4.62354	28.4883					15	0.191	4.6829	27.0927					15	0.191	1.45499	22.9834										27 Albq_OfMd_Conf-StPt28_Ins10mm_IM.csv	9.27986	17.5571
			20	0.145	2.59039	29.829					20	0.145	2.45292	28.4558					20	0.145	0.966443	24.2669										27 Albq_OfMd_Conf-StPt28_Ins15mm_IM.csv	4.67414	19.9629
		28°C	0	4.45	59.4307	9.82141				28°C	0	4.45	59.4307	9.82141				28°C	0	4.45	59.4307	9.82141										27 Albq_OfMd_Conf-StPt28_Ins20mm_IM.csv	2.44436	21.7362
			5	0.529	18.4537	15.0189					5	0.529	19.8285	13.8067					5	0.529	10.0476	13.196										27 Albq_OfMd_Conf-StPt30_Ins5mm_IM.csv	19.8271	7.39805
			10	0.281	8.73768	18.7528					10	0.281	9.27986	17.5571					10	0.281	3.25445	16.0884										27 Albq_OfMd_Conf-StPt30_Ins10mm_IM.csv	9.27673	10.8675
			15	0.191	4.62282	21.1798					15	0.191	4.67414	19.9629					15	0.191	1.45188	18.0034										27 Albq_OfMd_Conf-StPt30_Ins15mm_IM.csv	4.67058	13.5366
			20	0.145	2.59005	22.8858					20	0.145	2.44436	21.7362					20	0.145	0.958609	19.3233										27 Albq_OfMd_Conf-StPt30_Ins20mm_IM.csv	2.43859	15.506
		30°C	0	4.45	59.4304	4.4981				30°C	0	4.45	59.4304	4.4981				30°C	0	4.45	59.4304	4.4981									IMI	27 Albq_OfMd_Conf-StPt22_Ins5mm_IMI.csv	10.0819	34.5105
			5	0.529	18.4536	8.17303					5	0.529	19.8271	7.39805					5	0.529	10.0475	7.76634										27 Albq_OfMd_Conf-StPt22_Ins10mm_IMI.csv	3.30056	33.9985
			10	0.281	8.73752	11.9515					10	0.281	9.27673	10.8675					10	0.281	3.25331	11.1992										27 Albq_OfMd_Conf-StPt22_Ins15mm_IMI.csv	1.51454	35.0307
			15	0.191	4.62267	14.6329					15	0.191	4.67058	13.5366					15	0.191	1.45038	13.3126										27 Albq_OfMd_Conf-StPt22_Ins20mm_IMI.csv	1.0327	36.3694
			20	0.145	2.58989	16.5995					20	0.145	2.43859	15.506					20	0.145	0.956519	14.8346										27 Albq_OfMd_Conf-StPt24_Ins5mm_IMI.csv	10.0527	26.7301
																																27 Albq_OfMd_Conf-StPt24_Ins10mm_IMI.csv	3.26339	27.41
																																27 Albq_OfMd_Conf-StPt24_Ins15mm_IMI.csv	1.46833	28.5624
																																27 Albq_OfMd_Conf-StPt24_Ins20mm_IMI.csv	0.986983	29.9154
CITY	CASE NUMBER	Setpoint	Insulation thickness	U-value (W/m².k)	Heating Load	Cooling Load (kWh/m².yr)		CITY	CASE NUMBER	Setpoint	Insulation thickness	U-value (W/m².k)	Heating Load	Cooling Load (kWh/m².yr)		CITY	CASE NUMBER	Setpoint	Insulation thickness	U-value (W/m².k)	Heating Load	Cooling Load (kWh/m².yr)										27 Albq_OfMd_Conf-StPt26_Ins5mm_IMI.csv	10.0482	19.5209
out I-M-I-M		22°C	0	4.45	59.46	42.994		out M-I		22°C	0	4.45	59.46	42.994		out M-I-M-I		22°C	0	4.45	59.46	42.994										27 Albq_OfMd_Conf-StPt26_Ins10mm_IMI.csv	3.2576	21.6206
			5	0.529	19.2303	43.8041					5	0.529	8.36328	30.7519					5	0.529	9.63259	35.2576										27 Albq_OfMd_Conf-StPt26_Ins15mm_IMI.csv	1.45499	22.9834
			10	0.281	9.24627	43.438					10	0.281	3.57728	31.1685					10	0.281	3.10028	35.0723										27 Albq_OfMd_Conf-StPt26_Ins20mm_IMI.csv	0.966443	24.2669
			15	0.191	4.85303	43.7112					15	0.191	2.15024	33.1952					15	0.191	1.46867	36.0466										27 Albq_OfMd_Conf-StPt28_Ins5mm_IMI.csv	10.0476	13.196
			20	0.145	2.67628	44.3663					20	0.145	1.44003	35.5342					20	0.145	1.01806	37.251										27 Albq_OfMd_Conf-StPt28_Ins10mm_IMI.csv	3.25445	16.0884
		24°C	0	4.45	59.4387	28.9309				24°C	0	4.45	59.4387	28.9309				24°C	0	4.45	59.4387	28.9309										27 Albq_OfMd_Conf-StPt28_Ins15mm_IMI.csv	1.45188	18.0034
			5	0.529	19.1948	32.6703					5	0.529	8.3407	24.0912					5	0.529	9.60596	27.4229										27 Albq_OfMd_Conf-StPt28_Ins20mm_IMI.csv	0.958609	19.3233
			10	0.281	9.23771	34.2072					10	0.281	3.55486	25.1395					10	0.281	3.06747	28.3185										27 Albq_OfMd_Conf-StPt30_Ins5mm_IMI.csv	10.0475	7.76634
			15	0.191	4.8396	35.2525					15	0.191	2.12587	27.1477					15	0.191	1.42893	29.4716										27 Albq_OfMd_Conf-StPt30_Ins10mm_IMI.csv	3.25331	11.1992
			20	0.145	2.64001	36.1233					20	0.145	1.41318	29.3873					20	0.145	0.977122	30.7452										27 Albq_OfMd_Conf-StPt30_Ins15mm_IMI.csv	1.45038	13.3126
		26°C	0	4.45	59.4316	18.0554				26°C	0	4.45	59.4316	18.0554				26°C	0	4.45	59.4316	18.0554										27 Albq_OfMd_Conf-StPt30_Ins20mm_IMI.csv	0.956519	14.8346
			5	0.529	19.1889	22.8263					5	0.529	8.33977	18.0762					5	0.529	9.60277	20.1152									IMIM	27 Albq_OfMd_Conf-StPt22_Ins5mm_IMIM.csv	19.2303	43.8041
			10	0.281	9.23319	25.5885					10	0.281	3.55374	19.8442					10	0.281	3.06154	22.3925										27 Albq_OfMd_Conf-StPt22_Ins10mm_IMIM.csv	9.24627	43.438
			15	0.191	4.83598	27.4564					15	0.191	2.12278	21.8171					15	0.191	1.41753	23.7481										27 Albq_OfMd_Conf-StPt22_Ins15mm_IMIM.csv	4.85303	43.7112
			20	0.145	2.6367	28.7896					20	0.145	1.40452	23.8908					20	0.145	0.960671	25.0159										27 Albq_OfMd_Conf-StPt22_Ins20mm_IMIM.csv	2.67628	44.3663
		28°C	0	4.45	59.4307	9.82141				28°C	0	4.45	59.4307	9.82141				28°C	0	4.45	59.4307	9.82141										27 Albq_OfMd_Conf-StPt24_Ins5mm_IMIM.csv	19.1948	32.6703
			5	0.529	19.188	14.4419					5	0.529	8.33947	12.6832					5	0.529	9.60206	13.6569										27 Albq_OfMd_Conf-StPt24_Ins10mm_IMIM.csv	9.23771	34.2072
			10	0.281	9.23216	18.0282					10	0.281	3.55342	15.0285					10	0.281	3.05952	16.8152										27 Albq_OfMd_Conf-StPt24_Ins15mm_IMIM.csv	4.8396	35.2525
			15	0.191	4.8335	20.3415					15	0.191	2.12198	17.096					15	0.191	1.41459	18.6968										27 Albq_OfMd_Conf-StPt24_Ins20mm_IMIM.csv	2.64001	36.1233
			20	0.145	2.63501	22.0346					20	0.145	1.40214	19.0683					20	0.145	0.954609	19.9806										27 Albq_OfMd_Conf-StPt26_Ins5mm_IMIM.csv	19.1889	22.8263
		30°C	0	4.45	59.4304	4.4981				30°C	0	4.45	59.4304	4.4981				30°C	0	4.45	59.4304	4.4981										27 Albq_OfMd_Conf-StPt26_Ins10mm_IMIM.csv	9.23319	25.5885
			5	0.529	19.1877	7.81705					5	0.529	8.33937	8.198					5	0.529	9.60199	8.15509										27 Albq_OfMd_Conf-StPt26_Ins15mm_IMIM.csv	4.83598	27.4564
			10	0.281	9.23167	11.2375					10	0.281	3.55337	10.6842					10	0.281	3.05872	11.728										27 Albq_OfMd_Conf-StPt26_Ins20mm_IMIM.csv	2.6367	28.7896
			15	0.191	4.83268	13.8815					15	0.191	2.12183	12.7743					15	0.191	1.41339	13.9396										27 Albq_OfMd_Conf-StPt28_Ins5mm_IMIM.csv	19.188	14.4419
			20	0.145	2.63403	15.846					20	0.145	1.40149	14.7037					20	0.145	0.95311	15.4626										27 Albq_OfMd_Conf-StPt28_Ins10mm_IMIM.csv	9.23216	18.0282
																																27 Albq_OfMd_Conf-StPt28_Ins15mm_IMIM.csv	4.8335	20.3415
																																27 Albq_OfMd_Conf-StPt28_Ins20mm_IMIM.csv	2.63501	22.0346
																																27 Albq_OfMd_Conf-StPt30_Ins5mm_IMIM.csv	19.1877	7.81705
																																27 Albq_OfMd_Conf-StPt30_Ins10mm_IMIM.csv	9.23167	11.2375
																																27 Albq_OfMd_Conf-StPt30_Ins15mm_IMIM.csv	4.83268	13.8815
																																27 Albq_OfMd_Conf-StPt30_Ins20mm_IMIM.csv	2.63403	15.846
																															MI	27 Albq_OfMd_Conf-StPt22_Ins5mm_MI.csv	8.36328	30.7519
																																27 Albq_OfMd_Conf-StPt22_Ins10mm_MI.csv	3.57728	31.1685
																																27 Albq_OfMd_Conf-StPt22_Ins15mm_MI.csv	2.15024	33.1952
																																27 Albq_OfMd_Conf-StPt22_Ins20mm_MI.csv	1.44003	35.5342
																																27 Albq_OfMd_Conf-StPt24_Ins5mm_MI.csv	8.3407	24.0912
																																27 Albq_OfMd_Conf-StPt24_Ins10mm_MI.csv	3.55486	25.1395
																																27 Albq_OfMd_Conf-StPt24_Ins15mm_MI.csv	2.12587	27.1477
																																27 Albq_OfMd_Conf-StPt24_Ins20mm_MI.csv	1.41318	29.3873
																																27 Albq_OfMd_Conf-StPt26_Ins5mm_MI.csv	8.33977	18.0762
																																27 Albq_OfMd_Conf-StPt26_Ins10mm_MI.csv	3.55374	19.8442
																																27 Albq_OfMd_Conf-StPt26_Ins15mm_MI.csv	2.12278	21.8171
																																27 Albq_OfMd_Conf-StPt26_Ins20mm_MI.csv	1.40452	23.8908
																																27 Albq_OfMd_Conf-StPt28_Ins5mm_MI.csv	8.33947	12.6832
																																27 Albq_OfMd_Conf-StPt28_Ins10mm_MI.csv	3.55342	15.0285
																																27 Albq_OfMd_Conf-StPt28_Ins15mm_MI.csv	2.12198	17.096
																																27 Albq_OfMd_Conf-StPt28_Ins20mm_MI.csv	1.40214	19.0683
																																27 Albq_OfMd_Conf-StPt30_Ins5mm_MI.csv	8.33937	8.198
																																27 Albq_OfMd_Conf-StPt30_Ins10mm_MI.csv	3.55337	10.6842
																																27 Albq_OfMd_Conf-StPt30_Ins15mm_MI.csv	2.12183	12.7743
																																27 Albq_OfMd_Conf-StPt30_Ins20mm_MI.csv	1.40149	14.7037
																															MIMI	27 Albq_OfMd_Conf-StPt22_Ins5mm_MIMI.csv	9.63259	35.2576
																																27 Albq_OfMd_Conf-StPt22_Ins10mm_MIMI.csv	3.10028	35.0723
																																27 Albq_OfMd_Conf-StPt22_Ins15mm_MIMI.csv	1.46867	36.0466
																																27 Albq_OfMd_Conf-StPt22_Ins20mm_MIMI.csv	1.01806	37.251
																																27 Albq_OfMd_Conf-StPt24_Ins5mm_MIMI.csv	9.60596	27.4229
																																27 Albq_OfMd_Conf-StPt24_Ins10mm_MIMI.csv	3.06747	28.3185
																																27 Albq_OfMd_Conf-StPt24_Ins15mm_MIMI.csv	1.42893	29.4716
																																27 Albq_OfMd_Conf-StPt24_Ins20mm_MIMI.csv	0.977122	30.7452
																																27 Albq_OfMd_Conf-StPt26_Ins5mm_MIMI.csv	9.60277	20.1152
																																27 Albq_OfMd_Conf-StPt26_Ins10mm_MIMI.csv	3.06154	22.3925
																																27 Albq_OfMd_Conf-StPt26_Ins15mm_MIMI.csv	1.41753	23.7481
																																27 Albq_OfMd_Conf-StPt26_Ins20mm_MIMI.csv	0.960671	25.0159
																																27 Albq_OfMd_Conf-StPt28_Ins5mm_MIMI.csv	9.60206	13.6569
																																27 Albq_OfMd_Conf-StPt28_Ins10mm_MIMI.csv	3.05952	16.8152
																																27 Albq_OfMd_Conf-StPt28_Ins15mm_MIMI.csv	1.41459	18.6968
																																27 Albq_OfMd_Conf-StPt28_Ins20mm_MIMI.csv	0.954609	19.9806
																																27 Albq_OfMd_Conf-StPt30_Ins5mm_MIMI.csv	9.60199	8.15509
																																27 Albq_OfMd_Conf-StPt30_Ins10mm_MIMI.csv	3.05872	11.728
																																27 Albq_OfMd_Conf-StPt30_Ins15mm_MIMI.csv	1.41339	13.9396
																																27 Albq_OfMd_Conf-StPt30_Ins20mm_MIMI.csv	0.95311	15.4626

## Sheet: M_I_M
27 Albq_OfMod										point of thermal inflexion for various insulation thickneses
	CITY	CASE NUMBER	Setpoint	Insulation thickness	U-value (W/m².k)	Heating Load	Cooling Load (kWh/m².yr)			insulation Thickness	corrosponding Setpoint	0 mm Energy	0mm-(X)mm	(E) saving %			27 Albq_OfMod	DFLT- MIM							M01 - 100mm brick	Insulation Board
	DFLT- MIM	TCSN-22-0	22°C	0	4.45	59.46	42.994			05cm	22	42.994	-1.75392	-0.0407945			05 cm	20.972	0					thick(m)	0.2	0.1
		TCSN-22-5		5	0.529	18.4908	44.7479				24	28.9309	-4.60433	-0.159149			10 cm	21.375	0					cond (W/m.K)	0.89	0.03
		TCSN-22-10		10	0.281	8.76916	44.7187				26	18.0554	-5.4139	-0.29985			15 cm	21.3793	0					R-value	0.224719	3.33333
		TCSN-22-15		15	0.191	4.64159	45.0352				28	9.82141	-5.19751	-0.529202			20 cm	21.2547	0
		TCSN-22-20		20	0.145	2.61905	45.6605				30	4.4981	-3.67493	-0.816996										ƩR-value	3.55805
		TCSN-24-0	24°C	0	4.45	59.4387	28.9309			10cm	22	42.994	-1.72468	-0.0401145										U-value	0.281053
		TCSN-24-5		5	0.529	18.4627	33.5352				24	28.9309	-6.42356	-0.222031
		TCSN-24-10		10	0.281	8.74422	35.3545				26	18.0554	-8.55593	-0.473872
		TCSN-24-15		15	0.191	4.62473	36.4088				28	9.82141	-8.93143	-0.909384
		TCSN-24-20		20	0.145	2.59115	37.1947				30	4.4981	-7.45342	-1.65702
		TCSN-26-0	26°C	0	4.45	59.4316	18.0554			15cm	22	42.994	-2.04122	-0.0474769
		TCSN-26-5		5	0.529	18.4542	23.4693				24	28.9309	-7.4779	-0.258474
		TCSN-26-10		10	0.281	8.73859	26.6113				26	18.0554	-10.4329	-0.57783
		TCSN-26-15		15	0.191	4.62354	28.4883				28	9.82141	-11.3584	-1.15649
		TCSN-26-20		20	0.145	2.59039	29.829				30	4.4981	-10.1348	-2.25312
		TCSN-28-0	28°C	0	4.45	59.4307	9.82141			20cm	22	42.994	-2.6665	-0.0620202
		TCSN-28-5		5	0.529	18.4537	15.0189				24	28.9309	-8.2638	-0.285639
		TCSN-28-10		10	0.281	8.73768	18.7528				26	18.0554	-11.7737	-0.652087
		TCSN-28-15		15	0.191	4.62282	21.1798				28	9.82141	-13.0644	-1.3302
		TCSN-28-20		20	0.145	2.59005	22.8858				30	4.4981	-12.1014	-2.69032
		TCSN-30-0	30°C	0	4.45	59.4304	4.4981
		TCSN-30-5		5	0.529	18.4536	8.17303				max		-1.72468	-0.0401145
		TCSN-30-10		10	0.281	8.73752	11.9515				min		-13.0644	-2.69032
		TCSN-30-15		15	0.191	4.62267	14.6329						for PTI
		TCSN-30-20		20	0.145	2.58989	16.5995
					max	59.46	45.6605
					Min	2.58989	4.4981
							For Load
								VI	20.972
																						21.375	VI
								VI	21.3793
																						21.2547	VI

## Sheet: I_M
										point of thermal inflexion for various insulation thickneses
	CITY	CASE NUMBER	Setpoint	Insulation thickness	U-value (W/m².k)	Heating Load	Cooling Load (kWh/m².yr)			insulation Thickness	corrosponding Setpoint	0 mm Energy	0mm-(X)mm	(E) saving %			27 Albq_OfMod	IM							M01 - 100mm brick	Insulation Board
	IM	TCSN-22-0	22°C	0	4.45	59.46	42.994			05cm	22	42.994	0.0401152	0.000933043			05 cm	21.9642	0					thick(m)	0.2	0.1
		TCSN-22-5		5	0.529	19.899	42.9539				24	28.9309	-2.91959	-0.100916			10 cm	22.0001	0					cond (W/m.K)	0.89	0.03
		TCSN-22-10		10	0.281	9.32223	42.9217				26	18.0554	-4.10972	-0.227618			15 cm	21.8857	0					R-value	0.224719	3.33333
		TCSN-22-15		15	0.191	4.72718	43.3412				28	9.82141	-3.98526	-0.405773			20 cm	21.7057	0
		TCSN-22-20		20	0.145	2.51944	44.0288				30	4.4981	-2.89995	-0.644705										ƩR-value	3.55805
		TCSN-24-0	24°C	0	4.45	59.4387	28.9309			10cm	22	42.994	0.0722587	0.00168067										U-value	0.281053
		TCSN-24-5		5	0.529	19.8447	31.8505				24	28.9309	-4.73914	-0.163809
		TCSN-24-10		10	0.281	9.29919	33.67				26	18.0554	-7.03427	-0.389594
		TCSN-24-15		15	0.191	4.69498	34.8572				28	9.82141	-7.73564	-0.787631
		TCSN-24-20		20	0.145	2.4673	35.8358				30	4.4981	-6.3694	-1.41602
		TCSN-26-0	26°C	0	4.45	59.4316	18.0554			15cm	22	42.994	-0.347156	-0.00807452
		TCSN-26-5		5	0.529	19.833	22.1651				24	28.9309	-5.92631	-0.204844
		TCSN-26-10		10	0.281	9.28521	25.0896				26	18.0554	-9.03732	-0.500534
		TCSN-26-15		15	0.191	4.6829	27.0927				28	9.82141	-10.1415	-1.03259
		TCSN-26-20		20	0.145	2.45292	28.4558				30	4.4981	-9.03853	-2.00941
		TCSN-28-0	28°C	0	4.45	59.4307	9.82141			20cm	22	42.994	-1.03483	-0.0240693
		TCSN-28-5		5	0.529	19.8285	13.8067				24	28.9309	-6.90494	-0.23867
		TCSN-28-10		10	0.281	9.27986	17.5571				26	18.0554	-10.4004	-0.576029
		TCSN-28-15		15	0.191	4.67414	19.9629				28	9.82141	-11.9148	-1.21315
		TCSN-28-20		20	0.145	2.44436	21.7362				30	4.4981	-11.0079	-2.44723
		TCSN-30-0	30°C	0	4.45	59.4304	4.4981
		TCSN-30-5		5	0.529	19.8271	7.39805				max		0.0722587	0.00168067
		TCSN-30-10		10	0.281	9.27673	10.8675				min		-11.9148	-2.44723
		TCSN-30-15		15	0.191	4.67058	13.5366						for PTI
		TCSN-30-20		20	0.145	2.43859	15.506
					max	59.46	44.0288
					Min	2.43859	4.4981
							For Load
									21.9642
																						22.0001
								VI	21.8857
																						21.7057	VI

## Sheet: I_M_I
										point of thermal inflexion for various insulation thickneses
	CITY	CASE NUMBER	Setpoint	Insulation thickness	U-value (W/m².k)	Heating Load	Cooling Load (kWh/m².yr)			insulation Thickness	corrosponding Setpoint	0 mm Energy	0mm-(X)mm	(E) saving %			27 Albq_OfMod	IMI							M01 - 100mm brick	Insulation Board
	IMI	TCSN-22-0	22°C	0	4.45	59.46	42.994			05cm	22	42.994	8.48352	0.197319			05 cm	25.0951	0					thick(m)	0.2	0.1
		TCSN-22-5		5	0.529	10.0819	34.5105				24	28.9309	2.20085	0.0760725			10 cm	24.5132	0					cond (W/m.K)	0.89	0.03
		TCSN-22-10		10	0.281	3.30056	33.9985				26	18.0554	-1.46557	-0.0811707			15 cm	24.1024	0					R-value	0.224719	3.33333
		TCSN-22-15		15	0.191	1.51454	35.0307				28	9.82141	-3.3746	-0.343596			20 cm	23.7129	0
		TCSN-22-20		20	0.145	1.0327	36.3694				30	4.4981	-3.26824	-0.726582										ƩR-value	3.55805
		TCSN-24-0	24°C	0	4.45	59.4387	28.9309			10cm	22	42.994	8.99551	0.209227										U-value	0.281053
		TCSN-24-5		5	0.529	10.0527	26.7301				24	28.9309	1.52088	0.0525692
		TCSN-24-10		10	0.281	3.26339	27.41				26	18.0554	-3.56526	-0.197462
		TCSN-24-15		15	0.191	1.46833	28.5624				28	9.82141	-6.26697	-0.638093
		TCSN-24-20		20	0.145	0.986983	29.9154				30	4.4981	-6.70108	-1.48976
		TCSN-26-0	26°C	0	4.45	59.4316	18.0554			15cm	22	42.994	7.96333	0.18522
		TCSN-26-5		5	0.529	10.0482	19.5209				24	28.9309	0.368493	0.012737
		TCSN-26-10		10	0.281	3.2576	21.6206				26	18.0554	-4.92802	-0.272939
		TCSN-26-15		15	0.191	1.45499	22.9834				28	9.82141	-8.18196	-0.833074
		TCSN-26-20		20	0.145	0.966443	24.2669				30	4.4981	-8.81452	-1.95961
		TCSN-28-0	28°C	0	4.45	59.4307	9.82141			20cm	22	42.994	6.62463	0.154083
		TCSN-28-5		5	0.529	10.0476	13.196				24	28.9309	-0.984469	-0.0340283
		TCSN-28-10		10	0.281	3.25445	16.0884				26	18.0554	-6.21151	-0.344026
		TCSN-28-15		15	0.191	1.45188	18.0034				28	9.82141	-9.50189	-0.967467
		TCSN-28-20		20	0.145	0.958609	19.3233				30	4.4981	-10.3365	-2.29798
		TCSN-30-0	30°C	0	4.45	59.4304	4.4981
		TCSN-30-5		5	0.529	10.0475	7.76634				max		8.99551	0.209227
		TCSN-30-10		10	0.281	3.25331	11.1992				min		-10.3365	-2.29798
		TCSN-30-15		15	0.191	1.45038	13.3126						for PTI
		TCSN-30-20		20	0.145	0.956519	14.8346
					max	59.46	42.994
					Min	0.956519	4.4981
							For Load
									25.0951
																						24.5132
									24.1024
																						23.7129

## Sheet: I_M_I_M
										point of thermal inflexion for various insulation thickneses
	CITY	CASE NUMBER	Setpoint	Insulation thickness	U-value (W/m².k)	Heating Load	Cooling Load (kWh/m².yr)			insulation Thickness	corrosponding Setpoint	0 mm Energy	0mm-(X)mm	(E) saving %			27 Albq_OfMod	IMIM							M01 - 100mm brick	Insulation Board
	IMIM	TCSN-22-0	22°C	0	4.45	59.46	42.994			05cm	22	42.994	-0.810065	-0.0188413			05 cm	21.4897	0					thick(m)	0.2	0.1
		TCSN-22-5		5	0.529	19.2303	43.8041				24	28.9309	-3.73936	-0.129251			10 cm	21.8226	0					cond (W/m.K)	0.89	0.03
		TCSN-22-10		10	0.281	9.24627	43.438				26	18.0554	-4.77089	-0.264237			15 cm	21.7801	0					R-value	0.224719	3.33333
		TCSN-22-15		15	0.191	4.85303	43.7112				28	9.82141	-4.62044	-0.470446			20 cm	21.6125	0
		TCSN-22-20		20	0.145	2.67628	44.3663				30	4.4981	-3.31895	-0.737856										ƩR-value	3.55805
		TCSN-24-0	24°C	0	4.45	59.4387	28.9309			10cm	22	42.994	-0.444019	-0.0103275										U-value	0.281053
		TCSN-24-5		5	0.529	19.1948	32.6703				24	28.9309	-5.2763	-0.182376
		TCSN-24-10		10	0.281	9.23771	34.2072				26	18.0554	-7.53317	-0.417226
		TCSN-24-15		15	0.191	4.8396	35.2525				28	9.82141	-8.20674	-0.835597
		TCSN-24-20		20	0.145	2.64001	36.1233				30	4.4981	-6.73942	-1.49828
		TCSN-26-0	26°C	0	4.45	59.4316	18.0554			15cm	22	42.994	-0.717221	-0.0166819
		TCSN-26-5		5	0.529	19.1889	22.8263				24	28.9309	-6.32158	-0.218506
		TCSN-26-10		10	0.281	9.23319	25.5885				26	18.0554	-9.40105	-0.520679
		TCSN-26-15		15	0.191	4.83598	27.4564				28	9.82141	-10.5201	-1.07113
		TCSN-26-20		20	0.145	2.6367	28.7896				30	4.4981	-9.38343	-2.08609
		TCSN-28-0	28°C	0	4.45	59.4307	9.82141			20cm	22	42.994	-1.37233	-0.031919
		TCSN-28-5		5	0.529	19.188	14.4419				24	28.9309	-7.1924	-0.248606
		TCSN-28-10		10	0.281	9.23216	18.0282				26	18.0554	-10.7342	-0.594516
		TCSN-28-15		15	0.191	4.8335	20.3415				28	9.82141	-12.2131	-1.24352
		TCSN-28-20		20	0.145	2.63501	22.0346				30	4.4981	-11.3479	-2.52282
		TCSN-30-0	30°C	0	4.45	59.4304	4.4981
		TCSN-30-5		5	0.529	19.1877	7.81705				max		-0.444019	-0.0103275
		TCSN-30-10		10	0.281	9.23167	11.2375				min		-12.2131	-2.52282
		TCSN-30-15		15	0.191	4.83268	13.8815						for PTI
		TCSN-30-20		20	0.145	2.63403	15.846
					max	59.46	44.3663
					Min	2.63403	4.4981
							For Load
								VI	21.4897
																						21.8226	VI
								VI	21.7801
																						21.6125	VI

## Sheet: M_I
										point of thermal inflexion for various insulation thickneses
	CITY	CASE NUMBER	Setpoint	Insulation thickness	U-value (W/m².k)	Heating Load	Cooling Load (kWh/m².yr)			insulation Thickness	corrosponding Setpoint	0 mm Energy	0mm-(X)mm	(E) saving %			27 Albq_OfMod	MI							M01 - 100mm brick	Insulation Board
	MI	TCSN-22-0	22°C	0	4.45	59.46	42.994			05cm	22	42.994	12.2421	0.284739			05 cm	25.9738	0					thick(m)	0.2	0.1
		TCSN-22-5		5	0.529	8.36328	30.7519				24	28.9309	4.83975	0.167286			10 cm	25.2613	0					cond (W/m.K)	0.89	0.03
		TCSN-22-10		10	0.281	3.57728	31.1685				26	18.0554	-0.0208868	-0.00115682			15 cm	24.5688	0					R-value	0.224719	3.33333
		TCSN-22-15		15	0.191	2.15024	33.1952				28	9.82141	-2.86174	-0.291378			20 cm	23.8866	0
		TCSN-22-20		20	0.145	1.44003	35.5342				30	4.4981	-3.6999	-0.822547										ƩR-value	3.55805
		TCSN-24-0	24°C	0	4.45	59.4387	28.9309			10cm	22	42.994	11.8255	0.27505										U-value	0.281053
		TCSN-24-5		5	0.529	8.3407	24.0912				24	28.9309	3.79137	0.131049
		TCSN-24-10		10	0.281	3.55486	25.1395				26	18.0554	-1.78884	-0.0990755
		TCSN-24-15		15	0.191	2.12587	27.1477				28	9.82141	-5.20711	-0.53018
		TCSN-24-20		20	0.145	1.41318	29.3873				30	4.4981	-6.18611	-1.37527
		TCSN-26-0	26°C	0	4.45	59.4316	18.0554			15cm	22	42.994	9.79883	0.227912
		TCSN-26-5		5	0.529	8.33977	18.0762				24	28.9309	1.7832	0.0616364
		TCSN-26-10		10	0.281	3.55374	19.8442				26	18.0554	-3.76176	-0.208346
		TCSN-26-15		15	0.191	2.12278	21.8171				28	9.82141	-7.27464	-0.740692
		TCSN-26-20		20	0.145	1.40452	23.8908				30	4.4981	-8.27625	-1.83994
		TCSN-28-0	28°C	0	4.45	59.4307	9.82141			20cm	22	42.994	7.45979	0.173508
		TCSN-28-5		5	0.529	8.33947	12.6832				24	28.9309	-0.456425	-0.0157764
		TCSN-28-10		10	0.281	3.55342	15.0285				26	18.0554	-5.83545	-0.323197
		TCSN-28-15		15	0.191	2.12198	17.096				28	9.82141	-9.24691	-0.941505
		TCSN-28-20		20	0.145	1.40214	19.0683				30	4.4981	-10.2056	-2.26887
		TCSN-30-0	30°C	0	4.45	59.4304	4.4981
		TCSN-30-5		5	0.529	8.33937	8.198				max		12.2421	0.284739
		TCSN-30-10		10	0.281	3.55337	10.6842				min		-10.2056	-2.26887
		TCSN-30-15		15	0.191	2.12183	12.7743						for PTI
		TCSN-30-20		20	0.145	1.40149	14.7037
					max	59.46	42.994
					Min	1.40149	4.4981
							For Load
									25.9738
																						25.2613
									24.5688
																						23.8866

## Sheet: M_I_M_I
										point of thermal inflexion for various insulation thickneses
	CITY	CASE NUMBER	Setpoint	Insulation thickness	U-value (W/m².k)	Heating Load	Cooling Load (kWh/m².yr)			insulation Thickness	corrosponding Setpoint	0 mm Energy	0mm-(X)mm	(E) saving %			27 Albq_OfMod	MIMI							M01 - 100mm brick	Insulation Board
	MIMI	TCSN-22-0	22°C	0	4.45	59.46	42.994			05cm	22	42.994	7.73637	0.179941			05 cm	24.7566	0					thick(m)	0.2	0.1
		TCSN-22-5		5	0.529	9.63259	35.2576				24	28.9309	1.50805	0.052126			10 cm	24.206	0					cond (W/m.K)	0.89	0.03
		TCSN-22-10		10	0.281	3.10028	35.0723				26	18.0554	-2.05988	-0.114087			15 cm	23.8409	0					R-value	0.224719	3.33333
		TCSN-22-15		15	0.191	1.46867	36.0466				28	9.82141	-3.83548	-0.390522			20 cm	23.4683	0
		TCSN-22-20		20	0.145	1.01806	37.251				30	4.4981	-3.65699	-0.813007										ƩR-value	3.55805
		TCSN-24-0	24°C	0	4.45	59.4387	28.9309			10cm	22	42.994	7.92172	0.184252										U-value	0.281053
		TCSN-24-5		5	0.529	9.60596	27.4229				24	28.9309	0.612377	0.0211669
		TCSN-24-10		10	0.281	3.06747	28.3185				26	18.0554	-4.33713	-0.240213
		TCSN-24-15		15	0.191	1.42893	29.4716				28	9.82141	-6.99375	-0.712092
		TCSN-24-20		20	0.145	0.977122	30.7452				30	4.4981	-7.22985	-1.60731
		TCSN-26-0	26°C	0	4.45	59.4316	18.0554			15cm	22	42.994	6.94743	0.161591
		TCSN-26-5		5	0.529	9.60277	20.1152				24	28.9309	-0.540692	-0.0186891
		TCSN-26-10		10	0.281	3.06154	22.3925				26	18.0554	-5.6927	-0.315291
		TCSN-26-15		15	0.191	1.41753	23.7481				28	9.82141	-8.87538	-0.903677
		TCSN-26-20		20	0.145	0.960671	25.0159				30	4.4981	-9.44152	-2.099
		TCSN-28-0	28°C	0	4.45	59.4307	9.82141			20cm	22	42.994	5.74298	0.133576
		TCSN-28-5		5	0.529	9.60206	13.6569				24	28.9309	-1.8143	-0.0627113
		TCSN-28-10		10	0.281	3.05952	16.8152				26	18.0554	-6.96054	-0.385511
		TCSN-28-15		15	0.191	1.41459	18.6968				28	9.82141	-10.1592	-1.0344
		TCSN-28-20		20	0.145	0.954609	19.9806				30	4.4981	-10.9645	-2.43759
		TCSN-30-0	30°C	0	4.45	59.4304	4.4981
		TCSN-30-5		5	0.529	9.60199	8.15509				max		7.92172	0.184252
		TCSN-30-10		10	0.281	3.05872	11.728				min		-10.9645	-2.43759
		TCSN-30-15		15	0.191	1.41339	13.9396						for PTI
		TCSN-30-20		20	0.145	0.95311	15.4626
					max	59.46	42.994
					Min	0.95311	4.4981
							For Load
									24.7566
																						24.206
									23.8409
																						23.4683

## Sheet: SUMMARY OF PTI
	PTI for all configiration at different insualtion thicknesse												the A case [Tm~Ins~Tm] as arefrence
	M-I-M	I-M	I-M-I	I-M-I-M	M-I	M-I-M-I	I-M-I		Max	Min	Range			M-I-M	I-M	I-M-I	I-M-I-M	M-I	M-I-M-I
5cm	20.972	21.9642	25.0951	21.4897	25.9738	24.7566	25.0951		25.9738	24.7566	1.21723		5cm	0	0.992204	4.12305	0.517656	5.00182	3.78458
10cm	21.375	22.0001	24.5132	21.8226	25.2613	24.206	24.5132		25.2613	24.206	1.05533		10cm	0	0.625123	3.13819	0.447591	3.88632	2.83098
15cm	21.3793	21.8857	24.1024	21.7801	24.5688	23.8409	24.1024		24.5688	23.8409	0.727845		15cm	0	0.506338	2.72309	0.400758	3.18944	2.46159
20cm	21.2547	21.7057	23.7129	21.6125	23.8866	23.4683	23.7129		23.8866	23.4683	0.418338		20cm	0	0.450976	2.45811	0.357768	2.63189	2.21356
									25.9738	23.4683	2.50551
