# Supplementary material for: Data on anti-insulation detection via Point of Thermal Inflexion (PTI) in 1248 cases; 13 climates, four occupancy profiles, six wall configurations and four insulation levels
Source: Data Brief. 2017 Apr 15;12:333–5. doi: 10.1016/j.dib.2017.04.016 (PMC5412003; doi:10.1016/j.dib.2017.04.016)
Supplement: Supplementary file 3 — Supplementary material [file mmc3.zip › all 52 cases/37 Salm_Res.xlsx]

## Sheet: 28 Salm_ResTYP CONF DATA
CITY	CASE NUMBER	Setpoint	Insulation thickness	U-value (W/m².k)	Heating Load	Cooling Load (kWh/m².yr)		CITY	CASE NUMBER	Setpoint	Insulation thickness	U-value (W/m².k)	Heating Load	Cooling Load (kWh/m².yr)		CITY	CASE NUMBER	Setpoint	Insulation thickness	U-value (W/m².k)	Heating Load	Cooling Load (kWh/m².yr)			filename	heating(PXInsu)	cooling(PXInsu)					filename	heating(PXInsu)	cooling(PXInsu)
Dflt - MIM		22°C	0	4.45	145.375	54.4128		out I-M		22°C	0	4.45	145.375	54.4128		out I-M-I		22°C	0	4.45	145.375	54.4128		MIM	28b Salm_ResTYP_xxIns-StPt22_Ins5mm.csv	37.6457	40.6185				IM	28b Salm_ResTYP_Con-StPt22_Ins5mm_IM.csv	39.3817	35.6559
			5	0.529	37.6457	40.6185					5	0.529	39.3817	35.6559					5	0.529	30.5154	37.7899			28b Salm_ResTYP_xxIns-StPt22_Ins10mm.csv	18.0017	41.2878					28b Salm_ResTYP_Con-StPt22_Ins10mm_IM.csv	18.535	37.4254
			10	0.281	18.0017	41.2878					10	0.281	18.535	37.4254					10	0.281	12.9171	40.4604			28b Salm_ResTYP_xxIns-StPt22_Ins15mm.csv	10.3602	42.7202					28b Salm_ResTYP_Con-StPt22_Ins15mm_IM.csv	10.465	39.5507
			15	0.191	10.3602	42.7202					15	0.191	10.465	39.5507					15	0.191	7.41458	43.4522			28b Salm_ResTYP_xxIns-StPt22_Ins20mm.csv	6.78565	44.1414					28b Salm_ResTYP_Con-StPt22_Ins20mm_IM.csv	6.60221	41.4894
			20	0.145	6.78565	44.1414					20	0.145	6.60221	41.4894					20	0.145	5.4038	46.228			28b Salm_ResTYP_xxIns-StPt24_Ins5mm.csv	37.5872	26.0841					28b Salm_ResTYP_Con-StPt24_Ins5mm_IM.csv	39.3003	21.5512
		24°C	0	4.45	145.168	33.0545				24°C	0	4.45	145.168	33.0545				24°C	0	4.45	145.168	33.0545			28b Salm_ResTYP_xxIns-StPt24_Ins10mm.csv	17.9529	28.7979					28b Salm_ResTYP_Con-StPt24_Ins10mm_IM.csv	18.4693	25.4036
			5	0.529	37.5872	26.0841					5	0.529	39.3003	21.5512					5	0.529	30.3507	24.3217			28b Salm_ResTYP_xxIns-StPt24_Ins15mm.csv	10.2824	30.9714					28b Salm_ResTYP_Con-StPt24_Ins15mm_IM.csv	10.3513	28.0709
			10	0.281	17.9529	28.7979					10	0.281	18.4693	25.4036					10	0.281	12.6781	28.4816			28b Salm_ResTYP_xxIns-StPt24_Ins20mm.csv	6.74004	32.7753					28b Salm_ResTYP_Con-StPt24_Ins20mm_IM.csv	6.49263	30.1261
			15	0.191	10.2824	30.9714					15	0.191	10.3513	28.0709					15	0.191	7.10076	31.9536			28b Salm_ResTYP_xxIns-StPt26_Ins5mm.csv	37.5831	13.9787					28b Salm_ResTYP_Con-StPt26_Ins5mm_IM.csv	39.2832	10.1014
			20	0.145	6.74004	32.7753					20	0.145	6.49263	30.1261					20	0.145	5.00291	34.6661			28b Salm_ResTYP_xxIns-StPt26_Ins10mm.csv	17.9493	17.8008					28b Salm_ResTYP_Con-StPt26_Ins10mm_IM.csv	18.4482	14.556
		26°C	0	4.45	145.123	18.2611				26°C	0	4.45	145.123	18.2611				26°C	0	4.45	145.123	18.2611			28b Salm_ResTYP_xxIns-StPt26_Ins15mm.csv	10.2718	20.7125					28b Salm_ResTYP_Con-StPt26_Ins15mm_IM.csv	10.3357	17.9727
			5	0.529	37.5831	13.9787					5	0.529	39.2832	10.1014					5	0.529	30.3458	13.0756			28b Salm_ResTYP_xxIns-StPt26_Ins20mm.csv	6.73029	22.7614					28b Salm_ResTYP_Con-StPt26_Ins20mm_IM.csv	6.4674	20.3901
			10	0.281	17.9493	17.8008					10	0.281	18.4482	14.556					10	0.281	12.6614	18.1893			28b Salm_ResTYP_xxIns-StPt28_Ins5mm.csv	37.5825	5.22789					28b Salm_ResTYP_Con-StPt28_Ins5mm_IM.csv	39.2827	2.84678
			15	0.191	10.2718	20.7125					15	0.191	10.3357	17.9727					15	0.191	7.05176	21.8977			28b Salm_ResTYP_xxIns-StPt28_Ins10mm.csv	17.9488	8.55472					28b Salm_ResTYP_Con-StPt28_Ins10mm_IM.csv	18.4413	6.02671
			20	0.145	6.73029	22.7614					20	0.145	6.4674	20.3901					20	0.145	4.92302	24.7163			28b Salm_ResTYP_xxIns-StPt28_Ins15mm.csv	10.2706	11.57					28b Salm_ResTYP_Con-StPt28_Ins15mm_IM.csv	10.3264	9.10842
		28°C	0	4.45	145.117	8.59446				28°C	0	4.45	145.117	8.59446				28°C	0	4.45	145.117	8.59446			28b Salm_ResTYP_xxIns-StPt28_Ins20mm.csv	6.72978	13.901					28b Salm_ResTYP_Con-StPt28_Ins20mm_IM.csv	6.45468	11.6159
			5	0.529	37.5825	5.22789					5	0.529	39.2827	2.84678					5	0.529	30.3451	4.85262			28b Salm_ResTYP_xxIns-StPt30_Ins5mm.csv	37.5825	1.3124					28b Salm_ResTYP_Con-StPt30_Ins5mm_IM.csv	39.2827	0.410548
			10	0.281	17.9488	8.55472					10	0.281	18.4413	6.02671					10	0.281	12.6579	9.39557			28b Salm_ResTYP_xxIns-StPt30_Ins10mm.csv	17.9487	2.58661					28b Salm_ResTYP_Con-StPt30_Ins10mm_IM.csv	18.4407	1.34653
			15	0.191	10.2706	11.57					15	0.191	10.3264	9.10842					15	0.191	7.03876	13.2557			28b Salm_ResTYP_xxIns-StPt30_Ins15mm.csv	10.2703	4.45833					28b Salm_ResTYP_Con-StPt30_Ins15mm_IM.csv	10.3237	3.09359
			20	0.145	6.72978	13.901					20	0.145	6.45468	11.6159					20	0.145	4.89199	16.0384			28b Salm_ResTYP_xxIns-StPt30_Ins20mm.csv	6.72964	6.31235					28b Salm_ResTYP_Con-StPt30_Ins20mm_IM.csv	6.44823	4.83455
		30°C	0	4.45	145.116	3.28683				30°C	0	4.45	145.116	3.28683				30°C	0	4.45	145.116	3.28683									IMI	28b Salm_ResTYP_Con-StPt22_Ins5mm_IMI.csv	30.5154	37.7899
			5	0.529	37.5825	1.3124					5	0.529	39.2827	0.410548					5	0.529	30.3451	1.18029										28b Salm_ResTYP_Con-StPt22_Ins10mm_IMI.csv	12.9171	40.4604
			10	0.281	17.9487	2.58661					10	0.281	18.4407	1.34653					10	0.281	12.6573	3.23326										28b Salm_ResTYP_Con-StPt22_Ins15mm_IMI.csv	7.41458	43.4522
			15	0.191	10.2703	4.45833					15	0.191	10.3237	3.09359					15	0.191	7.03475	6.1876										28b Salm_ResTYP_Con-StPt22_Ins20mm_IMI.csv	5.4038	46.228
			20	0.145	6.72964	6.31235					20	0.145	6.44823	4.83455					20	0.145	4.88349	8.80132										28b Salm_ResTYP_Con-StPt24_Ins5mm_IMI.csv	30.3507	24.3217
																																28b Salm_ResTYP_Con-StPt24_Ins10mm_IMI.csv	12.6781	28.4816
																																28b Salm_ResTYP_Con-StPt24_Ins15mm_IMI.csv	7.10076	31.9536
																																28b Salm_ResTYP_Con-StPt24_Ins20mm_IMI.csv	5.00291	34.6661
CITY	CASE NUMBER	Setpoint	Insulation thickness	U-value (W/m².k)	Heating Load	Cooling Load (kWh/m².yr)		CITY	CASE NUMBER	Setpoint	Insulation thickness	U-value (W/m².k)	Heating Load	Cooling Load (kWh/m².yr)		CITY	CASE NUMBER	Setpoint	Insulation thickness	U-value (W/m².k)	Heating Load	Cooling Load (kWh/m².yr)										28b Salm_ResTYP_Con-StPt26_Ins5mm_IMI.csv	30.3458	13.0756
out I-M-I-M		22°C	0	4.45	145.375	54.4128		out M-I		22°C	0	4.45	145.375	54.4128		out M-I-M-I		22°C	0	4.45	145.375	54.4128		00mm Insulation	28b Salm_ResTYP_00Insu-StPt22_Ins00mm.csv	145.375	54.4128					28b Salm_ResTYP_Con-StPt26_Ins10mm_IMI.csv	12.6614	18.1893
			5	0.529	39.5225	36.2998					5	0.529	24.9898	45.4909					5	0.529	29.1979	42.0043			28b Salm_ResTYP_00Insu-StPt24_Ins00mm.csv	145.168	33.0545					28b Salm_ResTYP_Con-StPt26_Ins15mm_IMI.csv	7.05176	21.8977
			10	0.281	18.9092	37.7235					10	0.281	11.9471	47.9284					10	0.281	12.5432	43.7024			28b Salm_ResTYP_00Insu-StPt26_Ins00mm.csv	145.123	18.2611					28b Salm_ResTYP_Con-StPt26_Ins20mm_IMI.csv	4.92302	24.7163
			15	0.191	10.7532	39.7465					15	0.191	8.34261	50.1743					15	0.191	7.39943	46.1504			28b Salm_ResTYP_00Insu-StPt28_Ins00mm.csv	145.117	8.59446					28b Salm_ResTYP_Con-StPt28_Ins5mm_IMI.csv	30.3451	4.85262
			20	0.145	6.4477	41.607					20	0.145	6.65864	51.5781					20	0.145	5.45908	48.5186			28b Salm_ResTYP_00Insu-StPt30_Ins00mm.csv	145.116	3.28683					28b Salm_ResTYP_Con-StPt28_Ins10mm_IMI.csv	12.6579	9.39557
		24°C	0	4.45	145.168	33.0545				24°C	0	4.45	145.168	33.0545				24°C	0	4.45	145.168	33.0545										28b Salm_ResTYP_Con-StPt28_Ins15mm_IMI.csv	7.03876	13.2557
			5	0.529	39.4861	22.2643					5	0.529	24.8646	31.7431					5	0.529	29.0606	28.0187										28b Salm_ResTYP_Con-StPt28_Ins20mm_IMI.csv	4.89199	16.0384
			10	0.281	18.8652	25.7161					10	0.281	11.7987	35.4214					10	0.281	12.3622	31.4278										28b Salm_ResTYP_Con-StPt30_Ins5mm_IMI.csv	30.3451	1.18029
			15	0.191	10.6861	28.2828					15	0.191	8.14476	37.9812					15	0.191	7.16655	34.4076										28b Salm_ResTYP_Con-StPt30_Ins10mm_IMI.csv	12.6573	3.23326
			20	0.145	6.32479	30.4222					20	0.145	6.40533	39.6913					20	0.145	5.17132	36.7747										28b Salm_ResTYP_Con-StPt30_Ins15mm_IMI.csv	7.03475	6.1876
		26°C	0	4.45	145.123	18.2611				26°C	0	4.45	145.123	18.2611				26°C	0	4.45	145.123	18.2611										28b Salm_ResTYP_Con-StPt30_Ins20mm_IMI.csv	4.88349	8.80132
			5	0.529	39.4796	10.8162					5	0.529	24.8624	20.3234					5	0.529	29.0554	16.3705									IMIM	28b Salm_ResTYP_Con-StPt22_Ins5mm_IMIM.csv	39.5225	36.2998
			10	0.281	18.8585	14.9361					10	0.281	11.7908	24.7146					10	0.281	12.3435	20.8106										28b Salm_ResTYP_Con-StPt22_Ins10mm_IMIM.csv	18.9092	37.7235
			15	0.191	10.6811	18.2863					15	0.191	8.11054	27.4894					15	0.191	7.12469	24.1841										28b Salm_ResTYP_Con-StPt22_Ins15mm_IMIM.csv	10.7532	39.7465
			20	0.145	6.31281	20.6721					20	0.145	6.335	29.3474					20	0.145	5.10438	26.7267										28b Salm_ResTYP_Con-StPt22_Ins20mm_IMIM.csv	6.4477	41.607
		28°C	0	4.45	145.117	8.59446				28°C	0	4.45	145.117	8.59446				28°C	0	4.45	145.117	8.59446										28b Salm_ResTYP_Con-StPt24_Ins5mm_IMIM.csv	39.4861	22.2643
			5	0.529	39.4794	3.22499					5	0.529	24.8619	11.2878					5	0.529	29.0545	7.31447										28b Salm_ResTYP_Con-StPt24_Ins10mm_IMIM.csv	18.8652	25.7161
			10	0.281	18.857	6.27695					10	0.281	11.788	15.6016					10	0.281	12.3409	11.7296										28b Salm_ResTYP_Con-StPt24_Ins15mm_IMIM.csv	10.6861	28.2828
			15	0.191	10.6786	9.33632					15	0.191	8.09712	18.5153					15	0.191	7.11329	15.2417										28b Salm_ResTYP_Con-StPt24_Ins20mm_IMIM.csv	6.32479	30.4222
			20	0.145	6.31047	11.9334					20	0.145	6.30456	20.3985					20	0.145	5.07797	17.8231										28b Salm_ResTYP_Con-StPt26_Ins5mm_IMIM.csv	39.4796	10.8162
		30°C	0	4.45	145.116	3.28683				30°C	0	4.45	145.116	3.28683				30°C	0	4.45	145.116	3.28683										28b Salm_ResTYP_Con-StPt26_Ins10mm_IMIM.csv	18.8585	14.9361
			5	0.529	39.4794	0.561283					5	0.529	24.8618	5.30987					5	0.529	29.0544	2.22019										28b Salm_ResTYP_Con-StPt26_Ins15mm_IMIM.csv	10.6811	18.2863
			10	0.281	18.8569	1.54428					10	0.281	11.7874	8.33447					10	0.281	12.3407	4.761										28b Salm_ResTYP_Con-StPt26_Ins20mm_IMIM.csv	6.31281	20.6721
			15	0.191	10.6781	3.22701					15	0.191	8.09248	10.9415					15	0.191	7.11135	7.81052										28b Salm_ResTYP_Con-StPt28_Ins5mm_IMIM.csv	39.4794	3.22499
			20	0.145	6.30946	4.98391					20	0.145	6.29612	12.7891					20	0.145	5.07139	10.2738										28b Salm_ResTYP_Con-StPt28_Ins10mm_IMIM.csv	18.857	6.27695
																																28b Salm_ResTYP_Con-StPt28_Ins15mm_IMIM.csv	10.6786	9.33632
																																28b Salm_ResTYP_Con-StPt28_Ins20mm_IMIM.csv	6.31047	11.9334
																																28b Salm_ResTYP_Con-StPt30_Ins5mm_IMIM.csv	39.4794	0.561283
																																28b Salm_ResTYP_Con-StPt30_Ins10mm_IMIM.csv	18.8569	1.54428
																																28b Salm_ResTYP_Con-StPt30_Ins15mm_IMIM.csv	10.6781	3.22701
																																28b Salm_ResTYP_Con-StPt30_Ins20mm_IMIM.csv	6.30946	4.98391
																															MI	28b Salm_ResTYP_Con-StPt22_Ins5mm_MI.csv	24.9898	45.4909
																																28b Salm_ResTYP_Con-StPt22_Ins10mm_MI.csv	11.9471	47.9284
																																28b Salm_ResTYP_Con-StPt22_Ins15mm_MI.csv	8.34261	50.1743
																																28b Salm_ResTYP_Con-StPt22_Ins20mm_MI.csv	6.65864	51.5781
																																28b Salm_ResTYP_Con-StPt24_Ins5mm_MI.csv	24.8646	31.7431
																																28b Salm_ResTYP_Con-StPt24_Ins10mm_MI.csv	11.7987	35.4214
																																28b Salm_ResTYP_Con-StPt24_Ins15mm_MI.csv	8.14476	37.9812
																																28b Salm_ResTYP_Con-StPt24_Ins20mm_MI.csv	6.40533	39.6913
																																28b Salm_ResTYP_Con-StPt26_Ins5mm_MI.csv	24.8624	20.3234
																																28b Salm_ResTYP_Con-StPt26_Ins10mm_MI.csv	11.7908	24.7146
																																28b Salm_ResTYP_Con-StPt26_Ins15mm_MI.csv	8.11054	27.4894
																																28b Salm_ResTYP_Con-StPt26_Ins20mm_MI.csv	6.335	29.3474
																																28b Salm_ResTYP_Con-StPt28_Ins5mm_MI.csv	24.8619	11.2878
																																28b Salm_ResTYP_Con-StPt28_Ins10mm_MI.csv	11.788	15.6016
																																28b Salm_ResTYP_Con-StPt28_Ins15mm_MI.csv	8.09712	18.5153
																																28b Salm_ResTYP_Con-StPt28_Ins20mm_MI.csv	6.30456	20.3985
																																28b Salm_ResTYP_Con-StPt30_Ins5mm_MI.csv	24.8618	5.30987
																																28b Salm_ResTYP_Con-StPt30_Ins10mm_MI.csv	11.7874	8.33447
																																28b Salm_ResTYP_Con-StPt30_Ins15mm_MI.csv	8.09248	10.9415
																																28b Salm_ResTYP_Con-StPt30_Ins20mm_MI.csv	6.29612	12.7891
																															MIMI	28b Salm_ResTYP_Con-StPt22_Ins5mm_MIMI.csv	29.1979	42.0043
																																28b Salm_ResTYP_Con-StPt22_Ins10mm_MIMI.csv	12.5432	43.7024
																																28b Salm_ResTYP_Con-StPt22_Ins15mm_MIMI.csv	7.39943	46.1504
																																28b Salm_ResTYP_Con-StPt22_Ins20mm_MIMI.csv	5.45908	48.5186
																																28b Salm_ResTYP_Con-StPt24_Ins5mm_MIMI.csv	29.0606	28.0187
																																28b Salm_ResTYP_Con-StPt24_Ins10mm_MIMI.csv	12.3622	31.4278
																																28b Salm_ResTYP_Con-StPt24_Ins15mm_MIMI.csv	7.16655	34.4076
																																28b Salm_ResTYP_Con-StPt24_Ins20mm_MIMI.csv	5.17132	36.7747
																																28b Salm_ResTYP_Con-StPt26_Ins5mm_MIMI.csv	29.0554	16.3705
																																28b Salm_ResTYP_Con-StPt26_Ins10mm_MIMI.csv	12.3435	20.8106
																																28b Salm_ResTYP_Con-StPt26_Ins15mm_MIMI.csv	7.12469	24.1841
																																28b Salm_ResTYP_Con-StPt26_Ins20mm_MIMI.csv	5.10438	26.7267
																																28b Salm_ResTYP_Con-StPt28_Ins5mm_MIMI.csv	29.0545	7.31447
																																28b Salm_ResTYP_Con-StPt28_Ins10mm_MIMI.csv	12.3409	11.7296
																																28b Salm_ResTYP_Con-StPt28_Ins15mm_MIMI.csv	7.11329	15.2417
																																28b Salm_ResTYP_Con-StPt28_Ins20mm_MIMI.csv	5.07797	17.8231
																																28b Salm_ResTYP_Con-StPt30_Ins5mm_MIMI.csv	29.0544	2.22019
																																28b Salm_ResTYP_Con-StPt30_Ins10mm_MIMI.csv	12.3407	4.761
																																28b Salm_ResTYP_Con-StPt30_Ins15mm_MIMI.csv	7.11135	7.81052
																																28b Salm_ResTYP_Con-StPt30_Ins20mm_MIMI.csv	5.07139	10.2738

## Sheet: M_I_M
28 Salm_ResTYP										point of thermal inflexion for various insulation thickneses
	CITY	CASE NUMBER	Setpoint	Insulation thickness	U-value (W/m².k)	Heating Load	Cooling Load (kWh/m².yr)			insulation Thickness	corrosponding Setpoint	0 mm Energy	0mm-(X)mm	(E) saving %			28 Salm_ResTYP	DFLT- MIM							M01 - 100mm brick	Insulation Board
	DFLT- MIM	TCSN-22-0	22°C	0	4.45	145.375	54.4128			05cm	22	54.4128	13.7943	0.253512			05 cm	xx	0					thick(m)	0.2	0.1
		TCSN-22-5		5	0.529	37.6457	40.6185				24	33.0545	6.9704	0.210876			10 cm	26.404	29.2225					cond (W/m.K)	0.89	0.03
		TCSN-22-10		10	0.281	18.0017	41.2878				26	18.2611	4.28241	0.234509			15 cm	24.8409	0					R-value	0.224719	3.33333
		TCSN-22-15		15	0.191	10.3602	42.7202				28	8.59446	3.36657	0.391714			20 cm	24.2058	0
		TCSN-22-20		20	0.145	6.78565	44.1414				30	3.28683	1.97444	0.60071										ƩR-value	3.55805
		TCSN-24-0	24°C	0	4.45	145.168	33.0545			10cm	22	54.4128	13.125	0.241211										U-value	0.281053
		TCSN-24-5		5	0.529	37.5872	26.0841				24	33.0545	4.25663	0.128776
		TCSN-24-10		10	0.281	17.9529	28.7979				26	18.2611	0.460328	0.025208
		TCSN-24-15		15	0.191	10.2824	30.9714				28	8.59446	0.0397373	0.00462359
		TCSN-24-20		20	0.145	6.74004	32.7753				30	3.28683	0.700226	0.21304
		TCSN-26-0	26°C	0	4.45	145.123	18.2611			15cm	22	54.4128	11.6926	0.214887
		TCSN-26-5		5	0.529	37.5831	13.9787				24	33.0545	2.08314	0.0630214
		TCSN-26-10		10	0.281	17.9493	17.8008				26	18.2611	-2.45136	-0.134239
		TCSN-26-15		15	0.191	10.2718	20.7125				28	8.59446	-2.97549	-0.34621
		TCSN-26-20		20	0.145	6.73029	22.7614				30	3.28683	-1.1715	-0.356422
		TCSN-28-0	28°C	0	4.45	145.117	8.59446			20cm	22	54.4128	10.2715	0.188769
		TCSN-28-5		5	0.529	37.5825	5.22789				24	33.0545	0.279239	0.00844784
		TCSN-28-10		10	0.281	17.9488	8.55472				26	18.2611	-4.50023	-0.246437
		TCSN-28-15		15	0.191	10.2706	11.57				28	8.59446	-5.30649	-0.617432
		TCSN-28-20		20	0.145	6.72978	13.901				30	3.28683	-3.02551	-0.920495
		TCSN-30-0	30°C	0	4.45	145.116	3.28683
		TCSN-30-5		5	0.529	37.5825	1.3124				max		13.7943	0.60071
		TCSN-30-10		10	0.281	17.9487	2.58661				min		-5.30649	-0.920495
		TCSN-30-15		15	0.191	10.2703	4.45833						for PTI
		TCSN-30-20		20	0.145	6.72964	6.31235
					max	145.375	54.4128
					Min	6.72964	1.3124
							For Load
								I	xx
																						26.404	VIII
																						29.2225
									24.8409
																						24.2058

## Sheet: I_M
										point of thermal inflexion for various insulation thickneses
	CITY	CASE NUMBER	Setpoint	Insulation thickness	U-value (W/m².k)	Heating Load	Cooling Load (kWh/m².yr)			insulation Thickness	corrosponding Setpoint	0 mm Energy	0mm-(X)mm	(E) saving %			28 Salm_ResTYP	IM							M01 - 100mm brick	Insulation Board
	IM	TCSN-22-0	22°C	0	4.45	145.375	54.4128			05cm	22	54.4128	18.7569	0.344715			05 cm	xx	0					thick(m)	0.2	0.1
		TCSN-22-5		5	0.529	39.3817	35.6559				24	33.0545	11.5033	0.34801			10 cm	xx	0					cond (W/m.K)	0.89	0.03
		TCSN-22-10		10	0.281	18.535	37.4254				26	18.2611	8.15975	0.446837			15 cm	26.2397	29.6495					R-value	0.224719	3.33333
		TCSN-22-15		15	0.191	10.465	39.5507				28	8.59446	5.74768	0.668766			20 cm	25.0767	0
		TCSN-22-20		20	0.145	6.60221	41.4894				30	3.28683	2.87628	0.875093										ƩR-value	3.55805
		TCSN-24-0	24°C	0	4.45	145.168	33.0545			10cm	22	54.4128	16.9874	0.312195										U-value	0.281053
		TCSN-24-5		5	0.529	39.3003	21.5512				24	33.0545	7.65094	0.231464
		TCSN-24-10		10	0.281	18.4693	25.4036				26	18.2611	3.70512	0.202896
		TCSN-24-15		15	0.191	10.3513	28.0709				28	8.59446	2.56776	0.298769
		TCSN-24-20		20	0.145	6.49263	30.1261				30	3.28683	1.94031	0.590327
		TCSN-26-0	26°C	0	4.45	145.123	18.2611			15cm	22	54.4128	14.8622	0.273137
		TCSN-26-5		5	0.529	39.2832	10.1014				24	33.0545	4.98367	0.150771
		TCSN-26-10		10	0.281	18.4482	14.556				26	18.2611	0.288399	0.015793
		TCSN-26-15		15	0.191	10.3357	17.9727				28	8.59446	-0.513964	-0.0598017
		TCSN-26-20		20	0.145	6.4674	20.3901				30	3.28683	0.193243	0.0587931
		TCSN-28-0	28°C	0	4.45	145.117	8.59446			20cm	22	54.4128	12.9234	0.237507
		TCSN-28-5		5	0.529	39.2827	2.84678				24	33.0545	2.92847	0.0885951
		TCSN-28-10		10	0.281	18.4413	6.02671				26	18.2611	-2.12898	-0.116585
		TCSN-28-15		15	0.191	10.3264	9.10842				28	8.59446	-3.02145	-0.351558
		TCSN-28-20		20	0.145	6.45468	11.6159				30	3.28683	-1.54772	-0.470884
		TCSN-30-0	30°C	0	4.45	145.116	3.28683
		TCSN-30-5		5	0.529	39.2827	0.410548				max		18.7569	0.875093
		TCSN-30-10		10	0.281	18.4407	1.34653				min		-3.02145	-0.470884
		TCSN-30-15		15	0.191	10.3237	3.09359						for PTI
		TCSN-30-20		20	0.145	6.44823	4.83455
					max	145.375	54.4128
					Min	6.44823	0.410548
							For Load
								I	xx
																						xx	I
								VIII	26.2397
									29.6495													25.0767

## Sheet: I_M_I
										point of thermal inflexion for various insulation thickneses
	CITY	CASE NUMBER	Setpoint	Insulation thickness	U-value (W/m².k)	Heating Load	Cooling Load (kWh/m².yr)			insulation Thickness	corrosponding Setpoint	0 mm Energy	0mm-(X)mm	(E) saving %			28 Salm_ResTYP	IMI							M01 - 100mm brick	Insulation Board
	IMI	TCSN-22-0	22°C	0	4.45	145.375	54.4128			05cm	22	54.4128	16.623	0.305497			05 cm	xx	0					thick(m)	0.2	0.1
		TCSN-22-5		5	0.529	30.5154	37.7899				24	33.0545	8.73285	0.264195			10 cm	26.0793	29.7748					cond (W/m.K)	0.89	0.03
		TCSN-22-10		10	0.281	12.9171	40.4604				26	18.2611	5.18555	0.283967			15 cm	24.4749	0					R-value	0.224719	3.33333
		TCSN-22-15		15	0.191	7.41458	43.4522				28	8.59446	3.74184	0.435378			20 cm	23.6779	0
		TCSN-22-20		20	0.145	5.4038	46.228				30	3.28683	2.10654	0.640904										ƩR-value	3.55805
		TCSN-24-0	24°C	0	4.45	145.168	33.0545			10cm	22	54.4128	13.9525	0.256418										U-value	0.281053
		TCSN-24-5		5	0.529	30.3507	24.3217				24	33.0545	4.57289	0.138344
		TCSN-24-10		10	0.281	12.6781	28.4816				26	18.2611	0.0717951	0.00393158
		TCSN-24-15		15	0.191	7.10076	31.9536				28	8.59446	-0.801107	-0.093212
		TCSN-24-20		20	0.145	5.00291	34.6661				30	3.28683	0.0535713	0.0162988
		TCSN-26-0	26°C	0	4.45	145.123	18.2611			15cm	22	54.4128	10.9607	0.201436
		TCSN-26-5		5	0.529	30.3458	13.0756				24	33.0545	1.10097	0.0333076
		TCSN-26-10		10	0.281	12.6614	18.1893				26	18.2611	-3.63653	-0.19914
		TCSN-26-15		15	0.191	7.05176	21.8977				28	8.59446	-4.66125	-0.542355
		TCSN-26-20		20	0.145	4.92302	24.7163				30	3.28683	-2.90077	-0.882543
		TCSN-28-0	28°C	0	4.45	145.117	8.59446			20cm	22	54.4128	8.18488	0.150422
		TCSN-28-5		5	0.529	30.3451	4.85262				24	33.0545	-1.61162	-0.0487564
		TCSN-28-10		10	0.281	12.6579	9.39557				26	18.2611	-6.45518	-0.353492
		TCSN-28-15		15	0.191	7.03876	13.2557				28	8.59446	-7.44395	-0.866133
		TCSN-28-20		20	0.145	4.89199	16.0384				30	3.28683	-5.51449	-1.67775
		TCSN-30-0	30°C	0	4.45	145.116	3.28683
		TCSN-30-5		5	0.529	30.3451	1.18029				max		16.623	0.640904
		TCSN-30-10		10	0.281	12.6573	3.23326				min		-7.44395	-1.67775
		TCSN-30-15		15	0.191	7.03475	6.1876						for PTI
		TCSN-30-20		20	0.145	4.88349	8.80132
					max	145.375	54.4128
					Min	4.88349	1.18029
							For Load
								I	xx
																						26.0793	VIII
																						29.7748
									24.4749
																						23.6779

## Sheet: I_M_I_M
										point of thermal inflexion for various insulation thickneses
	CITY	CASE NUMBER	Setpoint	Insulation thickness	U-value (W/m².k)	Heating Load	Cooling Load (kWh/m².yr)			insulation Thickness	corrosponding Setpoint	0 mm Energy	0mm-(X)mm	(E) saving %			28 Salm_ResTYP	IMIM							M01 - 100mm brick	Insulation Board
	IMIM	TCSN-22-0	22°C	0	4.45	145.375	54.4128			05cm	22	54.4128	18.113	0.332881			05 cm	xx	0					thick(m)	0.2	0.1
		TCSN-22-5		5	0.529	39.5225	36.2998				24	33.0545	10.7902	0.326437			10 cm	xx	0					cond (W/m.K)	0.89	0.03
		TCSN-22-10		10	0.281	18.9092	37.7235				26	18.2611	7.44493	0.407692			15 cm	26.0659	29.7485					R-value	0.224719	3.33333
		TCSN-22-15		15	0.191	10.7532	39.7465				28	8.59446	5.36947	0.62476			20 cm	24.9646	0
		TCSN-22-20		20	0.145	6.4477	41.607				30	3.28683	2.72555	0.829233										ƩR-value	3.55805
		TCSN-24-0	24°C	0	4.45	145.168	33.0545			10cm	22	54.4128	16.6894	0.306717										U-value	0.281053
		TCSN-24-5		5	0.529	39.4861	22.2643				24	33.0545	7.33839	0.222008
		TCSN-24-10		10	0.281	18.8652	25.7161				26	18.2611	3.32505	0.182083
		TCSN-24-15		15	0.191	10.6861	28.2828				28	8.59446	2.31751	0.269651
		TCSN-24-20		20	0.145	6.32479	30.4222				30	3.28683	1.74255	0.530162
		TCSN-26-0	26°C	0	4.45	145.123	18.2611			15cm	22	54.4128	14.6664	0.269539
		TCSN-26-5		5	0.529	39.4796	10.8162				24	33.0545	4.77172	0.144359
		TCSN-26-10		10	0.281	18.8585	14.9361				26	18.2611	-0.0251336	-0.00137634
		TCSN-26-15		15	0.191	10.6811	18.2863				28	8.59446	-0.741857	-0.0863181
		TCSN-26-20		20	0.145	6.31281	20.6721				30	3.28683	0.0598274	0.0182021
		TCSN-28-0	28°C	0	4.45	145.117	8.59446			20cm	22	54.4128	12.8059	0.235347
		TCSN-28-5		5	0.529	39.4794	3.22499				24	33.0545	2.63228	0.0796344
		TCSN-28-10		10	0.281	18.857	6.27695				26	18.2611	-2.41099	-0.132029
		TCSN-28-15		15	0.191	10.6786	9.33632				28	8.59446	-3.33894	-0.388499
		TCSN-28-20		20	0.145	6.31047	11.9334				30	3.28683	-1.69707	-0.516325
		TCSN-30-0	30°C	0	4.45	145.116	3.28683
		TCSN-30-5		5	0.529	39.4794	0.561283				max		18.113	0.829233
		TCSN-30-10		10	0.281	18.8569	1.54428				min		-3.33894	-0.516325
		TCSN-30-15		15	0.191	10.6781	3.22701						for PTI
		TCSN-30-20		20	0.145	6.30946	4.98391
					max	145.375	54.4128
					Min	6.30946	0.561283
							For Load
								I	xx
																						xx	I
								VIII	26.0659
									29.7485													24.9646

## Sheet: M_I
										point of thermal inflexion for various insulation thickneses
	CITY	CASE NUMBER	Setpoint	Insulation thickness	U-value (W/m².k)	Heating Load	Cooling Load (kWh/m².yr)			insulation Thickness	corrosponding Setpoint	0 mm Energy	0mm-(X)mm	(E) saving %			28 Salm_ResTYP	MI							M01 - 100mm brick	Insulation Board
	MI	TCSN-22-0	22°C	0	4.45	145.375	54.4128			05cm	22	54.4128	8.9219	0.163967			05 cm	24.7851	0					thick(m)	0.2	0.1
		TCSN-22-5		5	0.529	24.9898	45.4909				24	33.0545	1.31145	0.0396754			10 cm	23.4481	0					cond (W/m.K)	0.89	0.03
		TCSN-22-10		10	0.281	11.9471	47.9284				26	18.2611	-2.06221	-0.112929			15 cm	22.8365	0					R-value	0.224719	3.33333
		TCSN-22-15		15	0.191	8.34261	50.1743				28	8.59446	-2.69336	-0.313383			20 cm	22.5101	0
		TCSN-22-20		20	0.145	6.65864	51.5781				30	3.28683	-2.02304	-0.615498										ƩR-value	3.55805
		TCSN-24-0	24°C	0	4.45	145.168	33.0545			10cm	22	54.4128	6.48446	0.119171										U-value	0.281053
		TCSN-24-5		5	0.529	24.8646	31.7431				24	33.0545	-2.36687	-0.0716051
		TCSN-24-10		10	0.281	11.7987	35.4214				26	18.2611	-6.45349	-0.3534
		TCSN-24-15		15	0.191	8.14476	37.9812				28	8.59446	-7.00718	-0.815313
		TCSN-24-20		20	0.145	6.40533	39.6913				30	3.28683	-5.04763	-1.53571
		TCSN-26-0	26°C	0	4.45	145.123	18.2611			15cm	22	54.4128	4.23851	0.0778954
		TCSN-26-5		5	0.529	24.8624	20.3234				24	33.0545	-4.92665	-0.149046
		TCSN-26-10		10	0.281	11.7908	24.7146				26	18.2611	-9.22831	-0.505352
		TCSN-26-15		15	0.191	8.11054	27.4894				28	8.59446	-9.92079	-1.15432
		TCSN-26-20		20	0.145	6.335	29.3474				30	3.28683	-7.65463	-2.32888
		TCSN-28-0	28°C	0	4.45	145.117	8.59446			20cm	22	54.4128	2.83472	0.0520966
		TCSN-28-5		5	0.529	24.8619	11.2878				24	33.0545	-6.63681	-0.200784
		TCSN-28-10		10	0.281	11.788	15.6016				26	18.2611	-11.0863	-0.607095
		TCSN-28-15		15	0.191	8.09712	18.5153				28	8.59446	-11.804	-1.37345
		TCSN-28-20		20	0.145	6.30456	20.3985				30	3.28683	-9.50223	-2.891
		TCSN-30-0	30°C	0	4.45	145.116	3.28683
		TCSN-30-5		5	0.529	24.8618	5.30987				max		8.9219	0.163967
		TCSN-30-10		10	0.281	11.7874	8.33447				min		-11.804	-2.891
		TCSN-30-15		15	0.191	8.09248	10.9415						for PTI
		TCSN-30-20		20	0.145	6.29612	12.7891
					max	145.375	54.4128
					Min	6.29612	3.28683
							For Load
									24.7851
																						23.4481
									22.8365
																						22.5101

## Sheet: M_I_M_I
										point of thermal inflexion for various insulation thickneses
	CITY	CASE NUMBER	Setpoint	Insulation thickness	U-value (W/m².k)	Heating Load	Cooling Load (kWh/m².yr)			insulation Thickness	corrosponding Setpoint	0 mm Energy	0mm-(X)mm	(E) saving %			28 Salm_ResTYP	MIMI							M01 - 100mm brick	Insulation Board
	MIMI	TCSN-22-0	22°C	0	4.45	145.375	54.4128			05cm	22	54.4128	12.4086	0.228045			05 cm	xx	0					thick(m)	0.2	0.1
		TCSN-22-5		5	0.529	29.1979	42.0043				24	33.0545	5.03584	0.152349			10 cm	24.7492	0					cond (W/m.K)	0.89	0.03
		TCSN-22-10		10	0.281	12.5432	43.7024				26	18.2611	1.89059	0.103531			15 cm	23.7486	0					R-value	0.224719	3.33333
		TCSN-22-15		15	0.191	7.39943	46.1504				28	8.59446	1.27999	0.148932			20 cm	23.1481	0
		TCSN-22-20		20	0.145	5.45908	48.5186				30	3.28683	1.06664	0.32452										ƩR-value	3.55805
		TCSN-24-0	24°C	0	4.45	145.168	33.0545			10cm	22	54.4128	10.7105	0.196838										U-value	0.281053
		TCSN-24-5		5	0.529	29.0606	28.0187				24	33.0545	1.62672	0.0492132
		TCSN-24-10		10	0.281	12.3622	31.4278				26	18.2611	-2.54944	-0.13961
		TCSN-24-15		15	0.191	7.16655	34.4076				28	8.59446	-3.13515	-0.364788
		TCSN-24-20		20	0.145	5.17132	36.7747				30	3.28683	-1.47417	-0.448508
		TCSN-26-0	26°C	0	4.45	145.123	18.2611			15cm	22	54.4128	8.26245	0.151847
		TCSN-26-5		5	0.529	29.0554	16.3705				24	33.0545	-1.35312	-0.0409359
		TCSN-26-10		10	0.281	12.3435	20.8106				26	18.2611	-5.92297	-0.324348
		TCSN-26-15		15	0.191	7.12469	24.1841				28	8.59446	-6.64728	-0.773438
		TCSN-26-20		20	0.145	5.10438	26.7267				30	3.28683	-4.52369	-1.37631
		TCSN-28-0	28°C	0	4.45	145.117	8.59446			20cm	22	54.4128	5.89427	0.108325
		TCSN-28-5		5	0.529	29.0545	7.31447				24	33.0545	-3.72019	-0.112547
		TCSN-28-10		10	0.281	12.3409	11.7296				26	18.2611	-8.46551	-0.463581
		TCSN-28-15		15	0.191	7.11329	15.2417				28	8.59446	-9.22867	-1.07379
		TCSN-28-20		20	0.145	5.07797	17.8231				30	3.28683	-6.98693	-2.12573
		TCSN-30-0	30°C	0	4.45	145.116	3.28683
		TCSN-30-5		5	0.529	29.0544	2.22019				max		12.4086	0.32452
		TCSN-30-10		10	0.281	12.3407	4.761				min		-9.22867	-2.12573
		TCSN-30-15		15	0.191	7.11135	7.81052						for PTI
		TCSN-30-20		20	0.145	5.07139	10.2738
					max	145.375	54.4128
					Min	5.07139	2.22019
							For Load
								I	xx
																						24.7492
									23.7486
																						23.1481

## Sheet: SUMMARY OF PTI
	PTI for all configiration at different insualtion thicknesse							the A case [Tm~Ins~Tm] as arefrence
	Base M-I-M	I-M	I-M-I	I-M-I-M	M-I	M-I-M-I			Base M-I-M	I-M	I-M-I	I-M-I-M	M-I	M-I-M-I								Base M-I-M	I-M	I-M-I	I-M-I-M	M-I	M-I-M-I
5cm	xx	xx	xx	xx	24.7851	xx		5cm	#VALUE!	#VALUE!	#VALUE!	#VALUE!	#VALUE!	#VALUE!							5cm	xx	xx	xx	xx	24.7851	xx
10cm	26.404	xx	26.0793	xx	23.4481	24.7492		10cm	0	#VALUE!	-0.3247	#VALUE!	-2.9559	-1.6548							10cm	26.404	xx	26.0793	xx	23.4481	24.7492
15cm	24.8409	26.2397	24.4749	26.0659	22.8365	23.7486		15cm	0	1.3988	-0.366	1.225	-2.0044	-1.0923							15cm	24.8409	26.2397	24.4749	26.0659	22.8365	23.7486
20cm	24.2058	25.0767	23.6779	24.9646	22.5101	23.1481		20cm	0	0.8709	-0.5279	0.7588	-1.6957	-1.0577							20cm	24.2058	25.0767	23.6779	24.9646	22.5101	23.1481			5cm	10cm	15cm	20cm
																													Base M-I-M	xx	26.404	24.8409	24.2058
																													I-M	xx	xx	26.2397	25.0767
																													I-M-I	xx	26.0793	24.4749	23.6779
																													I-M-I-M	xx	xx	26.0659	24.9646
																													M-I	24.7851	23.4481	22.8365	22.5101
																													M-I-M-I	xx	24.7492	23.7486	23.1481
