# Supplementary material for: Data on anti-insulation detection via Point of Thermal Inflexion (PTI) in 1248 cases; 13 climates, four occupancy profiles, six wall configurations and four insulation levels
Source: Data Brief. 2017 Apr 15;12:333–5. doi: 10.1016/j.dib.2017.04.016 (PMC5412003; doi:10.1016/j.dib.2017.04.016)
Supplement: Supplementary file 3 — Supplementary material [file mmc3.zip › all 52 cases/38 Salm_Ofc.xlsx]

## Sheet: 29 Salm_Ofc CONF DATA
CITY	CASE NUMBER	Setpoint	Insulation thickness	U-value (W/m².k)	Heating Load	Cooling Load (kWh/m².yr)		CITY	CASE NUMBER	Setpoint	Insulation thickness	U-value (W/m².k)	Heating Load	Cooling Load (kWh/m².yr)		CITY	CASE NUMBER	Setpoint	Insulation thickness	U-value (W/m².k)	Heating Load	Cooling Load (kWh/m².yr)										filename	heating(PXInsu)	cooling(PXInsu)
Dflt - MIM		22°C	0	4.45	78.5626	15.4598		out I-M		22°C	0	4.45	78.5626	15.4598		out I-M-I		22°C	0	4.45	78.5626	15.4598									IM	29 Salm_Ofc_Conf-StPt22_Ins5mm_IM.csv	40.0569	13.7672
			5	0.529	38.0407	15.8757					5	0.529	40.0569	13.7672					5	0.529	19.6375	15.9769										29 Salm_Ofc_Conf-StPt22_Ins10mm_IM.csv	28.7022	13.4744
			10	0.281	27.1446	15.4254					10	0.281	28.7022	13.4744					10	0.281	10.296	17.3532										29 Salm_Ofc_Conf-StPt22_Ins15mm_IM.csv	22.9136	13.3619
			15	0.191	21.8584	15.0813					15	0.191	22.9136	13.3619					15	0.191	7.14516	18.4939										29 Salm_Ofc_Conf-StPt22_Ins20mm_IM.csv	19.3825	13.344
			20	0.145	18.6513	14.8797					20	0.145	19.3825	13.344					20	0.145	5.99238	19.3112										29 Salm_Ofc_Conf-StPt24_Ins5mm_IM.csv	40.0163	6.9141
		24°C	0	4.45	78.5355	8.25065				24°C	0	4.45	78.5355	8.25065				24°C	0	4.45	78.5355	8.25065										29 Salm_Ofc_Conf-StPt24_Ins10mm_IM.csv	28.6187	7.17119
			5	0.529	38.0132	8.5848					5	0.529	40.0163	6.9141					5	0.529	19.5214	9.88225										29 Salm_Ofc_Conf-StPt24_Ins15mm_IM.csv	22.8016	7.49019
			10	0.281	27.1052	8.83577					10	0.281	28.6187	7.17119					10	0.281	10.1606	11.9367										29 Salm_Ofc_Conf-StPt24_Ins20mm_IM.csv	19.2804	7.79954
			15	0.191	21.8003	9.01473					15	0.191	22.8016	7.49019					15	0.191	6.98388	13.2706										29 Salm_Ofc_Conf-StPt26_Ins5mm_IM.csv	40.0157	2.29814
			20	0.145	18.5813	9.19131					20	0.145	19.2804	7.79954					20	0.145	5.80954	14.2124										29 Salm_Ofc_Conf-StPt26_Ins10mm_IM.csv	28.6102	2.73081
		26°C	0	4.45	78.5296	3.84358				26°C	0	4.45	78.5296	3.84358				26°C	0	4.45	78.5296	3.84358										29 Salm_Ofc_Conf-StPt26_Ins15mm_IM.csv	22.7798	3.16282
			5	0.529	38.0128	3.4908					5	0.529	40.0157	2.29814					5	0.529	19.5168	5.07427										29 Salm_Ofc_Conf-StPt26_Ins20mm_IM.csv	19.2489	3.49618
			10	0.281	27.1028	3.88608					10	0.281	28.6102	2.73081					10	0.281	10.1478	7.37339										29 Salm_Ofc_Conf-StPt28_Ins5mm_IM.csv	40.0157	0.553135
			15	0.191	21.7898	4.21873					15	0.191	22.7798	3.16282					15	0.191	6.96076	8.8819										29 Salm_Ofc_Conf-StPt28_Ins10mm_IM.csv	28.6089	0.570431
			20	0.145	18.5641	4.485					20	0.145	19.2489	3.49618					20	0.145	5.77256	9.85054										29 Salm_Ofc_Conf-StPt28_Ins15mm_IM.csv	22.7748	0.690364
		28°C	0	4.45	78.5287	1.48711				28°C	0	4.45	78.5287	1.48711				28°C	0	4.45	78.5287	1.48711										29 Salm_Ofc_Conf-StPt28_Ins20mm_IM.csv	19.2405	0.86357
			5	0.529	38.0128	1.11492					5	0.529	40.0157	0.553135					5	0.529	19.5163	1.8524										29 Salm_Ofc_Conf-StPt30_Ins5mm_IM.csv	40.0157	0.0252703
			10	0.281	27.1027	1.19675					10	0.281	28.6089	0.570431					10	0.281	10.1432	3.71586										29 Salm_Ofc_Conf-StPt30_Ins10mm_IM.csv	28.6088	1.0645e-12
			15	0.191	21.7894	1.3514					15	0.191	22.7748	0.690364					15	0.191	6.95021	5.19529										29 Salm_Ofc_Conf-StPt30_Ins15mm_IM.csv	22.7746	8.71455e-13
			20	0.145	18.5631	1.5349					20	0.145	19.2405	0.86357					20	0.145	5.75359	6.17579										29 Salm_Ofc_Conf-StPt30_Ins20mm_IM.csv	19.2396	7.37468e-13
		30°C	0	4.45	78.5287	0.508024				30°C	0	4.45	78.5287	0.508024				30°C	0	4.45	78.5287	0.508024									IMI	29 Salm_Ofc_Conf-StPt22_Ins5mm_IMI.csv	19.6375	15.9769
			5	0.529	38.0128	0.301835					5	0.529	40.0157	0.0252703					5	0.529	19.5163	0.540094										29 Salm_Ofc_Conf-StPt22_Ins10mm_IMI.csv	10.296	17.3532
			10	0.281	27.1027	0.238044					10	0.281	28.6088	1.0645e-12					10	0.281	10.1424	1.31003										29 Salm_Ofc_Conf-StPt22_Ins15mm_IMI.csv	7.14516	18.4939
			15	0.191	21.7894	0.232768					15	0.191	22.7746	8.71455e-13					15	0.191	6.94647	2.41765										29 Salm_Ofc_Conf-StPt22_Ins20mm_IMI.csv	5.99238	19.3112
			20	0.145	18.563	0.263481					20	0.145	19.2396	7.37468e-13					20	0.145	5.74524	3.2607										29 Salm_Ofc_Conf-StPt24_Ins5mm_IMI.csv	19.5214	9.88225
																																29 Salm_Ofc_Conf-StPt24_Ins10mm_IMI.csv	10.1606	11.9367
																																29 Salm_Ofc_Conf-StPt24_Ins15mm_IMI.csv	6.98388	13.2706
																																29 Salm_Ofc_Conf-StPt24_Ins20mm_IMI.csv	5.80954	14.2124
CITY	CASE NUMBER	Setpoint	Insulation thickness	U-value (W/m².k)	Heating Load	Cooling Load (kWh/m².yr)		CITY	CASE NUMBER	Setpoint	Insulation thickness	U-value (W/m².k)	Heating Load	Cooling Load (kWh/m².yr)		CITY	CASE NUMBER	Setpoint	Insulation thickness	U-value (W/m².k)	Heating Load	Cooling Load (kWh/m².yr)										29 Salm_Ofc_Conf-StPt26_Ins5mm_IMI.csv	19.5168	5.07427
out I-M-I-M		22°C	0	4.45	78.5626	15.4598		out M-I		22°C	0	4.45	78.5626	15.4598		out M-I-M-I		22°C	0	4.45	78.5626	15.4598										29 Salm_Ofc_Conf-StPt26_Ins10mm_IMI.csv	10.1478	7.37339
			5	0.529	39.1537	14.6625					5	0.529	13.9656	16.8756					5	0.529	19.1021	16.9696										29 Salm_Ofc_Conf-StPt26_Ins15mm_IMI.csv	6.96076	8.8819
			10	0.281	28.1381	14.0473					10	0.281	8.35458	18.4898					10	0.281	9.99455	18.578										29 Salm_Ofc_Conf-StPt26_Ins20mm_IMI.csv	5.77256	9.85054
			15	0.191	22.6037	13.7569					15	0.191	7.14522	19.5631					15	0.191	7.03209	19.5901										29 Salm_Ofc_Conf-StPt28_Ins5mm_IMI.csv	19.5163	1.8524
			20	0.145	19.2551	13.6458					20	0.145	6.58434	20.2683					20	0.145	5.97741	20.3352										29 Salm_Ofc_Conf-StPt28_Ins10mm_IMI.csv	10.1432	3.71586
		24°C	0	4.45	78.5355	8.25065				24°C	0	4.45	78.5355	8.25065				24°C	0	4.45	78.5355	8.25065										29 Salm_Ofc_Conf-StPt28_Ins15mm_IMI.csv	6.95021	5.19529
			5	0.529	39.1243	7.60435					5	0.529	13.8463	11.3719					5	0.529	18.9926	10.7884										29 Salm_Ofc_Conf-StPt28_Ins20mm_IMI.csv	5.75359	6.17579
			10	0.281	28.0889	7.64249					10	0.281	8.22976	13.3427					10	0.281	9.8652	12.9367										29 Salm_Ofc_Conf-StPt30_Ins5mm_IMI.csv	19.5163	0.540094
			15	0.191	22.5296	7.849					15	0.191	7.00715	14.3227					15	0.191	6.88246	14.2699										29 Salm_Ofc_Conf-StPt30_Ins10mm_IMI.csv	10.1424	1.31003
			20	0.145	19.1831	8.08017					20	0.145	6.42727	14.9535					20	0.145	5.80659	15.1198										29 Salm_Ofc_Conf-StPt30_Ins15mm_IMI.csv	6.94647	2.41765
		26°C	0	4.45	78.5296	3.84358				26°C	0	4.45	78.5296	3.84358				26°C	0	4.45	78.5296	3.84358										29 Salm_Ofc_Conf-StPt30_Ins20mm_IMI.csv	5.74524	3.2607
			5	0.529	39.124	2.72959					5	0.529	13.8437	7.00482					5	0.529	18.9897	5.83631									IMIM	29 Salm_Ofc_Conf-StPt22_Ins5mm_IMIM.csv	39.1537	14.6625
			10	0.281	28.0864	2.99573					10	0.281	8.22648	8.99932					10	0.281	9.85531	8.27328										29 Salm_Ofc_Conf-StPt22_Ins10mm_IMIM.csv	28.1381	14.0473
			15	0.191	22.5183	3.39033					15	0.191	6.99817	9.98959					15	0.191	6.86272	9.72844										29 Salm_Ofc_Conf-StPt22_Ins15mm_IMIM.csv	22.6037	13.7569
			20	0.145	19.1672	3.69429					20	0.145	6.40516	10.577					20	0.145	5.77678	10.6679										29 Salm_Ofc_Conf-StPt22_Ins20mm_IMIM.csv	19.2551	13.6458
		28°C	0	4.45	78.5287	1.48711				28°C	0	4.45	78.5287	1.48711				28°C	0	4.45	78.5287	1.48711										29 Salm_Ofc_Conf-StPt24_Ins5mm_IMIM.csv	39.1243	7.60435
			5	0.529	39.124	0.759143					5	0.529	13.8426	3.80966					5	0.529	18.9892	2.4304										29 Salm_Ofc_Conf-StPt24_Ins10mm_IMIM.csv	28.0889	7.64249
			10	0.281	28.0862	0.755063					10	0.281	8.22456	5.54218					10	0.281	9.85228	4.44821										29 Salm_Ofc_Conf-StPt24_Ins15mm_IMIM.csv	22.5296	7.849
			15	0.191	22.5171	0.890627					15	0.191	6.99256	6.39169					15	0.191	6.85452	5.92028										29 Salm_Ofc_Conf-StPt24_Ins20mm_IMIM.csv	19.1831	8.08017
			20	0.145	19.1649	1.07336					20	0.145	6.39296	6.91281					20	0.145	5.7619	6.8647										29 Salm_Ofc_Conf-StPt26_Ins5mm_IMIM.csv	39.124	2.72959
		30°C	0	4.45	78.5287	0.508024				30°C	0	4.45	78.5287	0.508024				30°C	0	4.45	78.5287	0.508024										29 Salm_Ofc_Conf-StPt26_Ins10mm_IMIM.csv	28.0864	2.99573
			5	0.529	39.124	0.117983					5	0.529	13.8422	1.77371					5	0.529	18.9891	0.819637										29 Salm_Ofc_Conf-StPt26_Ins15mm_IMIM.csv	22.5183	3.39033
			10	0.281	28.0862	0.0334989					10	0.281	8.22362	2.99263					10	0.281	9.85175	1.8015										29 Salm_Ofc_Conf-StPt26_Ins20mm_IMIM.csv	19.1672	3.69429
			15	0.191	22.517	0.016565					15	0.191	6.98961	3.63951					15	0.191	6.85185	2.96259										29 Salm_Ofc_Conf-StPt28_Ins5mm_IMIM.csv	39.124	0.759143
			20	0.145	19.1648	0.0218778					20	0.145	6.38684	4.01976					20	0.145	5.75609	3.80236										29 Salm_Ofc_Conf-StPt28_Ins10mm_IMIM.csv	28.0862	0.755063
																																29 Salm_Ofc_Conf-StPt28_Ins15mm_IMIM.csv	22.5171	0.890627
																																29 Salm_Ofc_Conf-StPt28_Ins20mm_IMIM.csv	19.1649	1.07336
																																29 Salm_Ofc_Conf-StPt30_Ins5mm_IMIM.csv	39.124	0.117983
																																29 Salm_Ofc_Conf-StPt30_Ins10mm_IMIM.csv	28.0862	0.0334989
																																29 Salm_Ofc_Conf-StPt30_Ins15mm_IMIM.csv	22.517	0.016565
																																29 Salm_Ofc_Conf-StPt30_Ins20mm_IMIM.csv	19.1648	0.0218778
																															MI	29 Salm_Ofc_Conf-StPt22_Ins5mm_MI.csv	13.9656	16.8756
																																29 Salm_Ofc_Conf-StPt22_Ins10mm_MI.csv	8.35458	18.4898
																																29 Salm_Ofc_Conf-StPt22_Ins15mm_MI.csv	7.14522	19.5631
																																29 Salm_Ofc_Conf-StPt22_Ins20mm_MI.csv	6.58434	20.2683
																																29 Salm_Ofc_Conf-StPt24_Ins5mm_MI.csv	13.8463	11.3719
																																29 Salm_Ofc_Conf-StPt24_Ins10mm_MI.csv	8.22976	13.3427
																																29 Salm_Ofc_Conf-StPt24_Ins15mm_MI.csv	7.00715	14.3227
																																29 Salm_Ofc_Conf-StPt24_Ins20mm_MI.csv	6.42727	14.9535
																																29 Salm_Ofc_Conf-StPt26_Ins5mm_MI.csv	13.8437	7.00482
																																29 Salm_Ofc_Conf-StPt26_Ins10mm_MI.csv	8.22648	8.99932
																																29 Salm_Ofc_Conf-StPt26_Ins15mm_MI.csv	6.99817	9.98959
																																29 Salm_Ofc_Conf-StPt26_Ins20mm_MI.csv	6.40516	10.577
																																29 Salm_Ofc_Conf-StPt28_Ins5mm_MI.csv	13.8426	3.80966
																																29 Salm_Ofc_Conf-StPt28_Ins10mm_MI.csv	8.22456	5.54218
																																29 Salm_Ofc_Conf-StPt28_Ins15mm_MI.csv	6.99256	6.39169
																																29 Salm_Ofc_Conf-StPt28_Ins20mm_MI.csv	6.39296	6.91281
																																29 Salm_Ofc_Conf-StPt30_Ins5mm_MI.csv	13.8422	1.77371
																																29 Salm_Ofc_Conf-StPt30_Ins10mm_MI.csv	8.22362	2.99263
																																29 Salm_Ofc_Conf-StPt30_Ins15mm_MI.csv	6.98961	3.63951
																																29 Salm_Ofc_Conf-StPt30_Ins20mm_MI.csv	6.38684	4.01976
																															MIMI	29 Salm_Ofc_Conf-StPt22_Ins5mm_MIMI.csv	19.1021	16.9696
																																29 Salm_Ofc_Conf-StPt22_Ins10mm_MIMI.csv	9.99455	18.578
																																29 Salm_Ofc_Conf-StPt22_Ins15mm_MIMI.csv	7.03209	19.5901
																																29 Salm_Ofc_Conf-StPt22_Ins20mm_MIMI.csv	5.97741	20.3352
																																29 Salm_Ofc_Conf-StPt24_Ins5mm_MIMI.csv	18.9926	10.7884
																																29 Salm_Ofc_Conf-StPt24_Ins10mm_MIMI.csv	9.8652	12.9367
																																29 Salm_Ofc_Conf-StPt24_Ins15mm_MIMI.csv	6.88246	14.2699
																																29 Salm_Ofc_Conf-StPt24_Ins20mm_MIMI.csv	5.80659	15.1198
																																29 Salm_Ofc_Conf-StPt26_Ins5mm_MIMI.csv	18.9897	5.83631
																																29 Salm_Ofc_Conf-StPt26_Ins10mm_MIMI.csv	9.85531	8.27328
																																29 Salm_Ofc_Conf-StPt26_Ins15mm_MIMI.csv	6.86272	9.72844
																																29 Salm_Ofc_Conf-StPt26_Ins20mm_MIMI.csv	5.77678	10.6679
																																29 Salm_Ofc_Conf-StPt28_Ins5mm_MIMI.csv	18.9892	2.4304
																																29 Salm_Ofc_Conf-StPt28_Ins10mm_MIMI.csv	9.85228	4.44821
																																29 Salm_Ofc_Conf-StPt28_Ins15mm_MIMI.csv	6.85452	5.92028
																																29 Salm_Ofc_Conf-StPt28_Ins20mm_MIMI.csv	5.7619	6.8647
																																29 Salm_Ofc_Conf-StPt30_Ins5mm_MIMI.csv	18.9891	0.819637
																																29 Salm_Ofc_Conf-StPt30_Ins10mm_MIMI.csv	9.85175	1.8015
																																29 Salm_Ofc_Conf-StPt30_Ins15mm_MIMI.csv	6.85185	2.96259
																																29 Salm_Ofc_Conf-StPt30_Ins20mm_MIMI.csv	5.75609	3.80236

## Sheet: M_I_M
29 Salm_Ofc										point of thermal inflexion for various insulation thickneses
	CITY	CASE NUMBER	Setpoint	Insulation thickness	U-value (W/m².k)	Heating Load	Cooling Load (kWh/m².yr)			insulation Thickness	corrosponding Setpoint	0 mm Energy	0mm-(X)mm	(E) saving %			29 Salm_Ofc	DFLT- MIM							M01 - 100mm brick	Insulation Board
	DFLT- MIM	TCSN-22-0	22°C	0	4.45	78.5626	15.4598			05cm	22	15.4598	-0.415934	-0.0269042			05 cm	-24.5666	0					thick(m)	0.2	0.1
		TCSN-22-5		5	0.529	38.0407	15.8757				24	8.25065	-0.334158	-0.0405008			10 cm	-27.2781	0					cond (W/m.K)	0.89	0.03
		TCSN-22-10		10	0.281	27.1446	15.4254				26	3.84358	0.352782	0.0917847			15 cm	22.5983	28.6433					R-value	0.224719	3.33333
		TCSN-22-15		15	0.191	21.8584	15.0813				28	1.48711	0.372195	0.25028			20 cm	22.697	29.153
		TCSN-22-20		20	0.145	18.6513	14.8797				30	0.508024	0.206189	0.405864										ƩR-value	3.55805
		TCSN-24-0	24°C	0	4.45	78.5355	8.25065			10cm	22	15.4598	0.0344435	0.00222794										U-value	0.281053
		TCSN-24-5		5	0.529	38.0132	8.5848				24	8.25065	-0.585126	-0.0709188
		TCSN-24-10		10	0.281	27.1052	8.83577				26	3.84358	-0.0424964	-0.0110565
		TCSN-24-15		15	0.191	21.8003	9.01473				28	1.48711	0.290369	0.195257
		TCSN-24-20		20	0.145	18.5813	9.19131				30	0.508024	0.26998	0.531431
		TCSN-26-0	26°C	0	4.45	78.5296	3.84358			15cm	22	15.4598	0.378471	0.024481
		TCSN-26-5		5	0.529	38.0128	3.4908				24	8.25065	-0.76408	-0.0926085
		TCSN-26-10		10	0.281	27.1028	3.88608				26	3.84358	-0.375152	-0.0976048
		TCSN-26-15		15	0.191	21.7898	4.21873				28	1.48711	0.135716	0.0912614
		TCSN-26-20		20	0.145	18.5641	4.485				30	0.508024	0.275256	0.541817
		TCSN-28-0	28°C	0	4.45	78.5287	1.48711			20cm	22	15.4598	0.580131	0.0375251
		TCSN-28-5		5	0.529	38.0128	1.11492				24	8.25065	-0.940667	-0.114011
		TCSN-28-10		10	0.281	27.1027	1.19675				26	3.84358	-0.641422	-0.166881
		TCSN-28-15		15	0.191	21.7894	1.3514				28	1.48711	-0.0477814	-0.0321303
		TCSN-28-20		20	0.145	18.5631	1.5349				30	0.508024	0.244543	0.481361
		TCSN-30-0	30°C	0	4.45	78.5287	0.508024
		TCSN-30-5		5	0.529	38.0128	0.301835				max		0.580131	0.541817
		TCSN-30-10		10	0.281	27.1027	0.238044				min		-0.940667	-0.166881
		TCSN-30-15		15	0.191	21.7894	0.232768						for PTI
		TCSN-30-20		20	0.145	18.563	0.263481
					max	78.5626	15.8757
					Min	18.563	0.232768
							For Load
								VII	-24.5666
																						-27.2781	VII
								VIII	22.5983
									28.6433													22.697	VIII
																						29.153

## Sheet: I_M
										point of thermal inflexion for various insulation thickneses
	CITY	CASE NUMBER	Setpoint	Insulation thickness	U-value (W/m².k)	Heating Load	Cooling Load (kWh/m².yr)			insulation Thickness	corrosponding Setpoint	0 mm Energy	0mm-(X)mm	(E) saving %			29 Salm_Ofc	IM							M01 - 100mm brick	Insulation Board
	IM	TCSN-22-0	22°C	0	4.45	78.5626	15.4598			05cm	22	15.4598	1.69262	0.109485			05 cm	31.6944	0					thick(m)	0.2	0.1
		TCSN-22-5		5	0.529	40.0569	13.7672				24	8.25065	1.33655	0.161993			10 cm	xxx	0					cond (W/m.K)	0.89	0.03
		TCSN-22-10		10	0.281	28.7022	13.4744				26	3.84358	1.54544	0.402083			15 cm	xxx	0					R-value	0.224719	3.33333
		TCSN-22-15		15	0.191	22.9136	13.3619				28	1.48711	0.93398	0.628048			20 cm	xxx	0
		TCSN-22-20		20	0.145	19.3825	13.344				30	0.508024	0.482754	0.950258										ƩR-value	3.55805
		TCSN-24-0	24°C	0	4.45	78.5355	8.25065			10cm	22	15.4598	1.98546	0.128427										U-value	0.281053
		TCSN-24-5		5	0.529	40.0163	6.9141				24	8.25065	1.07946	0.130833
		TCSN-24-10		10	0.281	28.6187	7.17119				26	3.84358	1.11277	0.289515
		TCSN-24-15		15	0.191	22.8016	7.49019				28	1.48711	0.916683	0.616417
		TCSN-24-20		20	0.145	19.2804	7.79954				30	0.508024	0.508024	1
		TCSN-26-0	26°C	0	4.45	78.5296	3.84358			15cm	22	15.4598	2.09795	0.135704
		TCSN-26-5		5	0.529	40.0157	2.29814				24	8.25065	0.76046	0.0921697
		TCSN-26-10		10	0.281	28.6102	2.73081				26	3.84358	0.68076	0.177116
		TCSN-26-15		15	0.191	22.7798	3.16282				28	1.48711	0.79675	0.535769
		TCSN-26-20		20	0.145	19.2489	3.49618				30	0.508024	0.508024	1
		TCSN-28-0	28°C	0	4.45	78.5287	1.48711			20cm	22	15.4598	2.11579	0.136857
		TCSN-28-5		5	0.529	40.0157	0.553135				24	8.25065	0.451109	0.0546756
		TCSN-28-10		10	0.281	28.6089	0.570431				26	3.84358	0.347407	0.0903861
		TCSN-28-15		15	0.191	22.7748	0.690364				28	1.48711	0.623544	0.419298
		TCSN-28-20		20	0.145	19.2405	0.86357				30	0.508024	0.508024	1
		TCSN-30-0	30°C	0	4.45	78.5287	0.508024
		TCSN-30-5		5	0.529	40.0157	0.0252703				max		2.11579	1
		TCSN-30-10		10	0.281	28.6088	1.0645e-12				min		0.347407	0.0546756
		TCSN-30-15		15	0.191	22.7746	8.71455e-13						for PTI
		TCSN-30-20		20	0.145	19.2396	7.37468e-13
					max	78.5626	15.4598
					Min	19.2396	7.37468e-13
							For Load
								II	31.6944
																						xxx	I
								I	xxx
																						xxx	I

## Sheet: I_M_I
										point of thermal inflexion for various insulation thickneses
	CITY	CASE NUMBER	Setpoint	Insulation thickness	U-value (W/m².k)	Heating Load	Cooling Load (kWh/m².yr)			insulation Thickness	corrosponding Setpoint	0 mm Energy	0mm-(X)mm	(E) saving %			29 Salm_Ofc	IMI							M01 - 100mm brick	Insulation Board
	IMI	TCSN-22-0	22°C	0	4.45	78.5626	15.4598			05cm	22	15.4598	-0.51708	-0.0334467			05 cm	-29.7021	0					thick(m)	0.2	0.1
		TCSN-22-5		5	0.529	19.6375	15.9769				24	8.25065	-1.6316	-0.197755			10 cm	-30.4779	0					cond (W/m.K)	0.89	0.03
		TCSN-22-10		10	0.281	10.296	17.3532				26	3.84358	-1.23069	-0.320194			15 cm	-31.1009	0					R-value	0.224719	3.33333
		TCSN-22-15		15	0.191	7.14516	18.4939				28	1.48711	-0.365282	-0.245631			20 cm	-31.4501	0
		TCSN-22-20		20	0.145	5.99238	19.3112				30	0.508024	-0.0320694	-0.0631257										ƩR-value	3.55805
		TCSN-24-0	24°C	0	4.45	78.5355	8.25065			10cm	22	15.4598	-1.89338	-0.122471										U-value	0.281053
		TCSN-24-5		5	0.529	19.5214	9.88225				24	8.25065	-3.68603	-0.446756
		TCSN-24-10		10	0.281	10.1606	11.9367				26	3.84358	-3.5298	-0.918363
		TCSN-24-15		15	0.191	6.98388	13.2706				28	1.48711	-2.22874	-1.4987
		TCSN-24-20		20	0.145	5.80954	14.2124				30	0.508024	-0.802001	-1.57867
		TCSN-26-0	26°C	0	4.45	78.5296	3.84358			15cm	22	15.4598	-3.0341	-0.196257
		TCSN-26-5		5	0.529	19.5168	5.07427				24	8.25065	-5.01997	-0.608434
		TCSN-26-10		10	0.281	10.1478	7.37339				26	3.84358	-5.03831	-1.31084
		TCSN-26-15		15	0.191	6.96076	8.8819				28	1.48711	-3.70818	-2.49354
		TCSN-26-20		20	0.145	5.77256	9.85054				30	0.508024	-1.90962	-3.75892
		TCSN-28-0	28°C	0	4.45	78.5287	1.48711			20cm	22	15.4598	-3.85137	-0.249121
		TCSN-28-5		5	0.529	19.5163	1.8524				24	8.25065	-5.96179	-0.722585
		TCSN-28-10		10	0.281	10.1432	3.71586				26	3.84358	-6.00696	-1.56286
		TCSN-28-15		15	0.191	6.95021	5.19529				28	1.48711	-4.68868	-3.15287
		TCSN-28-20		20	0.145	5.75359	6.17579				30	0.508024	-2.75268	-5.4184
		TCSN-30-0	30°C	0	4.45	78.5287	0.508024
		TCSN-30-5		5	0.529	19.5163	0.540094				max		-0.0320694	-0.0334467
		TCSN-30-10		10	0.281	10.1424	1.31003				min		-6.00696	-5.4184
		TCSN-30-15		15	0.191	6.94647	2.41765						for PTI
		TCSN-30-20		20	0.145	5.74524	3.2607
					max	78.5626	19.3112
					Min	5.74524	0.508024
							For Load
								VII	-29.7021
																						-30.4779	VII
								VII	-31.1009
																						-31.4501	VII

## Sheet: I_M_I_M
										point of thermal inflexion for various insulation thickneses
	CITY	CASE NUMBER	Setpoint	Insulation thickness	U-value (W/m².k)	Heating Load	Cooling Load (kWh/m².yr)			insulation Thickness	corrosponding Setpoint	0 mm Energy	0mm-(X)mm	(E) saving %			29 Salm_Ofc	IMIM							M01 - 100mm brick	Insulation Board
	IMIM	TCSN-22-0	22°C	0	4.45	78.5626	15.4598			05cm	22	15.4598	0.7973	0.0515724			05 cm	31.7327	0					thick(m)	0.2	0.1
		TCSN-22-5		5	0.529	39.1537	14.6625				24	8.25065	0.646293	0.0783324			10 cm	xxx	0					cond (W/m.K)	0.89	0.03
		TCSN-22-10		10	0.281	28.1381	14.0473				26	3.84358	1.11399	0.289832			15 cm	xxx	0					R-value	0.224719	3.33333
		TCSN-22-15		15	0.191	22.6037	13.7569				28	1.48711	0.727972	0.48952			20 cm	xxx	0
		TCSN-22-20		20	0.145	19.2551	13.6458				30	0.508024	0.390041	0.76776										ƩR-value	3.55805
		TCSN-24-0	24°C	0	4.45	78.5355	8.25065			10cm	22	15.4598	1.41253	0.0913676										U-value	0.281053
		TCSN-24-5		5	0.529	39.1243	7.60435				24	8.25065	0.608157	0.0737103
		TCSN-24-10		10	0.281	28.0889	7.64249				26	3.84358	0.847848	0.220588
		TCSN-24-15		15	0.191	22.5296	7.849				28	1.48711	0.732052	0.492263
		TCSN-24-20		20	0.145	19.1831	8.08017				30	0.508024	0.474525	0.93406
		TCSN-26-0	26°C	0	4.45	78.5296	3.84358			15cm	22	15.4598	1.70292	0.110151
		TCSN-26-5		5	0.529	39.124	2.72959				24	8.25065	0.401643	0.0486802
		TCSN-26-10		10	0.281	28.0864	2.99573				26	3.84358	0.453254	0.117925
		TCSN-26-15		15	0.191	22.5183	3.39033				28	1.48711	0.596487	0.401104
		TCSN-26-20		20	0.145	19.1672	3.69429				30	0.508024	0.491459	0.967393
		TCSN-28-0	28°C	0	4.45	78.5287	1.48711			20cm	22	15.4598	1.81403	0.117338
		TCSN-28-5		5	0.529	39.124	0.759143				24	8.25065	0.170477	0.0206623
		TCSN-28-10		10	0.281	28.0862	0.755063				26	3.84358	0.149289	0.038841
		TCSN-28-15		15	0.191	22.5171	0.890627				28	1.48711	0.413758	0.278229
		TCSN-28-20		20	0.145	19.1649	1.07336				30	0.508024	0.486146	0.956935
		TCSN-30-0	30°C	0	4.45	78.5287	0.508024
		TCSN-30-5		5	0.529	39.124	0.117983				max		1.81403	0.967393
		TCSN-30-10		10	0.281	28.0862	0.0334989				min		0.149289	0.0206623
		TCSN-30-15		15	0.191	22.517	0.016565						for PTI
		TCSN-30-20		20	0.145	19.1648	0.0218778
					max	78.5626	15.4598
					Min	19.1648	0.016565
							For Load
								II	31.7327
																						xxx	I
								I	xxx
																						xxx	I

## Sheet: M_I
										point of thermal inflexion for various insulation thickneses
	CITY	CASE NUMBER	Setpoint	Insulation thickness	U-value (W/m².k)	Heating Load	Cooling Load (kWh/m².yr)			insulation Thickness	corrosponding Setpoint	0 mm Energy	0mm-(X)mm	(E) saving %			29 Salm_Ofc	MI							M01 - 100mm brick	Insulation Board
	MI	TCSN-22-0	22°C	0	4.45	78.5626	15.4598			05cm	22	15.4598	-1.41583	-0.0915816			05 cm	-31.067	0					thick(m)	0.2	0.1
		TCSN-22-5		5	0.529	13.9656	16.8756				24	8.25065	-3.12123	-0.378302			10 cm	-31.5304	0					cond (W/m.K)	0.89	0.03
		TCSN-22-10		10	0.281	8.35458	18.4898				26	3.84358	-3.16124	-0.822472			15 cm	-31.7834	0					R-value	0.224719	3.33333
		TCSN-22-15		15	0.191	7.14522	19.5631				28	1.48711	-2.32255	-1.56178			20 cm	-31.9095	0
		TCSN-22-20		20	0.145	6.58434	20.2683				30	0.508024	-1.26569	-2.49139										ƩR-value	3.55805
		TCSN-24-0	24°C	0	4.45	78.5355	8.25065			10cm	22	15.4598	-3.03	-0.195992										U-value	0.281053
		TCSN-24-5		5	0.529	13.8463	11.3719				24	8.25065	-5.09208	-0.617174
		TCSN-24-10		10	0.281	8.22976	13.3427				26	3.84358	-5.15573	-1.34139
		TCSN-24-15		15	0.191	7.00715	14.3227				28	1.48711	-4.05506	-2.7268
		TCSN-24-20		20	0.145	6.42727	14.9535				30	0.508024	-2.4846	-4.89071
		TCSN-26-0	26°C	0	4.45	78.5296	3.84358			15cm	22	15.4598	-4.10329	-0.265416
		TCSN-26-5		5	0.529	13.8437	7.00482				24	8.25065	-6.07202	-0.735945
		TCSN-26-10		10	0.281	8.22648	8.99932				26	3.84358	-6.146	-1.59903
		TCSN-26-15		15	0.191	6.99817	9.98959				28	1.48711	-4.90458	-3.29805
		TCSN-26-20		20	0.145	6.40516	10.577				30	0.508024	-3.13149	-6.16405
		TCSN-28-0	28°C	0	4.45	78.5287	1.48711			20cm	22	15.4598	-4.80844	-0.311028
		TCSN-28-5		5	0.529	13.8426	3.80966				24	8.25065	-6.70285	-0.812403
		TCSN-28-10		10	0.281	8.22456	5.54218				26	3.84358	-6.73344	-1.75187
		TCSN-28-15		15	0.191	6.99256	6.39169				28	1.48711	-5.42569	-3.64847
		TCSN-28-20		20	0.145	6.39296	6.91281				30	0.508024	-3.51174	-6.91254
		TCSN-30-0	30°C	0	4.45	78.5287	0.508024
		TCSN-30-5		5	0.529	13.8422	1.77371				max		-1.26569	-0.0915816
		TCSN-30-10		10	0.281	8.22362	2.99263				min		-6.73344	-6.91254
		TCSN-30-15		15	0.191	6.98961	3.63951						for PTI
		TCSN-30-20		20	0.145	6.38684	4.01976
					max	78.5626	20.2683
					Min	6.38684	0.508024
							For Load
								VII	-31.067
																						-31.5304	VII
								VII	-31.7834
																						-31.9095	VII

## Sheet: M_I_M_I
										point of thermal inflexion for various insulation thickneses
	CITY	CASE NUMBER	Setpoint	Insulation thickness	U-value (W/m².k)	Heating Load	Cooling Load (kWh/m².yr)			insulation Thickness	corrosponding Setpoint	0 mm Energy	0mm-(X)mm	(E) saving %			29 Salm_Ofc	MIMI							M01 - 100mm brick	Insulation Board
	MIMI	TCSN-22-0	22°C	0	4.45	78.5626	15.4598			05cm	22	15.4598	-1.50983	-0.0976617			05 cm	-30.1283	0					thick(m)	0.2	0.1
		TCSN-22-5		5	0.529	19.1021	16.9696				24	8.25065	-2.53778	-0.307586			10 cm	-30.7653	0					cond (W/m.K)	0.89	0.03
		TCSN-22-10		10	0.281	9.99455	18.578				26	3.84358	-1.99273	-0.518456			15 cm	-31.339	0					R-value	0.224719	3.33333
		TCSN-22-15		15	0.191	7.03209	19.5901				28	1.48711	-0.943291	-0.634309			20 cm	-31.6935	0
		TCSN-22-20		20	0.145	5.97741	20.3352				30	0.508024	-0.311613	-0.613382										ƩR-value	3.55805
		TCSN-24-0	24°C	0	4.45	78.5355	8.25065			10cm	22	15.4598	-3.11821	-0.201698										U-value	0.281053
		TCSN-24-5		5	0.529	18.9926	10.7884				24	8.25065	-4.68607	-0.567964
		TCSN-24-10		10	0.281	9.8652	12.9367				26	3.84358	-4.4297	-1.15249
		TCSN-24-15		15	0.191	6.88246	14.2699				28	1.48711	-2.9611	-1.99117
		TCSN-24-20		20	0.145	5.80659	15.1198				30	0.508024	-1.29347	-2.54608
		TCSN-26-0	26°C	0	4.45	78.5296	3.84358			15cm	22	15.4598	-4.13033	-0.267166
		TCSN-26-5		5	0.529	18.9897	5.83631				24	8.25065	-6.0193	-0.729555
		TCSN-26-10		10	0.281	9.85531	8.27328				26	3.84358	-5.88485	-1.53109
		TCSN-26-15		15	0.191	6.86272	9.72844				28	1.48711	-4.43317	-2.98106
		TCSN-26-20		20	0.145	5.77678	10.6679				30	0.508024	-2.45457	-4.8316
		TCSN-28-0	28°C	0	4.45	78.5287	1.48711			20cm	22	15.4598	-4.87541	-0.31536
		TCSN-28-5		5	0.529	18.9892	2.4304				24	8.25065	-6.86919	-0.832564
		TCSN-28-10		10	0.281	9.85228	4.44821				26	3.84358	-6.82432	-1.77551
		TCSN-28-15		15	0.191	6.85452	5.92028				28	1.48711	-5.37758	-3.61612
		TCSN-28-20		20	0.145	5.7619	6.8647				30	0.508024	-3.29433	-6.4846
		TCSN-30-0	30°C	0	4.45	78.5287	0.508024
		TCSN-30-5		5	0.529	18.9891	0.819637				max		-0.311613	-0.0976617
		TCSN-30-10		10	0.281	9.85175	1.8015				min		-6.86919	-6.4846
		TCSN-30-15		15	0.191	6.85185	2.96259						for PTI
		TCSN-30-20		20	0.145	5.75609	3.80236
					max	78.5626	20.3352
					Min	5.75609	0.508024
							For Load
								VII	-30.1283
																						-30.7653	VII
								VII	-31.339
																						-31.6935	VII

## Sheet: SUMMARY OF PTI
	PTI for all configiration at different insualtion thicknesse							the A case [Tm~Ins~Tm] as arefrence
	Base M-I-M	I-M	I-M-I	I-M-I-M	M-I	M-I-M-I			Base M-I-M	I-M	I-M-I	I-M-I-M	M-I	M-I-M-I
5cm	-24.5666	31.6944	-29.7021	31.7327	-31.067	-30.1283		5cm	0	56.261	-5.13545	56.2993	-6.50038	-5.56175
10cm	-27.2781	xxx	-30.4779	xxx	-31.5304	-30.7653		10cm	0	#VALUE!	-3.19975	#VALUE!	-4.25231	-3.48719
15cm	22.5983	xxx	-31.1009	xxx	-31.7834	-31.339		15cm	0	#VALUE!	-53.6993	#VALUE!	-54.3817	-53.9374
20cm	22.697	xxx	-31.4501	xxx	-31.9095	-31.6935		20cm	0	#VALUE!	-54.1471	#VALUE!	-54.6065	-54.3906
