# Supplementary material for: Data on anti-insulation detection via Point of Thermal Inflexion (PTI) in 1248 cases; 13 climates, four occupancy profiles, six wall configurations and four insulation levels
Source: Data Brief. 2017 Apr 15;12:333–5. doi: 10.1016/j.dib.2017.04.016 (PMC5412003; doi:10.1016/j.dib.2017.04.016)
Supplement: Supplementary file 3 — Supplementary material [file mmc3.zip › all 52 cases/39 Salm_ResConL.xlsx]

## Sheet: 28 Salm_ResWLoad CONF DATA
CITY	CASE NUMBER	Setpoint	Insulation thickness	U-value (W/m².k)	Heating Load	Cooling Load (kWh/m².yr)		CITY	CASE NUMBER	Setpoint	Insulation thickness	U-value (W/m².k)	Heating Load	Cooling Load (kWh/m².yr)		CITY	CASE NUMBER	Setpoint	Insulation thickness	U-value (W/m².k)	Heating Load	Cooling Load (kWh/m².yr)										filename	heating(PXInsu)	cooling(PXInsu)
Dflt - MIM		22°C	0	4.45	142.591	57.2625		out I-M		22°C	0	4.45	142.591	57.2625		out I-M-I		22°C	0	4.45	142.591	57.2625									IM	28 Salm_Res_Conf-StPt22_Ins5mm_IM.csv	33.1962	42.5304
			5	0.529	31.6526	47.8512					5	0.529	33.1962	42.5304					5	0.529	27.2066	42.0011										28 Salm_Res_Conf-StPt22_Ins10mm_IM.csv	13.0849	46.7906
			10	0.281	12.6577	50.9355					10	0.281	13.0849	46.7906					10	0.281	10.0422	45.9135										28 Salm_Res_Conf-StPt22_Ins15mm_IM.csv	6.24643	50.8503
			15	0.191	6.31465	54.1587					15	0.191	6.24643	50.8503					15	0.191	4.82417	50.0578										28 Salm_Res_Conf-StPt22_Ins20mm_IM.csv	2.91567	54.1985
			20	0.145	3.41559	57.0486					20	0.145	2.91567	54.1985					20	0.145	2.83355	54.0201										28 Salm_Res_Conf-StPt24_Ins5mm_IM.csv	33.1432	27.2719
		24°C	0	4.45	142.381	35.1512				24°C	0	4.45	142.381	35.1512				24°C	0	4.45	142.381	35.1512										28 Salm_Res_Conf-StPt24_Ins10mm_IM.csv	13.0046	33.2124
			5	0.529	31.6051	31.9846					5	0.529	33.1432	27.2719					5	0.529	27.125	27.7513										28 Salm_Res_Conf-StPt24_Ins15mm_IM.csv	5.77939	37.5173
			10	0.281	12.6074	36.9203					10	0.281	13.0046	33.2124					10	0.281	9.92966	33.0348										28 Salm_Res_Conf-StPt24_Ins20mm_IM.csv	2.78762	41.0933
			15	0.191	6.27492	40.8134					15	0.191	5.77939	37.5173					15	0.191	4.65942	37.587										28 Salm_Res_Conf-StPt26_Ins5mm_IM.csv	33.1303	14.2525
			20	0.145	3.33191	43.9423					20	0.145	2.78762	41.0933					20	0.145	2.72049	41.246										28 Salm_Res_Conf-StPt26_Ins10mm_IM.csv	12.9935	21.2203
		26°C	0	4.45	142.334	19.688				26°C	0	4.45	142.334	19.688				26°C	0	4.45	142.334	19.688										28 Salm_Res_Conf-StPt26_Ins15mm_IM.csv	5.76235	26.0703
			5	0.529	31.601	18.537					5	0.529	33.1303	14.2525					5	0.529	27.1217	15.6138										28 Salm_Res_Conf-StPt26_Ins20mm_IM.csv	2.76381	29.4907
			10	0.281	12.6006	24.7077					10	0.281	12.9935	21.2203					10	0.281	9.922	21.876										28 Salm_Res_Conf-StPt28_Ins5mm_IM.csv	33.129	4.9613
			15	0.191	6.27091	28.981					15	0.191	5.76235	26.0703					15	0.191	4.64106	26.4922										28 Salm_Res_Conf-StPt28_Ins10mm_IM.csv	12.9887	10.7042
			20	0.145	3.32352	32.2334					20	0.145	2.76381	29.4907					20	0.145	2.69112	30.249										28 Salm_Res_Conf-StPt28_Ins15mm_IM.csv	5.75592	15.7726
		28°C	0	4.45	142.327	9.43525				28°C	0	4.45	142.327	9.43525				28°C	0	4.45	142.327	9.43525										28 Salm_Res_Conf-StPt28_Ins20mm_IM.csv	2.75656	19.4816
			5	0.529	31.6004	8.07369					5	0.529	33.129	4.9613					5	0.529	27.1213	6.3821										28 Salm_Res_Conf-StPt30_Ins5mm_IM.csv	33.129	1.00121
			10	0.281	12.6002	13.9588					10	0.281	12.9887	10.7042					10	0.281	9.92149	12.1574										28 Salm_Res_Conf-StPt30_Ins10mm_IM.csv	12.9877	3.64964
			15	0.191	6.27027	18.5996					15	0.191	5.75592	15.7726					15	0.191	4.63786	16.8976										28 Salm_Res_Conf-StPt30_Ins15mm_IM.csv	5.75258	7.21967
			20	0.145	3.32313	21.944					20	0.145	2.75656	19.4816					20	0.145	2.68278	20.4213										28 Salm_Res_Conf-StPt30_Ins20mm_IM.csv	2.75213	10.5404
		30°C	0	4.45	142.327	3.63871				30°C	0	4.45	142.327	3.63871				30°C	0	4.45	142.327	3.63871									IMI	28 Salm_Res_Conf-StPt22_Ins5mm_IMI.csv	27.2066	42.0011
			5	0.529	31.6004	2.20458					5	0.529	33.129	1.00121					5	0.529	27.1213	1.6544										28 Salm_Res_Conf-StPt22_Ins10mm_IMI.csv	10.0422	45.9135
			10	0.281	12.6001	5.50363					10	0.281	12.9877	3.64964					10	0.281	9.92139	4.75939										28 Salm_Res_Conf-StPt22_Ins15mm_IMI.csv	4.82417	50.0578
			15	0.191	6.27022	9.4914					15	0.191	5.75258	7.21967					15	0.191	4.6372	8.75427										28 Salm_Res_Conf-StPt22_Ins20mm_IMI.csv	2.83355	54.0201
			20	0.145	3.323	12.8267					20	0.145	2.75213	10.5404					20	0.145	2.68124	12.1294										28 Salm_Res_Conf-StPt24_Ins5mm_IMI.csv	27.125	27.7513
																																28 Salm_Res_Conf-StPt24_Ins10mm_IMI.csv	9.92966	33.0348
																																28 Salm_Res_Conf-StPt24_Ins15mm_IMI.csv	4.65942	37.587
																																28 Salm_Res_Conf-StPt24_Ins20mm_IMI.csv	2.72049	41.246
CITY	CASE NUMBER	Setpoint	Insulation thickness	U-value (W/m².k)	Heating Load	Cooling Load (kWh/m².yr)		CITY	CASE NUMBER	Setpoint	Insulation thickness	U-value (W/m².k)	Heating Load	Cooling Load (kWh/m².yr)		CITY	CASE NUMBER	Setpoint	Insulation thickness	U-value (W/m².k)	Heating Load	Cooling Load (kWh/m².yr)										28 Salm_Res_Conf-StPt26_Ins5mm_IMI.csv	27.1217	15.6138
out I-M-I-M		22°C	0	4.45	142.591	57.2625		out M-I		22°C	0	4.45	142.591	57.2625		out M-I-M-I		22°C	0	4.45	142.591	57.2625										28 Salm_Res_Conf-StPt26_Ins10mm_IMI.csv	9.922	21.876
			5	0.529	33.2968	43.1877					5	0.529	23.2272	48.4221					5	0.529	25.9565	46.3814										28 Salm_Res_Conf-StPt26_Ins15mm_IMI.csv	4.64106	26.4922
			10	0.281	13.3208	47.1395					10	0.281	9.40879	52.2536					10	0.281	9.73868	49.3256										28 Salm_Res_Conf-StPt26_Ins20mm_IMI.csv	2.69112	30.249
			15	0.191	6.45529	50.9833					15	0.191	5.33822	56.1331					15	0.191	4.84246	52.9462										28 Salm_Res_Conf-StPt28_Ins5mm_IMI.csv	27.1213	6.3821
			20	0.145	3.13167	54.2933					20	0.145	3.63416	59.0777					20	0.145	2.96642	56.4473										28 Salm_Res_Conf-StPt28_Ins10mm_IMI.csv	9.92149	12.1574
		24°C	0	4.45	142.381	35.1512				24°C	0	4.45	142.381	35.1512				24°C	0	4.45	142.381	35.1512										28 Salm_Res_Conf-StPt28_Ins15mm_IMI.csv	4.63786	16.8976
			5	0.529	33.2636	27.9515					5	0.529	23.1708	34.1511					5	0.529	25.9041	31.6138										28 Salm_Res_Conf-StPt28_Ins20mm_IMI.csv	2.68278	20.4213
			10	0.281	13.2627	33.5249					10	0.281	9.36134	39.0459					10	0.281	9.67111	36.1982										28 Salm_Res_Conf-StPt30_Ins5mm_IMI.csv	27.1213	1.6544
			15	0.191	6.39947	37.837					15	0.191	5.28821	43.0821					15	0.191	4.75325	40.1845										28 Salm_Res_Conf-StPt30_Ins10mm_IMI.csv	9.92139	4.75939
			20	0.145	2.99167	41.3647					20	0.145	3.57391	46.1811					20	0.145	2.86532	43.5615										28 Salm_Res_Conf-StPt30_Ins15mm_IMI.csv	4.6372	8.75427
		26°C	0	4.45	142.334	19.688				26°C	0	4.45	142.334	19.688				26°C	0	4.45	142.334	19.688										28 Salm_Res_Conf-StPt30_Ins20mm_IMI.csv	2.68124	12.1294
			5	0.529	33.2589	14.9448					5	0.529	23.1697	22.1511					5	0.529	25.9007	19.0899									IMIM	28 Salm_Res_Conf-StPt22_Ins5mm_IMIM.csv	33.2968	43.1877
			10	0.281	13.2591	21.6122					10	0.281	9.36006	27.6011					10	0.281	9.66593	24.6443										28 Salm_Res_Conf-StPt22_Ins10mm_IMIM.csv	13.3208	47.1395
			15	0.191	6.39181	26.3649					15	0.191	5.28434	31.6454					15	0.191	4.74224	28.9666										28 Salm_Res_Conf-StPt22_Ins15mm_IMIM.csv	6.45529	50.9833
			20	0.145	2.98217	29.8622					20	0.145	3.56676	34.7496					20	0.145	2.85344	32.3875										28 Salm_Res_Conf-StPt22_Ins20mm_IMIM.csv	3.13167	54.2933
		28°C	0	4.45	142.327	9.43525				28°C	0	4.45	142.327	9.43525				28°C	0	4.45	142.327	9.43525										28 Salm_Res_Conf-StPt24_Ins5mm_IMIM.csv	33.2636	27.9515
			5	0.529	33.2584	5.44802					5	0.529	23.1695	12.5412					5	0.529	25.9005	9.05923										28 Salm_Res_Conf-StPt24_Ins10mm_IMIM.csv	13.2627	33.5249
			10	0.281	13.258	11.123					10	0.281	9.35979	17.7726					10	0.281	9.66549	14.6587										28 Salm_Res_Conf-StPt24_Ins15mm_IMIM.csv	6.39947	37.837
			15	0.191	6.39091	16.1524					15	0.191	5.28382	21.7768					15	0.191	4.74042	19.0526										28 Salm_Res_Conf-StPt24_Ins20mm_IMIM.csv	2.99167	41.3647
			20	0.145	2.98055	19.8266					20	0.145	3.56586	24.7239					20	0.145	2.84958	22.4549										28 Salm_Res_Conf-StPt26_Ins5mm_IMIM.csv	33.2589	14.9448
		30°C	0	4.45	142.327	3.63871				30°C	0	4.45	142.327	3.63871				30°C	0	4.45	142.327	3.63871										28 Salm_Res_Conf-StPt26_Ins10mm_IMIM.csv	13.2591	21.6122
			5	0.529	33.2584	1.18843					5	0.529	23.1694	6.02921					5	0.529	25.9005	2.92101										28 Salm_Res_Conf-StPt26_Ins15mm_IMIM.csv	6.39181	26.3649
			10	0.281	13.2578	3.79522					10	0.281	9.35973	9.7695					10	0.281	9.66548	6.62798										28 Salm_Res_Conf-StPt26_Ins20mm_IMIM.csv	2.98217	29.8622
			15	0.191	6.39051	7.42946					15	0.191	5.28375	13.2806					15	0.191	4.74028	10.6082										28 Salm_Res_Conf-StPt28_Ins5mm_IMIM.csv	33.2584	5.44802
			20	0.145	2.97972	10.8517					20	0.145	3.56582	16.08					20	0.145	2.84905	13.8177										28 Salm_Res_Conf-StPt28_Ins10mm_IMIM.csv	13.258	11.123
																																28 Salm_Res_Conf-StPt28_Ins15mm_IMIM.csv	6.39091	16.1524
																																28 Salm_Res_Conf-StPt28_Ins20mm_IMIM.csv	2.98055	19.8266
																																28 Salm_Res_Conf-StPt30_Ins5mm_IMIM.csv	33.2584	1.18843
																																28 Salm_Res_Conf-StPt30_Ins10mm_IMIM.csv	13.2578	3.79522
																																28 Salm_Res_Conf-StPt30_Ins15mm_IMIM.csv	6.39051	7.42946
																																28 Salm_Res_Conf-StPt30_Ins20mm_IMIM.csv	2.97972	10.8517
																															MI	28 Salm_Res_Conf-StPt22_Ins5mm_MI.csv	23.2272	48.4221
																																28 Salm_Res_Conf-StPt22_Ins10mm_MI.csv	9.40879	52.2536
																																28 Salm_Res_Conf-StPt22_Ins15mm_MI.csv	5.33822	56.1331
																																28 Salm_Res_Conf-StPt22_Ins20mm_MI.csv	3.63416	59.0777
																																28 Salm_Res_Conf-StPt24_Ins5mm_MI.csv	23.1708	34.1511
																																28 Salm_Res_Conf-StPt24_Ins10mm_MI.csv	9.36134	39.0459
																																28 Salm_Res_Conf-StPt24_Ins15mm_MI.csv	5.28821	43.0821
																																28 Salm_Res_Conf-StPt24_Ins20mm_MI.csv	3.57391	46.1811
																																28 Salm_Res_Conf-StPt26_Ins5mm_MI.csv	23.1697	22.1511
																																28 Salm_Res_Conf-StPt26_Ins10mm_MI.csv	9.36006	27.6011
																																28 Salm_Res_Conf-StPt26_Ins15mm_MI.csv	5.28434	31.6454
																																28 Salm_Res_Conf-StPt26_Ins20mm_MI.csv	3.56676	34.7496
																																28 Salm_Res_Conf-StPt28_Ins5mm_MI.csv	23.1695	12.5412
																																28 Salm_Res_Conf-StPt28_Ins10mm_MI.csv	9.35979	17.7726
																																28 Salm_Res_Conf-StPt28_Ins15mm_MI.csv	5.28382	21.7768
																																28 Salm_Res_Conf-StPt28_Ins20mm_MI.csv	3.56586	24.7239
																																28 Salm_Res_Conf-StPt30_Ins5mm_MI.csv	23.1694	6.02921
																																28 Salm_Res_Conf-StPt30_Ins10mm_MI.csv	9.35973	9.7695
																																28 Salm_Res_Conf-StPt30_Ins15mm_MI.csv	5.28375	13.2806
																																28 Salm_Res_Conf-StPt30_Ins20mm_MI.csv	3.56582	16.08
																															MIMI	28 Salm_Res_Conf-StPt22_Ins5mm_MIMI.csv	25.9565	46.3814
																																28 Salm_Res_Conf-StPt22_Ins10mm_MIMI.csv	9.73868	49.3256
																																28 Salm_Res_Conf-StPt22_Ins15mm_MIMI.csv	4.84246	52.9462
																																28 Salm_Res_Conf-StPt22_Ins20mm_MIMI.csv	2.96642	56.4473
																																28 Salm_Res_Conf-StPt24_Ins5mm_MIMI.csv	25.9041	31.6138
																																28 Salm_Res_Conf-StPt24_Ins10mm_MIMI.csv	9.67111	36.1982
																																28 Salm_Res_Conf-StPt24_Ins15mm_MIMI.csv	4.75325	40.1845
																																28 Salm_Res_Conf-StPt24_Ins20mm_MIMI.csv	2.86532	43.5615
																																28 Salm_Res_Conf-StPt26_Ins5mm_MIMI.csv	25.9007	19.0899
																																28 Salm_Res_Conf-StPt26_Ins10mm_MIMI.csv	9.66593	24.6443
																																28 Salm_Res_Conf-StPt26_Ins15mm_MIMI.csv	4.74224	28.9666
																																28 Salm_Res_Conf-StPt26_Ins20mm_MIMI.csv	2.85344	32.3875
																																28 Salm_Res_Conf-StPt28_Ins5mm_MIMI.csv	25.9005	9.05923
																																28 Salm_Res_Conf-StPt28_Ins10mm_MIMI.csv	9.66549	14.6587
																																28 Salm_Res_Conf-StPt28_Ins15mm_MIMI.csv	4.74042	19.0526
																																28 Salm_Res_Conf-StPt28_Ins20mm_MIMI.csv	2.84958	22.4549
																																28 Salm_Res_Conf-StPt30_Ins5mm_MIMI.csv	25.9005	2.92101
																																28 Salm_Res_Conf-StPt30_Ins10mm_MIMI.csv	9.66548	6.62798
																																28 Salm_Res_Conf-StPt30_Ins15mm_MIMI.csv	4.74028	10.6082
																																28 Salm_Res_Conf-StPt30_Ins20mm_MIMI.csv	2.84905	13.8177

## Sheet: M_I_M
28 Salm_ResWLoad										point of thermal inflexion for various insulation thickneses
	CITY	CASE NUMBER	Setpoint	Insulation thickness	U-value (W/m².k)	Heating Load	Cooling Load (kWh/m².yr)			insulation Thickness	corrosponding Setpoint	0 mm Energy	0mm-(X)mm	(E) saving %			28 Salm_ResWLoad	DFLT- MIM							M01 - 100mm brick	Insulation Board
	DFLT- MIM	TCSN-22-0	22°C	0	4.45	142.591	57.2625			05cm	22	57.2625	9.41135	0.164354			05 cm	xxx	0					thick(m)	0.2	0.1
		TCSN-22-5		5	0.529	31.6526	47.8512				24	35.1512	3.16665	0.0900863			10 cm	23.5734	0					cond (W/m.K)	0.89	0.03
		TCSN-22-10		10	0.281	12.6577	50.9355				26	19.688	1.15102	0.0584629			15 cm	22.61	0					R-value	0.224719	3.33333
		TCSN-22-15		15	0.191	6.31465	54.1587				28	9.43525	1.36156	0.144306			20 cm	21.9999	0
		TCSN-22-20		20	0.145	3.41559	57.0486				30	3.63871	1.43412	0.39413										ƩR-value	3.55805
		TCSN-24-0	24°C	0	4.45	142.381	35.1512			10cm	22	57.2625	6.32705	0.110492										U-value	0.281053
		TCSN-24-5		5	0.529	31.6051	31.9846				24	35.1512	-1.76907	-0.0503276
		TCSN-24-10		10	0.281	12.6074	36.9203				26	19.688	-5.01972	-0.254963
		TCSN-24-15		15	0.191	6.27492	40.8134				28	9.43525	-4.52357	-0.479433
		TCSN-24-20		20	0.145	3.33191	43.9423				30	3.63871	-1.86492	-0.512523
		TCSN-26-0	26°C	0	4.45	142.334	19.688			15cm	22	57.2625	3.10379	0.0542028
		TCSN-26-5		5	0.529	31.601	18.537				24	35.1512	-5.66218	-0.161081
		TCSN-26-10		10	0.281	12.6006	24.7077				26	19.688	-9.293	-0.472013
		TCSN-26-15		15	0.191	6.27091	28.981				28	9.43525	-9.1643	-0.971283
		TCSN-26-20		20	0.145	3.32352	32.2334				30	3.63871	-5.85269	-1.60845
		TCSN-28-0	28°C	0	4.45	142.327	9.43525			20cm	22	57.2625	0.213909	0.00373559
		TCSN-28-5		5	0.529	31.6004	8.07369				24	35.1512	-8.79107	-0.250093
		TCSN-28-10		10	0.281	12.6002	13.9588				26	19.688	-12.5454	-0.637209
		TCSN-28-15		15	0.191	6.27027	18.5996				28	9.43525	-12.5087	-1.32574
		TCSN-28-20		20	0.145	3.32313	21.944				30	3.63871	-9.18798	-2.52507
		TCSN-30-0	30°C	0	4.45	142.327	3.63871
		TCSN-30-5		5	0.529	31.6004	2.20458				max		9.41135	0.39413
		TCSN-30-10		10	0.281	12.6001	5.50363				min		-12.5454	-2.52507
		TCSN-30-15		15	0.191	6.27022	9.4914						for PTI
		TCSN-30-20		20	0.145	3.323	12.8267
					max	142.591	57.2625
					Min	3.323	2.20458
							For Load
								I	xxx
																						23.5734
									22.61
																						21.9999

## Sheet: I_M
										point of thermal inflexion for various insulation thickneses
	CITY	CASE NUMBER	Setpoint	Insulation thickness	U-value (W/m².k)	Heating Load	Cooling Load (kWh/m².yr)			insulation Thickness	corrosponding Setpoint	0 mm Energy	0mm-(X)mm	(E) saving %			28 Salm_ResWLoad	IM							M01 - 100mm brick	Insulation Board
	IM	TCSN-22-0	22°C	0	4.45	142.591	57.2625			05cm	22	57.2625	14.7321	0.257273			05 cm	xxx	0					thick(m)	0.2	0.1
		TCSN-22-5		5	0.529	33.1962	42.5304				24	35.1512	7.87934	0.224155			10 cm	25.1155	29.7837					cond (W/m.K)	0.89	0.03
		TCSN-22-10		10	0.281	13.0849	46.7906				26	19.688	5.43547	0.27608			15 cm	23.4234	0					R-value	0.224719	3.33333
		TCSN-22-15		15	0.191	6.24643	50.8503				28	9.43525	4.47396	0.474174			20 cm	22.5818	0
		TCSN-22-20		20	0.145	2.91567	54.1985				30	3.63871	2.6375	0.724844										ƩR-value	3.55805
		TCSN-24-0	24°C	0	4.45	142.381	35.1512			10cm	22	57.2625	10.472	0.182877										U-value	0.281053
		TCSN-24-5		5	0.529	33.1432	27.2719				24	35.1512	1.93884	0.0551572
		TCSN-24-10		10	0.281	13.0046	33.2124				26	19.688	-1.53231	-0.0778295
		TCSN-24-15		15	0.191	5.77939	37.5173				28	9.43525	-1.26896	-0.134492
		TCSN-24-20		20	0.145	2.78762	41.0933				30	3.63871	-0.0109307	-0.00300402
		TCSN-26-0	26°C	0	4.45	142.334	19.688			15cm	22	57.2625	6.4122	0.111979
		TCSN-26-5		5	0.529	33.1303	14.2525				24	35.1512	-2.3661	-0.0673119
		TCSN-26-10		10	0.281	12.9935	21.2203				26	19.688	-6.38224	-0.324169
		TCSN-26-15		15	0.191	5.76235	26.0703				28	9.43525	-6.33736	-0.671669
		TCSN-26-20		20	0.145	2.76381	29.4907				30	3.63871	-3.58097	-0.984131
		TCSN-28-0	28°C	0	4.45	142.327	9.43525			20cm	22	57.2625	3.06402	0.0535083
		TCSN-28-5		5	0.529	33.129	4.9613				24	35.1512	-5.94205	-0.169043
		TCSN-28-10		10	0.281	12.9887	10.7042				26	19.688	-9.80268	-0.497901
		TCSN-28-15		15	0.191	5.75592	15.7726				28	9.43525	-10.0463	-1.06476
		TCSN-28-20		20	0.145	2.75656	19.4816				30	3.63871	-6.90174	-1.89676
		TCSN-30-0	30°C	0	4.45	142.327	3.63871
		TCSN-30-5		5	0.529	33.129	1.00121				max		14.7321	0.724844
		TCSN-30-10		10	0.281	12.9877	3.64964				min		-10.0463	-1.89676
		TCSN-30-15		15	0.191	5.75258	7.21967						for PTI
		TCSN-30-20		20	0.145	2.75213	10.5404
					max	142.591	57.2625
					Min	2.75213	1.00121
							For Load
								I	xxx
																						25.1155	VIII
																						29.7837
									23.4234
																						22.5818

## Sheet: I_M_I
										point of thermal inflexion for various insulation thickneses
	CITY	CASE NUMBER	Setpoint	Insulation thickness	U-value (W/m².k)	Heating Load	Cooling Load (kWh/m².yr)			insulation Thickness	corrosponding Setpoint	0 mm Energy	0mm-(X)mm	(E) saving %			28 Salm_ResWLoad	IMI							M01 - 100mm brick	Insulation Board
	IMI	TCSN-22-0	22°C	0	4.45	142.591	57.2625			05cm	22	57.2625	15.2615	0.266518			05 cm	xxx	0					thick(m)	0.2	0.1
		TCSN-22-5		5	0.529	27.2066	42.0011				24	35.1512	7.39989	0.210516			10 cm	24.9289	0					cond (W/m.K)	0.89	0.03
		TCSN-22-10		10	0.281	10.0422	45.9135				26	19.688	4.07426	0.206941			15 cm	23.4833	0					R-value	0.224719	3.33333
		TCSN-22-15		15	0.191	4.82417	50.0578				28	9.43525	3.05315	0.32359			20 cm	22.6057	0
		TCSN-22-20		20	0.145	2.83355	54.0201				30	3.63871	1.98431	0.545333										ƩR-value	3.55805
		TCSN-24-0	24°C	0	4.45	142.381	35.1512			10cm	22	57.2625	11.349	0.198193										U-value	0.281053
		TCSN-24-5		5	0.529	27.125	27.7513				24	35.1512	2.11641	0.0602086
		TCSN-24-10		10	0.281	9.92966	33.0348				26	19.688	-2.18796	-0.111131
		TCSN-24-15		15	0.191	4.65942	37.587				28	9.43525	-2.7221	-0.288503
		TCSN-24-20		20	0.145	2.72049	41.246				30	3.63871	-1.12069	-0.30799
		TCSN-26-0	26°C	0	4.45	142.334	19.688			15cm	22	57.2625	7.20476	0.12582
		TCSN-26-5		5	0.529	27.1217	15.6138				24	35.1512	-2.43582	-0.0692955
		TCSN-26-10		10	0.281	9.922	21.876				26	19.688	-6.80419	-0.3456
		TCSN-26-15		15	0.191	4.64106	26.4922				28	9.43525	-7.46238	-0.790904
		TCSN-26-20		20	0.145	2.69112	30.249				30	3.63871	-5.11556	-1.40587
		TCSN-28-0	28°C	0	4.45	142.327	9.43525			20cm	22	57.2625	3.24239	0.0566233
		TCSN-28-5		5	0.529	27.1213	6.3821				24	35.1512	-6.09481	-0.173388
		TCSN-28-10		10	0.281	9.92149	12.1574				26	19.688	-10.5609	-0.536414
		TCSN-28-15		15	0.191	4.63786	16.8976				28	9.43525	-10.986	-1.16436
		TCSN-28-20		20	0.145	2.68278	20.4213				30	3.63871	-8.49065	-2.33343
		TCSN-30-0	30°C	0	4.45	142.327	3.63871
		TCSN-30-5		5	0.529	27.1213	1.6544				max		15.2615	0.545333
		TCSN-30-10		10	0.281	9.92139	4.75939				min		-10.986	-2.33343
		TCSN-30-15		15	0.191	4.6372	8.75427						for PTI
		TCSN-30-20		20	0.145	2.68124	12.1294
					max	142.591	57.2625
					Min	2.68124	1.6544
							For Load
								I	xxx
																						24.9289
									23.4833
																						22.6057

## Sheet: I_M_I_M
										point of thermal inflexion for various insulation thickneses
	CITY	CASE NUMBER	Setpoint	Insulation thickness	U-value (W/m².k)	Heating Load	Cooling Load (kWh/m².yr)			insulation Thickness	corrosponding Setpoint	0 mm Energy	0mm-(X)mm	(E) saving %			28 Salm_ResWLoad	IMIM							M01 - 100mm brick	Insulation Board
	IMIM	TCSN-22-0	22°C	0	4.45	142.591	57.2625			05cm	22	57.2625	14.0748	0.245794			05 cm	xxx	0					thick(m)	0.2	0.1
		TCSN-22-5		5	0.529	33.2968	43.1877				24	35.1512	7.19974	0.204822			10 cm	24.9229	29.8751					cond (W/m.K)	0.89	0.03
		TCSN-22-10		10	0.281	13.3208	47.1395				26	19.688	4.74324	0.24092			15 cm	23.346	0					R-value	0.224719	3.33333
		TCSN-22-15		15	0.191	6.45529	50.9833				28	9.43525	3.98723	0.422589			20 cm	22.5524	0
		TCSN-22-20		20	0.145	3.13167	54.2933				30	3.63871	2.45028	0.673392										ƩR-value	3.55805
		TCSN-24-0	24°C	0	4.45	142.381	35.1512			10cm	22	57.2625	10.1231	0.176784										U-value	0.281053
		TCSN-24-5		5	0.529	33.2636	27.9515				24	35.1512	1.6263	0.046266
		TCSN-24-10		10	0.281	13.2627	33.5249				26	19.688	-1.92416	-0.0977326
		TCSN-24-15		15	0.191	6.39947	37.837				28	9.43525	-1.68772	-0.178874
		TCSN-24-20		20	0.145	2.99167	41.3647				30	3.63871	-0.156518	-0.0430147
		TCSN-26-0	26°C	0	4.45	142.334	19.688			15cm	22	57.2625	6.27919	0.109656
		TCSN-26-5		5	0.529	33.2589	14.9448				24	35.1512	-2.68576	-0.0764058
		TCSN-26-10		10	0.281	13.2591	21.6122				26	19.688	-6.67688	-0.339134
		TCSN-26-15		15	0.191	6.39181	26.3649				28	9.43525	-6.71711	-0.711916
		TCSN-26-20		20	0.145	2.98217	29.8622				30	3.63871	-3.79075	-1.04179
		TCSN-28-0	28°C	0	4.45	142.327	9.43525			20cm	22	57.2625	2.9692	0.0518525
		TCSN-28-5		5	0.529	33.2584	5.44802				24	35.1512	-6.21347	-0.176764
		TCSN-28-10		10	0.281	13.258	11.123				26	19.688	-10.1742	-0.516769
		TCSN-28-15		15	0.191	6.39091	16.1524				28	9.43525	-10.3913	-1.10133
		TCSN-28-20		20	0.145	2.98055	19.8266				30	3.63871	-7.21304	-1.98231
		TCSN-30-0	30°C	0	4.45	142.327	3.63871
		TCSN-30-5		5	0.529	33.2584	1.18843				max		14.0748	0.673392
		TCSN-30-10		10	0.281	13.2578	3.79522				min		-10.3913	-1.98231
		TCSN-30-15		15	0.191	6.39051	7.42946						for PTI
		TCSN-30-20		20	0.145	2.97972	10.8517
					max	142.591	57.2625
					Min	2.97972	1.18843
							For Load
								I	xxx
																						24.9229	VIII
																						29.8751
									23.346
																						22.5524

## Sheet: M_I
										point of thermal inflexion for various insulation thickneses
	CITY	CASE NUMBER	Setpoint	Insulation thickness	U-value (W/m².k)	Heating Load	Cooling Load (kWh/m².yr)			insulation Thickness	corrosponding Setpoint	0 mm Energy	0mm-(X)mm	(E) saving %			28 Salm_ResWLoad	MI							M01 - 100mm brick	Insulation Board
	MI	TCSN-22-0	22°C	0	4.45	142.591	57.2625			05cm	22	57.2625	8.84046	0.154385			05 cm	24.6243	0					thick(m)	0.2	0.1
		TCSN-22-5		5	0.529	23.2272	48.4221				24	35.1512	1.00008	0.0284509			10 cm	23.0559	0					cond (W/m.K)	0.89	0.03
		TCSN-22-10		10	0.281	9.40879	52.2536				26	19.688	-2.46309	-0.125106			15 cm	22.1767	0					R-value	0.224719	3.33333
		TCSN-22-15		15	0.191	5.33822	56.1331				28	9.43525	-3.10593	-0.329184			20 cm	21.6264	0
		TCSN-22-20		20	0.145	3.63416	59.0777				30	3.63871	-2.3905	-0.656965										ƩR-value	3.55805
		TCSN-24-0	24°C	0	4.45	142.381	35.1512			10cm	22	57.2625	5.00897	0.0874737										U-value	0.281053
		TCSN-24-5		5	0.529	23.1708	34.1511				24	35.1512	-3.89472	-0.110799
		TCSN-24-10		10	0.281	9.36134	39.0459				26	19.688	-7.91308	-0.401924
		TCSN-24-15		15	0.191	5.28821	43.0821				28	9.43525	-8.33731	-0.883634
		TCSN-24-20		20	0.145	3.57391	46.1811				30	3.63871	-6.13079	-1.68488
		TCSN-26-0	26°C	0	4.45	142.334	19.688			15cm	22	57.2625	1.12944	0.0197238
		TCSN-26-5		5	0.529	23.1697	22.1511				24	35.1512	-7.93085	-0.225621
		TCSN-26-10		10	0.281	9.36006	27.6011				26	19.688	-11.9574	-0.607344
		TCSN-26-15		15	0.191	5.28434	31.6454				28	9.43525	-12.3416	-1.30803
		TCSN-26-20		20	0.145	3.56676	34.7496				30	3.63871	-9.64186	-2.6498
		TCSN-28-0	28°C	0	4.45	142.327	9.43525			20cm	22	57.2625	-1.81519	-0.0316994
		TCSN-28-5		5	0.529	23.1695	12.5412				24	35.1512	-11.0299	-0.313783
		TCSN-28-10		10	0.281	9.35979	17.7726				26	19.688	-15.0616	-0.765012
		TCSN-28-15		15	0.191	5.28382	21.7768				28	9.43525	-15.2886	-1.62037
		TCSN-28-20		20	0.145	3.56586	24.7239				30	3.63871	-12.4413	-3.41914
		TCSN-30-0	30°C	0	4.45	142.327	3.63871
		TCSN-30-5		5	0.529	23.1694	6.02921				max		8.84046	0.154385
		TCSN-30-10		10	0.281	9.35973	9.7695				min		-15.2886	-3.41914
		TCSN-30-15		15	0.191	5.28375	13.2806						for PTI
		TCSN-30-20		20	0.145	3.56582	16.08
					max	142.591	59.0777
					Min	3.56582	3.63871
							For Load
									24.6243
																						23.0559
									22.1767
																						21.6264	VI

## Sheet: M_I_M_I
										point of thermal inflexion for various insulation thickneses
	CITY	CASE NUMBER	Setpoint	Insulation thickness	U-value (W/m².k)	Heating Load	Cooling Load (kWh/m².yr)			insulation Thickness	corrosponding Setpoint	0 mm Energy	0mm-(X)mm	(E) saving %			28 Salm_ResWLoad	MIMI							M01 - 100mm brick	Insulation Board
	MIMI	TCSN-22-0	22°C	0	4.45	142.591	57.2625			05cm	22	57.2625	10.8812	0.190022			05 cm	26.6787	28.956					thick(m)	0.2	0.1
		TCSN-22-5		5	0.529	25.9565	46.3814				24	35.1512	3.53738	0.100633			10 cm	23.844	0					cond (W/m.K)	0.89	0.03
		TCSN-22-10		10	0.281	9.73868	49.3256				26	19.688	0.598114	0.0303796			15 cm	22.8286	0					R-value	0.224719	3.33333
		TCSN-22-15		15	0.191	4.84246	52.9462				28	9.43525	0.37602	0.0398527			20 cm	22.1198	0
		TCSN-22-20		20	0.145	2.96642	56.4473				30	3.63871	0.717697	0.19724										ƩR-value	3.55805
		TCSN-24-0	24°C	0	4.45	142.381	35.1512			10cm	22	57.2625	7.93694	0.138606										U-value	0.281053
		TCSN-24-5		5	0.529	25.9041	31.6138				24	35.1512	-1.04699	-0.0297854
		TCSN-24-10		10	0.281	9.67111	36.1982				26	19.688	-4.95631	-0.251743
		TCSN-24-15		15	0.191	4.75325	40.1845				28	9.43525	-5.22348	-0.553613
		TCSN-24-20		20	0.145	2.86532	43.5615				30	3.63871	-2.98928	-0.821522
		TCSN-26-0	26°C	0	4.45	142.334	19.688			15cm	22	57.2625	4.31633	0.0753779
		TCSN-26-5		5	0.529	25.9007	19.0899				24	35.1512	-5.03327	-0.143189
		TCSN-26-10		10	0.281	9.66593	24.6443				26	19.688	-9.27857	-0.47128
		TCSN-26-15		15	0.191	4.74224	28.9666				28	9.43525	-9.61733	-1.0193
		TCSN-26-20		20	0.145	2.85344	32.3875				30	3.63871	-6.96954	-1.91539
		TCSN-28-0	28°C	0	4.45	142.327	9.43525			20cm	22	57.2625	0.815244	0.014237
		TCSN-28-5		5	0.529	25.9005	9.05923				24	35.1512	-8.41029	-0.23926
		TCSN-28-10		10	0.281	9.66549	14.6587				26	19.688	-12.6995	-0.645036
		TCSN-28-15		15	0.191	4.74042	19.0526				28	9.43525	-13.0197	-1.3799
		TCSN-28-20		20	0.145	2.84958	22.4549				30	3.63871	-10.179	-2.79741
		TCSN-30-0	30°C	0	4.45	142.327	3.63871
		TCSN-30-5		5	0.529	25.9005	2.92101				max		10.8812	0.19724
		TCSN-30-10		10	0.281	9.66548	6.62798				min		-13.0197	-2.79741
		TCSN-30-15		15	0.191	4.74028	10.6082						for PTI
		TCSN-30-20		20	0.145	2.84905	13.8177
					max	142.591	57.2625
					Min	2.84905	2.92101
							For Load
								VIII	26.6787
									28.956													23.844
									22.8286
																						22.1198

## Sheet: SUMMARY OF PTI
	PTI for all configiration at different insualtion thicknesse							the A case [Tm~Ins~Tm] as arefrence
	Base M-I-M	I-M	I-M-I	I-M-I-M	M-I	M-I-M-I			Base M-I-M	I-M	I-M-I	I-M-I-M	M-I	M-I-M-I
5cm	xxx	xxx	xxx	xxx	24.6243	26.6787		5cm	#VALUE!	#VALUE!	#VALUE!	#VALUE!	#VALUE!	#VALUE!
10cm	23.5734	25.1155	24.9289	24.9229	23.0559	23.844		10cm	0	1.54209	1.35556	1.34955	-0.517426	0.270633
15cm	22.61	23.4234	23.4833	23.346	22.1767	22.8286		15cm	0	0.813414	0.873293	0.736022	-0.433358	0.218535
20cm	21.9999	22.5818	22.6057	22.5524	21.6264	22.1198		20cm	0	0.581884	0.605739	0.552479	-0.373548	0.119895
