# Supplementary material for: Data on anti-insulation detection via Point of Thermal Inflexion (PTI) in 1248 cases; 13 climates, four occupancy profiles, six wall configurations and four insulation levels
Source: Data Brief. 2017 Apr 15;12:333–5. doi: 10.1016/j.dib.2017.04.016 (PMC5412003; doi:10.1016/j.dib.2017.04.016)
Supplement: Supplementary file 3 — Supplementary material [file mmc3.zip › all 52 cases/40 Salm_OfcConL.xlsx]

## Sheet: 30 Salm_OfMod CONF DATA
CITY	CASE NUMBER	Setpoint	Insulation thickness	U-value (W/m².k)	Heating Load	Cooling Load (kWh/m².yr)		CITY	CASE NUMBER	Setpoint	Insulation thickness	U-value (W/m².k)	Heating Load	Cooling Load (kWh/m².yr)		CITY	CASE NUMBER	Setpoint	Insulation thickness	U-value (W/m².k)	Heating Load	Cooling Load (kWh/m².yr)										filename	heating(PXInsu)	cooling(PXInsu)
Dflt - MIM		22°C	0	4.45	75.3135	16.724		out I-M		22°C	0	4.45	75.3135	16.724		out I-M-I		22°C	0	4.45	75.3135	16.724									IM	30 Salm_OfMd_Conf-StPt22_Ins5mm_IM.csv	28.8319	22.1822
			5	0.529	27.5054	24.5507					5	0.529	28.8319	22.1822					5	0.529	15.7942	19.9915										30 Salm_OfMd_Conf-StPt22_Ins10mm_IM.csv	15.6841	25.4047
			10	0.281	15.1079	27.869					10	0.281	15.6841	25.4047					10	0.281	6.64371	22.6194										30 Salm_OfMd_Conf-StPt22_Ins15mm_IM.csv	9.70245	27.7441
			15	0.191	9.55143	30.0902					15	0.191	9.70245	27.7441					15	0.191	3.67938	24.6496										30 Salm_OfMd_Conf-StPt22_Ins20mm_IM.csv	6.32476	29.6441
			20	0.145	6.58958	31.7863					20	0.145	6.32476	29.6441					20	0.145	2.48294	26.4452										30 Salm_OfMd_Conf-StPt24_Ins5mm_IM.csv	28.8017	13.1093
		24°C	0	4.45	75.2909	8.96285				24°C	0	4.45	75.2909	8.96285				24°C	0	4.45	75.2909	8.96285										30 Salm_OfMd_Conf-StPt24_Ins10mm_IM.csv	15.6584	17.024
			5	0.529	27.4927	15.3323					5	0.529	28.8017	13.1093					5	0.529	15.7431	13.0207										30 Salm_OfMd_Conf-StPt24_Ins15mm_IM.csv	9.65861	19.6836
			10	0.281	15.0884	19.2011					10	0.281	15.6584	17.024					10	0.281	6.59183	16.2015										30 Salm_OfMd_Conf-StPt24_Ins20mm_IM.csv	6.273	21.6269
			15	0.191	9.52318	21.6615					15	0.191	9.65861	19.6836					15	0.191	3.62714	18.4933										30 Salm_OfMd_Conf-StPt26_Ins5mm_IM.csv	28.7967	6.21366
			20	0.145	6.56463	23.4895					20	0.145	6.273	21.6269					20	0.145	2.4292	20.1864										30 Salm_OfMd_Conf-StPt26_Ins10mm_IM.csv	15.6456	9.64137
		26°C	0	4.45	75.2867	4.20805				26°C	0	4.45	75.2867	4.20805				26°C	0	4.45	75.2867	4.20805										30 Salm_OfMd_Conf-StPt26_Ins15mm_IM.csv	9.64415	12.4596
			5	0.529	27.4914	7.93181					5	0.529	28.7967	6.21366					5	0.529	15.7419	7.2655										30 Salm_OfMd_Conf-StPt26_Ins20mm_IM.csv	6.25777	14.597
			10	0.281	15.0866	11.6539					10	0.281	15.6456	9.64137					10	0.281	6.58864	10.7064										30 Salm_OfMd_Conf-StPt28_Ins5mm_IM.csv	28.7965	1.91197
			15	0.191	9.52097	14.4226					15	0.191	9.64415	12.4596					15	0.191	3.62007	13.0153										30 Salm_OfMd_Conf-StPt28_Ins10mm_IM.csv	15.6425	4.21653
			20	0.145	6.5608	16.4053					20	0.145	6.25777	14.597					20	0.145	2.41929	14.7786										30 Salm_OfMd_Conf-StPt28_Ins15mm_IM.csv	9.6367	6.44081
		28°C	0	4.45	75.2862	1.64949				28°C	0	4.45	75.2862	1.64949				28°C	0	4.45	75.2862	1.64949										30 Salm_OfMd_Conf-StPt28_Ins20mm_IM.csv	6.24903	8.43997
			5	0.529	27.4914	2.99139					5	0.529	28.7965	1.91197					5	0.529	15.7418	3.05709										30 Salm_OfMd_Conf-StPt30_Ins5mm_IM.csv	28.7965	0.406928
			10	0.281	15.0863	5.62379					10	0.281	15.6425	4.21653					10	0.281	6.58781	6.0442										30 Salm_OfMd_Conf-StPt30_Ins10mm_IM.csv	15.642	1.14664
			15	0.191	9.52013	7.99927					15	0.191	9.6367	6.44081					15	0.191	3.61836	8.3296										30 Salm_OfMd_Conf-StPt30_Ins15mm_IM.csv	9.63502	2.47855
			20	0.145	6.55993	10.0083					20	0.145	6.24903	8.43997					20	0.145	2.41561	9.98593										30 Salm_OfMd_Conf-StPt30_Ins20mm_IM.csv	6.24519	3.75127
		30°C	0	4.45	75.2862	0.566007				30°C	0	4.45	75.2862	0.566007				30°C	0	4.45	75.2862	0.566007									IMI	30 Salm_OfMd_Conf-StPt22_Ins5mm_IMI.csv	15.7942	19.9915
			5	0.529	27.4914	0.942969					5	0.529	28.7965	0.406928					5	0.529	15.7418	0.928795										30 Salm_OfMd_Conf-StPt22_Ins10mm_IMI.csv	6.64371	22.6194
			10	0.281	15.0863	1.89241					10	0.281	15.642	1.14664					10	0.281	6.58771	2.65314										30 Salm_OfMd_Conf-StPt22_Ins15mm_IMI.csv	3.67938	24.6496
			15	0.191	9.52002	3.37421					15	0.191	9.63502	2.47855					15	0.191	3.61796	4.48585										30 Salm_OfMd_Conf-StPt22_Ins20mm_IMI.csv	2.48294	26.4452
			20	0.145	6.55966	4.79241					20	0.145	6.24519	3.75127					20	0.145	2.41447	5.96484										30 Salm_OfMd_Conf-StPt24_Ins5mm_IMI.csv	15.7431	13.0207
																																30 Salm_OfMd_Conf-StPt24_Ins10mm_IMI.csv	6.59183	16.2015
																																30 Salm_OfMd_Conf-StPt24_Ins15mm_IMI.csv	3.62714	18.4933
																																30 Salm_OfMd_Conf-StPt24_Ins20mm_IMI.csv	2.4292	20.1864
CITY	CASE NUMBER	Setpoint	Insulation thickness	U-value (W/m².k)	Heating Load	Cooling Load (kWh/m².yr)		CITY	CASE NUMBER	Setpoint	Insulation thickness	U-value (W/m².k)	Heating Load	Cooling Load (kWh/m².yr)		CITY	CASE NUMBER	Setpoint	Insulation thickness	U-value (W/m².k)	Heating Load	Cooling Load (kWh/m².yr)										30 Salm_OfMd_Conf-StPt26_Ins5mm_IMI.csv	15.7419	7.2655
out I-M-I-M		22°C	0	4.45	75.3135	16.724		out M-I		22°C	0	4.45	75.3135	16.724		out M-I-M-I		22°C	0	4.45	75.3135	16.724										30 Salm_OfMd_Conf-StPt26_Ins10mm_IMI.csv	6.58864	10.7064
			5	0.529	28.2654	23.1642					5	0.529	12.1601	18.3937					5	0.529	15.3984	21.1921										30 Salm_OfMd_Conf-StPt26_Ins15mm_IMI.csv	3.62007	13.0153
			10	0.281	15.5861	26.0437					10	0.281	5.8172	21.0923					10	0.281	6.49426	24.0211										30 Salm_OfMd_Conf-StPt26_Ins20mm_IMI.csv	2.41929	14.7786
			15	0.191	9.81248	28.2353					15	0.191	3.96001	23.8429					15	0.191	3.73075	25.9927										30 Salm_OfMd_Conf-StPt28_Ins5mm_IMI.csv	15.7418	3.05709
			20	0.145	6.67653	30.016					20	0.145	3.0398	26.3963					20	0.145	2.59691	27.702										30 Salm_OfMd_Conf-StPt28_Ins10mm_IMI.csv	6.58781	6.0442
		24°C	0	4.45	75.2909	8.96285				24°C	0	4.45	75.2909	8.96285				24°C	0	4.45	75.2909	8.96285										30 Salm_OfMd_Conf-StPt28_Ins15mm_IMI.csv	3.61836	8.3296
			5	0.529	28.2515	14.0634					5	0.529	12.0984	12.4132					5	0.529	15.3498	14.0081										30 Salm_OfMd_Conf-StPt28_Ins20mm_IMI.csv	2.41561	9.98593
			10	0.281	15.5751	17.6739					10	0.281	5.76932	15.3356					10	0.281	6.44925	17.4899										30 Salm_OfMd_Conf-StPt30_Ins5mm_IMI.csv	15.7418	0.928795
			15	0.191	9.78625	20.1604					15	0.191	3.91789	17.8399					15	0.191	3.68476	19.7049										30 Salm_OfMd_Conf-StPt30_Ins10mm_IMI.csv	6.58771	2.65314
			20	0.145	6.64647	21.9644					20	0.145	2.99999	20.1463					20	0.145	2.54689	21.3336										30 Salm_OfMd_Conf-StPt30_Ins15mm_IMI.csv	3.61796	4.48585
		26°C	0	4.45	75.2867	4.20805				26°C	0	4.45	75.2867	4.20805				26°C	0	4.45	75.2867	4.20805										30 Salm_OfMd_Conf-StPt30_Ins20mm_IMI.csv	2.41447	5.96484
			5	0.529	28.2498	6.94097					5	0.529	12.0976	7.62366					5	0.529	15.3493	8.15935									IMIM	30 Salm_OfMd_Conf-StPt22_Ins5mm_IMIM.csv	28.2654	23.1642
			10	0.281	15.5716	10.2465					10	0.281	5.76861	10.3849					10	0.281	6.44671	11.781										30 Salm_OfMd_Conf-StPt22_Ins10mm_IMIM.csv	15.5861	26.0437
			15	0.191	9.78138	12.9778					15	0.191	3.91626	12.7273					15	0.191	3.68056	14.1338										30 Salm_OfMd_Conf-StPt22_Ins15mm_IMIM.csv	9.81248	28.2353
			20	0.145	6.64167	15.0202					20	0.145	2.99522	14.8174					20	0.145	2.53949	15.8274										30 Salm_OfMd_Conf-StPt22_Ins20mm_IMIM.csv	6.67653	30.016
		28°C	0	4.45	75.2862	1.64949				28°C	0	4.45	75.2862	1.64949				28°C	0	4.45	75.2862	1.64949										30 Salm_OfMd_Conf-StPt24_Ins5mm_IMIM.csv	28.2515	14.0634
			5	0.529	28.2498	2.30625					5	0.529	12.0975	4.13936					5	0.529	15.3492	3.74825										30 Salm_OfMd_Conf-StPt24_Ins10mm_IMIM.csv	15.5751	17.6739
			10	0.281	15.5709	4.65128					10	0.281	5.76841	6.38008					10	0.281	6.44631	6.99118										30 Salm_OfMd_Conf-StPt24_Ins15mm_IMIM.csv	9.78625	20.1604
			15	0.191	9.77918	6.82504					15	0.191	3.91587	8.3296					15	0.191	3.67948	9.27195										30 Salm_OfMd_Conf-StPt24_Ins20mm_IMIM.csv	6.64647	21.9644
			20	0.145	6.63944	8.76078					20	0.145	2.9942	10.2193					20	0.145	2.53776	10.9369										30 Salm_OfMd_Conf-StPt26_Ins5mm_IMIM.csv	28.2498	6.94097
		30°C	0	4.45	75.2862	0.566007				30°C	0	4.45	75.2862	0.566007				30°C	0	4.45	75.2862	0.566007										30 Salm_OfMd_Conf-StPt26_Ins10mm_IMIM.csv	15.5716	10.2465
			5	0.529	28.2498	0.592879					5	0.529	12.0975	1.93176					5	0.529	15.3492	1.32074										30 Salm_OfMd_Conf-StPt26_Ins15mm_IMIM.csv	9.78138	12.9778
			10	0.281	15.5709	1.33009					10	0.281	5.76839	3.44523					10	0.281	6.44629	3.33478										30 Salm_OfMd_Conf-StPt26_Ins20mm_IMIM.csv	6.64167	15.0202
			15	0.191	9.77887	2.66733					15	0.191	3.91581	4.83946					15	0.191	3.67926	5.25101										30 Salm_OfMd_Conf-StPt28_Ins5mm_IMIM.csv	28.2498	2.30625
			20	0.145	6.63866	3.94857					20	0.145	2.99398	6.28843					20	0.145	2.53732	6.74193										30 Salm_OfMd_Conf-StPt28_Ins10mm_IMIM.csv	15.5709	4.65128
																																30 Salm_OfMd_Conf-StPt28_Ins15mm_IMIM.csv	9.77918	6.82504
																																30 Salm_OfMd_Conf-StPt28_Ins20mm_IMIM.csv	6.63944	8.76078
																																30 Salm_OfMd_Conf-StPt30_Ins5mm_IMIM.csv	28.2498	0.592879
																																30 Salm_OfMd_Conf-StPt30_Ins10mm_IMIM.csv	15.5709	1.33009
																																30 Salm_OfMd_Conf-StPt30_Ins15mm_IMIM.csv	9.77887	2.66733
																																30 Salm_OfMd_Conf-StPt30_Ins20mm_IMIM.csv	6.63866	3.94857
																															MI	30 Salm_OfMd_Conf-StPt22_Ins5mm_MI.csv	12.1601	18.3937
																																30 Salm_OfMd_Conf-StPt22_Ins10mm_MI.csv	5.8172	21.0923
																																30 Salm_OfMd_Conf-StPt22_Ins15mm_MI.csv	3.96001	23.8429
																																30 Salm_OfMd_Conf-StPt22_Ins20mm_MI.csv	3.0398	26.3963
																																30 Salm_OfMd_Conf-StPt24_Ins5mm_MI.csv	12.0984	12.4132
																																30 Salm_OfMd_Conf-StPt24_Ins10mm_MI.csv	5.76932	15.3356
																																30 Salm_OfMd_Conf-StPt24_Ins15mm_MI.csv	3.91789	17.8399
																																30 Salm_OfMd_Conf-StPt24_Ins20mm_MI.csv	2.99999	20.1463
																																30 Salm_OfMd_Conf-StPt26_Ins5mm_MI.csv	12.0976	7.62366
																																30 Salm_OfMd_Conf-StPt26_Ins10mm_MI.csv	5.76861	10.3849
																																30 Salm_OfMd_Conf-StPt26_Ins15mm_MI.csv	3.91626	12.7273
																																30 Salm_OfMd_Conf-StPt26_Ins20mm_MI.csv	2.99522	14.8174
																																30 Salm_OfMd_Conf-StPt28_Ins5mm_MI.csv	12.0975	4.13936
																																30 Salm_OfMd_Conf-StPt28_Ins10mm_MI.csv	5.76841	6.38008
																																30 Salm_OfMd_Conf-StPt28_Ins15mm_MI.csv	3.91587	8.3296
																																30 Salm_OfMd_Conf-StPt28_Ins20mm_MI.csv	2.9942	10.2193
																																30 Salm_OfMd_Conf-StPt30_Ins5mm_MI.csv	12.0975	1.93176
																																30 Salm_OfMd_Conf-StPt30_Ins10mm_MI.csv	5.76839	3.44523
																																30 Salm_OfMd_Conf-StPt30_Ins15mm_MI.csv	3.91581	4.83946
																																30 Salm_OfMd_Conf-StPt30_Ins20mm_MI.csv	2.99398	6.28843
																															MIMI	30 Salm_OfMd_Conf-StPt22_Ins5mm_MIMI.csv	15.3984	21.1921
																																30 Salm_OfMd_Conf-StPt22_Ins10mm_MIMI.csv	6.49426	24.0211
																																30 Salm_OfMd_Conf-StPt22_Ins15mm_MIMI.csv	3.73075	25.9927
																																30 Salm_OfMd_Conf-StPt22_Ins20mm_MIMI.csv	2.59691	27.702
																																30 Salm_OfMd_Conf-StPt24_Ins5mm_MIMI.csv	15.3498	14.0081
																																30 Salm_OfMd_Conf-StPt24_Ins10mm_MIMI.csv	6.44925	17.4899
																																30 Salm_OfMd_Conf-StPt24_Ins15mm_MIMI.csv	3.68476	19.7049
																																30 Salm_OfMd_Conf-StPt24_Ins20mm_MIMI.csv	2.54689	21.3336
																																30 Salm_OfMd_Conf-StPt26_Ins5mm_MIMI.csv	15.3493	8.15935
																																30 Salm_OfMd_Conf-StPt26_Ins10mm_MIMI.csv	6.44671	11.781
																																30 Salm_OfMd_Conf-StPt26_Ins15mm_MIMI.csv	3.68056	14.1338
																																30 Salm_OfMd_Conf-StPt26_Ins20mm_MIMI.csv	2.53949	15.8274
																																30 Salm_OfMd_Conf-StPt28_Ins5mm_MIMI.csv	15.3492	3.74825
																																30 Salm_OfMd_Conf-StPt28_Ins10mm_MIMI.csv	6.44631	6.99118
																																30 Salm_OfMd_Conf-StPt28_Ins15mm_MIMI.csv	3.67948	9.27195
																																30 Salm_OfMd_Conf-StPt28_Ins20mm_MIMI.csv	2.53776	10.9369
																																30 Salm_OfMd_Conf-StPt30_Ins5mm_MIMI.csv	15.3492	1.32074
																																30 Salm_OfMd_Conf-StPt30_Ins10mm_MIMI.csv	6.44629	3.33478
																																30 Salm_OfMd_Conf-StPt30_Ins15mm_MIMI.csv	3.67926	5.25101
																																30 Salm_OfMd_Conf-StPt30_Ins20mm_MIMI.csv	2.53732	6.74193

## Sheet: M_I_M
30 Salm_OfMod										point of thermal inflexion for various insulation thickneses
	CITY	CASE NUMBER	Setpoint	Insulation thickness	U-value (W/m².k)	Heating Load	Cooling Load (kWh/m².yr)			insulation Thickness	corrosponding Setpoint	0 mm Energy	0mm-(X)mm	(E) saving %			30 Salm_OfMod	DFLT- MIM							M01 - 100mm brick	Insulation Board
	DFLT- MIM	TCSN-22-0	22°C	0	4.45	75.3135	16.724			05cm	22	16.724	-7.82667	-0.46799			05 cm	-29.2826	0					thick(m)	0.2	0.1
		TCSN-22-5		5	0.529	27.5054	24.5507				24	8.96285	-6.36946	-0.710652			10 cm	-30.5518	0					cond (W/m.K)	0.89	0.03
		TCSN-22-10		10	0.281	15.1079	27.869				26	4.20805	-3.72376	-0.884913			15 cm	-31.0211	0					R-value	0.224719	3.33333
		TCSN-22-15		15	0.191	9.55143	30.0902				28	1.64949	-1.34189	-0.81352			20 cm	-31.4232	0
		TCSN-22-20		20	0.145	6.58958	31.7863				30	0.566007	-0.376962	-0.666002										ƩR-value	3.55805
		TCSN-24-0	24°C	0	4.45	75.2909	8.96285			10cm	22	16.724	-11.145	-0.666404										U-value	0.281053
		TCSN-24-5		5	0.529	27.4927	15.3323				24	8.96285	-10.2382	-1.1423
		TCSN-24-10		10	0.281	15.0884	19.2011				26	4.20805	-7.44587	-1.76943
		TCSN-24-15		15	0.191	9.52318	21.6615				28	1.64949	-3.9743	-2.40941
		TCSN-24-20		20	0.145	6.56463	23.4895				30	0.566007	-1.3264	-2.34344
		TCSN-26-0	26°C	0	4.45	75.2867	4.20805			15cm	22	16.724	-13.3662	-0.799222
		TCSN-26-5		5	0.529	27.4914	7.93181				24	8.96285	-12.6987	-1.41681
		TCSN-26-10		10	0.281	15.0866	11.6539				26	4.20805	-10.2146	-2.42739
		TCSN-26-15		15	0.191	9.52097	14.4226				28	1.64949	-6.34978	-3.84954
		TCSN-26-20		20	0.145	6.5608	16.4053				30	0.566007	-2.8082	-4.96143
		TCSN-28-0	28°C	0	4.45	75.2862	1.64949			20cm	22	16.724	-15.0623	-0.900637
		TCSN-28-5		5	0.529	27.4914	2.99139				24	8.96285	-14.5266	-1.62076
		TCSN-28-10		10	0.281	15.0863	5.62379				26	4.20805	-12.1972	-2.89854
		TCSN-28-15		15	0.191	9.52013	7.99927				28	1.64949	-8.35878	-5.06749
		TCSN-28-20		20	0.145	6.55993	10.0083				30	0.566007	-4.22641	-7.46706
		TCSN-30-0	30°C	0	4.45	75.2862	0.566007
		TCSN-30-5		5	0.529	27.4914	0.942969				max		-0.376962	-0.46799
		TCSN-30-10		10	0.281	15.0863	1.89241				min		-15.0623	-7.46706
		TCSN-30-15		15	0.191	9.52002	3.37421						for PTI
		TCSN-30-20		20	0.145	6.55966	4.79241
					max	75.3135	31.7863
					Min	6.55966	0.566007
							For Load
								VII	-29.2826
																						-30.5518	VII
								VII	-31.0211
																						-31.4232	VII

## Sheet: I_M
										point of thermal inflexion for various insulation thickneses
	CITY	CASE NUMBER	Setpoint	Insulation thickness	U-value (W/m².k)	Heating Load	Cooling Load (kWh/m².yr)			insulation Thickness	corrosponding Setpoint	0 mm Energy	0mm-(X)mm	(E) saving %			30 Salm_OfMod	IM							M01 - 100mm brick	Insulation Board
	IM	TCSN-22-0	22°C	0	4.45	75.3135	16.724			05cm	22	16.724	-5.45816	-0.326367			05 cm	-29.2325	0					thick(m)	0.2	0.1
		TCSN-22-5		5	0.529	28.8319	22.1822				24	8.96285	-4.14641	-0.462622			10 cm	-30.182	0					cond (W/m.K)	0.89	0.03
		TCSN-22-10		10	0.281	15.6841	25.4047				26	4.20805	-2.00561	-0.476612			15 cm	-30.7619	0					R-value	0.224719	3.33333
		TCSN-22-15		15	0.191	9.70245	27.7441				28	1.64949	-0.262479	-0.159127			20 cm	-31.1692	0
		TCSN-22-20		20	0.145	6.32476	29.6441				30	0.566007	0.159079	0.281055										ƩR-value	3.55805
		TCSN-24-0	24°C	0	4.45	75.2909	8.96285			10cm	22	16.724	-8.6807	-0.519056										U-value	0.281053
		TCSN-24-5		5	0.529	28.8017	13.1093				24	8.96285	-8.06113	-0.899394
		TCSN-24-10		10	0.281	15.6584	17.024				26	4.20805	-5.43332	-1.29117
		TCSN-24-15		15	0.191	9.65861	19.6836				28	1.64949	-2.56704	-1.55626
		TCSN-24-20		20	0.145	6.273	21.6269				30	0.566007	-0.580635	-1.02585
		TCSN-26-0	26°C	0	4.45	75.2867	4.20805			15cm	22	16.724	-11.02	-0.658936
		TCSN-26-5		5	0.529	28.7967	6.21366				24	8.96285	-10.7208	-1.19613
		TCSN-26-10		10	0.281	15.6456	9.64137				26	4.20805	-8.25153	-1.96089
		TCSN-26-15		15	0.191	9.64415	12.4596				28	1.64949	-4.79132	-2.90472
		TCSN-26-20		20	0.145	6.25777	14.597				30	0.566007	-1.91254	-3.37901
		TCSN-28-0	28°C	0	4.45	75.2862	1.64949			20cm	22	16.724	-12.9201	-0.772546
		TCSN-28-5		5	0.529	28.7965	1.91197				24	8.96285	-12.664	-1.41294
		TCSN-28-10		10	0.281	15.6425	4.21653				26	4.20805	-10.3889	-2.46882
		TCSN-28-15		15	0.191	9.6367	6.44081				28	1.64949	-6.79048	-4.11671
		TCSN-28-20		20	0.145	6.24903	8.43997				30	0.566007	-3.18527	-5.62761
		TCSN-30-0	30°C	0	4.45	75.2862	0.566007
		TCSN-30-5		5	0.529	28.7965	0.406928				max		0.159079	0.281055
		TCSN-30-10		10	0.281	15.642	1.14664				min		-12.9201	-5.62761
		TCSN-30-15		15	0.191	9.63502	2.47855						for PTI
		TCSN-30-20		20	0.145	6.24519	3.75127
					max	75.3135	29.6441
					Min	6.24519	0.406928
							For Load
								VII	-29.2325
																						-30.182	VII
								VII	-30.7619
																						-31.1692	VII

## Sheet: I_M_I
										point of thermal inflexion for various insulation thickneses
	CITY	CASE NUMBER	Setpoint	Insulation thickness	U-value (W/m².k)	Heating Load	Cooling Load (kWh/m².yr)			insulation Thickness	corrosponding Setpoint	0 mm Energy	0mm-(X)mm	(E) saving %			30 Salm_OfMod	IMI							M01 - 100mm brick	Insulation Board
	IMI	TCSN-22-0	22°C	0	4.45	75.3135	16.724			05cm	22	16.724	-3.26744	-0.195374			05 cm	-30.1496	0					thick(m)	0.2	0.1
		TCSN-22-5		5	0.529	15.7942	19.9915				24	8.96285	-4.05782	-0.452738			10 cm	-31.0035	0					cond (W/m.K)	0.89	0.03
		TCSN-22-10		10	0.281	6.64371	22.6194				26	4.20805	-3.05745	-0.726571			15 cm	-31.6285	0					R-value	0.224719	3.33333
		TCSN-22-15		15	0.191	3.67938	24.6496				28	1.64949	-1.40759	-0.85335			20 cm	-32.1281	0
		TCSN-22-20		20	0.145	2.48294	26.4452				30	0.566007	-0.362788	-0.640961										ƩR-value	3.55805
		TCSN-24-0	24°C	0	4.45	75.2909	8.96285			10cm	22	16.724	-5.89539	-0.35251										U-value	0.281053
		TCSN-24-5		5	0.529	15.7431	13.0207				24	8.96285	-7.2387	-0.807634
		TCSN-24-10		10	0.281	6.59183	16.2015				26	4.20805	-6.4983	-1.54425
		TCSN-24-15		15	0.191	3.62714	18.4933				28	1.64949	-4.3947	-2.66428
		TCSN-24-20		20	0.145	2.4292	20.1864				30	0.566007	-2.08714	-3.68748
		TCSN-26-0	26°C	0	4.45	75.2867	4.20805			15cm	22	16.724	-7.92561	-0.473906
		TCSN-26-5		5	0.529	15.7419	7.2655				24	8.96285	-9.53045	-1.06333
		TCSN-26-10		10	0.281	6.58864	10.7064				26	4.20805	-8.80729	-2.09296
		TCSN-26-15		15	0.191	3.62007	13.0153				28	1.64949	-6.68011	-4.0498
		TCSN-26-20		20	0.145	2.41929	14.7786				30	0.566007	-3.91984	-6.92543
		TCSN-28-0	28°C	0	4.45	75.2862	1.64949			20cm	22	16.724	-9.7212	-0.581272
		TCSN-28-5		5	0.529	15.7418	3.05709				24	8.96285	-11.2235	-1.25223
		TCSN-28-10		10	0.281	6.58781	6.0442				26	4.20805	-10.5705	-2.51198
		TCSN-28-15		15	0.191	3.61836	8.3296				28	1.64949	-8.33644	-5.05395
		TCSN-28-20		20	0.145	2.41561	9.98593				30	0.566007	-5.39884	-9.53846
		TCSN-30-0	30°C	0	4.45	75.2862	0.566007
		TCSN-30-5		5	0.529	15.7418	0.928795				max		-0.362788	-0.195374
		TCSN-30-10		10	0.281	6.58771	2.65314				min		-11.2235	-9.53846
		TCSN-30-15		15	0.191	3.61796	4.48585						for PTI
		TCSN-30-20		20	0.145	2.41447	5.96484
					max	75.3135	26.4452
					Min	2.41447	0.566007
							For Load
								VII	-30.1496
																						-31.0035	VII
								VII	-31.6285
																						-32.1281	VII

## Sheet: I_M_I_M
										point of thermal inflexion for various insulation thickneses
	CITY	CASE NUMBER	Setpoint	Insulation thickness	U-value (W/m².k)	Heating Load	Cooling Load (kWh/m².yr)			insulation Thickness	corrosponding Setpoint	0 mm Energy	0mm-(X)mm	(E) saving %			30 Salm_OfMod	IMIM							M01 - 100mm brick	Insulation Board
	IMIM	TCSN-22-0	22°C	0	4.45	75.3135	16.724			05cm	22	16.724	-6.44014	-0.385083			05 cm	-29.7199	0					thick(m)	0.2	0.1
		TCSN-22-5		5	0.529	28.2654	23.1642				24	8.96285	-5.10059	-0.569082			10 cm	-30.2805	0					cond (W/m.K)	0.89	0.03
		TCSN-22-10		10	0.281	15.5861	26.0437				26	4.20805	-2.73292	-0.64945			15 cm	-30.8048	0					R-value	0.224719	3.33333
		TCSN-22-15		15	0.191	9.81248	28.2353				28	1.64949	-0.656758	-0.398158			20 cm	-31.189	0
		TCSN-22-20		20	0.145	6.67653	30.016				30	0.566007	-0.0268725	-0.0474774										ƩR-value	3.55805
		TCSN-24-0	24°C	0	4.45	75.2909	8.96285			10cm	22	16.724	-9.31968	-0.557263										U-value	0.281053
		TCSN-24-5		5	0.529	28.2515	14.0634				24	8.96285	-8.71102	-0.971904
		TCSN-24-10		10	0.281	15.5751	17.6739				26	4.20805	-6.03848	-1.43498
		TCSN-24-15		15	0.191	9.78625	20.1604				28	1.64949	-3.00179	-1.81983
		TCSN-24-20		20	0.145	6.64647	21.9644				30	0.566007	-0.764085	-1.34996
		TCSN-26-0	26°C	0	4.45	75.2867	4.20805			15cm	22	16.724	-11.5113	-0.688308
		TCSN-26-5		5	0.529	28.2498	6.94097				24	8.96285	-11.1976	-1.24933
		TCSN-26-10		10	0.281	15.5716	10.2465				26	4.20805	-8.76975	-2.08404
		TCSN-26-15		15	0.191	9.78138	12.9778				28	1.64949	-5.17555	-3.13766
		TCSN-26-20		20	0.145	6.64167	15.0202				30	0.566007	-2.10132	-3.71253
		TCSN-28-0	28°C	0	4.45	75.2862	1.64949			20cm	22	16.724	-13.292	-0.794785
		TCSN-28-5		5	0.529	28.2498	2.30625				24	8.96285	-13.0016	-1.45061
		TCSN-28-10		10	0.281	15.5709	4.65128				26	4.20805	-10.8122	-2.5694
		TCSN-28-15		15	0.191	9.77918	6.82504				28	1.64949	-7.11129	-4.3112
		TCSN-28-20		20	0.145	6.63944	8.76078				30	0.566007	-3.38257	-5.97619
		TCSN-30-0	30°C	0	4.45	75.2862	0.566007
		TCSN-30-5		5	0.529	28.2498	0.592879				max		-0.0268725	-0.0474774
		TCSN-30-10		10	0.281	15.5709	1.33009				min		-13.292	-5.97619
		TCSN-30-15		15	0.191	9.77887	2.66733						for PTI
		TCSN-30-20		20	0.145	6.63866	3.94857
					max	75.3135	30.016
					Min	6.63866	0.566007
							For Load
								VII	-29.7199
																						-30.2805	VII
								VII	-30.8048
																						-31.189	VII

## Sheet: M_I
										point of thermal inflexion for various insulation thickneses
	CITY	CASE NUMBER	Setpoint	Insulation thickness	U-value (W/m².k)	Heating Load	Cooling Load (kWh/m².yr)			insulation Thickness	corrosponding Setpoint	0 mm Energy	0mm-(X)mm	(E) saving %			30 Salm_OfMod	MI							M01 - 100mm brick	Insulation Board
	MI	TCSN-22-0	22°C	0	4.45	75.3135	16.724			05cm	22	16.724	-1.66969	-0.0998381			05 cm	-31.007	0					thick(m)	0.2	0.1
		TCSN-22-5		5	0.529	12.1601	18.3937				24	8.96285	-3.4504	-0.384967			10 cm	-31.5552	0					cond (W/m.K)	0.89	0.03
		TCSN-22-10		10	0.281	5.8172	21.0923				26	4.20805	-3.41561	-0.811684			15 cm	-31.9271	0					R-value	0.224719	3.33333
		TCSN-22-15		15	0.191	3.96001	23.8429				28	1.64949	-2.48986	-1.50947			20 cm	-32.3381	0
		TCSN-22-20		20	0.145	3.0398	26.3963				30	0.566007	-1.36575	-2.41296										ƩR-value	3.55805
		TCSN-24-0	24°C	0	4.45	75.2909	8.96285			10cm	22	16.724	-4.36828	-0.261198										U-value	0.281053
		TCSN-24-5		5	0.529	12.0984	12.4132				24	8.96285	-6.37274	-0.711017
		TCSN-24-10		10	0.281	5.76932	15.3356				26	4.20805	-6.17688	-1.46787
		TCSN-24-15		15	0.191	3.91789	17.8399				28	1.64949	-4.73059	-2.86791
		TCSN-24-20		20	0.145	2.99999	20.1463				30	0.566007	-2.87923	-5.08691
		TCSN-26-0	26°C	0	4.45	75.2867	4.20805			15cm	22	16.724	-7.1189	-0.425669
		TCSN-26-5		5	0.529	12.0976	7.62366				24	8.96285	-8.87706	-0.990429
		TCSN-26-10		10	0.281	5.76861	10.3849				26	4.20805	-8.51923	-2.02451
		TCSN-26-15		15	0.191	3.91626	12.7273				28	1.64949	-6.68011	-4.0498
		TCSN-26-20		20	0.145	2.99522	14.8174				30	0.566007	-4.27346	-7.55019
		TCSN-28-0	28°C	0	4.45	75.2862	1.64949			20cm	22	16.724	-9.67233	-0.57835
		TCSN-28-5		5	0.529	12.0975	4.13936				24	8.96285	-11.1835	-1.24776
		TCSN-28-10		10	0.281	5.76841	6.38008				26	4.20805	-10.6093	-2.52119
		TCSN-28-15		15	0.191	3.91587	8.3296				28	1.64949	-8.56977	-5.1954
		TCSN-28-20		20	0.145	2.9942	10.2193				30	0.566007	-5.72242	-10.1102
		TCSN-30-0	30°C	0	4.45	75.2862	0.566007
		TCSN-30-5		5	0.529	12.0975	1.93176				max		-1.36575	-0.0998381
		TCSN-30-10		10	0.281	5.76839	3.44523				min		-11.1835	-10.1102
		TCSN-30-15		15	0.191	3.91581	4.83946						for PTI
		TCSN-30-20		20	0.145	2.99398	6.28843
					max	75.3135	26.3963
					Min	2.99398	0.566007
							For Load
								VII	-31.007
																						-31.5552	VII
								VII	-31.9271
																						-32.3381	VII

## Sheet: M_I_M_I
										point of thermal inflexion for various insulation thickneses
	CITY	CASE NUMBER	Setpoint	Insulation thickness	U-value (W/m².k)	Heating Load	Cooling Load (kWh/m².yr)			insulation Thickness	corrosponding Setpoint	0 mm Energy	0mm-(X)mm	(E) saving %			30 Salm_OfMod	MIMI							M01 - 100mm brick	Insulation Board
	MIMI	TCSN-22-0	22°C	0	4.45	75.3135	16.724			05cm	22	16.724	-4.46808	-0.267166			05 cm	-30.4076	0					thick(m)	0.2	0.1
		TCSN-22-5		5	0.529	15.3984	21.1921				24	8.96285	-5.04521	-0.562903			10 cm	-31.2543	0					cond (W/m.K)	0.89	0.03
		TCSN-22-10		10	0.281	6.49426	24.0211				26	4.20805	-3.95129	-0.938984			15 cm	-31.854	0					R-value	0.224719	3.33333
		TCSN-22-15		15	0.191	3.73075	25.9927				28	1.64949	-2.09876	-1.27237			20 cm	-32.3288	0
		TCSN-22-20		20	0.145	2.59691	27.702				30	0.566007	-0.754729	-1.33343										ƩR-value	3.55805
		TCSN-24-0	24°C	0	4.45	75.2909	8.96285			10cm	22	16.724	-7.29709	-0.436324										U-value	0.281053
		TCSN-24-5		5	0.529	15.3498	14.0081				24	8.96285	-8.52706	-0.951379
		TCSN-24-10		10	0.281	6.44925	17.4899				26	4.20805	-7.57298	-1.79964
		TCSN-24-15		15	0.191	3.68476	19.7049				28	1.64949	-5.34169	-3.23838
		TCSN-24-20		20	0.145	2.54689	21.3336				30	0.566007	-2.76877	-4.89176
		TCSN-26-0	26°C	0	4.45	75.2867	4.20805			15cm	22	16.724	-9.26866	-0.554213
		TCSN-26-5		5	0.529	15.3493	8.15935				24	8.96285	-10.7421	-1.19851
		TCSN-26-10		10	0.281	6.44671	11.781				26	4.20805	-9.92573	-2.35875
		TCSN-26-15		15	0.191	3.68056	14.1338				28	1.64949	-7.62246	-4.6211
		TCSN-26-20		20	0.145	2.53949	15.8274				30	0.566007	-4.685	-8.27729
		TCSN-28-0	28°C	0	4.45	75.2862	1.64949			20cm	22	16.724	-10.978	-0.65642
		TCSN-28-5		5	0.529	15.3492	3.74825				24	8.96285	-12.3708	-1.38023
		TCSN-28-10		10	0.281	6.44631	6.99118				26	4.20805	-11.6194	-2.76122
		TCSN-28-15		15	0.191	3.67948	9.27195				28	1.64949	-9.28738	-5.63045
		TCSN-28-20		20	0.145	2.53776	10.9369				30	0.566007	-6.17592	-10.9114
		TCSN-30-0	30°C	0	4.45	75.2862	0.566007
		TCSN-30-5		5	0.529	15.3492	1.32074				max		-0.754729	-0.267166
		TCSN-30-10		10	0.281	6.44629	3.33478				min		-12.3708	-10.9114
		TCSN-30-15		15	0.191	3.67926	5.25101						for PTI
		TCSN-30-20		20	0.145	2.53732	6.74193
					max	75.3135	27.702
					Min	2.53732	0.566007
							For Load
								VII	-30.4076
																						-31.2543	VII
								VII	-31.854
																						-32.3288	VII

## Sheet: SUMMARY OF PTI
	PTI for all configiration at different insualtion thicknesse							the A case [Tm~Ins~Tm] as arefrence
	Base M-I-M	I-M	I-M-I	I-M-I-M	M-I	M-I-M-I			Base M-I-M	I-M	I-M-I	I-M-I-M	M-I	M-I-M-I
5cm	-29.2826	-29.2325	-30.1496	-29.7199	-31.007	-30.4076		5cm	0	0.0501446	-0.867005	-0.43727	-1.72433	-1.12499
10cm	-30.5518	-30.182	-31.0035	-30.2805	-31.5552	-31.2543		10cm	0	0.369824	-0.451732	0.271343	-1.00344	-0.702459
15cm	-31.0211	-30.7619	-31.6285	-30.8048	-31.9271	-31.854		15cm	0	0.259204	-0.607311	0.216306	-0.90592	-0.832874
20cm	-31.4232	-31.1692	-32.1281	-31.189	-32.3381	-32.3288		20cm	0	0.25403	-0.70489	0.234176	-0.914907	-0.905575
