# Supplementary material for: Data on anti-insulation detection via Point of Thermal Inflexion (PTI) in 1248 cases; 13 climates, four occupancy profiles, six wall configurations and four insulation levels
Source: Data Brief. 2017 Apr 15;12:333–5. doi: 10.1016/j.dib.2017.04.016 (PMC5412003; doi:10.1016/j.dib.2017.04.016)
Supplement: Supplementary file 3 — Supplementary material [file mmc3.zip › all 52 cases/41 Cago_Res.xlsx]

## Sheet: 31 Cago_ResTYP CONF DATA
CITY	CASE NUMBER	Setpoint	Insulation thickness	U-value (W/m².k)	Heating Load	Cooling Load (kWh/m².yr)		CITY	CASE NUMBER	Setpoint	Insulation thickness	U-value (W/m².k)	Heating Load	Cooling Load (kWh/m².yr)		CITY	CASE NUMBER	Setpoint	Insulation thickness	U-value (W/m².k)	Heating Load	Cooling Load (kWh/m².yr)			filename	heating(PXInsu)	cooling(PXInsu)					filename	heating(PXInsu)	cooling(PXInsu)
Dflt - MIM		22°C	0	4.45	260.175	78.4841		out I-M		22°C	0	4.45	260.175	78.4841		out I-M-I		22°C	0	4.45	260.175	78.4841		MIM	31b Cago_ResTYP_xxIns-StPt22_Ins5mm.csv	86.7331	58.2675				IM	31b Cago_ResTYP_Con-StPt22_Ins5mm_IM.csv	87.4975	53.9175
			5	0.529	86.7331	58.2675					5	0.529	87.4975	53.9175					5	0.529	72.6729	54.3005			31b Cago_ResTYP_xxIns-StPt22_Ins10mm.csv	54.7889	54.7749					31b Cago_ResTYP_Con-StPt22_Ins10mm_IM.csv	54.8936	51.444
			10	0.281	54.7889	54.7749					10	0.281	54.8936	51.444					10	0.281	43.3937	52.5389			31b Cago_ResTYP_xxIns-StPt22_Ins15mm.csv	41.3114	53.788					31b Cago_ResTYP_Con-StPt22_Ins15mm_IM.csv	41.2094	51.0488
			15	0.191	41.3114	53.788					15	0.191	41.2094	51.0488					15	0.191	31.9353	52.7124			31b Cago_ResTYP_xxIns-StPt22_Ins20mm.csv	33.9402	53.4208					31b Cago_ResTYP_Con-StPt22_Ins20mm_IM.csv	33.7594	51.1257
			20	0.145	33.9402	53.4208					20	0.145	33.7594	51.1257					20	0.145	26.1768	53.1666			31b Cago_ResTYP_xxIns-StPt24_Ins5mm.csv	86.566	42.7127					31b Cago_ResTYP_Con-StPt24_Ins5mm_IM.csv	87.2106	38.5402
		24°C	0	4.45	260.054	51.9036				24°C	0	4.45	260.054	51.9036				24°C	0	4.45	260.054	51.9036			31b Cago_ResTYP_xxIns-StPt24_Ins10mm.csv	54.6049	42.1434					31b Cago_ResTYP_Con-StPt24_Ins10mm_IM.csv	54.7045	38.9735
			5	0.529	86.566	42.7127					5	0.529	87.2106	38.5402					5	0.529	72.4814	40.0837			31b Cago_ResTYP_xxIns-StPt24_Ins15mm.csv	41.0711	42.3326					31b Cago_ResTYP_Con-StPt24_Ins15mm_IM.csv	41.0221	39.7001
			10	0.281	54.6049	42.1434					10	0.281	54.7045	38.9735					10	0.281	43.1657	40.7026			31b Cago_ResTYP_xxIns-StPt24_Ins20mm.csv	33.6958	42.6028					31b Cago_ResTYP_Con-StPt24_Ins20mm_IM.csv	33.5544	40.3263
			15	0.191	41.0711	42.3326					15	0.191	41.0221	39.7001					15	0.191	31.6789	41.9335			31b Cago_ResTYP_xxIns-StPt26_Ins5mm.csv	86.4799	27.9028					31b Cago_ResTYP_Con-StPt26_Ins5mm_IM.csv	87.119	24.2206
			20	0.145	33.6958	42.6028					20	0.145	33.5544	40.3263					20	0.145	25.7962	43.0016			31b Cago_ResTYP_xxIns-StPt26_Ins10mm.csv	54.5194	30.0588					31b Cago_ResTYP_Con-StPt26_Ins10mm_IM.csv	54.6299	27.0815
		26°C	0	4.45	260.025	30.6806				26°C	0	4.45	260.025	30.6806				26°C	0	4.45	260.025	30.6806			31b Cago_ResTYP_xxIns-StPt26_Ins15mm.csv	41.007	31.5572					31b Cago_ResTYP_Con-StPt26_Ins15mm_IM.csv	40.9848	29.0606
			5	0.529	86.4799	27.9028					5	0.529	87.119	24.2206					5	0.529	72.4466	26.6497			31b Cago_ResTYP_xxIns-StPt26_Ins20mm.csv	33.6695	32.5935					31b Cago_ResTYP_Con-StPt26_Ins20mm_IM.csv	33.5302	30.4244
			10	0.281	54.5194	30.0588					10	0.281	54.6299	27.0815					10	0.281	43.1338	29.7646			31b Cago_ResTYP_xxIns-StPt28_Ins5mm.csv	86.4195	14.7406					31b Cago_ResTYP_Con-StPt28_Ins5mm_IM.csv	87.0922	12.0072
			15	0.191	41.007	31.5572					15	0.191	40.9848	29.0606					15	0.191	31.6251	31.8805			31b Cago_ResTYP_xxIns-StPt28_Ins10mm.csv	54.4637	18.6277					31b Cago_ResTYP_Con-StPt28_Ins10mm_IM.csv	54.6127	16.3239
			20	0.145	33.6695	32.5935					20	0.145	33.5302	30.4244					20	0.145	25.7267	33.429			31b Cago_ResTYP_xxIns-StPt28_Ins15mm.csv	40.9802	21.1624					31b Cago_ResTYP_Con-StPt28_Ins15mm_IM.csv	40.9738	19.0889
		28°C	0	4.45	260.017	15.2756				28°C	0	4.45	260.017	15.2756				28°C	0	4.45	260.017	15.2756			31b Cago_ResTYP_xxIns-StPt28_Ins20mm.csv	33.658	22.872					31b Cago_ResTYP_Con-StPt28_Ins20mm_IM.csv	33.5171	21.0335
			5	0.529	86.4195	14.7406					5	0.529	87.0922	12.0072					5	0.529	72.4266	14.6661			31b Cago_ResTYP_xxIns-StPt30_Ins5mm.csv	86.3922	5.59259					31b Cago_ResTYP_Con-StPt30_Ins5mm_IM.csv	87.0918	4.11574
			10	0.281	54.4637	18.6277					10	0.281	54.6127	16.3239					10	0.281	43.118	19.4051			31b Cago_ResTYP_xxIns-StPt30_Ins10mm.csv	54.4448	9.02783					31b Cago_ResTYP_Con-StPt30_Ins10mm_IM.csv	54.6074	7.22374
			15	0.191	40.9802	21.1624					15	0.191	40.9738	19.0889					15	0.191	31.6049	22.413			31b Cago_ResTYP_xxIns-StPt30_Ins15mm.csv	40.9738	11.8352					31b Cago_ResTYP_Con-StPt30_Ins15mm_IM.csv	40.9706	10.2519
			20	0.145	33.658	22.872					20	0.145	33.5171	21.0335					20	0.145	25.6941	24.3808			31b Cago_ResTYP_xxIns-StPt30_Ins20mm.csv	33.6547	13.9043					31b Cago_ResTYP_Con-StPt30_Ins20mm_IM.csv	33.5111	12.396
		30°C	0	4.45	260.013	6.07734				30°C	0	4.45	260.013	6.07734				30°C	0	4.45	260.013	6.07734									IMI	31b Cago_ResTYP_Con-StPt22_Ins5mm_IMI.csv	72.6729	54.3005
			5	0.529	86.3922	5.59259					5	0.529	87.0918	4.11574					5	0.529	72.4178	5.92874										31b Cago_ResTYP_Con-StPt22_Ins10mm_IMI.csv	43.3937	52.5389
			10	0.281	54.4448	9.02783					10	0.281	54.6074	7.22374					10	0.281	43.1122	10.4828										31b Cago_ResTYP_Con-StPt22_Ins15mm_IMI.csv	31.9353	52.7124
			15	0.191	40.9738	11.8352					15	0.191	40.9706	10.2519					15	0.191	31.5973	13.8095										31b Cago_ResTYP_Con-StPt22_Ins20mm_IMI.csv	26.1768	53.1666
			20	0.145	33.6547	13.9043					20	0.145	33.5111	12.396					20	0.145	25.6817	16.0767										31b Cago_ResTYP_Con-StPt24_Ins5mm_IMI.csv	72.4814	40.0837
																																31b Cago_ResTYP_Con-StPt24_Ins10mm_IMI.csv	43.1657	40.7026
																																31b Cago_ResTYP_Con-StPt24_Ins15mm_IMI.csv	31.6789	41.9335
																																31b Cago_ResTYP_Con-StPt24_Ins20mm_IMI.csv	25.7962	43.0016
CITY	CASE NUMBER	Setpoint	Insulation thickness	U-value (W/m².k)	Heating Load	Cooling Load (kWh/m².yr)		CITY	CASE NUMBER	Setpoint	Insulation thickness	U-value (W/m².k)	Heating Load	Cooling Load (kWh/m².yr)		CITY	CASE NUMBER	Setpoint	Insulation thickness	U-value (W/m².k)	Heating Load	Cooling Load (kWh/m².yr)										31b Cago_ResTYP_Con-StPt26_Ins5mm_IMI.csv	72.4466	26.6497
out I-M-I-M		22°C	0	4.45	260.175	78.4841		out M-I		22°C	0	4.45	260.175	78.4841		out M-I-M-I		22°C	0	4.45	260.175	78.4841		00mm Insulation	31b Cago_ResTYP_00Insu-StPt22_Ins00mm.csv	260.175	78.4841					31b Cago_ResTYP_Con-StPt26_Ins10mm_IMI.csv	43.1338	29.7646
			5	0.529	87.7709	54.6465					5	0.529	65.2306	59.3914					5	0.529	72.0641	58.0048			31b Cago_ResTYP_00Insu-StPt24_Ins00mm.csv	260.054	51.9036					31b Cago_ResTYP_Con-StPt26_Ins15mm_IMI.csv	31.6251	31.8805
			10	0.281	55.1772	51.6846					10	0.281	40.8122	57.9762					10	0.281	43.1928	55.2397			31b Cago_ResTYP_00Insu-StPt26_Ins00mm.csv	260.025	30.6806					31b Cago_ResTYP_Con-StPt26_Ins20mm_IMI.csv	25.7267	33.429
			15	0.191	41.4527	51.1118					15	0.191	32.0418	57.5344					15	0.191	31.9759	54.7213			31b Cago_ResTYP_00Insu-StPt28_Ins00mm.csv	260.017	15.2756					31b Cago_ResTYP_Con-StPt28_Ins5mm_IMI.csv	72.4266	14.6661
			20	0.145	33.9425	51.1619					20	0.145	27.4674	57.1889					20	0.145	26.2972	54.7803			31b Cago_ResTYP_00Insu-StPt30_Ins00mm.csv	260.013	6.07734					31b Cago_ResTYP_Con-StPt28_Ins10mm_IMI.csv	43.118	19.4051
		24°C	0	4.45	260.054	51.9036				24°C	0	4.45	260.054	51.9036				24°C	0	4.45	260.054	51.9036										31b Cago_ResTYP_Con-StPt28_Ins15mm_IMI.csv	31.6049	22.413
			5	0.529	87.5782	39.3174					5	0.529	65.1125	45.3629					5	0.529	71.8884	43.4535										31b Cago_ResTYP_Con-StPt28_Ins20mm_IMI.csv	25.6941	24.3808
			10	0.281	55.061	39.2967					10	0.281	40.6864	46.1592					10	0.281	42.9784	43.2163										31b Cago_ResTYP_Con-StPt30_Ins5mm_IMI.csv	72.4178	5.92874
			15	0.191	41.3018	39.9168					15	0.191	31.8891	46.8158					15	0.191	31.7346	43.9201										31b Cago_ResTYP_Con-StPt30_Ins10mm_IMI.csv	43.1122	10.4828
			20	0.145	33.7841	40.5093					20	0.145	27.2876	47.0553					20	0.145	26.0438	44.6131										31b Cago_ResTYP_Con-StPt30_Ins15mm_IMI.csv	31.5973	13.8095
		26°C	0	4.45	260.025	30.6806				26°C	0	4.45	260.025	30.6806				26°C	0	4.45	260.025	30.6806										31b Cago_ResTYP_Con-StPt30_Ins20mm_IMI.csv	25.6817	16.0767
			5	0.529	87.5045	24.8714					5	0.529	65.1103	32.3533					5	0.529	71.8653	29.8028									IMIM	31b Cago_ResTYP_Con-StPt22_Ins5mm_IMIM.csv	87.7709	54.6465
			10	0.281	55.0067	27.4294					10	0.281	40.683	35.1216					10	0.281	42.9484	32.147										31b Cago_ResTYP_Con-StPt22_Ins10mm_IMIM.csv	55.1772	51.6846
			15	0.191	41.274	29.339					15	0.191	31.8771	36.5929					15	0.191	31.6884	33.7713										31b Cago_ResTYP_Con-StPt22_Ins15mm_IMIM.csv	41.4527	51.1118
			20	0.145	33.7741	30.6744					20	0.145	27.2607	37.3924					20	0.145	25.9876	35.0133										31b Cago_ResTYP_Con-StPt22_Ins20mm_IMIM.csv	33.9425	51.1619
		28°C	0	4.45	260.017	15.2756				28°C	0	4.45	260.017	15.2756				28°C	0	4.45	260.017	15.2756										31b Cago_ResTYP_Con-StPt24_Ins5mm_IMIM.csv	87.5782	39.3174
			5	0.529	87.4691	12.3507					5	0.529	65.1095	20.7092					5	0.529	71.8483	17.204										31b Cago_ResTYP_Con-StPt24_Ins10mm_IMIM.csv	55.061	39.2967
			10	0.281	54.9901	16.5744					10	0.281	40.6818	24.7741					10	0.281	42.9328	21.5571										31b Cago_ResTYP_Con-StPt24_Ins15mm_IMIM.csv	41.3018	39.9168
			15	0.191	41.2637	19.3535					15	0.191	31.8737	27.0205					15	0.191	31.6702	24.21										31b Cago_ResTYP_Con-StPt24_Ins20mm_IMIM.csv	33.7841	40.5093
			20	0.145	33.77	21.2573					20	0.145	27.2498	28.2838					20	0.145	25.9627	25.927										31b Cago_ResTYP_Con-StPt26_Ins5mm_IMIM.csv	87.5045	24.8714
		30°C	0	4.45	260.013	6.07734				30°C	0	4.45	260.013	6.07734				30°C	0	4.45	260.013	6.07734										31b Cago_ResTYP_Con-StPt26_Ins10mm_IMIM.csv	55.0067	27.4294
			5	0.529	87.4649	4.34306					5	0.529	65.1091	11.2139					5	0.529	71.8363	7.76821										31b Cago_ResTYP_Con-StPt26_Ins15mm_IMIM.csv	41.274	29.339
			10	0.281	54.9891	7.42023					10	0.281	40.6814	15.582					10	0.281	42.9224	12.0428										31b Cago_ResTYP_Con-StPt26_Ins20mm_IMIM.csv	33.7741	30.6744
			15	0.191	41.2622	10.4597					15	0.191	31.8725	18.1873					15	0.191	31.6611	15.2781										31b Cago_ResTYP_Con-StPt28_Ins5mm_IMIM.csv	87.4691	12.3507
			20	0.145	33.7692	12.6496					20	0.145	27.2461	19.7511					20	0.145	25.951	17.4242										31b Cago_ResTYP_Con-StPt28_Ins10mm_IMIM.csv	54.9901	16.5744
																																31b Cago_ResTYP_Con-StPt28_Ins15mm_IMIM.csv	41.2637	19.3535
																																31b Cago_ResTYP_Con-StPt28_Ins20mm_IMIM.csv	33.77	21.2573
																																31b Cago_ResTYP_Con-StPt30_Ins5mm_IMIM.csv	87.4649	4.34306
																																31b Cago_ResTYP_Con-StPt30_Ins10mm_IMIM.csv	54.9891	7.42023
																																31b Cago_ResTYP_Con-StPt30_Ins15mm_IMIM.csv	41.2622	10.4597
																																31b Cago_ResTYP_Con-StPt30_Ins20mm_IMIM.csv	33.7692	12.6496
																															MI	31b Cago_ResTYP_Con-StPt22_Ins5mm_MI.csv	65.2306	59.3914
																																31b Cago_ResTYP_Con-StPt22_Ins10mm_MI.csv	40.8122	57.9762
																																31b Cago_ResTYP_Con-StPt22_Ins15mm_MI.csv	32.0418	57.5344
																																31b Cago_ResTYP_Con-StPt22_Ins20mm_MI.csv	27.4674	57.1889
																																31b Cago_ResTYP_Con-StPt24_Ins5mm_MI.csv	65.1125	45.3629
																																31b Cago_ResTYP_Con-StPt24_Ins10mm_MI.csv	40.6864	46.1592
																																31b Cago_ResTYP_Con-StPt24_Ins15mm_MI.csv	31.8891	46.8158
																																31b Cago_ResTYP_Con-StPt24_Ins20mm_MI.csv	27.2876	47.0553
																																31b Cago_ResTYP_Con-StPt26_Ins5mm_MI.csv	65.1103	32.3533
																																31b Cago_ResTYP_Con-StPt26_Ins10mm_MI.csv	40.683	35.1216
																																31b Cago_ResTYP_Con-StPt26_Ins15mm_MI.csv	31.8771	36.5929
																																31b Cago_ResTYP_Con-StPt26_Ins20mm_MI.csv	27.2607	37.3924
																																31b Cago_ResTYP_Con-StPt28_Ins5mm_MI.csv	65.1095	20.7092
																																31b Cago_ResTYP_Con-StPt28_Ins10mm_MI.csv	40.6818	24.7741
																																31b Cago_ResTYP_Con-StPt28_Ins15mm_MI.csv	31.8737	27.0205
																																31b Cago_ResTYP_Con-StPt28_Ins20mm_MI.csv	27.2498	28.2838
																																31b Cago_ResTYP_Con-StPt30_Ins5mm_MI.csv	65.1091	11.2139
																																31b Cago_ResTYP_Con-StPt30_Ins10mm_MI.csv	40.6814	15.582
																																31b Cago_ResTYP_Con-StPt30_Ins15mm_MI.csv	31.8725	18.1873
																																31b Cago_ResTYP_Con-StPt30_Ins20mm_MI.csv	27.2461	19.7511
																															MIMI	31b Cago_ResTYP_Con-StPt22_Ins5mm_MIMI.csv	72.0641	58.0048
																																31b Cago_ResTYP_Con-StPt22_Ins10mm_MIMI.csv	43.1928	55.2397
																																31b Cago_ResTYP_Con-StPt22_Ins15mm_MIMI.csv	31.9759	54.7213
																																31b Cago_ResTYP_Con-StPt22_Ins20mm_MIMI.csv	26.2972	54.7803
																																31b Cago_ResTYP_Con-StPt24_Ins5mm_MIMI.csv	71.8884	43.4535
																																31b Cago_ResTYP_Con-StPt24_Ins10mm_MIMI.csv	42.9784	43.2163
																																31b Cago_ResTYP_Con-StPt24_Ins15mm_MIMI.csv	31.7346	43.9201
																																31b Cago_ResTYP_Con-StPt24_Ins20mm_MIMI.csv	26.0438	44.6131
																																31b Cago_ResTYP_Con-StPt26_Ins5mm_MIMI.csv	71.8653	29.8028
																																31b Cago_ResTYP_Con-StPt26_Ins10mm_MIMI.csv	42.9484	32.147
																																31b Cago_ResTYP_Con-StPt26_Ins15mm_MIMI.csv	31.6884	33.7713
																																31b Cago_ResTYP_Con-StPt26_Ins20mm_MIMI.csv	25.9876	35.0133
																																31b Cago_ResTYP_Con-StPt28_Ins5mm_MIMI.csv	71.8483	17.204
																																31b Cago_ResTYP_Con-StPt28_Ins10mm_MIMI.csv	42.9328	21.5571
																																31b Cago_ResTYP_Con-StPt28_Ins15mm_MIMI.csv	31.6702	24.21
																																31b Cago_ResTYP_Con-StPt28_Ins20mm_MIMI.csv	25.9627	25.927
																																31b Cago_ResTYP_Con-StPt30_Ins5mm_MIMI.csv	71.8363	7.76821
																																31b Cago_ResTYP_Con-StPt30_Ins10mm_MIMI.csv	42.9224	12.0428
																																31b Cago_ResTYP_Con-StPt30_Ins15mm_MIMI.csv	31.6611	15.2781
																																31b Cago_ResTYP_Con-StPt30_Ins20mm_MIMI.csv	25.951	17.4242

## Sheet: M_I_M
31 Cago_ResTYP										point of thermal inflexion for various insulation thickneses
	CITY	CASE NUMBER	Setpoint	Insulation thickness	U-value (W/m².k)	Heating Load	Cooling Load (kWh/m².yr)			insulation Thickness	corrosponding Setpoint	0 mm Energy	0mm-(X)mm	(E) saving %			31 Cago_ResTYP	DFLT- MIM							M01 - 100mm brick	Insulation Board
	DFLT- MIM	TCSN-22-0	22°C	0	4.45	260.175	78.4841			05cm	22	78.4841	20.2165	0.257588			05 cm	27.8822	29.2812					thick(m)	0.2	0.1
		TCSN-22-5		5	0.529	86.7331	58.2675				24	51.9036	9.19087	0.177076			10 cm	26.2191	0					cond (W/m.K)	0.89	0.03
		TCSN-22-10		10	0.281	54.7889	54.7749				26	30.6806	2.7778	0.0905391			15 cm	25.8043	0					R-value	0.224719	3.33333
		TCSN-22-15		15	0.191	41.3114	53.788				28	15.2756	0.534996	0.0350229			20 cm	25.5913	0
		TCSN-22-20		20	0.145	33.9402	53.4208				30	6.07734	0.484756	0.0797645										ƩR-value	3.55805
		TCSN-24-0	24°C	0	4.45	260.054	51.9036			10cm	22	78.4841	23.7092	0.302089										U-value	0.281053
		TCSN-24-5		5	0.529	86.566	42.7127				24	51.9036	9.76023	0.188045
		TCSN-24-10		10	0.281	54.6049	42.1434				26	30.6806	0.621792	0.0202666
		TCSN-24-15		15	0.191	41.0711	42.3326				28	15.2756	-3.35212	-0.219443
		TCSN-24-20		20	0.145	33.6958	42.6028				30	6.07734	-2.95049	-0.48549
		TCSN-26-0	26°C	0	4.45	260.025	30.6806			15cm	22	78.4841	24.6961	0.314664
		TCSN-26-5		5	0.529	86.4799	27.9028				24	51.9036	9.57104	0.1844
		TCSN-26-10		10	0.281	54.5194	30.0588				26	30.6806	-0.876577	-0.028571
		TCSN-26-15		15	0.191	41.007	31.5572				28	15.2756	-5.88676	-0.38537
		TCSN-26-20		20	0.145	33.6695	32.5935				30	6.07734	-5.75783	-0.947426
		TCSN-28-0	28°C	0	4.45	260.017	15.2756			20cm	22	78.4841	25.0633	0.319342
		TCSN-28-5		5	0.529	86.4195	14.7406				24	51.9036	9.30083	0.179194
		TCSN-28-10		10	0.281	54.4637	18.6277				26	30.6806	-1.91286	-0.0623476
		TCSN-28-15		15	0.191	40.9802	21.1624				28	15.2756	-7.59641	-0.497291
		TCSN-28-20		20	0.145	33.658	22.872				30	6.07734	-7.82691	-1.28788
		TCSN-30-0	30°C	0	4.45	260.013	6.07734
		TCSN-30-5		5	0.529	86.3922	5.59259				max		25.0633	0.319342
		TCSN-30-10		10	0.281	54.4448	9.02783				min		-7.82691	-1.28788
		TCSN-30-15		15	0.191	40.9738	11.8352						for PTI
		TCSN-30-20		20	0.145	33.6547	13.9043
					max	260.175	78.4841
					Min	33.6547	5.59259
							For Load
								VIII	27.8822
									29.2812													26.2191
									25.8043
																						25.5913

## Sheet: I_M
										point of thermal inflexion for various insulation thickneses
	CITY	CASE NUMBER	Setpoint	Insulation thickness	U-value (W/m².k)	Heating Load	Cooling Load (kWh/m².yr)			insulation Thickness	corrosponding Setpoint	0 mm Energy	0mm-(X)mm	(E) saving %			31 Cago_ResTYP	IM							M01 - 100mm brick	Insulation Board
	IM	TCSN-22-0	22°C	0	4.45	260.175	78.4841			05cm	22	78.4841	24.5666	0.313013			05 cm	xx	0					thick(m)	0.2	0.1
		TCSN-22-5		5	0.529	87.4975	53.9175				24	51.9036	13.3634	0.257466			10 cm	27.3172	0					cond (W/m.K)	0.89	0.03
		TCSN-22-10		10	0.281	54.8936	51.444				26	30.6806	6.46006	0.210558			15 cm	26.46	0					R-value	0.224719	3.33333
		TCSN-22-15		15	0.191	41.2094	51.0488				28	15.2756	3.2684	0.213962			20 cm	26.0699	0
		TCSN-22-20		20	0.145	33.7594	51.1257				30	6.07734	1.9616	0.322772										ƩR-value	3.55805
		TCSN-24-0	24°C	0	4.45	260.054	51.9036			10cm	22	78.4841	27.04	0.344529										U-value	0.281053
		TCSN-24-5		5	0.529	87.2106	38.5402				24	51.9036	12.9301	0.249117
		TCSN-24-10		10	0.281	54.7045	38.9735				26	30.6806	3.59911	0.117309
		TCSN-24-15		15	0.191	41.0221	39.7001				28	15.2756	-1.04829	-0.0686251
		TCSN-24-20		20	0.145	33.5544	40.3263				30	6.07734	-1.1464	-0.188635
		TCSN-26-0	26°C	0	4.45	260.025	30.6806			15cm	22	78.4841	27.4353	0.349565
		TCSN-26-5		5	0.529	87.119	24.2206				24	51.9036	12.2035	0.235119
		TCSN-26-10		10	0.281	54.6299	27.0815				26	30.6806	1.62	0.052802
		TCSN-26-15		15	0.191	40.9848	29.0606				28	15.2756	-3.81331	-0.249634
		TCSN-26-20		20	0.145	33.5302	30.4244				30	6.07734	-4.17453	-0.6869
		TCSN-28-0	28°C	0	4.45	260.017	15.2756			20cm	22	78.4841	27.3583	0.348585
		TCSN-28-5		5	0.529	87.0922	12.0072				24	51.9036	11.5773	0.223055
		TCSN-28-10		10	0.281	54.6127	16.3239				26	30.6806	0.256233	0.00835163
		TCSN-28-15		15	0.191	40.9738	19.0889				28	15.2756	-5.75787	-0.376933
		TCSN-28-20		20	0.145	33.5171	21.0335				30	6.07734	-6.31868	-1.03971
		TCSN-30-0	30°C	0	4.45	260.013	6.07734
		TCSN-30-5		5	0.529	87.0918	4.11574				max		27.4353	0.349565
		TCSN-30-10		10	0.281	54.6074	7.22374				min		-6.31868	-1.03971
		TCSN-30-15		15	0.191	40.9706	10.2519						for PTI
		TCSN-30-20		20	0.145	33.5111	12.396
					max	260.175	78.4841
					Min	33.5111	4.11574
							For Load
								I	xx
																						27.3172
									26.46
																						26.0699

## Sheet: I_M_I
										point of thermal inflexion for various insulation thickneses
	CITY	CASE NUMBER	Setpoint	Insulation thickness	U-value (W/m².k)	Heating Load	Cooling Load (kWh/m².yr)			insulation Thickness	corrosponding Setpoint	0 mm Energy	0mm-(X)mm	(E) saving %			31 Cago_ResTYP	IMI							M01 - 100mm brick	Insulation Board
	IMI	TCSN-22-0	22°C	0	4.45	260.175	78.4841			05cm	22	78.4841	24.1836	0.308134			05 cm	28.2703	29.6208					thick(m)	0.2	0.1
		TCSN-22-5		5	0.529	72.6729	54.3005				24	51.9036	11.8199	0.227728			10 cm	26.2888	0					cond (W/m.K)	0.89	0.03
		TCSN-22-10		10	0.281	43.3937	52.5389				26	30.6806	4.03089	0.131382			15 cm	25.7279	0					R-value	0.224719	3.33333
		TCSN-22-15		15	0.191	31.9353	52.7124				28	15.2756	0.609502	0.0399004			20 cm	25.4367	0
		TCSN-22-20		20	0.145	26.1768	53.1666				30	6.07734	0.148607	0.0244526										ƩR-value	3.55805
		TCSN-24-0	24°C	0	4.45	260.054	51.9036			10cm	22	78.4841	25.9452	0.330579										U-value	0.281053
		TCSN-24-5		5	0.529	72.4814	40.0837				24	51.9036	11.201	0.215804
		TCSN-24-10		10	0.281	43.1657	40.7026				26	30.6806	0.916027	0.0298569
		TCSN-24-15		15	0.191	31.6789	41.9335				28	15.2756	-4.1295	-0.270333
		TCSN-24-20		20	0.145	25.7962	43.0016				30	6.07734	-4.40548	-0.724902
		TCSN-26-0	26°C	0	4.45	260.025	30.6806			15cm	22	78.4841	25.7717	0.328368
		TCSN-26-5		5	0.529	72.4466	26.6497				24	51.9036	9.97014	0.19209
		TCSN-26-10		10	0.281	43.1338	29.7646				26	30.6806	-1.19985	-0.0391077
		TCSN-26-15		15	0.191	31.6251	31.8805				28	15.2756	-7.13737	-0.46724
		TCSN-26-20		20	0.145	25.7267	33.429				30	6.07734	-7.73217	-1.27229
		TCSN-28-0	28°C	0	4.45	260.017	15.2756			20cm	22	78.4841	25.3174	0.32258
		TCSN-28-5		5	0.529	72.4266	14.6661				24	51.9036	8.90204	0.171511
		TCSN-28-10		10	0.281	43.118	19.4051				26	30.6806	-2.74841	-0.0895813
		TCSN-28-15		15	0.191	31.6049	22.413				28	15.2756	-9.10517	-0.59606
		TCSN-28-20		20	0.145	25.6941	24.3808				30	6.07734	-9.99938	-1.64535
		TCSN-30-0	30°C	0	4.45	260.013	6.07734
		TCSN-30-5		5	0.529	72.4178	5.92874				max		25.9452	0.330579
		TCSN-30-10		10	0.281	43.1122	10.4828				min		-9.99938	-1.64535
		TCSN-30-15		15	0.191	31.5973	13.8095						for PTI
		TCSN-30-20		20	0.145	25.6817	16.0767
					max	260.175	78.4841
					Min	25.6817	5.92874
							For Load
								VIII	28.2703
									29.6208													26.2888
									25.7279
																						25.4367

## Sheet: I_M_I_M
										point of thermal inflexion for various insulation thickneses
	CITY	CASE NUMBER	Setpoint	Insulation thickness	U-value (W/m².k)	Heating Load	Cooling Load (kWh/m².yr)			insulation Thickness	corrosponding Setpoint	0 mm Energy	0mm-(X)mm	(E) saving %			31 Cago_ResTYP	IMIM							M01 - 100mm brick	Insulation Board
	IMIM	TCSN-22-0	22°C	0	4.45	260.175	78.4841			05cm	22	78.4841	23.8375	0.303725			05 cm	xx	0					thick(m)	0.2	0.1
		TCSN-22-5		5	0.529	87.7709	54.6465				24	51.9036	12.5862	0.242491			10 cm	27.15	0					cond (W/m.K)	0.89	0.03
		TCSN-22-10		10	0.281	55.1772	51.6846				26	30.6806	5.80924	0.189346			15 cm	26.3655	0					R-value	0.224719	3.33333
		TCSN-22-15		15	0.191	41.4527	51.1118				28	15.2756	2.92485	0.191472			20 cm	26.022	0
		TCSN-22-20		20	0.145	33.9425	51.1619				30	6.07734	1.73429	0.285369										ƩR-value	3.55805
		TCSN-24-0	24°C	0	4.45	260.054	51.9036			10cm	22	78.4841	26.7995	0.341464										U-value	0.281053
		TCSN-24-5		5	0.529	87.5782	39.3174				24	51.9036	12.6069	0.242891
		TCSN-24-10		10	0.281	55.061	39.2967				26	30.6806	3.2512	0.105969
		TCSN-24-15		15	0.191	41.3018	39.9168				28	15.2756	-1.29879	-0.085024
		TCSN-24-20		20	0.145	33.7841	40.5093				30	6.07734	-1.34289	-0.220967
		TCSN-26-0	26°C	0	4.45	260.025	30.6806			15cm	22	78.4841	27.3722	0.348762
		TCSN-26-5		5	0.529	87.5045	24.8714				24	51.9036	11.9868	0.230944
		TCSN-26-10		10	0.281	55.0067	27.4294				26	30.6806	1.34163	0.0437289
		TCSN-26-15		15	0.191	41.274	29.339				28	15.2756	-4.07795	-0.266958
		TCSN-26-20		20	0.145	33.7741	30.6744				30	6.07734	-4.38232	-0.721091
		TCSN-28-0	28°C	0	4.45	260.017	15.2756			20cm	22	78.4841	27.3222	0.348124
		TCSN-28-5		5	0.529	87.4691	12.3507				24	51.9036	11.3943	0.219529
		TCSN-28-10		10	0.281	54.9901	16.5744				26	30.6806	0.0062109	0.000202437
		TCSN-28-15		15	0.191	41.2637	19.3535				28	15.2756	-5.98173	-0.391587
		TCSN-28-20		20	0.145	33.77	21.2573				30	6.07734	-6.57223	-1.08143
		TCSN-30-0	30°C	0	4.45	260.013	6.07734
		TCSN-30-5		5	0.529	87.4649	4.34306				max		27.3722	0.348762
		TCSN-30-10		10	0.281	54.9891	7.42023				min		-6.57223	-1.08143
		TCSN-30-15		15	0.191	41.2622	10.4597						for PTI
		TCSN-30-20		20	0.145	33.7692	12.6496
					max	260.175	78.4841
					Min	33.7692	4.34306
							For Load
								I	xx
																						27.15
									26.3655
																						26.022

## Sheet: M_I
										point of thermal inflexion for various insulation thickneses
	CITY	CASE NUMBER	Setpoint	Insulation thickness	U-value (W/m².k)	Heating Load	Cooling Load (kWh/m².yr)			insulation Thickness	corrosponding Setpoint	0 mm Energy	0mm-(X)mm	(E) saving %			31 Cago_ResTYP	MI							M01 - 100mm brick	Insulation Board
	MI	TCSN-22-0	22°C	0	4.45	260.175	78.4841			05cm	22	78.4841	19.0927	0.243268			05 cm	25.5	0					thick(m)	0.2	0.1
		TCSN-22-5		5	0.529	65.2306	59.3914				24	51.9036	6.54067	0.126016			10 cm	24.998	0					cond (W/m.K)	0.89	0.03
		TCSN-22-10		10	0.281	40.8122	57.9762				26	30.6806	-1.67269	-0.0545195			15 cm	24.7941	0					R-value	0.224719	3.33333
		TCSN-22-15		15	0.191	32.0418	57.5344				28	15.2756	-5.43361	-0.355705			20 cm	24.7149	0
		TCSN-22-20		20	0.145	27.4674	57.1889				30	6.07734	-5.13658	-0.845202										ƩR-value	3.55805
		TCSN-24-0	24°C	0	4.45	260.054	51.9036			10cm	22	78.4841	20.5079	0.2613										U-value	0.281053
		TCSN-24-5		5	0.529	65.1125	45.3629				24	51.9036	5.74443	0.110675
		TCSN-24-10		10	0.281	40.6864	46.1592				26	30.6806	-4.44093	-0.144747
		TCSN-24-15		15	0.191	31.8891	46.8158				28	15.2756	-9.49847	-0.621807
		TCSN-24-20		20	0.145	27.2876	47.0553				30	6.07734	-9.5047	-1.56396
		TCSN-26-0	26°C	0	4.45	260.025	30.6806			15cm	22	78.4841	20.9496	0.266929
		TCSN-26-5		5	0.529	65.1103	32.3533				24	51.9036	5.08782	0.0980245
		TCSN-26-10		10	0.281	40.683	35.1216				26	30.6806	-5.91231	-0.192705
		TCSN-26-15		15	0.191	31.8771	36.5929				28	15.2756	-11.7449	-0.768868
		TCSN-26-20		20	0.145	27.2607	37.3924				30	6.07734	-12.1099	-1.99264
		TCSN-28-0	28°C	0	4.45	260.017	15.2756			20cm	22	78.4841	21.2952	0.271332
		TCSN-28-5		5	0.529	65.1095	20.7092				24	51.9036	4.84833	0.0934102
		TCSN-28-10		10	0.281	40.6818	24.7741				26	30.6806	-6.7118	-0.218764
		TCSN-28-15		15	0.191	31.8737	27.0205				28	15.2756	-13.0082	-0.851568
		TCSN-28-20		20	0.145	27.2498	28.2838				30	6.07734	-13.6737	-2.24995
		TCSN-30-0	30°C	0	4.45	260.013	6.07734
		TCSN-30-5		5	0.529	65.1091	11.2139				max		21.2952	0.271332
		TCSN-30-10		10	0.281	40.6814	15.582				min		-13.6737	-2.24995
		TCSN-30-15		15	0.191	31.8725	18.1873						for PTI
		TCSN-30-20		20	0.145	27.2461	19.7511
					max	260.175	78.4841
					Min	27.2461	6.07734
							For Load
									25.5
																						24.998
									24.7941
																						24.7149

## Sheet: M_I_M_I
										point of thermal inflexion for various insulation thickneses
	CITY	CASE NUMBER	Setpoint	Insulation thickness	U-value (W/m².k)	Heating Load	Cooling Load (kWh/m².yr)			insulation Thickness	corrosponding Setpoint	0 mm Energy	0mm-(X)mm	(E) saving %			31 Cago_ResTYP	MIMI							M01 - 100mm brick	Insulation Board
	MIMI	TCSN-22-0	22°C	0	4.45	260.175	78.4841			05cm	22	78.4841	20.4793	0.260935			05 cm	26.4105	0					thick(m)	0.2	0.1
		TCSN-22-5		5	0.529	72.0641	58.0048				24	51.9036	8.45011	0.162804			10 cm	25.6469	0					cond (W/m.K)	0.89	0.03
		TCSN-22-10		10	0.281	43.1928	55.2397				26	30.6806	0.877842	0.0286123			15 cm	25.3231	0					R-value	0.224719	3.33333
		TCSN-22-15		15	0.191	31.9759	54.7213				28	15.2756	-1.92836	-0.126238			20 cm	25.1338	0
		TCSN-22-20		20	0.145	26.2972	54.7803				30	6.07734	-1.69086	-0.278224										ƩR-value	3.55805
		TCSN-24-0	24°C	0	4.45	260.054	51.9036			10cm	22	78.4841	23.2443	0.296166										U-value	0.281053
		TCSN-24-5		5	0.529	71.8884	43.4535				24	51.9036	8.68726	0.167373
		TCSN-24-10		10	0.281	42.9784	43.2163				26	30.6806	-1.46638	-0.0477951
		TCSN-24-15		15	0.191	31.7346	43.9201				28	15.2756	-6.28154	-0.411214
		TCSN-24-20		20	0.145	26.0438	44.6131				30	6.07734	-5.96549	-0.981595
		TCSN-26-0	26°C	0	4.45	260.025	30.6806			15cm	22	78.4841	23.7627	0.302771
		TCSN-26-5		5	0.529	71.8653	29.8028				24	51.9036	7.98351	0.153814
		TCSN-26-10		10	0.281	42.9484	32.147				26	30.6806	-3.0907	-0.100738
		TCSN-26-15		15	0.191	31.6884	33.7713				28	15.2756	-8.93445	-0.584884
		TCSN-26-20		20	0.145	25.9876	35.0133				30	6.07734	-9.20075	-1.51394
		TCSN-28-0	28°C	0	4.45	260.017	15.2756			20cm	22	78.4841	23.7037	0.30202
		TCSN-28-5		5	0.529	71.8483	17.204				24	51.9036	7.29055	0.140463
		TCSN-28-10		10	0.281	42.9328	21.5571				26	30.6806	-4.33271	-0.14122
		TCSN-28-15		15	0.191	31.6702	24.21				28	15.2756	-10.6514	-0.697284
		TCSN-28-20		20	0.145	25.9627	25.927				30	6.07734	-11.3469	-1.86708
		TCSN-30-0	30°C	0	4.45	260.013	6.07734
		TCSN-30-5		5	0.529	71.8363	7.76821				max		23.7627	0.302771
		TCSN-30-10		10	0.281	42.9224	12.0428				min		-11.3469	-1.86708
		TCSN-30-15		15	0.191	31.6611	15.2781						for PTI
		TCSN-30-20		20	0.145	25.951	17.4242
					max	260.175	78.4841
					Min	25.951	6.07734
							For Load
									26.4105
																						25.6469
									25.3231
																						25.1338

## Sheet: SUMMARY OF PTI
	PTI for all configiration at different insualtion thicknesse							the A case [Tm~Ins~Tm] as arefrence
	Base M-I-M	I-M	I-M-I	I-M-I-M	M-I	M-I-M-I			Base M-I-M	I-M	I-M-I	I-M-I-M	M-I	M-I-M-I								Base M-I-M	I-M	I-M-I	I-M-I-M	M-I	M-I-M-I
5cm	27.8822	xx	28.2703	xx	25.5	26.4105		5cm	0	#VALUE!	0.3881	#VALUE!	-2.3822	-1.4717							5cm	27.8822	xx	28.2703	xx	25.5	26.4105
10cm	26.2191	27.3172	26.2888	27.15	24.998	25.6469		10cm	0	1.09811	0.0697	0.9309	-1.2211	-0.5722							10cm	26.2191	27.3172	26.2888	27.15	24.998	25.6469
15cm	25.8043	26.46	25.7279	26.3655	24.7941	25.3231		15cm	0	0.6557	-0.0764	0.5612	-1.0102	-0.4812							15cm	25.8043	26.46	25.7279	26.3655	24.7941	25.3231
20cm	25.5913	26.0699	25.4367	26.022	24.7149	25.1338		20cm	0	0.4786	-0.1546	0.4307	-0.8764	-0.4575							20cm	25.5913	26.0699	25.4367	26.022	24.7149	25.1338			5cm	10cm	15cm	20cm
																													Base M-I-M	27.8822	26.2191	25.8043	25.5913
																													I-M	xx	27.3172	26.46	26.0699
																													I-M-I	28.2703	26.2888	25.7279	25.4367
																													I-M-I-M	xx	27.15	26.3655	26.022
																													M-I	25.5	24.998	24.7941	24.7149
																													M-I-M-I	26.4105	25.6469	25.3231	25.1338
