# Supplementary material for: Data on anti-insulation detection via Point of Thermal Inflexion (PTI) in 1248 cases; 13 climates, four occupancy profiles, six wall configurations and four insulation levels
Source: Data Brief. 2017 Apr 15;12:333–5. doi: 10.1016/j.dib.2017.04.016 (PMC5412003; doi:10.1016/j.dib.2017.04.016)
Supplement: Supplementary file 3 — Supplementary material [file mmc3.zip › all 52 cases/42 Cago_Ofc.xlsx]

## Sheet: 32 Cago_Ofc CONF DATA
CITY	CASE NUMBER	Setpoint	Insulation thickness	U-value (W/m².k)	Heating Load	Cooling Load (kWh/m².yr)		CITY	CASE NUMBER	Setpoint	Insulation thickness	U-value (W/m².k)	Heating Load	Cooling Load (kWh/m².yr)		CITY	CASE NUMBER	Setpoint	Insulation thickness	U-value (W/m².k)	Heating Load	Cooling Load (kWh/m².yr)										filename	heating(PXInsu)	cooling(PXInsu)
Dflt - MIM		22°C	0	4.45	123.968	33.4229		out I-M		22°C	0	4.45	123.968	33.4229		out I-M-I		22°C	0	4.45	123.968	33.4229									IM	32 Cago_Ofc_Conf-StPt22_Ins5mm_IM.csv	70.9593	25.4685
			5	0.529	69.2248	27.6454					5	0.529	70.9593	25.4685					5	0.529	38.8319	25.3356										32 Cago_Ofc_Conf-StPt22_Ins10mm_IM.csv	54.8118	23.3336
			10	0.281	53.4957	25.2132					10	0.281	54.8118	23.3336					10	0.281	24.5961	24.7398										32 Cago_Ofc_Conf-StPt22_Ins15mm_IM.csv	46.9468	22.2481
			15	0.191	45.8643	23.9203					15	0.191	46.9468	22.2481					15	0.191	19.1452	24.8763										32 Cago_Ofc_Conf-StPt22_Ins20mm_IM.csv	42.2167	21.6004
			20	0.145	41.3567	23.1154					20	0.145	42.2167	21.6004					20	0.145	16.5478	24.9819										32 Cago_Ofc_Conf-StPt24_Ins5mm_IM.csv	70.8747	16.5276
		24°C	0	4.45	123.954	21.6904				24°C	0	4.45	123.954	21.6904				24°C	0	4.45	123.954	21.6904										32 Cago_Ofc_Conf-StPt24_Ins10mm_IM.csv	54.6975	15.727
			5	0.529	69.148	18.5403					5	0.529	70.8747	16.5276					5	0.529	38.7319	18.3916										32 Cago_Ofc_Conf-StPt24_Ins15mm_IM.csv	46.8036	15.3845
			10	0.281	53.3981	17.534					10	0.281	54.6975	15.727					10	0.281	24.4786	18.8205										32 Cago_Ofc_Conf-StPt24_Ins20mm_IM.csv	42.0539	15.2372
			15	0.191	45.7491	16.9769					15	0.191	46.8036	15.3845					15	0.191	19.0069	19.3834										32 Cago_Ofc_Conf-StPt26_Ins5mm_IM.csv	70.8538	9.01593
			20	0.145	41.2355	16.6549					20	0.145	42.0539	15.2372					20	0.145	16.4067	19.7995										32 Cago_Ofc_Conf-StPt26_Ins10mm_IM.csv	54.6789	9.3496
		26°C	0	4.45	123.951	12.2294				26°C	0	4.45	123.951	12.2294				26°C	0	4.45	123.951	12.2294										32 Cago_Ofc_Conf-StPt26_Ins15mm_IM.csv	46.7706	9.53123
			5	0.529	69.1197	10.3971					5	0.529	70.8538	9.01593					5	0.529	38.7254	12.0916										32 Cago_Ofc_Conf-StPt26_Ins20mm_IM.csv	42.0003	9.66914
			10	0.281	53.3621	10.5971					10	0.281	54.6789	9.3496					10	0.281	24.4688	13.6141										32 Cago_Ofc_Conf-StPt28_Ins5mm_IM.csv	70.853	3.19321
			15	0.191	45.7078	10.7031					15	0.191	46.7706	9.53123					15	0.191	18.9883	14.5088										32 Cago_Ofc_Conf-StPt28_Ins10mm_IM.csv	54.6735	3.56521
			20	0.145	41.1914	10.7924					20	0.145	42.0003	9.66914					20	0.145	16.3807	15.0832										32 Cago_Ofc_Conf-StPt28_Ins15mm_IM.csv	46.7551	4.08146
		28°C	0	4.45	123.949	5.68837				28°C	0	4.45	123.949	5.68837				28°C	0	4.45	123.949	5.68837										32 Cago_Ofc_Conf-StPt28_Ins20mm_IM.csv	41.9747	4.51913
			5	0.529	69.1094	4.23689					5	0.529	70.853	3.19321					5	0.529	38.7217	6.47156										32 Cago_Ofc_Conf-StPt30_Ins5mm_IM.csv	70.853	1.02222
			10	0.281	53.353	4.69972					10	0.281	54.6735	3.56521					10	0.281	24.4629	8.7694										32 Cago_Ofc_Conf-StPt30_Ins10mm_IM.csv	54.6732	1.20109
			15	0.191	45.7023	5.21128					15	0.191	46.7551	4.08146					15	0.191	18.9797	10.1142										32 Cago_Ofc_Conf-StPt30_Ins15mm_IM.csv	46.7523	1.31478
			20	0.145	41.1876	5.64371					20	0.145	41.9747	4.51913					20	0.145	16.3682	10.8763										32 Cago_Ofc_Conf-StPt30_Ins20mm_IM.csv	41.9662	1.41109
		30°C	0	4.45	123.948	2.11592				30°C	0	4.45	123.948	2.11592				30°C	0	4.45	123.948	2.11592									IMI	32 Cago_Ofc_Conf-StPt22_Ins5mm_IMI.csv	38.8319	25.3356
			5	0.529	69.1084	1.55163					5	0.529	70.853	1.02222					5	0.529	38.7201	2.52367										32 Cago_Ofc_Conf-StPt22_Ins10mm_IMI.csv	24.5961	24.7398
			10	0.281	53.3529	1.71656					10	0.281	54.6732	1.20109					10	0.281	24.4601	4.56374										32 Cago_Ofc_Conf-StPt22_Ins15mm_IMI.csv	19.1452	24.8763
			15	0.191	45.7021	1.82267					15	0.191	46.7523	1.31478					15	0.191	18.9746	6.0706										32 Cago_Ofc_Conf-StPt22_Ins20mm_IMI.csv	16.5478	24.9819
			20	0.145	41.1868	1.91442					20	0.145	41.9662	1.41109					20	0.145	16.3609	6.99891										32 Cago_Ofc_Conf-StPt24_Ins5mm_IMI.csv	38.7319	18.3916
																																32 Cago_Ofc_Conf-StPt24_Ins10mm_IMI.csv	24.4786	18.8205
																																32 Cago_Ofc_Conf-StPt24_Ins15mm_IMI.csv	19.0069	19.3834
																																32 Cago_Ofc_Conf-StPt24_Ins20mm_IMI.csv	16.4067	19.7995
CITY	CASE NUMBER	Setpoint	Insulation thickness	U-value (W/m².k)	Heating Load	Cooling Load (kWh/m².yr)		CITY	CASE NUMBER	Setpoint	Insulation thickness	U-value (W/m².k)	Heating Load	Cooling Load (kWh/m².yr)		CITY	CASE NUMBER	Setpoint	Insulation thickness	U-value (W/m².k)	Heating Load	Cooling Load (kWh/m².yr)										32 Cago_Ofc_Conf-StPt26_Ins5mm_IMI.csv	38.7254	12.0916
out I-M-I-M		22°C	0	4.45	123.968	33.4229		out M-I		22°C	0	4.45	123.968	33.4229		out M-I-M-I		22°C	0	4.45	123.968	33.4229										32 Cago_Ofc_Conf-StPt26_Ins10mm_IMI.csv	24.4688	13.6141
			5	0.529	70.0081	26.1781					5	0.529	29.2703	26.4304					5	0.529	38.4985	26.44										32 Cago_Ofc_Conf-StPt26_Ins15mm_IMI.csv	18.9883	14.5088
			10	0.281	53.9892	23.7484					10	0.281	20.0471	25.9325					10	0.281	24.4368	25.789										32 Cago_Ofc_Conf-StPt26_Ins20mm_IMI.csv	16.3807	15.0832
			15	0.191	46.1811	22.5548					15	0.191	17.4428	25.8835					15	0.191	19.0754	25.7611										32 Cago_Ofc_Conf-StPt28_Ins5mm_IMI.csv	38.7217	6.47156
			20	0.145	41.592	21.8515					20	0.145	16.3533	25.9563					20	0.145	16.5343	25.7666										32 Cago_Ofc_Conf-StPt28_Ins10mm_IMI.csv	24.4629	8.7694
		24°C	0	4.45	123.954	21.6904				24°C	0	4.45	123.954	21.6904				24°C	0	4.45	123.954	21.6904										32 Cago_Ofc_Conf-StPt28_Ins15mm_IMI.csv	18.9797	10.1142
			5	0.529	69.9367	17.1759					5	0.529	29.1872	20.0575					5	0.529	38.3962	19.4										32 Cago_Ofc_Conf-StPt28_Ins20mm_IMI.csv	16.3682	10.8763
			10	0.281	53.897	16.1806					10	0.281	19.962	20.4299					10	0.281	24.3254	19.8002										32 Cago_Ofc_Conf-StPt30_Ins5mm_IMI.csv	38.7201	2.52367
			15	0.191	46.0841	15.7618					15	0.191	17.3477	20.6616					15	0.191	18.9463	20.216										32 Cago_Ofc_Conf-StPt30_Ins10mm_IMI.csv	24.4601	4.56374
			20	0.145	41.4822	15.5608					20	0.145	16.2503	20.8665					20	0.145	16.4002	20.548										32 Cago_Ofc_Conf-StPt30_Ins15mm_IMI.csv	18.9746	6.0706
		26°C	0	4.45	123.951	12.2294				26°C	0	4.45	123.951	12.2294				26°C	0	4.45	123.951	12.2294										32 Cago_Ofc_Conf-StPt30_Ins20mm_IMI.csv	16.3609	6.99891
			5	0.529	69.9163	9.47859					5	0.529	29.1859	14.5091					5	0.529	38.3882	13.0126									IMIM	32 Cago_Ofc_Conf-StPt22_Ins5mm_IMIM.csv	70.0081	26.1781
			10	0.281	53.8805	9.72261					10	0.281	19.9603	15.4623					10	0.281	24.317	14.4993										32 Cago_Ofc_Conf-StPt22_Ins10mm_IMIM.csv	53.9892	23.7484
			15	0.191	46.0688	9.88846					15	0.191	17.344	15.8763					15	0.191	18.9315	15.2849										32 Cago_Ofc_Conf-StPt22_Ins15mm_IMIM.csv	46.1811	22.5548
			20	0.145	41.4605	10.0024					20	0.145	16.2415	16.1784					20	0.145	16.3777	15.7835										32 Cago_Ofc_Conf-StPt22_Ins20mm_IMIM.csv	41.592	21.8515
		28°C	0	4.45	123.949	5.68837				28°C	0	4.45	123.949	5.68837				28°C	0	4.45	123.949	5.68837										32 Cago_Ofc_Conf-StPt24_Ins5mm_IMIM.csv	69.9367	17.1759
			5	0.529	69.9117	3.48648					5	0.529	29.1853	9.49459					5	0.529	38.3847	7.16638										32 Cago_Ofc_Conf-StPt24_Ins10mm_IMIM.csv	53.897	16.1806
			10	0.281	53.8791	3.90736					10	0.281	19.9596	11.0619					10	0.281	24.3129	9.5797										32 Cago_Ofc_Conf-StPt24_Ins15mm_IMIM.csv	46.0841	15.7618
			15	0.191	46.065	4.44466					15	0.191	17.3423	11.6308					15	0.191	18.9255	10.8423										32 Cago_Ofc_Conf-StPt24_Ins20mm_IMIM.csv	41.4822	15.5608
			20	0.145	41.4534	4.90912					20	0.145	16.2372	11.973					20	0.145	16.368	11.5433										32 Cago_Ofc_Conf-StPt26_Ins5mm_IMIM.csv	69.9163	9.47859
		30°C	0	4.45	123.948	2.11592				30°C	0	4.45	123.948	2.11592				30°C	0	4.45	123.948	2.11592										32 Cago_Ofc_Conf-StPt26_Ins10mm_IMIM.csv	53.8805	9.72261
			5	0.529	69.9117	1.19865					5	0.529	29.185	5.32443					5	0.529	38.3825	3.07815										32 Cago_Ofc_Conf-StPt26_Ins15mm_IMIM.csv	46.0688	9.88846
			10	0.281	53.8791	1.35076					10	0.281	19.9592	7.07315					10	0.281	24.3104	5.12636										32 Cago_Ofc_Conf-StPt26_Ins20mm_IMIM.csv	41.4605	10.0024
			15	0.191	46.0645	1.45343					15	0.191	17.3416	7.75799					15	0.191	18.922	6.65002										32 Cago_Ofc_Conf-StPt28_Ins5mm_IMIM.csv	69.9117	3.48648
			20	0.145	41.4511	1.55747					20	0.145	16.2357	8.14134					20	0.145	16.3632	7.58524										32 Cago_Ofc_Conf-StPt28_Ins10mm_IMIM.csv	53.8791	3.90736
																																32 Cago_Ofc_Conf-StPt28_Ins15mm_IMIM.csv	46.065	4.44466
																																32 Cago_Ofc_Conf-StPt28_Ins20mm_IMIM.csv	41.4534	4.90912
																																32 Cago_Ofc_Conf-StPt30_Ins5mm_IMIM.csv	69.9117	1.19865
																																32 Cago_Ofc_Conf-StPt30_Ins10mm_IMIM.csv	53.8791	1.35076
																																32 Cago_Ofc_Conf-StPt30_Ins15mm_IMIM.csv	46.0645	1.45343
																																32 Cago_Ofc_Conf-StPt30_Ins20mm_IMIM.csv	41.4511	1.55747
																															MI	32 Cago_Ofc_Conf-StPt22_Ins5mm_MI.csv	29.2703	26.4304
																																32 Cago_Ofc_Conf-StPt22_Ins10mm_MI.csv	20.0471	25.9325
																																32 Cago_Ofc_Conf-StPt22_Ins15mm_MI.csv	17.4428	25.8835
																																32 Cago_Ofc_Conf-StPt22_Ins20mm_MI.csv	16.3533	25.9563
																																32 Cago_Ofc_Conf-StPt24_Ins5mm_MI.csv	29.1872	20.0575
																																32 Cago_Ofc_Conf-StPt24_Ins10mm_MI.csv	19.962	20.4299
																																32 Cago_Ofc_Conf-StPt24_Ins15mm_MI.csv	17.3477	20.6616
																																32 Cago_Ofc_Conf-StPt24_Ins20mm_MI.csv	16.2503	20.8665
																																32 Cago_Ofc_Conf-StPt26_Ins5mm_MI.csv	29.1859	14.5091
																																32 Cago_Ofc_Conf-StPt26_Ins10mm_MI.csv	19.9603	15.4623
																																32 Cago_Ofc_Conf-StPt26_Ins15mm_MI.csv	17.344	15.8763
																																32 Cago_Ofc_Conf-StPt26_Ins20mm_MI.csv	16.2415	16.1784
																																32 Cago_Ofc_Conf-StPt28_Ins5mm_MI.csv	29.1853	9.49459
																																32 Cago_Ofc_Conf-StPt28_Ins10mm_MI.csv	19.9596	11.0619
																																32 Cago_Ofc_Conf-StPt28_Ins15mm_MI.csv	17.3423	11.6308
																																32 Cago_Ofc_Conf-StPt28_Ins20mm_MI.csv	16.2372	11.973
																																32 Cago_Ofc_Conf-StPt30_Ins5mm_MI.csv	29.185	5.32443
																																32 Cago_Ofc_Conf-StPt30_Ins10mm_MI.csv	19.9592	7.07315
																																32 Cago_Ofc_Conf-StPt30_Ins15mm_MI.csv	17.3416	7.75799
																																32 Cago_Ofc_Conf-StPt30_Ins20mm_MI.csv	16.2357	8.14134
																															MIMI	32 Cago_Ofc_Conf-StPt22_Ins5mm_MIMI.csv	38.4985	26.44
																																32 Cago_Ofc_Conf-StPt22_Ins10mm_MIMI.csv	24.4368	25.789
																																32 Cago_Ofc_Conf-StPt22_Ins15mm_MIMI.csv	19.0754	25.7611
																																32 Cago_Ofc_Conf-StPt22_Ins20mm_MIMI.csv	16.5343	25.7666
																																32 Cago_Ofc_Conf-StPt24_Ins5mm_MIMI.csv	38.3962	19.4
																																32 Cago_Ofc_Conf-StPt24_Ins10mm_MIMI.csv	24.3254	19.8002
																																32 Cago_Ofc_Conf-StPt24_Ins15mm_MIMI.csv	18.9463	20.216
																																32 Cago_Ofc_Conf-StPt24_Ins20mm_MIMI.csv	16.4002	20.548
																																32 Cago_Ofc_Conf-StPt26_Ins5mm_MIMI.csv	38.3882	13.0126
																																32 Cago_Ofc_Conf-StPt26_Ins10mm_MIMI.csv	24.317	14.4993
																																32 Cago_Ofc_Conf-StPt26_Ins15mm_MIMI.csv	18.9315	15.2849
																																32 Cago_Ofc_Conf-StPt26_Ins20mm_MIMI.csv	16.3777	15.7835
																																32 Cago_Ofc_Conf-StPt28_Ins5mm_MIMI.csv	38.3847	7.16638
																																32 Cago_Ofc_Conf-StPt28_Ins10mm_MIMI.csv	24.3129	9.5797
																																32 Cago_Ofc_Conf-StPt28_Ins15mm_MIMI.csv	18.9255	10.8423
																																32 Cago_Ofc_Conf-StPt28_Ins20mm_MIMI.csv	16.368	11.5433
																																32 Cago_Ofc_Conf-StPt30_Ins5mm_MIMI.csv	38.3825	3.07815
																																32 Cago_Ofc_Conf-StPt30_Ins10mm_MIMI.csv	24.3104	5.12636
																																32 Cago_Ofc_Conf-StPt30_Ins15mm_MIMI.csv	18.922	6.65002
																																32 Cago_Ofc_Conf-StPt30_Ins20mm_MIMI.csv	16.3632	7.58524

## Sheet: M_I_M
32 Cago_Ofc										point of thermal inflexion for various insulation thickneses
	CITY	CASE NUMBER	Setpoint	Insulation thickness	U-value (W/m².k)	Heating Load	Cooling Load (kWh/m².yr)			insulation Thickness	corrosponding Setpoint	0 mm Energy	0mm-(X)mm	(E) saving %			32 Cago_Ofc	DFLT- MIM							M01 - 100mm brick	Insulation Board
	DFLT- MIM	TCSN-22-0	22°C	0	4.45	123.968	33.4229			05cm	22	33.4229	5.77749	0.17286			05 cm	xxx	0					thick(m)	0.2	0.1
		TCSN-22-5		5	0.529	69.2248	27.6454				24	21.6904	3.15003	0.145227			10 cm	xxx	0					cond (W/m.K)	0.89	0.03
		TCSN-22-10		10	0.281	53.4957	25.2132				26	12.2294	1.83234	0.14983			15 cm	xxx	0					R-value	0.224719	3.33333
		TCSN-22-15		15	0.191	45.8643	23.9203				28	5.68837	1.45147	0.255165			20 cm	27.8845	29.5137
		TCSN-22-20		20	0.145	41.3567	23.1154				30	2.11592	0.564296	0.26669										ƩR-value	3.55805
		TCSN-24-0	24°C	0	4.45	123.954	21.6904			10cm	22	33.4229	8.20974	0.245632										U-value	0.281053
		TCSN-24-5		5	0.529	69.148	18.5403				24	21.6904	4.15637	0.191623
		TCSN-24-10		10	0.281	53.3981	17.534				26	12.2294	1.63234	0.133476
		TCSN-24-15		15	0.191	45.7491	16.9769				28	5.68837	0.988651	0.173802
		TCSN-24-20		20	0.145	41.2355	16.6549				30	2.11592	0.399361	0.188741
		TCSN-26-0	26°C	0	4.45	123.951	12.2294			15cm	22	33.4229	9.50263	0.284315
		TCSN-26-5		5	0.529	69.1197	10.3971				24	21.6904	4.71343	0.217305
		TCSN-26-10		10	0.281	53.3621	10.5971				26	12.2294	1.52634	0.124809
		TCSN-26-15		15	0.191	45.7078	10.7031				28	5.68837	0.477087	0.0838706
		TCSN-26-20		20	0.145	41.1914	10.7924				30	2.11592	0.293252	0.138593
		TCSN-28-0	28°C	0	4.45	123.949	5.68837			20cm	22	33.4229	10.3076	0.308398
		TCSN-28-5		5	0.529	69.1094	4.23689				24	21.6904	5.03543	0.23215
		TCSN-28-10		10	0.281	53.353	4.69972				26	12.2294	1.43706	0.117509
		TCSN-28-15		15	0.191	45.7023	5.21128				28	5.68837	0.0446555	0.00785031
		TCSN-28-20		20	0.145	41.1876	5.64371				30	2.11592	0.201497	0.0952288
		TCSN-30-0	30°C	0	4.45	123.948	2.11592
		TCSN-30-5		5	0.529	69.1084	1.55163				max		10.3076	0.308398
		TCSN-30-10		10	0.281	53.3529	1.71656				min		0.0446555	0.00785031
		TCSN-30-15		15	0.191	45.7021	1.82267						for PTI
		TCSN-30-20		20	0.145	41.1868	1.91442
					max	123.968	33.4229
					Min	41.1868	1.55163
							For Load
								I	xxx
																						xxx	I
								I	xxx
																						27.8845	VIII
																						29.5137

## Sheet: I_M
										point of thermal inflexion for various insulation thickneses
	CITY	CASE NUMBER	Setpoint	Insulation thickness	U-value (W/m².k)	Heating Load	Cooling Load (kWh/m².yr)			insulation Thickness	corrosponding Setpoint	0 mm Energy	0mm-(X)mm	(E) saving %			32 Cago_Ofc	IM							M01 - 100mm brick	Insulation Board
	IM	TCSN-22-0	22°C	0	4.45	123.968	33.4229			05cm	22	33.4229	7.95438	0.237992			05 cm	xxx	0					thick(m)	0.2	0.1
		TCSN-22-5		5	0.529	70.9593	25.4685				24	21.6904	5.16278	0.238022			10 cm	xxx	0					cond (W/m.K)	0.89	0.03
		TCSN-22-10		10	0.281	54.8118	23.3336				26	12.2294	3.2135	0.262768			15 cm	xxx	0					R-value	0.224719	3.33333
		TCSN-22-15		15	0.191	46.9468	22.2481				28	5.68837	2.49516	0.438642			20 cm	xxx	0
		TCSN-22-20		20	0.145	42.2167	21.6004				30	2.11592	1.0937	0.516891										ƩR-value	3.55805
		TCSN-24-0	24°C	0	4.45	123.954	21.6904			10cm	22	33.4229	10.0893	0.301868										U-value	0.281053
		TCSN-24-5		5	0.529	70.8747	16.5276				24	21.6904	5.96332	0.274929
		TCSN-24-10		10	0.281	54.6975	15.727				26	12.2294	2.87983	0.235484
		TCSN-24-15		15	0.191	46.8036	15.3845				28	5.68837	2.12316	0.373245
		TCSN-24-20		20	0.145	42.0539	15.2372				30	2.11592	0.914834	0.432357
		TCSN-26-0	26°C	0	4.45	123.951	12.2294			15cm	22	33.4229	11.1748	0.334346
		TCSN-26-5		5	0.529	70.8538	9.01593				24	21.6904	6.3059	0.290723
		TCSN-26-10		10	0.281	54.6789	9.3496				26	12.2294	2.6982	0.220631
		TCSN-26-15		15	0.191	46.7706	9.53123				28	5.68837	1.60691	0.282491
		TCSN-26-20		20	0.145	42.0003	9.66914				30	2.11592	0.801144	0.378626
		TCSN-28-0	28°C	0	4.45	123.949	5.68837			20cm	22	33.4229	11.8225	0.353724
		TCSN-28-5		5	0.529	70.853	3.19321				24	21.6904	6.45319	0.297514
		TCSN-28-10		10	0.281	54.6735	3.56521				26	12.2294	2.56028	0.209354
		TCSN-28-15		15	0.191	46.7551	4.08146				28	5.68837	1.16924	0.20555
		TCSN-28-20		20	0.145	41.9747	4.51913				30	2.11592	0.704835	0.33311
		TCSN-30-0	30°C	0	4.45	123.948	2.11592
		TCSN-30-5		5	0.529	70.853	1.02222				max		11.8225	0.516891
		TCSN-30-10		10	0.281	54.6732	1.20109				min		0.704835	0.20555
		TCSN-30-15		15	0.191	46.7523	1.31478						for PTI
		TCSN-30-20		20	0.145	41.9662	1.41109
					max	123.968	33.4229
					Min	41.9662	1.02222
							For Load
								I	xxx
																						xxx	I
								I	xxx
																						xxx	I

## Sheet: I_M_I
										point of thermal inflexion for various insulation thickneses
	CITY	CASE NUMBER	Setpoint	Insulation thickness	U-value (W/m².k)	Heating Load	Cooling Load (kWh/m².yr)			insulation Thickness	corrosponding Setpoint	0 mm Energy	0mm-(X)mm	(E) saving %			32 Cago_Ofc	IMI							M01 - 100mm brick	Insulation Board
	IMI	TCSN-22-0	22°C	0	4.45	123.968	33.4229			05cm	22	33.4229	8.08728	0.241968			05 cm	26.2507	0					thick(m)	0.2	0.1
		TCSN-22-5		5	0.529	38.8319	25.3356				24	21.6904	3.29874	0.152083			10 cm	25.214	0					cond (W/m.K)	0.89	0.03
		TCSN-22-10		10	0.281	24.5961	24.7398				26	12.2294	0.137815	0.0112691			15 cm	24.8298	0					R-value	0.224719	3.33333
		TCSN-22-15		15	0.191	19.1452	24.8763				28	5.68837	-0.783187	-0.137682			20 cm	24.6536	0
		TCSN-22-20		20	0.145	16.5478	24.9819				30	2.11592	-0.407751	-0.192706										ƩR-value	3.55805
		TCSN-24-0	24°C	0	4.45	123.954	21.6904			10cm	22	33.4229	8.68315	0.259796										U-value	0.281053
		TCSN-24-5		5	0.529	38.7319	18.3916				24	21.6904	2.86989	0.132312
		TCSN-24-10		10	0.281	24.4786	18.8205				26	12.2294	-1.38469	-0.113226
		TCSN-24-15		15	0.191	19.0069	19.3834				28	5.68837	-3.08103	-0.541637
		TCSN-24-20		20	0.145	16.4067	19.7995				30	2.11592	-2.44782	-1.15686
		TCSN-26-0	26°C	0	4.45	123.951	12.2294			15cm	22	33.4229	8.54662	0.255711
		TCSN-26-5		5	0.529	38.7254	12.0916				24	21.6904	2.30696	0.106359
		TCSN-26-10		10	0.281	24.4688	13.6141				26	12.2294	-2.27942	-0.186388
		TCSN-26-15		15	0.191	18.9883	14.5088				28	5.68837	-4.42585	-0.778053
		TCSN-26-20		20	0.145	16.3807	15.0832				30	2.11592	-3.95468	-1.86901
		TCSN-28-0	28°C	0	4.45	123.949	5.68837			20cm	22	33.4229	8.44097	0.25255
		TCSN-28-5		5	0.529	38.7217	6.47156				24	21.6904	1.89083	0.0871739
		TCSN-28-10		10	0.281	24.4629	8.7694				26	12.2294	-2.85372	-0.233349
		TCSN-28-15		15	0.191	18.9797	10.1142				28	5.68837	-5.18793	-0.912025
		TCSN-28-20		20	0.145	16.3682	10.8763				30	2.11592	-4.88298	-2.30773
		TCSN-30-0	30°C	0	4.45	123.948	2.11592
		TCSN-30-5		5	0.529	38.7201	2.52367				max		8.68315	0.259796
		TCSN-30-10		10	0.281	24.4601	4.56374				min		-5.18793	-2.30773
		TCSN-30-15		15	0.191	18.9746	6.0706						for PTI
		TCSN-30-20		20	0.145	16.3609	6.99891
					max	123.968	33.4229
					Min	16.3609	2.11592
							For Load
									26.2507
																						25.214
									24.8298
																						24.6536

## Sheet: I_M_I_M
										point of thermal inflexion for various insulation thickneses
	CITY	CASE NUMBER	Setpoint	Insulation thickness	U-value (W/m².k)	Heating Load	Cooling Load (kWh/m².yr)			insulation Thickness	corrosponding Setpoint	0 mm Energy	0mm-(X)mm	(E) saving %			32 Cago_Ofc	IMIM							M01 - 100mm brick	Insulation Board
	IMIM	TCSN-22-0	22°C	0	4.45	123.968	33.4229			05cm	22	33.4229	7.24478	0.216761			05 cm	xxx	0					thick(m)	0.2	0.1
		TCSN-22-5		5	0.529	70.0081	26.1781				24	21.6904	4.51443	0.208131			10 cm	xxx	0					cond (W/m.K)	0.89	0.03
		TCSN-22-10		10	0.281	53.9892	23.7484				26	12.2294	2.75084	0.224936			15 cm	xxx	0					R-value	0.224719	3.33333
		TCSN-22-15		15	0.191	46.1811	22.5548				28	5.68837	2.20189	0.387086			20 cm	xxx	0
		TCSN-22-20		20	0.145	41.592	21.8515				30	2.11592	0.917269	0.433508										ƩR-value	3.55805
		TCSN-24-0	24°C	0	4.45	123.954	21.6904			10cm	22	33.4229	9.67453	0.289458										U-value	0.281053
		TCSN-24-5		5	0.529	69.9367	17.1759				24	21.6904	5.50979	0.25402
		TCSN-24-10		10	0.281	53.897	16.1806				26	12.2294	2.50682	0.204982
		TCSN-24-15		15	0.191	46.0841	15.7618				28	5.68837	1.78101	0.313097
		TCSN-24-20		20	0.145	41.4822	15.5608				30	2.11592	0.765165	0.361622
		TCSN-26-0	26°C	0	4.45	123.951	12.2294			15cm	22	33.4229	10.8681	0.32517
		TCSN-26-5		5	0.529	69.9163	9.47859				24	21.6904	5.92852	0.273325
		TCSN-26-10		10	0.281	53.8805	9.72261				26	12.2294	2.34096	0.191421
		TCSN-26-15		15	0.191	46.0688	9.88846				28	5.68837	1.24371	0.218641
		TCSN-26-20		20	0.145	41.4605	10.0024				30	2.11592	0.66249	0.313098
		TCSN-28-0	28°C	0	4.45	123.949	5.68837			20cm	22	33.4229	11.5714	0.346212
		TCSN-28-5		5	0.529	69.9117	3.48648				24	21.6904	6.12961	0.282596
		TCSN-28-10		10	0.281	53.8791	3.90736				26	12.2294	2.22706	0.182107
		TCSN-28-15		15	0.191	46.065	4.44466				28	5.68837	0.779244	0.136989
		TCSN-28-20		20	0.145	41.4534	4.90912				30	2.11592	0.558449	0.263927
		TCSN-30-0	30°C	0	4.45	123.948	2.11592
		TCSN-30-5		5	0.529	69.9117	1.19865				max		11.5714	0.433508
		TCSN-30-10		10	0.281	53.8791	1.35076				min		0.558449	0.136989
		TCSN-30-15		15	0.191	46.0645	1.45343						for PTI
		TCSN-30-20		20	0.145	41.4511	1.55747
					max	123.968	33.4229
					Min	41.4511	1.19865
							For Load
								I	xxx
																						xxx	I
								I	xxx
																						xxx	I

## Sheet: M_I
										point of thermal inflexion for various insulation thickneses
	CITY	CASE NUMBER	Setpoint	Insulation thickness	U-value (W/m².k)	Heating Load	Cooling Load (kWh/m².yr)			insulation Thickness	corrosponding Setpoint	0 mm Energy	0mm-(X)mm	(E) saving %			32 Cago_Ofc	MI							M01 - 100mm brick	Insulation Board
	MI	TCSN-22-0	22°C	0	4.45	123.968	33.4229			05cm	22	33.4229	6.99249	0.209213			05 cm	24.6813	0					thick(m)	0.2	0.1
		TCSN-22-5		5	0.529	29.2703	26.4304				24	21.6904	1.63286	0.0752804			10 cm	24.4227	0					cond (W/m.K)	0.89	0.03
		TCSN-22-10		10	0.281	20.0471	25.9325				26	12.2294	-2.27966	-0.186408			15 cm	24.3229	0					R-value	0.224719	3.33333
		TCSN-22-15		15	0.191	17.4428	25.8835				28	5.68837	-3.80622	-0.669124			20 cm	24.2271	0
		TCSN-22-20		20	0.145	16.3533	25.9563				30	2.11592	-3.20851	-1.51636										ƩR-value	3.55805
		TCSN-24-0	24°C	0	4.45	123.954	21.6904			10cm	22	33.4229	7.49039	0.224109										U-value	0.281053
		TCSN-24-5		5	0.529	29.1872	20.0575				24	21.6904	1.26044	0.0581107
		TCSN-24-10		10	0.281	19.962	20.4299				26	12.2294	-3.23284	-0.26435
		TCSN-24-15		15	0.191	17.3477	20.6616				28	5.68837	-5.37356	-0.944657
		TCSN-24-20		20	0.145	16.2503	20.8665				30	2.11592	-4.95723	-2.34282
		TCSN-26-0	26°C	0	4.45	123.951	12.2294			15cm	22	33.4229	7.53941	0.225576
		TCSN-26-5		5	0.529	29.1859	14.5091				24	21.6904	1.02879	0.0474309
		TCSN-26-10		10	0.281	19.9603	15.4623				26	12.2294	-3.64688	-0.298205
		TCSN-26-15		15	0.191	17.344	15.8763				28	5.68837	-5.94243	-1.04466
		TCSN-26-20		20	0.145	16.2415	16.1784				30	2.11592	-5.64206	-2.66648
		TCSN-28-0	28°C	0	4.45	123.949	5.68837			20cm	22	33.4229	7.46666	0.223399
		TCSN-28-5		5	0.529	29.1853	9.49459				24	21.6904	0.823881	0.0379837
		TCSN-28-10		10	0.281	19.9596	11.0619				26	12.2294	-3.94901	-0.32291
		TCSN-28-15		15	0.191	17.3423	11.6308				28	5.68837	-6.28464	-1.10482
		TCSN-28-20		20	0.145	16.2372	11.973				30	2.11592	-6.02542	-2.84766
		TCSN-30-0	30°C	0	4.45	123.948	2.11592
		TCSN-30-5		5	0.529	29.185	5.32443				max		7.53941	0.225576
		TCSN-30-10		10	0.281	19.9592	7.07315				min		-6.28464	-2.84766
		TCSN-30-15		15	0.191	17.3416	7.75799						for PTI
		TCSN-30-20		20	0.145	16.2357	8.14134
					max	123.968	33.4229
					Min	16.2357	2.11592
							For Load
									24.6813
																						24.4227
									24.3229
																						24.2271

## Sheet: M_I_M_I
										point of thermal inflexion for various insulation thickneses
	CITY	CASE NUMBER	Setpoint	Insulation thickness	U-value (W/m².k)	Heating Load	Cooling Load (kWh/m².yr)			insulation Thickness	corrosponding Setpoint	0 mm Energy	0mm-(X)mm	(E) saving %			32 Cago_Ofc	MIMI							M01 - 100mm brick	Insulation Board
	MIMI	TCSN-22-0	22°C	0	4.45	123.968	33.4229			05cm	22	33.4229	6.98291	0.208926			05 cm	25.4591	0					thick(m)	0.2	0.1
		TCSN-22-5		5	0.529	38.4985	26.44				24	21.6904	2.29041	0.105596			10 cm	24.7137	0					cond (W/m.K)	0.89	0.03
		TCSN-22-10		10	0.281	24.4368	25.789				26	12.2294	-0.783185	-0.064041			15 cm	24.472	0					R-value	0.224719	3.33333
		TCSN-22-15		15	0.191	19.0754	25.7611				28	5.68837	-1.47801	-0.25983			20 cm	24.357	0
		TCSN-22-20		20	0.145	16.5343	25.7666				30	2.11592	-0.962223	-0.454754										ƩR-value	3.55805
		TCSN-24-0	24°C	0	4.45	123.954	21.6904			10cm	22	33.4229	7.63389	0.228403										U-value	0.281053
		TCSN-24-5		5	0.529	38.3962	19.4				24	21.6904	1.89017	0.0871433
		TCSN-24-10		10	0.281	24.3254	19.8002				26	12.2294	-2.26985	-0.185605
		TCSN-24-15		15	0.191	18.9463	20.216				28	5.68837	-3.89133	-0.684085
		TCSN-24-20		20	0.145	16.4002	20.548				30	2.11592	-3.01044	-1.42275
		TCSN-26-0	26°C	0	4.45	123.951	12.2294			15cm	22	33.4229	7.6618	0.229238
		TCSN-26-5		5	0.529	38.3882	13.0126				24	21.6904	1.47436	0.0679729
		TCSN-26-10		10	0.281	24.317	14.4993				26	12.2294	-3.0555	-0.249848
		TCSN-26-15		15	0.191	18.9315	15.2849				28	5.68837	-5.15393	-0.906046
		TCSN-26-20		20	0.145	16.3777	15.7835				30	2.11592	-4.5341	-2.14285
		TCSN-28-0	28°C	0	4.45	123.949	5.68837			20cm	22	33.4229	7.65632	0.229074
		TCSN-28-5		5	0.529	38.3847	7.16638				24	21.6904	1.14239	0.0526679
		TCSN-28-10		10	0.281	24.3129	9.5797				26	12.2294	-3.55403	-0.290613
		TCSN-28-15		15	0.191	18.9255	10.8423				28	5.68837	-5.85494	-1.02928
		TCSN-28-20		20	0.145	16.368	11.5433				30	2.11592	-5.46931	-2.58484
		TCSN-30-0	30°C	0	4.45	123.948	2.11592
		TCSN-30-5		5	0.529	38.3825	3.07815				max		7.6618	0.229238
		TCSN-30-10		10	0.281	24.3104	5.12636				min		-5.85494	-2.58484
		TCSN-30-15		15	0.191	18.922	6.65002						for PTI
		TCSN-30-20		20	0.145	16.3632	7.58524
					max	123.968	33.4229
					Min	16.3632	2.11592
							For Load
									25.4591
																						24.7137
									24.472
																						24.357
											IN SOME CASES //// the increase of insulation level in the infected cases exacerbatemakes the PTI { it even worse} --> meanign that a retrofit by adding insualtion is devistating

## Sheet: SUMMARY OF PTI
	PTI for all configiration at different insualtion thicknesse							the A case [Tm~Ins~Tm] as arefrence
	Base M-I-M	I-M	I-M-I	I-M-I-M	M-I	M-I-M-I			Base M-I-M	I-M	I-M-I	I-M-I-M	M-I	M-I-M-I
5cm	xxx	xxx	26.2507	xxx	24.6813	25.4591		5cm	#VALUE!	#VALUE!	#VALUE!	#VALUE!	#VALUE!	#VALUE!
10cm	xxx	xxx	25.214	xxx	24.4227	24.7137		10cm	#VALUE!	#VALUE!	#VALUE!	#VALUE!	#VALUE!	#VALUE!
15cm	xxx	xxx	24.8298	xxx	24.3229	24.472		15cm	#VALUE!	#VALUE!	#VALUE!	#VALUE!	#VALUE!	#VALUE!
20cm	27.8845	xxx	24.6536	xxx	24.2271	24.357		20cm	0	#VALUE!	-3.23091	#VALUE!	-3.65734	-3.52751
