# Supplementary material for: Data on anti-insulation detection via Point of Thermal Inflexion (PTI) in 1248 cases; 13 climates, four occupancy profiles, six wall configurations and four insulation levels
Source: Data Brief. 2017 Apr 15;12:333–5. doi: 10.1016/j.dib.2017.04.016 (PMC5412003; doi:10.1016/j.dib.2017.04.016)
Supplement: Supplementary file 3 — Supplementary material [file mmc3.zip › all 52 cases/43 Cago_ResConL.xlsx]

## Sheet: 31 Cago_ResWLoad CONF DATA
CITY	CASE NUMBER	Setpoint	Insulation thickness	U-value (W/m².k)	Heating Load	Cooling Load (kWh/m².yr)		CITY	CASE NUMBER	Setpoint	Insulation thickness	U-value (W/m².k)	Heating Load	Cooling Load (kWh/m².yr)		CITY	CASE NUMBER	Setpoint	Insulation thickness	U-value (W/m².k)	Heating Load	Cooling Load (kWh/m².yr)										filename	heating(PXInsu)	cooling(PXInsu)
Dflt - MIM		22°C	0	4.45	257.194	81.4576		out I-M		22°C	0	4.45	257.194	81.4576		out I-M-I		22°C	0	4.45	257.194	81.4576									IM	31 Cago_Res_Conf-StPt22_Ins5mm_IM.csv	80.5867	60.9701
			5	0.529	79.8896	65.5229					5	0.529	80.5867	60.9701					5	0.529	69.0911	58.5927										31 Cago_Res_Conf-StPt22_Ins10mm_IM.csv	47.9774	60.305
			10	0.281	47.7693	63.8539					10	0.281	47.9774	60.305					10	0.281	39.844	57.6453										31 Cago_Res_Conf-StPt22_Ins15mm_IM.csv	34.5096	61.0574
			15	0.191	34.4937	63.8884					15	0.191	34.5096	61.0574					15	0.191	28.2533	58.5336										31 Cago_Res_Conf-StPt22_Ins20mm_IM.csv	27.224	61.9716
			20	0.145	27.321	64.2335					20	0.145	27.224	61.9716					20	0.145	22.4096	59.6469										31 Cago_Res_Conf-StPt24_Ins5mm_IM.csv	80.4072	44.8182
		24°C	0	4.45	257.071	54.3215				24°C	0	4.45	257.071	54.3215				24°C	0	4.45	257.071	54.3215										31 Cago_Res_Conf-StPt24_Ins10mm_IM.csv	47.8095	46.8595
			5	0.529	79.7374	49.2041					5	0.529	80.4072	44.8182					5	0.529	68.9121	43.8108										31 Cago_Res_Conf-StPt24_Ins15mm_IM.csv	34.2873	48.5537
			10	0.281	47.5604	50.2114					10	0.281	47.8095	46.8595					10	0.281	39.6089	45.2316										31 Cago_Res_Conf-StPt24_Ins20mm_IM.csv	26.932	50.0671
			15	0.191	34.2905	51.3911					15	0.191	34.2873	48.5537					15	0.191	28.0806	47.1785										31 Cago_Res_Conf-StPt26_Ins5mm_IM.csv	80.3204	29.6948
			20	0.145	27.1228	52.5311					20	0.145	26.932	50.0671					20	0.145	22.0866	48.902										31 Cago_Res_Conf-StPt26_Ins10mm_IM.csv	47.7751	34.2723
		26°C	0	4.45	257.04	32.5843				26°C	0	4.45	257.04	32.5843				26°C	0	4.45	257.04	32.5843										31 Cago_Res_Conf-StPt26_Ins15mm_IM.csv	34.2699	37.1454
			5	0.529	79.6509	33.7313					5	0.529	80.3204	29.6948					5	0.529	68.8828	29.9096										31 Cago_Res_Conf-StPt26_Ins20mm_IM.csv	26.859	39.104
			10	0.281	47.5008	37.4772					10	0.281	47.7751	34.2723					10	0.281	39.5816	33.7188										31 Cago_Res_Conf-StPt28_Ins5mm_IM.csv	80.2893	16.1783
			15	0.191	34.2584	39.8539					15	0.191	34.2699	37.1454					15	0.191	28.0404	36.4805										31 Cago_Res_Conf-StPt28_Ins10mm_IM.csv	47.7621	22.4776
			20	0.145	27.0545	41.5042					20	0.145	26.859	39.104					20	0.145	22.0362	38.6513										31 Cago_Res_Conf-StPt28_Ins15mm_IM.csv	34.2627	26.3967
		28°C	0	4.45	257.032	16.5861				28°C	0	4.45	257.032	16.5861				28°C	0	4.45	257.032	16.5861										31 Cago_Res_Conf-StPt28_Ins20mm_IM.csv	26.8474	29.0403
			5	0.529	79.5899	19.3537					5	0.529	80.2893	16.1783					5	0.529	68.8647	17.1211										31 Cago_Res_Conf-StPt30_Ins5mm_IM.csv	80.287	6.06869
			10	0.281	47.4745	25.2372					10	0.281	47.7621	22.4776					10	0.281	39.5698	22.7909										31 Cago_Res_Conf-StPt30_Ins10mm_IM.csv	47.7597	12.0367
			15	0.191	34.2524	28.8135					15	0.191	34.2627	26.3967					15	0.191	28.0258	26.3906										31 Cago_Res_Conf-StPt30_Ins15mm_IM.csv	34.2595	16.3861
			20	0.145	27.0541	31.1625					20	0.145	26.8474	29.0403					20	0.145	22.0126	28.9372										31 Cago_Res_Conf-StPt30_Ins20mm_IM.csv	26.8398	19.4091
		30°C	0	4.45	257.028	6.76338				30°C	0	4.45	257.028	6.76338				30°C	0	4.45	257.028	6.76338									IMI	31 Cago_Res_Conf-StPt22_Ins5mm_IMI.csv	69.0911	58.5927
			5	0.529	79.5559	8.34341					5	0.529	80.287	6.06869					5	0.529	68.8562	7.42307										31 Cago_Res_Conf-StPt22_Ins10mm_IMI.csv	39.844	57.6453
			10	0.281	47.4659	14.0817					10	0.281	47.7597	12.0367					10	0.281	39.5649	12.9969										31 Cago_Res_Conf-StPt22_Ins15mm_IMI.csv	28.2533	58.5336
			15	0.191	34.2491	18.317					15	0.191	34.2595	16.3861					15	0.191	28.0206	17.0486										31 Cago_Res_Conf-StPt22_Ins20mm_IMI.csv	22.4096	59.6469
			20	0.145	27.0539	21.1973					20	0.145	26.8398	19.4091					20	0.145	22.0044	19.8967										31 Cago_Res_Conf-StPt24_Ins5mm_IMI.csv	68.9121	43.8108
																																31 Cago_Res_Conf-StPt24_Ins10mm_IMI.csv	39.6089	45.2316
																																31 Cago_Res_Conf-StPt24_Ins15mm_IMI.csv	28.0806	47.1785
																																31 Cago_Res_Conf-StPt24_Ins20mm_IMI.csv	22.0866	48.902
CITY	CASE NUMBER	Setpoint	Insulation thickness	U-value (W/m².k)	Heating Load	Cooling Load (kWh/m².yr)		CITY	CASE NUMBER	Setpoint	Insulation thickness	U-value (W/m².k)	Heating Load	Cooling Load (kWh/m².yr)		CITY	CASE NUMBER	Setpoint	Insulation thickness	U-value (W/m².k)	Heating Load	Cooling Load (kWh/m².yr)										31 Cago_Res_Conf-StPt26_Ins5mm_IMI.csv	68.8828	29.9096
out I-M-I-M		22°C	0	4.45	257.194	81.4576		out M-I		22°C	0	4.45	257.194	81.4576		out M-I-M-I		22°C	0	4.45	257.194	81.4576										31 Cago_Res_Conf-StPt26_Ins10mm_IMI.csv	39.5816	33.7188
			5	0.529	80.8058	61.7409					5	0.529	63.3617	62.2284					5	0.529	68.4401	62.4197										31 Cago_Res_Conf-StPt26_Ins15mm_IMI.csv	28.0404	36.4805
			10	0.281	48.1833	60.5391					10	0.281	37.9961	62.0255					10	0.281	39.5487	60.4231										31 Cago_Res_Conf-StPt26_Ins20mm_IMI.csv	22.0362	38.6513
			15	0.191	34.7058	61.1593					15	0.191	28.3975	62.8852					15	0.191	28.2376	60.594										31 Cago_Res_Conf-StPt28_Ins5mm_IMI.csv	68.8647	17.1211
			20	0.145	27.4001	62.0351					20	0.145	23.348	63.6197					20	0.145	22.4323	61.3071										31 Cago_Res_Conf-StPt28_Ins10mm_IMI.csv	39.5698	22.7909
		24°C	0	4.45	257.071	54.3215				24°C	0	4.45	257.071	54.3215				24°C	0	4.45	257.071	54.3215										31 Cago_Res_Conf-StPt28_Ins15mm_IMI.csv	28.0258	26.3906
			5	0.529	80.674	45.6256					5	0.529	63.2782	47.8236					5	0.529	68.312	47.2874										31 Cago_Res_Conf-StPt28_Ins20mm_IMI.csv	22.0126	28.9372
			10	0.281	48.0521	47.2274					10	0.281	37.909	49.7636					10	0.281	39.381	47.8809										31 Cago_Res_Conf-StPt30_Ins5mm_IMI.csv	68.8562	7.42307
			15	0.191	34.5419	48.8153					15	0.191	28.2982	51.6507					15	0.191	28.0606	49.2528										31 Cago_Res_Conf-StPt30_Ins10mm_IMI.csv	39.5649	12.9969
			20	0.145	27.193	50.3068					20	0.145	23.2437	52.9101					20	0.145	22.2488	50.5666										31 Cago_Res_Conf-StPt30_Ins15mm_IMI.csv	28.0206	17.0486
		26°C	0	4.45	257.04	32.5843				26°C	0	4.45	257.04	32.5843				26°C	0	4.45	257.04	32.5843										31 Cago_Res_Conf-StPt30_Ins20mm_IMI.csv	22.0044	19.8967
			5	0.529	80.6022	30.4516					5	0.529	63.2763	34.4073					5	0.529	68.2903	33.1836									IMIM	31 Cago_Res_Conf-StPt22_Ins5mm_IMIM.csv	80.8058	61.7409
			10	0.281	48.0293	34.6822					10	0.281	37.9075	38.2169					10	0.281	39.3562	36.2025										31 Cago_Res_Conf-StPt22_Ins10mm_IMIM.csv	48.1833	60.5391
			15	0.191	34.5267	37.4563					15	0.191	28.2955	40.8454					15	0.191	28.0282	38.4705										31 Cago_Res_Conf-StPt22_Ins15mm_IMIM.csv	34.7058	61.1593
			20	0.145	27.1363	39.4109					20	0.145	23.2377	42.6378					20	0.145	22.2101	40.3138										31 Cago_Res_Conf-StPt22_Ins20mm_IMIM.csv	27.4001	62.0351
		28°C	0	4.45	257.032	16.5861				28°C	0	4.45	257.032	16.5861				28°C	0	4.45	257.032	16.5861										31 Cago_Res_Conf-StPt24_Ins5mm_IMIM.csv	80.674	45.6256
			5	0.529	80.5647	16.621					5	0.529	63.2755	22.3509					5	0.529	68.274	19.8827										31 Cago_Res_Conf-StPt24_Ins10mm_IMIM.csv	48.0521	47.2274
			10	0.281	48.0195	22.8165					10	0.281	37.907	27.3513					10	0.281	39.3445	25.0907										31 Cago_Res_Conf-StPt24_Ins15mm_IMIM.csv	34.5419	48.8153
			15	0.191	34.5254	26.6656					15	0.191	28.295	30.6569					15	0.191	28.0141	28.3076										31 Cago_Res_Conf-StPt24_Ins20mm_IMIM.csv	27.193	50.3068
			20	0.145	27.1341	29.311					20	0.145	23.2364	32.8213					20	0.145	22.1919	30.5785										31 Cago_Res_Conf-StPt26_Ins5mm_IMIM.csv	80.6022	30.4516
		30°C	0	4.45	257.028	6.76338				30°C	0	4.45	257.028	6.76338				30°C	0	4.45	257.028	6.76338										31 Cago_Res_Conf-StPt26_Ins10mm_IMIM.csv	48.0293	34.6822
			5	0.529	80.5564	6.36016					5	0.529	63.2751	12.3982					5	0.529	68.2616	9.48017										31 Cago_Res_Conf-StPt26_Ins15mm_IMIM.csv	34.5267	37.4563
			10	0.281	48.0181	12.2233					10	0.281	37.9068	17.5952					10	0.281	39.3358	14.7749										31 Cago_Res_Conf-StPt26_Ins20mm_IMIM.csv	27.1363	39.4109
			15	0.191	34.5251	16.6632					15	0.191	28.2948	21.1418					15	0.191	28.0085	18.7004										31 Cago_Res_Conf-StPt28_Ins5mm_IMIM.csv	80.5647	16.621
			20	0.145	27.1328	19.697					20	0.145	23.2361	23.5675					20	0.145	22.1843	21.3862										31 Cago_Res_Conf-StPt28_Ins10mm_IMIM.csv	48.0195	22.8165
																																31 Cago_Res_Conf-StPt28_Ins15mm_IMIM.csv	34.5254	26.6656
																																31 Cago_Res_Conf-StPt28_Ins20mm_IMIM.csv	27.1341	29.311
																																31 Cago_Res_Conf-StPt30_Ins5mm_IMIM.csv	80.5564	6.36016
																																31 Cago_Res_Conf-StPt30_Ins10mm_IMIM.csv	48.0181	12.2233
																																31 Cago_Res_Conf-StPt30_Ins15mm_IMIM.csv	34.5251	16.6632
																																31 Cago_Res_Conf-StPt30_Ins20mm_IMIM.csv	27.1328	19.697
																															MI	31 Cago_Res_Conf-StPt22_Ins5mm_MI.csv	63.3617	62.2284
																																31 Cago_Res_Conf-StPt22_Ins10mm_MI.csv	37.9961	62.0255
																																31 Cago_Res_Conf-StPt22_Ins15mm_MI.csv	28.3975	62.8852
																																31 Cago_Res_Conf-StPt22_Ins20mm_MI.csv	23.348	63.6197
																																31 Cago_Res_Conf-StPt24_Ins5mm_MI.csv	63.2782	47.8236
																																31 Cago_Res_Conf-StPt24_Ins10mm_MI.csv	37.909	49.7636
																																31 Cago_Res_Conf-StPt24_Ins15mm_MI.csv	28.2982	51.6507
																																31 Cago_Res_Conf-StPt24_Ins20mm_MI.csv	23.2437	52.9101
																																31 Cago_Res_Conf-StPt26_Ins5mm_MI.csv	63.2763	34.4073
																																31 Cago_Res_Conf-StPt26_Ins10mm_MI.csv	37.9075	38.2169
																																31 Cago_Res_Conf-StPt26_Ins15mm_MI.csv	28.2955	40.8454
																																31 Cago_Res_Conf-StPt26_Ins20mm_MI.csv	23.2377	42.6378
																																31 Cago_Res_Conf-StPt28_Ins5mm_MI.csv	63.2755	22.3509
																																31 Cago_Res_Conf-StPt28_Ins10mm_MI.csv	37.907	27.3513
																																31 Cago_Res_Conf-StPt28_Ins15mm_MI.csv	28.295	30.6569
																																31 Cago_Res_Conf-StPt28_Ins20mm_MI.csv	23.2364	32.8213
																																31 Cago_Res_Conf-StPt30_Ins5mm_MI.csv	63.2751	12.3982
																																31 Cago_Res_Conf-StPt30_Ins10mm_MI.csv	37.9068	17.5952
																																31 Cago_Res_Conf-StPt30_Ins15mm_MI.csv	28.2948	21.1418
																																31 Cago_Res_Conf-StPt30_Ins20mm_MI.csv	23.2361	23.5675
																															MIMI	31 Cago_Res_Conf-StPt22_Ins5mm_MIMI.csv	68.4401	62.4197
																																31 Cago_Res_Conf-StPt22_Ins10mm_MIMI.csv	39.5487	60.4231
																																31 Cago_Res_Conf-StPt22_Ins15mm_MIMI.csv	28.2376	60.594
																																31 Cago_Res_Conf-StPt22_Ins20mm_MIMI.csv	22.4323	61.3071
																																31 Cago_Res_Conf-StPt24_Ins5mm_MIMI.csv	68.312	47.2874
																																31 Cago_Res_Conf-StPt24_Ins10mm_MIMI.csv	39.381	47.8809
																																31 Cago_Res_Conf-StPt24_Ins15mm_MIMI.csv	28.0606	49.2528
																																31 Cago_Res_Conf-StPt24_Ins20mm_MIMI.csv	22.2488	50.5666
																																31 Cago_Res_Conf-StPt26_Ins5mm_MIMI.csv	68.2903	33.1836
																																31 Cago_Res_Conf-StPt26_Ins10mm_MIMI.csv	39.3562	36.2025
																																31 Cago_Res_Conf-StPt26_Ins15mm_MIMI.csv	28.0282	38.4705
																																31 Cago_Res_Conf-StPt26_Ins20mm_MIMI.csv	22.2101	40.3138
																																31 Cago_Res_Conf-StPt28_Ins5mm_MIMI.csv	68.274	19.8827
																																31 Cago_Res_Conf-StPt28_Ins10mm_MIMI.csv	39.3445	25.0907
																																31 Cago_Res_Conf-StPt28_Ins15mm_MIMI.csv	28.0141	28.3076
																																31 Cago_Res_Conf-StPt28_Ins20mm_MIMI.csv	22.1919	30.5785
																																31 Cago_Res_Conf-StPt30_Ins5mm_MIMI.csv	68.2616	9.48017
																																31 Cago_Res_Conf-StPt30_Ins10mm_MIMI.csv	39.3358	14.7749
																																31 Cago_Res_Conf-StPt30_Ins15mm_MIMI.csv	28.0085	18.7004
																																31 Cago_Res_Conf-StPt30_Ins20mm_MIMI.csv	22.1843	21.3862

## Sheet: M_I_M
31 Cago_ResWLoad										point of thermal inflexion for various insulation thickneses
	CITY	CASE NUMBER	Setpoint	Insulation thickness	U-value (W/m².k)	Heating Load	Cooling Load (kWh/m².yr)			insulation Thickness	corrosponding Setpoint	0 mm Energy	0mm-(X)mm	(E) saving %			31 Cago_ResWLoad	DFLT- MIM							M01 - 100mm brick	Insulation Board
	DFLT- MIM	TCSN-22-0	22°C	0	4.45	257.194	81.4576			05cm	22	81.4576	15.9347	0.195619			05 cm	25.5886	0					thick(m)	0.2	0.1
		TCSN-22-5		5	0.529	79.8896	65.5229				24	54.3215	5.11744	0.0942065			10 cm	24.7688	0					cond (W/m.K)	0.89	0.03
		TCSN-22-10		10	0.281	47.7693	63.8539				26	32.5843	-1.14703	-0.035202			15 cm	24.4524	0					R-value	0.224719	3.33333
		TCSN-22-15		15	0.191	34.4937	63.8884				28	16.5861	-2.76759	-0.166862			20 cm	24.2461	0
		TCSN-22-20		20	0.145	27.321	64.2335				30	6.76338	-1.58003	-0.233615										ƩR-value	3.55805
		TCSN-24-0	24°C	0	4.45	257.071	54.3215			10cm	22	81.4576	17.6037	0.216109										U-value	0.281053
		TCSN-24-5		5	0.529	79.7374	49.2041				24	54.3215	4.11017	0.0756637
		TCSN-24-10		10	0.281	47.5604	50.2114				26	32.5843	-4.89286	-0.15016
		TCSN-24-15		15	0.191	34.2905	51.3911				28	16.5861	-8.65106	-0.521584
		TCSN-24-20		20	0.145	27.1228	52.5311				30	6.76338	-7.31835	-1.08206
		TCSN-26-0	26°C	0	4.45	257.04	32.5843			15cm	22	81.4576	17.5692	0.215685
		TCSN-26-5		5	0.529	79.6509	33.7313				24	54.3215	2.93043	0.0539461
		TCSN-26-10		10	0.281	47.5008	37.4772				26	32.5843	-7.26956	-0.2231
		TCSN-26-15		15	0.191	34.2584	39.8539				28	16.5861	-12.2274	-0.737208
		TCSN-26-20		20	0.145	27.0545	41.5042				30	6.76338	-11.5537	-1.70826
		TCSN-28-0	28°C	0	4.45	257.032	16.5861			20cm	22	81.4576	17.2241	0.211449
		TCSN-28-5		5	0.529	79.5899	19.3537				24	54.3215	1.79038	0.032959
		TCSN-28-10		10	0.281	47.4745	25.2372				26	32.5843	-8.91987	-0.273747
		TCSN-28-15		15	0.191	34.2524	28.8135				28	16.5861	-14.5764	-0.87883
		TCSN-28-20		20	0.145	27.0541	31.1625				30	6.76338	-14.4339	-2.13413
		TCSN-30-0	30°C	0	4.45	257.028	6.76338
		TCSN-30-5		5	0.529	79.5559	8.34341				max		17.6037	0.216109
		TCSN-30-10		10	0.281	47.4659	14.0817				min		-14.5764	-2.13413
		TCSN-30-15		15	0.191	34.2491	18.317						for PTI
		TCSN-30-20		20	0.145	27.0539	21.1973
					max	257.194	81.4576
					Min	27.0539	6.76338
							For Load
									25.5886
																						24.7688
									24.4524
																						24.2461

## Sheet: I_M
										point of thermal inflexion for various insulation thickneses
	CITY	CASE NUMBER	Setpoint	Insulation thickness	U-value (W/m².k)	Heating Load	Cooling Load (kWh/m².yr)			insulation Thickness	corrosponding Setpoint	0 mm Energy	0mm-(X)mm	(E) saving %			31 Cago_ResWLoad	IM							M01 - 100mm brick	Insulation Board
	IM	TCSN-22-0	22°C	0	4.45	257.194	81.4576			05cm	22	81.4576	20.4875	0.251511			05 cm	28.0099	29.1033					thick(m)	0.2	0.1
		TCSN-22-5		5	0.529	80.5867	60.9701				24	54.3215	9.50331	0.174946			10 cm	25.548	0					cond (W/m.K)	0.89	0.03
		TCSN-22-10		10	0.281	47.9774	60.305				26	32.5843	2.88952	0.0886782			15 cm	24.9772	0					R-value	0.224719	3.33333
		TCSN-22-15		15	0.191	34.5096	61.0574				28	16.5861	0.407809	0.0245873			20 cm	24.6604	0
		TCSN-22-20		20	0.145	27.224	61.9716				30	6.76338	0.694694	0.102714										ƩR-value	3.55805
		TCSN-24-0	24°C	0	4.45	257.071	54.3215			10cm	22	81.4576	21.1526	0.259677										U-value	0.281053
		TCSN-24-5		5	0.529	80.4072	44.8182				24	54.3215	7.462	0.137367
		TCSN-24-10		10	0.281	47.8095	46.8595				26	32.5843	-1.68795	-0.0518024
		TCSN-24-15		15	0.191	34.2873	48.5537				28	16.5861	-5.89146	-0.355204
		TCSN-24-20		20	0.145	26.932	50.0671				30	6.76338	-5.27327	-0.77968
		TCSN-26-0	26°C	0	4.45	257.04	32.5843			15cm	22	81.4576	20.4003	0.25044
		TCSN-26-5		5	0.529	80.3204	29.6948				24	54.3215	5.76779	0.106179
		TCSN-26-10		10	0.281	47.7751	34.2723				26	32.5843	-4.56109	-0.139978
		TCSN-26-15		15	0.191	34.2699	37.1454				28	16.5861	-9.81061	-0.591495
		TCSN-26-20		20	0.145	26.859	39.104				30	6.76338	-9.62269	-1.42276
		TCSN-28-0	28°C	0	4.45	257.032	16.5861			20cm	22	81.4576	19.4861	0.239217
		TCSN-28-5		5	0.529	80.2893	16.1783				24	54.3215	4.25443	0.0783194
		TCSN-28-10		10	0.281	47.7621	22.4776				26	32.5843	-6.51973	-0.200088
		TCSN-28-15		15	0.191	34.2627	26.3967				28	16.5861	-12.4542	-0.750881
		TCSN-28-20		20	0.145	26.8474	29.0403				30	6.76338	-12.6457	-1.86973
		TCSN-30-0	30°C	0	4.45	257.028	6.76338
		TCSN-30-5		5	0.529	80.287	6.06869				max		21.1526	0.259677
		TCSN-30-10		10	0.281	47.7597	12.0367				min		-12.6457	-1.86973
		TCSN-30-15		15	0.191	34.2595	16.3861						for PTI
		TCSN-30-20		20	0.145	26.8398	19.4091
					max	257.194	81.4576
					Min	26.8398	6.06869
							For Load
								VIII	28.0099
									29.1033													25.548
									24.9772
																						24.6604

## Sheet: I_M_I
										point of thermal inflexion for various insulation thickneses
	CITY	CASE NUMBER	Setpoint	Insulation thickness	U-value (W/m².k)	Heating Load	Cooling Load (kWh/m².yr)			insulation Thickness	corrosponding Setpoint	0 mm Energy	0mm-(X)mm	(E) saving %			31 Cago_ResWLoad	IMI							M01 - 100mm brick	Insulation Board
	IMI	TCSN-22-0	22°C	0	4.45	257.194	81.4576			05cm	22	81.4576	22.8649	0.280697			05 cm	27.2656	0					thick(m)	0.2	0.1
		TCSN-22-5		5	0.529	69.0911	58.5927				24	54.3215	10.5108	0.193491			10 cm	25.7304	0					cond (W/m.K)	0.89	0.03
		TCSN-22-10		10	0.281	39.844	57.6453				26	32.5843	2.6747	0.0820856			15 cm	25.1797	0					R-value	0.224719	3.33333
		TCSN-22-15		15	0.191	28.2533	58.5336				28	16.5861	-0.534944	-0.0322525			20 cm	24.824	0
		TCSN-22-20		20	0.145	22.4096	59.6469				30	6.76338	-0.659683	-0.0975375										ƩR-value	3.55805
		TCSN-24-0	24°C	0	4.45	257.071	54.3215			10cm	22	81.4576	23.8123	0.292328										U-value	0.281053
		TCSN-24-5		5	0.529	68.9121	43.8108				24	54.3215	9.08996	0.167336
		TCSN-24-10		10	0.281	39.6089	45.2316				26	32.5843	-1.1345	-0.0348174
		TCSN-24-15		15	0.191	28.0806	47.1785				28	16.5861	-6.20478	-0.374095
		TCSN-24-20		20	0.145	22.0866	48.902				30	6.76338	-6.23355	-0.921661
		TCSN-26-0	26°C	0	4.45	257.04	32.5843			15cm	22	81.4576	22.924	0.281422
		TCSN-26-5		5	0.529	68.8828	29.9096				24	54.3215	7.14306	0.131496
		TCSN-26-10		10	0.281	39.5816	33.7188				26	32.5843	-3.89615	-0.119571
		TCSN-26-15		15	0.191	28.0404	36.4805				28	16.5861	-9.80443	-0.591122
		TCSN-26-20		20	0.145	22.0362	38.6513				30	6.76338	-10.2852	-1.52071
		TCSN-28-0	28°C	0	4.45	257.032	16.5861			20cm	22	81.4576	21.8108	0.267756
		TCSN-28-5		5	0.529	68.8647	17.1211				24	54.3215	5.41954	0.0997679
		TCSN-28-10		10	0.281	39.5698	22.7909				26	32.5843	-6.06702	-0.186194
		TCSN-28-15		15	0.191	28.0258	26.3906				28	16.5861	-12.351	-0.744661
		TCSN-28-20		20	0.145	22.0126	28.9372				30	6.76338	-13.1333	-1.94183
		TCSN-30-0	30°C	0	4.45	257.028	6.76338
		TCSN-30-5		5	0.529	68.8562	7.42307				max		23.8123	0.292328
		TCSN-30-10		10	0.281	39.5649	12.9969				min		-13.1333	-1.94183
		TCSN-30-15		15	0.191	28.0206	17.0486						for PTI
		TCSN-30-20		20	0.145	22.0044	19.8967
					max	257.194	81.4576
					Min	22.0044	6.76338
							For Load
									27.2656
																						25.7304
									25.1797
																						24.824

## Sheet: I_M_I_M
										point of thermal inflexion for various insulation thickneses
	CITY	CASE NUMBER	Setpoint	Insulation thickness	U-value (W/m².k)	Heating Load	Cooling Load (kWh/m².yr)			insulation Thickness	corrosponding Setpoint	0 mm Energy	0mm-(X)mm	(E) saving %			31 Cago_ResWLoad	IMIM							M01 - 100mm brick	Insulation Board
	IMIM	TCSN-22-0	22°C	0	4.45	257.194	81.4576			05cm	22	81.4576	19.7167	0.242049			05 cm	27.3081	29.5506					thick(m)	0.2	0.1
		TCSN-22-5		5	0.529	80.8058	61.7409				24	54.3215	8.69588	0.160082			10 cm	25.4404	0					cond (W/m.K)	0.89	0.03
		TCSN-22-10		10	0.281	48.1833	60.5391				26	32.5843	2.13276	0.0654534			15 cm	24.9178	0					R-value	0.224719	3.33333
		TCSN-22-15		15	0.191	34.7058	61.1593				28	16.5861	-0.0348336	-0.00210016			20 cm	24.6167	0
		TCSN-22-20		20	0.145	27.4001	62.0351				30	6.76338	0.403223	0.0596186										ƩR-value	3.55805
		TCSN-24-0	24°C	0	4.45	257.071	54.3215			10cm	22	81.4576	20.9186	0.256803										U-value	0.281053
		TCSN-24-5		5	0.529	80.674	45.6256				24	54.3215	7.09409	0.130594
		TCSN-24-10		10	0.281	48.0521	47.2274				26	32.5843	-2.09784	-0.064382
		TCSN-24-15		15	0.191	34.5419	48.8153				28	16.5861	-6.23038	-0.375638
		TCSN-24-20		20	0.145	27.193	50.3068				30	6.76338	-5.45988	-0.80727
		TCSN-26-0	26°C	0	4.45	257.04	32.5843			15cm	22	81.4576	20.2984	0.249189
		TCSN-26-5		5	0.529	80.6022	30.4516				24	54.3215	5.50626	0.101364
		TCSN-26-10		10	0.281	48.0293	34.6822				26	32.5843	-4.87197	-0.149519
		TCSN-26-15		15	0.191	34.5267	37.4563				28	16.5861	-10.0795	-0.607708
		TCSN-26-20		20	0.145	27.1363	39.4109				30	6.76338	-9.89981	-1.46374
		TCSN-28-0	28°C	0	4.45	257.032	16.5861			20cm	22	81.4576	19.4226	0.238437
		TCSN-28-5		5	0.529	80.5647	16.621				24	54.3215	4.01476	0.0739074
		TCSN-28-10		10	0.281	48.0195	22.8165				26	32.5843	-6.82654	-0.209504
		TCSN-28-15		15	0.191	34.5254	26.6656				28	16.5861	-12.7248	-0.767198
		TCSN-28-20		20	0.145	27.1341	29.311				30	6.76338	-12.9336	-1.91229
		TCSN-30-0	30°C	0	4.45	257.028	6.76338
		TCSN-30-5		5	0.529	80.5564	6.36016				max		20.9186	0.256803
		TCSN-30-10		10	0.281	48.0181	12.2233				min		-12.9336	-1.91229
		TCSN-30-15		15	0.191	34.5251	16.6632						for PTI
		TCSN-30-20		20	0.145	27.1328	19.697
					max	257.194	81.4576
					Min	27.1328	6.36016
							For Load
								VIII	27.3081
									29.5506													25.4404
									24.9178
																						24.6167

## Sheet: M_I
										point of thermal inflexion for various insulation thickneses
	CITY	CASE NUMBER	Setpoint	Insulation thickness	U-value (W/m².k)	Heating Load	Cooling Load (kWh/m².yr)			insulation Thickness	corrosponding Setpoint	0 mm Energy	0mm-(X)mm	(E) saving %			31 Cago_ResWLoad	MI							M01 - 100mm brick	Insulation Board
	MI	TCSN-22-0	22°C	0	4.45	257.194	81.4576			05cm	22	81.4576	19.2293	0.236065			05 cm	25.4642	0					thick(m)	0.2	0.1
		TCSN-22-5		5	0.529	63.3617	62.2284				24	54.3215	6.49793	0.11962			10 cm	24.7746	0					cond (W/m.K)	0.89	0.03
		TCSN-22-10		10	0.281	37.9961	62.0255				26	32.5843	-1.82299	-0.0559467			15 cm	24.3977	0					R-value	0.224719	3.33333
		TCSN-22-15		15	0.191	28.3975	62.8852				28	16.5861	-5.76478	-0.347566			20 cm	24.1887	0
		TCSN-22-20		20	0.145	23.348	63.6197				30	6.76338	-5.63481	-0.833135										ƩR-value	3.55805
		TCSN-24-0	24°C	0	4.45	257.071	54.3215			10cm	22	81.4576	19.4322	0.238556										U-value	0.281053
		TCSN-24-5		5	0.529	63.2782	47.8236				24	54.3215	4.55792	0.0839063
		TCSN-24-10		10	0.281	37.909	49.7636				26	32.5843	-5.63254	-0.172861
		TCSN-24-15		15	0.191	28.2982	51.6507				28	16.5861	-10.7652	-0.649048
		TCSN-24-20		20	0.145	23.2437	52.9101				30	6.76338	-10.8318	-1.60154
		TCSN-26-0	26°C	0	4.45	257.04	32.5843			15cm	22	81.4576	18.5725	0.228001
		TCSN-26-5		5	0.529	63.2763	34.4073				24	54.3215	2.67085	0.0491673
		TCSN-26-10		10	0.281	37.9075	38.2169				26	32.5843	-8.26107	-0.253529
		TCSN-26-15		15	0.191	28.2955	40.8454				28	16.5861	-14.0708	-0.848347
		TCSN-26-20		20	0.145	23.2377	42.6378				30	6.76338	-14.3784	-2.12592
		TCSN-28-0	28°C	0	4.45	257.032	16.5861			20cm	22	81.4576	17.8379	0.218984
		TCSN-28-5		5	0.529	63.2755	22.3509				24	54.3215	1.41142	0.0259827
		TCSN-28-10		10	0.281	37.907	27.3513				26	32.5843	-10.0535	-0.308538
		TCSN-28-15		15	0.191	28.295	30.6569				28	16.5861	-16.2352	-0.978844
		TCSN-28-20		20	0.145	23.2364	32.8213				30	6.76338	-16.8042	-2.48458
		TCSN-30-0	30°C	0	4.45	257.028	6.76338
		TCSN-30-5		5	0.529	63.2751	12.3982				max		19.4322	0.238556
		TCSN-30-10		10	0.281	37.9068	17.5952				min		-16.8042	-2.48458
		TCSN-30-15		15	0.191	28.2948	21.1418						for PTI
		TCSN-30-20		20	0.145	23.2361	23.5675
					max	257.194	81.4576
					Min	23.2361	6.76338
							For Load
									25.4642
																						24.7746
									24.3977
																						24.1887

## Sheet: M_I_M_I
										point of thermal inflexion for various insulation thickneses
	CITY	CASE NUMBER	Setpoint	Insulation thickness	U-value (W/m².k)	Heating Load	Cooling Load (kWh/m².yr)			insulation Thickness	corrosponding Setpoint	0 mm Energy	0mm-(X)mm	(E) saving %			31 Cago_ResWLoad	MIMI							M01 - 100mm brick	Insulation Board
	MIMI	TCSN-22-0	22°C	0	4.45	257.194	81.4576			05cm	22	81.4576	19.0379	0.233715			05 cm	25.8617	0					thick(m)	0.2	0.1
		TCSN-22-5		5	0.529	68.4401	62.4197				24	54.3215	7.03412	0.12949			10 cm	25.1505	0					cond (W/m.K)	0.89	0.03
		TCSN-22-10		10	0.281	39.5487	60.4231				26	32.5843	-0.599301	-0.0183923			15 cm	24.7893	0					R-value	0.224719	3.33333
		TCSN-22-15		15	0.191	28.2376	60.594				28	16.5861	-3.29662	-0.198758			20 cm	24.5483	0
		TCSN-22-20		20	0.145	22.4323	61.3071				30	6.76338	-2.71679	-0.401691										ƩR-value	3.55805
		TCSN-24-0	24°C	0	4.45	257.071	54.3215			10cm	22	81.4576	21.0345	0.258227										U-value	0.281053
		TCSN-24-5		5	0.529	68.312	47.2874				24	54.3215	6.44058	0.118564
		TCSN-24-10		10	0.281	39.381	47.8809				26	32.5843	-3.6182	-0.111041
		TCSN-24-15		15	0.191	28.0606	49.2528				28	16.5861	-8.50457	-0.512752
		TCSN-24-20		20	0.145	22.2488	50.5666				30	6.76338	-8.01155	-1.18455
		TCSN-26-0	26°C	0	4.45	257.04	32.5843			15cm	22	81.4576	20.8636	0.256128
		TCSN-26-5		5	0.529	68.2903	33.1836				24	54.3215	5.06875	0.0933101
		TCSN-26-10		10	0.281	39.3562	36.2025				26	32.5843	-5.88617	-0.180644
		TCSN-26-15		15	0.191	28.0282	38.4705				28	16.5861	-11.7214	-0.706701
		TCSN-26-20		20	0.145	22.2101	40.3138				30	6.76338	-11.937	-1.76494
		TCSN-28-0	28°C	0	4.45	257.032	16.5861			20cm	22	81.4576	20.1505	0.247374
		TCSN-28-5		5	0.529	68.274	19.8827				24	54.3215	3.75492	0.069124
		TCSN-28-10		10	0.281	39.3445	25.0907				26	32.5843	-7.72952	-0.237216
		TCSN-28-15		15	0.191	28.0141	28.3076				28	16.5861	-13.9923	-0.843617
		TCSN-28-20		20	0.145	22.1919	30.5785				30	6.76338	-14.6228	-2.16206
		TCSN-30-0	30°C	0	4.45	257.028	6.76338
		TCSN-30-5		5	0.529	68.2616	9.48017				max		21.0345	0.258227
		TCSN-30-10		10	0.281	39.3358	14.7749				min		-14.6228	-2.16206
		TCSN-30-15		15	0.191	28.0085	18.7004						for PTI
		TCSN-30-20		20	0.145	22.1843	21.3862
					max	257.194	81.4576
					Min	22.1843	6.76338
							For Load
									25.8617
																						25.1505
									24.7893
																						24.5483

## Sheet: SUMMARY OF PTI
	PTI for all configiration at different insualtion thicknesse							the A case [Tm~Ins~Tm] as arefrence
	Base M-I-M	I-M	I-M-I	I-M-I-M	M-I	M-I-M-I			Base M-I-M	I-M	I-M-I	I-M-I-M	M-I	M-I-M-I
5cm	25.5886	28.0099	27.2656	27.3081	25.4642	25.8617		5cm	0	2.42126	1.677	1.7195	-0.124485	0.273022
10cm	24.7688	25.548	25.7304	25.4404	24.7746	25.1505		10cm	0	0.779283	0.961607	0.671623	0.00583936	0.381717
15cm	24.4524	24.9772	25.1797	24.9178	24.3977	24.7893		15cm	0	0.524728	0.727302	0.46532	-0.0547159	0.336889
20cm	24.2461	24.6604	24.824	24.6167	24.1887	24.5483		20cm	0	0.414292	0.577964	0.37059	-0.0573636	0.302275
