# Supplementary material for: Data on anti-insulation detection via Point of Thermal Inflexion (PTI) in 1248 cases; 13 climates, four occupancy profiles, six wall configurations and four insulation levels
Source: Data Brief. 2017 Apr 15;12:333–5. doi: 10.1016/j.dib.2017.04.016 (PMC5412003; doi:10.1016/j.dib.2017.04.016)
Supplement: Supplementary file 3 — Supplementary material [file mmc3.zip › all 52 cases/44 Cago_OfcConL.xlsx]

## Sheet: 33 Cago_OfMod CONF DATA
CITY	CASE NUMBER	Setpoint	Insulation thickness	U-value (W/m².k)	Heating Load	Cooling Load (kWh/m².yr)		CITY	CASE NUMBER	Setpoint	Insulation thickness	U-value (W/m².k)	Heating Load	Cooling Load (kWh/m².yr)		CITY	CASE NUMBER	Setpoint	Insulation thickness	U-value (W/m².k)	Heating Load	Cooling Load (kWh/m².yr)										filename	heating(PXInsu)	cooling(PXInsu)
Dflt - MIM		22°C	0	4.45	120.804	35.4589		out I-M		22°C	0	4.45	120.804	35.4589		out I-M-I		22°C	0	4.45	120.804	35.4589									IM	33 Cago_OfMd_Conf-StPt22_Ins5mm_IM.csv	59.3047	34.8255
			5	0.529	57.9787	37.0959					5	0.529	59.3047	34.8255					5	0.529	34.8886	29.6735										33 Cago_OfMd_Conf-StPt22_Ins10mm_IM.csv	40.9433	35.8661
			10	0.281	40.1322	38.0578					10	0.281	40.9433	35.8661					10	0.281	20.5171	30.0562										33 Cago_OfMd_Conf-StPt22_Ins15mm_IM.csv	32.1088	36.9068
			15	0.191	31.6645	38.8929					15	0.191	32.1088	36.9068					15	0.191	14.8208	30.8053										33 Cago_OfMd_Conf-StPt22_Ins20mm_IM.csv	26.8141	37.8035
			20	0.145	26.7378	39.5547					20	0.145	26.8141	37.8035					20	0.145	11.8833	31.5187										33 Cago_OfMd_Conf-StPt24_Ins5mm_IM.csv	59.2388	24.6829
		24°C	0	4.45	120.791	23.1546				24°C	0	4.45	120.791	23.1546				24°C	0	4.45	120.791	23.1546										33 Cago_OfMd_Conf-StPt24_Ins10mm_IM.csv	40.8644	26.9742
			5	0.529	57.9332	26.9409					5	0.529	59.2388	24.6829					5	0.529	34.8209	22.1033										33 Cago_OfMd_Conf-StPt24_Ins15mm_IM.csv	32.0204	28.4935
			10	0.281	40.0629	29.0755					10	0.281	40.8644	26.9742					10	0.281	20.4296	23.4144										33 Cago_OfMd_Conf-StPt24_Ins20mm_IM.csv	26.6911	29.673
			15	0.191	31.5703	30.4511					15	0.191	32.0204	28.4935					15	0.191	14.7257	24.7219										33 Cago_OfMd_Conf-StPt26_Ins5mm_IM.csv	59.2127	15.5376
			20	0.145	26.6181	31.4135					20	0.145	26.6911	29.673					20	0.145	11.7851	25.7366										33 Cago_OfMd_Conf-StPt26_Ins10mm_IM.csv	40.8333	18.7855
		26°C	0	4.45	120.79	13.1891				26°C	0	4.45	120.79	13.1891				26°C	0	4.45	120.79	13.1891										33 Cago_OfMd_Conf-StPt26_Ins15mm_IM.csv	31.9985	20.9686
			5	0.529	57.9017	17.5096					5	0.529	59.2127	15.5376					5	0.529	34.8156	15.2555										33 Cago_OfMd_Conf-StPt26_Ins20mm_IM.csv	26.6665	22.469
			10	0.281	40.0383	20.7802					10	0.281	40.8333	18.7855					10	0.281	20.4231	17.5644										33 Cago_OfMd_Conf-StPt28_Ins5mm_IM.csv	59.2063	7.8621
			15	0.191	31.5412	22.7707					15	0.191	31.9985	20.9686					15	0.191	14.713	19.1024										33 Cago_OfMd_Conf-StPt28_Ins10mm_IM.csv	40.8249	11.5546
			20	0.145	26.597	24.1334					20	0.145	26.6665	22.469					20	0.145	11.7689	20.335										33 Cago_OfMd_Conf-StPt28_Ins15mm_IM.csv	31.9922	14.0141
		28°C	0	4.45	120.789	6.18466				28°C	0	4.45	120.789	6.18466				28°C	0	4.45	120.789	6.18466										33 Cago_OfMd_Conf-StPt28_Ins20mm_IM.csv	26.6569	15.8085
			5	0.529	57.8848	9.20334					5	0.529	59.2063	7.8621					5	0.529	34.8127	8.92292										33 Cago_OfMd_Conf-StPt30_Ins5mm_IM.csv	59.2062	2.62288
			10	0.281	40.0282	13.0264					10	0.281	40.8249	11.5546					10	0.281	20.4201	12.1346										33 Cago_OfMd_Conf-StPt30_Ins10mm_IM.csv	40.8225	5.21951
			15	0.191	31.527	15.5242					15	0.191	31.9922	14.0141					15	0.191	14.7092	14.0367										33 Cago_OfMd_Conf-StPt30_Ins15mm_IM.csv	31.9898	7.75711
			20	0.145	26.5881	17.2584					20	0.145	26.6569	15.8085					20	0.145	11.7612	15.3249										33 Cago_OfMd_Conf-StPt30_Ins20mm_IM.csv	26.6513	9.60507
		30°C	0	4.45	120.789	2.33159				30°C	0	4.45	120.789	2.33159				30°C	0	4.45	120.789	2.33159									IMI	33 Cago_OfMd_Conf-StPt22_Ins5mm_IMI.csv	34.8886	29.6735
			5	0.529	57.8772	3.50043					5	0.529	59.2062	2.62288					5	0.529	34.8108	3.8747										33 Cago_OfMd_Conf-StPt22_Ins10mm_IMI.csv	20.5171	30.0562
			10	0.281	40.0251	6.35798					10	0.281	40.8225	5.21951					10	0.281	20.418	7.09663										33 Cago_OfMd_Conf-StPt22_Ins15mm_IMI.csv	14.8208	30.8053
			15	0.191	31.5227	8.9524					15	0.191	31.9898	7.75711					15	0.191	14.707	9.27458										33 Cago_OfMd_Conf-StPt22_Ins20mm_IMI.csv	11.8833	31.5187
			20	0.145	26.5856	10.8555					20	0.145	26.6513	9.60507					20	0.145	11.7583	10.7472										33 Cago_OfMd_Conf-StPt24_Ins5mm_IMI.csv	34.8209	22.1033
																																33 Cago_OfMd_Conf-StPt24_Ins10mm_IMI.csv	20.4296	23.4144
																																33 Cago_OfMd_Conf-StPt24_Ins15mm_IMI.csv	14.7257	24.7219
																																33 Cago_OfMd_Conf-StPt24_Ins20mm_IMI.csv	11.7851	25.7366
CITY	CASE NUMBER	Setpoint	Insulation thickness	U-value (W/m².k)	Heating Load	Cooling Load (kWh/m².yr)		CITY	CASE NUMBER	Setpoint	Insulation thickness	U-value (W/m².k)	Heating Load	Cooling Load (kWh/m².yr)		CITY	CASE NUMBER	Setpoint	Insulation thickness	U-value (W/m².k)	Heating Load	Cooling Load (kWh/m².yr)										33 Cago_OfMd_Conf-StPt26_Ins5mm_IMI.csv	34.8156	15.2555
out I-M-I-M		22°C	0	4.45	120.804	35.4589		out M-I		22°C	0	4.45	120.804	35.4589		out M-I-M-I		22°C	0	4.45	120.804	35.4589										33 Cago_OfMd_Conf-StPt26_Ins10mm_IMI.csv	20.4231	17.5644
			5	0.529	58.5248	35.5932					5	0.529	27.5669	28.3578					5	0.529	34.5833	30.8342										33 Cago_OfMd_Conf-StPt26_Ins15mm_IMI.csv	14.713	19.1024
			10	0.281	40.4529	36.3239					10	0.281	17.499	28.8497					10	0.281	20.4152	31.1956										33 Cago_OfMd_Conf-StPt26_Ins20mm_IMI.csv	11.7689	20.335
			15	0.191	31.8185	37.2842					15	0.191	13.9749	30.2453					15	0.191	14.8173	31.8023										33 Cago_OfMd_Conf-StPt28_Ins5mm_IMI.csv	34.8127	8.92292
			20	0.145	26.7756	38.1004					20	0.145	12.14	31.798					20	0.145	12.0156	32.4071										33 Cago_OfMd_Conf-StPt28_Ins10mm_IMI.csv	20.4201	12.1346
		24°C	0	4.45	120.791	23.1546				24°C	0	4.45	120.791	23.1546				24°C	0	4.45	120.791	23.1546										33 Cago_OfMd_Conf-StPt28_Ins15mm_IMI.csv	14.7092	14.0367
			5	0.529	58.4739	25.4467					5	0.529	27.5105	21.6246					5	0.529	34.5181	23.1734										33 Cago_OfMd_Conf-StPt28_Ins20mm_IMI.csv	11.7612	15.3249
			10	0.281	40.4056	27.4697					10	0.281	17.4412	22.9295					10	0.281	20.3355	24.494										33 Cago_OfMd_Conf-StPt30_Ins5mm_IMI.csv	34.8108	3.8747
			15	0.191	31.7362	28.9241					15	0.191	13.9116	24.5293					15	0.191	14.7271	25.6743										33 Cago_OfMd_Conf-StPt30_Ins10mm_IMI.csv	20.418	7.09663
			20	0.145	26.6778	30.0187					20	0.145	12.0743	26.148					20	0.145	11.9245	26.604										33 Cago_OfMd_Conf-StPt30_Ins15mm_IMI.csv	14.707	9.27458
		26°C	0	4.45	120.79	13.1891				26°C	0	4.45	120.79	13.1891				26°C	0	4.45	120.79	13.1891										33 Cago_OfMd_Conf-StPt30_Ins20mm_IMI.csv	11.7583	10.7472
			5	0.529	58.4503	16.1934					5	0.529	27.5099	15.672					5	0.529	34.514	16.2701									IMIM	33 Cago_OfMd_Conf-StPt22_Ins5mm_IMIM.csv	58.5248	35.5932
			10	0.281	40.3851	19.2891					10	0.281	17.4406	17.4981					10	0.281	20.3301	18.573										33 Cago_OfMd_Conf-StPt22_Ins10mm_IMIM.csv	40.4529	36.3239
			15	0.191	31.7199	21.3885					15	0.191	13.9108	19.2072					15	0.191	14.7167	20.0144										33 Cago_OfMd_Conf-StPt22_Ins15mm_IMIM.csv	31.8185	37.2842
			20	0.145	26.6674	22.8305					20	0.145	12.0723	20.8632					20	0.145	11.9115	21.1646										33 Cago_OfMd_Conf-StPt22_Ins20mm_IMIM.csv	26.7756	38.1004
		28°C	0	4.45	120.789	6.18466				28°C	0	4.45	120.789	6.18466				28°C	0	4.45	120.789	6.18466										33 Cago_OfMd_Conf-StPt24_Ins5mm_IMIM.csv	58.4739	25.4467
			5	0.529	58.4431	8.29595					5	0.529	27.5097	10.2583					5	0.529	34.5116	9.74171										33 Cago_OfMd_Conf-StPt24_Ins10mm_IMIM.csv	40.4056	27.4697
			10	0.281	40.3789	11.9745					10	0.281	17.4404	12.5982					10	0.281	20.3272	13.0902										33 Cago_OfMd_Conf-StPt24_Ins15mm_IMIM.csv	31.7362	28.9241
			15	0.191	31.7152	14.4139					15	0.191	13.9106	14.3447					15	0.191	14.7133	14.8932										33 Cago_OfMd_Conf-StPt24_Ins20mm_IMIM.csv	26.6778	30.0187
			20	0.145	26.6641	16.1847					20	0.145	12.0718	15.9392					20	0.145	11.9056	16.1131										33 Cago_OfMd_Conf-StPt26_Ins5mm_IMIM.csv	58.4503	16.1934
		30°C	0	4.45	120.789	2.33159				30°C	0	4.45	120.789	2.33159				30°C	0	4.45	120.789	2.33159										33 Cago_OfMd_Conf-StPt26_Ins10mm_IMIM.csv	40.3851	19.2891
			5	0.529	58.4423	2.84961					5	0.529	27.5097	5.76177					5	0.529	34.5102	4.56661										33 Cago_OfMd_Conf-StPt26_Ins15mm_IMIM.csv	31.7199	21.3885
			10	0.281	40.3783	5.56119					10	0.281	17.4404	8.09773					10	0.281	20.3253	7.83472										33 Cago_OfMd_Conf-StPt26_Ins20mm_IMIM.csv	26.6674	22.8305
			15	0.191	31.7146	8.13884					15	0.191	13.9106	9.86091					15	0.191	14.7114	10.0626										33 Cago_OfMd_Conf-StPt28_Ins5mm_IMIM.csv	58.4431	8.29595
			20	0.145	26.6633	9.99649					20	0.145	12.0717	11.4158					20	0.145	11.9036	11.4933										33 Cago_OfMd_Conf-StPt28_Ins10mm_IMIM.csv	40.3789	11.9745
																																33 Cago_OfMd_Conf-StPt28_Ins15mm_IMIM.csv	31.7152	14.4139
																																33 Cago_OfMd_Conf-StPt28_Ins20mm_IMIM.csv	26.6641	16.1847
																																33 Cago_OfMd_Conf-StPt30_Ins5mm_IMIM.csv	58.4423	2.84961
																																33 Cago_OfMd_Conf-StPt30_Ins10mm_IMIM.csv	40.3783	5.56119
																																33 Cago_OfMd_Conf-StPt30_Ins15mm_IMIM.csv	31.7146	8.13884
																																33 Cago_OfMd_Conf-StPt30_Ins20mm_IMIM.csv	26.6633	9.99649
																															MI	33 Cago_OfMd_Conf-StPt22_Ins5mm_MI.csv	27.5669	28.3578
																																33 Cago_OfMd_Conf-StPt22_Ins10mm_MI.csv	17.499	28.8497
																																33 Cago_OfMd_Conf-StPt22_Ins15mm_MI.csv	13.9749	30.2453
																																33 Cago_OfMd_Conf-StPt22_Ins20mm_MI.csv	12.14	31.798
																																33 Cago_OfMd_Conf-StPt24_Ins5mm_MI.csv	27.5105	21.6246
																																33 Cago_OfMd_Conf-StPt24_Ins10mm_MI.csv	17.4412	22.9295
																																33 Cago_OfMd_Conf-StPt24_Ins15mm_MI.csv	13.9116	24.5293
																																33 Cago_OfMd_Conf-StPt24_Ins20mm_MI.csv	12.0743	26.148
																																33 Cago_OfMd_Conf-StPt26_Ins5mm_MI.csv	27.5099	15.672
																																33 Cago_OfMd_Conf-StPt26_Ins10mm_MI.csv	17.4406	17.4981
																																33 Cago_OfMd_Conf-StPt26_Ins15mm_MI.csv	13.9108	19.2072
																																33 Cago_OfMd_Conf-StPt26_Ins20mm_MI.csv	12.0723	20.8632
																																33 Cago_OfMd_Conf-StPt28_Ins5mm_MI.csv	27.5097	10.2583
																																33 Cago_OfMd_Conf-StPt28_Ins10mm_MI.csv	17.4404	12.5982
																																33 Cago_OfMd_Conf-StPt28_Ins15mm_MI.csv	13.9106	14.3447
																																33 Cago_OfMd_Conf-StPt28_Ins20mm_MI.csv	12.0718	15.9392
																																33 Cago_OfMd_Conf-StPt30_Ins5mm_MI.csv	27.5097	5.76177
																																33 Cago_OfMd_Conf-StPt30_Ins10mm_MI.csv	17.4404	8.09773
																																33 Cago_OfMd_Conf-StPt30_Ins15mm_MI.csv	13.9106	9.86091
																																33 Cago_OfMd_Conf-StPt30_Ins20mm_MI.csv	12.0717	11.4158
																															MIMI	33 Cago_OfMd_Conf-StPt22_Ins5mm_MIMI.csv	34.5833	30.8342
																																33 Cago_OfMd_Conf-StPt22_Ins10mm_MIMI.csv	20.4152	31.1956
																																33 Cago_OfMd_Conf-StPt22_Ins15mm_MIMI.csv	14.8173	31.8023
																																33 Cago_OfMd_Conf-StPt22_Ins20mm_MIMI.csv	12.0156	32.4071
																																33 Cago_OfMd_Conf-StPt24_Ins5mm_MIMI.csv	34.5181	23.1734
																																33 Cago_OfMd_Conf-StPt24_Ins10mm_MIMI.csv	20.3355	24.494
																																33 Cago_OfMd_Conf-StPt24_Ins15mm_MIMI.csv	14.7271	25.6743
																																33 Cago_OfMd_Conf-StPt24_Ins20mm_MIMI.csv	11.9245	26.604
																																33 Cago_OfMd_Conf-StPt26_Ins5mm_MIMI.csv	34.514	16.2701
																																33 Cago_OfMd_Conf-StPt26_Ins10mm_MIMI.csv	20.3301	18.573
																																33 Cago_OfMd_Conf-StPt26_Ins15mm_MIMI.csv	14.7167	20.0144
																																33 Cago_OfMd_Conf-StPt26_Ins20mm_MIMI.csv	11.9115	21.1646
																																33 Cago_OfMd_Conf-StPt28_Ins5mm_MIMI.csv	34.5116	9.74171
																																33 Cago_OfMd_Conf-StPt28_Ins10mm_MIMI.csv	20.3272	13.0902
																																33 Cago_OfMd_Conf-StPt28_Ins15mm_MIMI.csv	14.7133	14.8932
																																33 Cago_OfMd_Conf-StPt28_Ins20mm_MIMI.csv	11.9056	16.1131
																																33 Cago_OfMd_Conf-StPt30_Ins5mm_MIMI.csv	34.5102	4.56661
																																33 Cago_OfMd_Conf-StPt30_Ins10mm_MIMI.csv	20.3253	7.83472
																																33 Cago_OfMd_Conf-StPt30_Ins15mm_MIMI.csv	14.7114	10.0626
																																33 Cago_OfMd_Conf-StPt30_Ins20mm_MIMI.csv	11.9036	11.4933

## Sheet: M_I_M
33 Cago_OfMod										point of thermal inflexion for various insulation thickneses
	CITY	CASE NUMBER	Setpoint	Insulation thickness	U-value (W/m².k)	Heating Load	Cooling Load (kWh/m².yr)			insulation Thickness	corrosponding Setpoint	0 mm Energy	0mm-(X)mm	(E) saving %			33 Cago_OfMod	DFLT- MIM							M01 - 100mm brick	Insulation Board
	DFLT- MIM	TCSN-22-0	22°C	0	4.45	120.804	35.4589			05cm	22	35.4589	-1.637	-0.046166			05 cm	20.8649	0					thick(m)	0.2	0.1
		TCSN-22-5		5	0.529	57.9787	37.0959				24	23.1546	-3.78631	-0.163523			10 cm	20.998	0					cond (W/m.K)	0.89	0.03
		TCSN-22-10		10	0.281	40.1322	38.0578				26	13.1891	-4.32044	-0.327576			15 cm	20.8827	0					R-value	0.224719	3.33333
		TCSN-22-15		15	0.191	31.6645	38.8929				28	6.18466	-3.01868	-0.488092			20 cm	20.7681	0
		TCSN-22-20		20	0.145	26.7378	39.5547				30	2.33159	-1.16884	-0.501304										ƩR-value	3.55805
		TCSN-24-0	24°C	0	4.45	120.791	23.1546			10cm	22	35.4589	-2.59888	-0.0732927										U-value	0.281053
		TCSN-24-5		5	0.529	57.9332	26.9409				24	23.1546	-5.92094	-0.255713
		TCSN-24-10		10	0.281	40.0629	29.0755				26	13.1891	-7.59106	-0.575554
		TCSN-24-15		15	0.191	31.5703	30.4511				28	6.18466	-6.84179	-1.10625
		TCSN-24-20		20	0.145	26.6181	31.4135				30	2.33159	-4.02639	-1.72688
		TCSN-26-0	26°C	0	4.45	120.79	13.1891			15cm	22	35.4589	-3.434	-0.0968444
		TCSN-26-5		5	0.529	57.9017	17.5096				24	23.1546	-7.2965	-0.315121
		TCSN-26-10		10	0.281	40.0383	20.7802				26	13.1891	-9.58161	-0.726477
		TCSN-26-15		15	0.191	31.5412	22.7707				28	6.18466	-9.33959	-1.51012
		TCSN-26-20		20	0.145	26.597	24.1334				30	2.33159	-6.62081	-2.83961
		TCSN-28-0	28°C	0	4.45	120.789	6.18466			20cm	22	35.4589	-4.09573	-0.115506
		TCSN-28-5		5	0.529	57.8848	9.20334				24	23.1546	-8.2589	-0.356685
		TCSN-28-10		10	0.281	40.0282	13.0264				26	13.1891	-10.9442	-0.829792
		TCSN-28-15		15	0.191	31.527	15.5242				28	6.18466	-11.0737	-1.79051
		TCSN-28-20		20	0.145	26.5881	17.2584				30	2.33159	-8.52392	-3.65584
		TCSN-30-0	30°C	0	4.45	120.789	2.33159
		TCSN-30-5		5	0.529	57.8772	3.50043				max		-1.16884	-0.046166
		TCSN-30-10		10	0.281	40.0251	6.35798				min		-11.0737	-3.65584
		TCSN-30-15		15	0.191	31.5227	8.9524						for PTI
		TCSN-30-20		20	0.145	26.5856	10.8555
					max	120.804	39.5547
					Min	26.5856	2.33159
							For Load
								VI	20.8649
																						20.998	VI
								VI	20.8827
																						20.7681	VI

## Sheet: I_M
										point of thermal inflexion for various insulation thickneses
	CITY	CASE NUMBER	Setpoint	Insulation thickness	U-value (W/m².k)	Heating Load	Cooling Load (kWh/m².yr)			insulation Thickness	corrosponding Setpoint	0 mm Energy	0mm-(X)mm	(E) saving %			33 Cago_OfMod	IM							M01 - 100mm brick	Insulation Board
	IM	TCSN-22-0	22°C	0	4.45	120.804	35.4589			05cm	22	35.4589	0.633414	0.0178633			05 cm	22.4529	0					thick(m)	0.2	0.1
		TCSN-22-5		5	0.529	59.3047	34.8255				24	23.1546	-1.52825	-0.0660022			10 cm	21.8513	0					cond (W/m.K)	0.89	0.03
		TCSN-22-10		10	0.281	40.9433	35.8661				26	13.1891	-2.34848	-0.178062			15 cm	21.5179	0					R-value	0.224719	3.33333
		TCSN-22-15		15	0.191	32.1088	36.9068				28	6.18466	-1.67745	-0.271227			20 cm	21.2838	0
		TCSN-22-20		20	0.145	26.8141	37.8035				30	2.33159	-0.291289	-0.124931										ƩR-value	3.55805
		TCSN-24-0	24°C	0	4.45	120.791	23.1546			10cm	22	35.4589	-0.407141	-0.0114821										U-value	0.281053
		TCSN-24-5		5	0.529	59.2388	24.6829				24	23.1546	-3.81957	-0.164959
		TCSN-24-10		10	0.281	40.8644	26.9742				26	13.1891	-5.59636	-0.424316
		TCSN-24-15		15	0.191	32.0204	28.4935				28	6.18466	-5.36999	-0.868276
		TCSN-24-20		20	0.145	26.6911	29.673				30	2.33159	-2.88792	-1.23861
		TCSN-26-0	26°C	0	4.45	120.79	13.1891			15cm	22	35.4589	-1.4479	-0.0408332
		TCSN-26-5		5	0.529	59.2127	15.5376				24	23.1546	-5.33893	-0.230577
		TCSN-26-10		10	0.281	40.8333	18.7855				26	13.1891	-7.77947	-0.58984
		TCSN-26-15		15	0.191	31.9985	20.9686				28	6.18466	-7.82949	-1.26595
		TCSN-26-20		20	0.145	26.6665	22.469				30	2.33159	-5.42552	-2.32696
		TCSN-28-0	28°C	0	4.45	120.789	6.18466			20cm	22	35.4589	-2.34453	-0.0661196
		TCSN-28-5		5	0.529	59.2063	7.8621				24	23.1546	-6.51842	-0.281517
		TCSN-28-10		10	0.281	40.8249	11.5546				26	13.1891	-9.2799	-0.703602
		TCSN-28-15		15	0.191	31.9922	14.0141				28	6.18466	-9.62382	-1.55608
		TCSN-28-20		20	0.145	26.6569	15.8085				30	2.33159	-7.27348	-3.11954
		TCSN-30-0	30°C	0	4.45	120.789	2.33159
		TCSN-30-5		5	0.529	59.2062	2.62288				max		0.633414	0.0178633
		TCSN-30-10		10	0.281	40.8225	5.21951				min		-9.62382	-3.11954
		TCSN-30-15		15	0.191	31.9898	7.75711						for PTI
		TCSN-30-20		20	0.145	26.6513	9.60507
					max	120.804	37.8035
					Min	26.6513	2.33159
							For Load
									22.4529
																						21.8513	VI
								VI	21.5179
																						21.2838	VI

## Sheet: I_M_I
										point of thermal inflexion for various insulation thickneses
	CITY	CASE NUMBER	Setpoint	Insulation thickness	U-value (W/m².k)	Heating Load	Cooling Load (kWh/m².yr)			insulation Thickness	corrosponding Setpoint	0 mm Energy	0mm-(X)mm	(E) saving %			33 Cago_OfMod	IMI							M01 - 100mm brick	Insulation Board
	IMI	TCSN-22-0	22°C	0	4.45	120.804	35.4589			05cm	22	35.4589	5.78541	0.163158			05 cm	24.4949	0					thick(m)	0.2	0.1
		TCSN-22-5		5	0.529	34.8886	29.6735				24	23.1546	1.05133	0.0454046			10 cm	23.78	0					cond (W/m.K)	0.89	0.03
		TCSN-22-10		10	0.281	20.5171	30.0562				26	13.1891	-2.06632	-0.156669			15 cm	23.3782	0					R-value	0.224719	3.33333
		TCSN-22-15		15	0.191	14.8208	30.8053				28	6.18466	-2.73826	-0.442751			20 cm	23.0958	0
		TCSN-22-20		20	0.145	11.8833	31.5187				30	2.33159	-1.54311	-0.661829										ƩR-value	3.55805
		TCSN-24-0	24°C	0	4.45	120.791	23.1546			10cm	22	35.4589	5.40267	0.152364										U-value	0.281053
		TCSN-24-5		5	0.529	34.8209	22.1033				24	23.1546	-0.259832	-0.0112216
		TCSN-24-10		10	0.281	20.4296	23.4144				26	13.1891	-4.37527	-0.331733
		TCSN-24-15		15	0.191	14.7257	24.7219				28	6.18466	-5.94995	-0.96205
		TCSN-24-20		20	0.145	11.7851	25.7366				30	2.33159	-4.76504	-2.04369
		TCSN-26-0	26°C	0	4.45	120.79	13.1891			15cm	22	35.4589	4.65358	0.131239
		TCSN-26-5		5	0.529	34.8156	15.2555				24	23.1546	-1.5673	-0.0676883
		TCSN-26-10		10	0.281	20.4231	17.5644				26	13.1891	-5.91329	-0.448345
		TCSN-26-15		15	0.191	14.713	19.1024				28	6.18466	-7.85204	-1.2696
		TCSN-26-20		20	0.145	11.7689	20.335				30	2.33159	-6.94299	-2.97779
		TCSN-28-0	28°C	0	4.45	120.789	6.18466			20cm	22	35.4589	3.94018	0.11112
		TCSN-28-5		5	0.529	34.8127	8.92292				24	23.1546	-2.58205	-0.111513
		TCSN-28-10		10	0.281	20.4201	12.1346				26	13.1891	-7.14591	-0.541803
		TCSN-28-15		15	0.191	14.7092	14.0367				28	6.18466	-9.14026	-1.47789
		TCSN-28-20		20	0.145	11.7612	15.3249				30	2.33159	-8.41558	-3.60937
		TCSN-30-0	30°C	0	4.45	120.789	2.33159
		TCSN-30-5		5	0.529	34.8108	3.8747				max		5.78541	0.163158
		TCSN-30-10		10	0.281	20.418	7.09663				min		-9.14026	-3.60937
		TCSN-30-15		15	0.191	14.707	9.27458						for PTI
		TCSN-30-20		20	0.145	11.7583	10.7472
					max	120.804	35.4589
					Min	11.7583	2.33159
							For Load
									24.4949
																						23.78
									23.3782
																						23.0958

## Sheet: I_M_I_M
										point of thermal inflexion for various insulation thickneses
	CITY	CASE NUMBER	Setpoint	Insulation thickness	U-value (W/m².k)	Heating Load	Cooling Load (kWh/m².yr)			insulation Thickness	corrosponding Setpoint	0 mm Energy	0mm-(X)mm	(E) saving %			33 Cago_OfMod	IMIM							M01 - 100mm brick	Insulation Board
	IMIM	TCSN-22-0	22°C	0	4.45	120.804	35.4589			05cm	22	35.4589	-0.134245	-0.00378594			05 cm	21.8467	#REF!					thick(m)	0.2	0.1
		TCSN-22-5		5	0.529	58.5248	35.5932				24	23.1546	-2.29208	-0.0989902			10 cm	21.6721	#REF!					cond (W/m.K)	0.89	0.03
		TCSN-22-10		10	0.281	40.4529	36.3239				26	13.1891	-3.00428	-0.227784			15 cm	21.3896	#REF!					R-value	0.224719	3.33333
		TCSN-22-15		15	0.191	31.8185	37.2842				28	6.18466	-2.1113	-0.341376			20 cm	21.1955	#REF!
		TCSN-22-20		20	0.145	26.7756	38.1004				30	2.33159	-0.518023	-0.222176										ƩR-value	3.55805
		TCSN-24-0	24°C	0	4.45	120.791	23.1546			10cm	22	35.4589	-0.864966	-0.0243935										U-value	0.281053
		TCSN-24-5		5	0.529	58.4739	25.4467				24	23.1546	-4.31506	-0.186359
		TCSN-24-10		10	0.281	40.4056	27.4697				26	13.1891	-6.09996	-0.462499
		TCSN-24-15		15	0.191	31.7362	28.9241				28	6.18466	-5.78982	-0.936158
		TCSN-24-20		20	0.145	26.6778	30.0187				30	2.33159	-3.2296	-1.38515
		TCSN-26-0	26°C	0	4.45	120.79	13.1891			15cm	22	35.4589	-1.82529	-0.0514762
		TCSN-26-5		5	0.529	58.4503	16.1934				24	23.1546	-5.76953	-0.249174
		TCSN-26-10		10	0.281	40.3851	19.2891				26	13.1891	-8.19941	-0.621679
		TCSN-26-15		15	0.191	31.7199	21.3885				28	6.18466	-8.22922	-1.33059
		TCSN-26-20		20	0.145	26.6674	22.8305				30	2.33159	-5.80725	-2.49068
		TCSN-28-0	28°C	0	4.45	120.789	6.18466			20cm	22	35.4589	-2.64152	-0.0744952
		TCSN-28-5		5	0.529	58.4431	8.29595				24	23.1546	-6.86407	-0.296445
		TCSN-28-10		10	0.281	40.3789	11.9745				26	13.1891	-9.64135	-0.731007
		TCSN-28-15		15	0.191	31.7152	14.4139				28	6.18466	-10	-1.6169
		TCSN-28-20		20	0.145	26.6641	16.1847				30	2.33159	-7.6649	-3.28741
		TCSN-30-0	30°C	0	4.45	120.789	2.33159
		TCSN-30-5		5	0.529	58.4423	2.84961				max		-0.134245	-0.00378594
		TCSN-30-10		10	0.281	40.3783	5.56119				min		-10	-3.28741
		TCSN-30-15		15	0.191	31.7146	8.13884						for PTI
		TCSN-30-20		20	0.145	26.6633	9.99649
					max	120.804	38.1004
					Min	26.6633	2.33159
							For Load
								VI	21.8467
									30.344													21.6721	VI
																						31.5528
								VI	21.3896
									32.5446													21.1955	VI
																						33.1772

## Sheet: M_I
										point of thermal inflexion for various insulation thickneses
	CITY	CASE NUMBER	Setpoint	Insulation thickness	U-value (W/m².k)	Heating Load	Cooling Load (kWh/m².yr)			insulation Thickness	corrosponding Setpoint	0 mm Energy	0mm-(X)mm	(E) saving %			33 Cago_OfMod	MI							M01 - 100mm brick	Insulation Board
	MI	TCSN-22-0	22°C	0	4.45	120.804	35.4589			05cm	22	35.4589	7.10116	0.200264			05 cm	24.5942	0					thick(m)	0.2	0.1
		TCSN-22-5		5	0.529	27.5669	28.3578				24	23.1546	1.53004	0.0660792			10 cm	24.0095	0					cond (W/m.K)	0.89	0.03
		TCSN-22-10		10	0.281	17.499	28.8497				26	13.1891	-2.48287	-0.188251			15 cm	23.4793	0					R-value	0.224719	3.33333
		TCSN-22-15		15	0.191	13.9749	30.2453				28	6.18466	-4.07363	-0.658668			20 cm	22.989	0
		TCSN-22-20		20	0.145	12.14	31.798				30	2.33159	-3.43018	-1.47118										ƩR-value	3.55805
		TCSN-24-0	24°C	0	4.45	120.791	23.1546			10cm	22	35.4589	6.60924	0.186391										U-value	0.281053
		TCSN-24-5		5	0.529	27.5105	21.6246				24	23.1546	0.225147	0.00972364
		TCSN-24-10		10	0.281	17.4412	22.9295				26	13.1891	-4.30891	-0.326702
		TCSN-24-15		15	0.191	13.9116	24.5293				28	6.18466	-6.41359	-1.03702
		TCSN-24-20		20	0.145	12.0743	26.148				30	2.33159	-5.76614	-2.47305
		TCSN-26-0	26°C	0	4.45	120.79	13.1891			15cm	22	35.4589	5.21359	0.147032
		TCSN-26-5		5	0.529	27.5099	15.672				24	23.1546	-1.37474	-0.0593723
		TCSN-26-10		10	0.281	17.4406	17.4981				26	13.1891	-6.01806	-0.456289
		TCSN-26-15		15	0.191	13.9108	19.2072				28	6.18466	-8.16001	-1.3194
		TCSN-26-20		20	0.145	12.0723	20.8632				30	2.33159	-7.52932	-3.22926
		TCSN-28-0	28°C	0	4.45	120.789	6.18466			20cm	22	35.4589	3.66094	0.103244
		TCSN-28-5		5	0.529	27.5097	10.2583				24	23.1546	-2.99338	-0.129278
		TCSN-28-10		10	0.281	17.4404	12.5982				26	13.1891	-7.67411	-0.581851
		TCSN-28-15		15	0.191	13.9106	14.3447				28	6.18466	-9.7545	-1.57721
		TCSN-28-20		20	0.145	12.0718	15.9392				30	2.33159	-9.08425	-3.89616
		TCSN-30-0	30°C	0	4.45	120.789	2.33159
		TCSN-30-5		5	0.529	27.5097	5.76177				max		7.10116	0.200264
		TCSN-30-10		10	0.281	17.4404	8.09773				min		-9.7545	-3.89616
		TCSN-30-15		15	0.191	13.9106	9.86091						for PTI
		TCSN-30-20		20	0.145	12.0717	11.4158
					max	120.804	35.4589
					Min	12.0717	2.33159
							For Load
									24.5942
																						24.0095
									23.4793
																						22.989

## Sheet: M_I_M_I
										point of thermal inflexion for various insulation thickneses
	CITY	CASE NUMBER	Setpoint	Insulation thickness	U-value (W/m².k)	Heating Load	Cooling Load (kWh/m².yr)			insulation Thickness	corrosponding Setpoint	0 mm Energy	0mm-(X)mm	(E) saving %			33 Cago_OfMod	MIMI							M01 - 100mm brick	Insulation Board
	MIMI	TCSN-22-0	22°C	0	4.45	120.804	35.4589			05cm	22	35.4589	4.62469	0.130424			05 cm	23.9051	0					thick(m)	0.2	0.1
		TCSN-22-5		5	0.529	34.5833	30.8342				24	23.1546	-0.0188214	-0.000812856			10 cm	23.3664	0					cond (W/m.K)	0.89	0.03
		TCSN-22-10		10	0.281	20.4152	31.1956				26	13.1891	-3.08095	-0.233597			15 cm	23.0766	0					R-value	0.224719	3.33333
		TCSN-22-15		15	0.191	14.8173	31.8023				28	6.18466	-3.55706	-0.575142			20 cm	22.8377	0
		TCSN-22-20		20	0.145	12.0156	32.4071				30	2.33159	-2.23502	-0.958582										ƩR-value	3.55805
		TCSN-24-0	24°C	0	4.45	120.791	23.1546			10cm	22	35.4589	4.26331	0.120232										U-value	0.281053
		TCSN-24-5		5	0.529	34.5181	23.1734				24	23.1546	-1.33943	-0.0578473
		TCSN-24-10		10	0.281	20.3355	24.494				26	13.1891	-5.38388	-0.408206
		TCSN-24-15		15	0.191	14.7271	25.6743				28	6.18466	-6.90551	-1.11655
		TCSN-24-20		20	0.145	11.9245	26.604				30	2.33159	-5.50313	-2.36025
		TCSN-26-0	26°C	0	4.45	120.79	13.1891			15cm	22	35.4589	3.65664	0.103123
		TCSN-26-5		5	0.529	34.514	16.2701				24	23.1546	-2.51972	-0.108821
		TCSN-26-10		10	0.281	20.3301	18.573				26	13.1891	-6.82527	-0.517492
		TCSN-26-15		15	0.191	14.7167	20.0144				28	6.18466	-8.70855	-1.40809
		TCSN-26-20		20	0.145	11.9115	21.1646				30	2.33159	-7.73101	-3.31577
		TCSN-28-0	28°C	0	4.45	120.789	6.18466			20cm	22	35.4589	3.05184	0.0860668
		TCSN-28-5		5	0.529	34.5116	9.74171				24	23.1546	-3.4494	-0.148973
		TCSN-28-10		10	0.281	20.3272	13.0902				26	13.1891	-7.97544	-0.604698
		TCSN-28-15		15	0.191	14.7133	14.8932				28	6.18466	-9.92844	-1.60533
		TCSN-28-20		20	0.145	11.9056	16.1131				30	2.33159	-9.16167	-3.92937
		TCSN-30-0	30°C	0	4.45	120.789	2.33159
		TCSN-30-5		5	0.529	34.5102	4.56661				max		4.62469	0.130424
		TCSN-30-10		10	0.281	20.3253	7.83472				min		-9.92844	-3.92937
		TCSN-30-15		15	0.191	14.7114	10.0626						for PTI
		TCSN-30-20		20	0.145	11.9036	11.4933
					max	120.804	35.4589
					Min	11.9036	2.33159
							For Load
									23.9051
																						23.3664
									23.0766
																						22.8377

## Sheet: SUMMARY OF PTI
	PTI for all configiration at different insualtion thicknesse							the A case [Tm~Ins~Tm] as arefrence
	Base M-I-M	I-M	I-M-I	I-M-I-M	M-I	M-I-M-I			Base M-I-M	I-M	I-M-I	I-M-I-M	M-I	M-I-M-I
5cm	20.8649	22.4529	24.4949	21.8467	24.5942	23.9051		5cm	0	1.58804	3.62998	0.981783	3.72933	3.04018
10cm	20.998	21.8513	23.78	21.6721	24.0095	23.3664		10cm	0	0.853304	2.782	0.674118	3.01146	2.36841
15cm	20.8827	21.5179	23.3782	21.3896	23.4793	23.0766		15cm	0	0.635217	2.49548	0.506885	2.5966	2.19389
20cm	20.7681	21.2838	23.0958	21.1955	22.989	22.8377		20cm	0	0.515772	2.32779	0.427448	2.22098	2.06963
