# Supplementary material for: Data on anti-insulation detection via Point of Thermal Inflexion (PTI) in 1248 cases; 13 climates, four occupancy profiles, six wall configurations and four insulation levels
Source: Data Brief. 2017 Apr 15;12:333–5. doi: 10.1016/j.dib.2017.04.016 (PMC5412003; doi:10.1016/j.dib.2017.04.016)
Supplement: Supplementary file 3 — Supplementary material [file mmc3.zip › all 52 cases/45 Bois_Res.xlsx]

## Sheet: 34 Bois_ResTYP CONF DATA
CITY	CASE NUMBER	Setpoint	Insulation thickness	U-value (W/m².k)	Heating Load	Cooling Load (kWh/m².yr)		CITY	CASE NUMBER	Setpoint	Insulation thickness	U-value (W/m².k)	Heating Load	Cooling Load (kWh/m².yr)		CITY	CASE NUMBER	Setpoint	Insulation thickness	U-value (W/m².k)	Heating Load	Cooling Load (kWh/m².yr)			filename	heating(PXInsu)	cooling(PXInsu)					filename	heating(PXInsu)	cooling(PXInsu)
Dflt - MIM		22°C	0	4.45	176.081	82.045		out I-M		22°C	0	4.45	176.081	82.045		out I-M-I		22°C	0	4.45	176.081	82.045		MIM	34b Bois_ResTYP_xxIns-StPt22_Ins5mm.csv	49.0947	49.558				IM	34b Bois_ResTYP_Con-StPt22_Ins5mm_IM.csv	51.6977	44.3315
			5	0.529	49.0947	49.558					5	0.529	51.6977	44.3315					5	0.529	41.2751	45.3329			34b Bois_ResTYP_xxIns-StPt22_Ins10mm.csv	25.446	46.0329					34b Bois_ResTYP_Con-StPt22_Ins10mm_IM.csv	26.7074	42.4704
			10	0.281	25.446	46.0329					10	0.281	26.7074	42.4704					10	0.281	19.5413	44.1121			34b Bois_ResTYP_xxIns-StPt22_Ins15mm.csv	15.6204	45.4628					34b Bois_ResTYP_Con-StPt22_Ins15mm_IM.csv	16.2469	42.6689
			15	0.191	15.6204	45.4628					15	0.191	16.2469	42.6689					15	0.191	11.3266	44.8364			34b Bois_ResTYP_xxIns-StPt22_Ins20mm.csv	10.3864	45.4796					34b Bois_ResTYP_Con-StPt22_Ins20mm_IM.csv	10.6603	43.2135
			20	0.145	10.3864	45.4796					20	0.145	10.6603	43.2135					20	0.145	7.47965	45.7657			34b Bois_ResTYP_xxIns-StPt24_Ins5mm.csv	49.0377	35.2991					34b Bois_ResTYP_Con-StPt24_Ins5mm_IM.csv	51.6264	30.3164
		24°C	0	4.45	175.84	56.6824				24°C	0	4.45	175.84	56.6824				24°C	0	4.45	175.84	56.6824			34b Bois_ResTYP_xxIns-StPt24_Ins10mm.csv	25.4116	34.3548					34b Bois_ResTYP_Con-StPt24_Ins10mm_IM.csv	26.6703	30.8628
			5	0.529	49.0377	35.2991					5	0.529	51.6264	30.3164					5	0.529	41.1423	32.209			34b Bois_ResTYP_xxIns-StPt24_Ins15mm.csv	15.5403	34.7207					34b Bois_ResTYP_Con-StPt24_Ins15mm_IM.csv	16.1269	31.986
			10	0.281	25.4116	34.3548					10	0.281	26.6703	30.8628					10	0.281	19.3323	33.0792			34b Bois_ResTYP_xxIns-StPt24_Ins20mm.csv	10.2936	35.3674					34b Bois_ResTYP_Con-StPt24_Ins20mm_IM.csv	10.4423	33.0576
			15	0.191	15.5403	34.7207					15	0.191	16.1269	31.986					15	0.191	10.9977	34.7795			34b Bois_ResTYP_xxIns-StPt26_Ins5mm.csv	49.027	23.7261					34b Bois_ResTYP_Con-StPt26_Ins5mm_IM.csv	51.6069	19.4335
			20	0.145	10.2936	35.3674					20	0.145	10.4423	33.0576					20	0.145	7.22984	36.1661			34b Bois_ResTYP_xxIns-StPt26_Ins10mm.csv	25.4097	24.0972					34b Bois_ResTYP_Con-StPt26_Ins10mm_IM.csv	26.6531	20.8761
		26°C	0	4.45	175.775	37.136				26°C	0	4.45	175.775	37.136				26°C	0	4.45	175.775	37.136			34b Bois_ResTYP_xxIns-StPt26_Ins15mm.csv	15.5384	25.2746					34b Bois_ResTYP_Con-StPt26_Ins15mm_IM.csv	16.109	22.719
			5	0.529	49.027	23.7261					5	0.529	51.6069	19.4335					5	0.529	41.1323	21.5014			34b Bois_ResTYP_xxIns-StPt26_Ins20mm.csv	10.2769	26.3359					34b Bois_ResTYP_Con-StPt26_Ins20mm_IM.csv	10.3961	24.1773
			10	0.281	25.4097	24.0972					10	0.281	26.6531	20.8761					10	0.281	19.3134	23.5319			34b Bois_ResTYP_xxIns-StPt28_Ins5mm.csv	49.0236	14.5159					34b Bois_ResTYP_Con-StPt28_Ins5mm_IM.csv	51.6008	11.2477
			15	0.191	15.5384	25.2746					15	0.191	16.109	22.719					15	0.191	10.9535	25.7614			34b Bois_ResTYP_xxIns-StPt28_Ins10mm.csv	25.4086	15.9119					34b Bois_ResTYP_Con-StPt28_Ins10mm_IM.csv	26.6443	12.9986
			20	0.145	10.2769	26.3359					20	0.145	10.3961	24.1773					20	0.145	7.16038	27.5497			34b Bois_ResTYP_xxIns-StPt28_Ins15mm.csv	15.5376	17.3023					34b Bois_ResTYP_Con-StPt28_Ins15mm_IM.csv	16.0967	14.8785
		28°C	0	4.45	175.757	22.4283				28°C	0	4.45	175.757	22.4283				28°C	0	4.45	175.757	22.4283			34b Bois_ResTYP_xxIns-StPt28_Ins20mm.csv	10.2761	18.5227					34b Bois_ResTYP_Con-StPt28_Ins20mm_IM.csv	10.3763	16.4512
			5	0.529	49.0236	14.5159					5	0.529	51.6008	11.2477					5	0.529	41.1289	13.2524			34b Bois_ResTYP_xxIns-StPt30_Ins5mm.csv	49.023	8.10094					34b Bois_ResTYP_Con-StPt30_Ins5mm_IM.csv	51.6007	6.04739
			10	0.281	25.4086	15.9119					10	0.281	26.6443	12.9986					10	0.281	19.3087	15.5987			34b Bois_ResTYP_xxIns-StPt30_Ins10mm.csv	25.4081	9.47731					34b Bois_ResTYP_Con-StPt30_Ins10mm_IM.csv	26.6426	7.59448
			15	0.191	15.5376	17.3023					15	0.191	16.0967	14.8785					15	0.191	10.9428	17.9979			34b Bois_ResTYP_xxIns-StPt30_Ins15mm.csv	15.5372	10.8613					34b Bois_ResTYP_Con-StPt30_Ins15mm_IM.csv	16.0904	9.00149
			20	0.145	10.2761	18.5227					20	0.145	10.3763	16.4512					20	0.145	7.13225	19.8985			34b Bois_ResTYP_xxIns-StPt30_Ins20mm.csv	10.2756	12.0808					34b Bois_ResTYP_Con-StPt30_Ins20mm_IM.csv	10.3624	10.2944
		30°C	0	4.45	175.751	12.0959				30°C	0	4.45	175.751	12.0959				30°C	0	4.45	175.751	12.0959									IMI	34b Bois_ResTYP_Con-StPt22_Ins5mm_IMI.csv	41.2751	45.3329
			5	0.529	49.023	8.10094					5	0.529	51.6007	6.04739					5	0.529	41.1279	7.38203										34b Bois_ResTYP_Con-StPt22_Ins10mm_IMI.csv	19.5413	44.1121
			10	0.281	25.4081	9.47731					10	0.281	26.6426	7.59448					10	0.281	19.3069	9.53483										34b Bois_ResTYP_Con-StPt22_Ins15mm_IMI.csv	11.3266	44.8364
			15	0.191	15.5372	10.8613					15	0.191	16.0904	9.00149					15	0.191	10.9391	11.6827										34b Bois_ResTYP_Con-StPt22_Ins20mm_IMI.csv	7.47965	45.7657
			20	0.145	10.2756	12.0808					20	0.145	10.3624	10.2944					20	0.145	7.12434	13.4755										34b Bois_ResTYP_Con-StPt24_Ins5mm_IMI.csv	41.1423	32.209
																																34b Bois_ResTYP_Con-StPt24_Ins10mm_IMI.csv	19.3323	33.0792
																																34b Bois_ResTYP_Con-StPt24_Ins15mm_IMI.csv	10.9977	34.7795
																																34b Bois_ResTYP_Con-StPt24_Ins20mm_IMI.csv	7.22984	36.1661
CITY	CASE NUMBER	Setpoint	Insulation thickness	U-value (W/m².k)	Heating Load	Cooling Load (kWh/m².yr)		CITY	CASE NUMBER	Setpoint	Insulation thickness	U-value (W/m².k)	Heating Load	Cooling Load (kWh/m².yr)		CITY	CASE NUMBER	Setpoint	Insulation thickness	U-value (W/m².k)	Heating Load	Cooling Load (kWh/m².yr)										34b Bois_ResTYP_Con-StPt26_Ins5mm_IMI.csv	41.1323	21.5014
out I-M-I-M		22°C	0	4.45	176.081	82.045		out M-I		22°C	0	4.45	176.081	82.045		out M-I-M-I		22°C	0	4.45	176.081	82.045		00mm Insulation	34b Bois_ResTYP_00Insu-StPt22_Ins00mm.csv	176.081	82.045					34b Bois_ResTYP_Con-StPt26_Ins10mm_IMI.csv	19.3134	23.5319
			5	0.529	51.6638	44.9658					5	0.529	34.1129	52.9862					5	0.529	39.3294	49.6462			34b Bois_ResTYP_00Insu-StPt24_Ins00mm.csv	175.84	56.6824					34b Bois_ResTYP_Con-StPt26_Ins15mm_IMI.csv	10.9535	25.7614
			10	0.281	26.8823	42.6151					10	0.281	16.8677	50.9163					10	0.281	18.6154	47.1107			34b Bois_ResTYP_00Insu-StPt26_Ins00mm.csv	175.775	37.136					34b Bois_ResTYP_Con-StPt26_Ins20mm_IMI.csv	7.16038	27.5497
			15	0.191	16.515	42.7541					15	0.191	11.264	50.4483					15	0.191	10.9083	47.2162			34b Bois_ResTYP_00Insu-StPt28_Ins00mm.csv	175.757	22.4283					34b Bois_ResTYP_Con-StPt28_Ins5mm_IMI.csv	41.1289	13.2524
			20	0.145	10.9133	43.2799					20	0.145	8.61559	50.282					20	0.145	7.54447	47.8256			34b Bois_ResTYP_00Insu-StPt30_Ins00mm.csv	175.751	12.0959					34b Bois_ResTYP_Con-StPt28_Ins10mm_IMI.csv	19.3087	15.5987
		24°C	0	4.45	175.84	56.6824				24°C	0	4.45	175.84	56.6824				24°C	0	4.45	175.84	56.6824										34b Bois_ResTYP_Con-StPt28_Ins15mm_IMI.csv	10.9428	17.9979
			5	0.529	51.6114	31.0141					5	0.529	34.0056	40.0411					5	0.529	39.1937	36.2294										34b Bois_ResTYP_Con-StPt28_Ins20mm_IMI.csv	7.13225	19.8985
			10	0.281	26.8666	31.1068					10	0.281	16.7494	39.7809					10	0.281	18.4575	35.9055										34b Bois_ResTYP_Con-StPt30_Ins5mm_IMI.csv	41.1279	7.38203
			15	0.191	16.4444	32.144					15	0.191	11.115	40.1999					15	0.191	10.7025	36.9777										34b Bois_ResTYP_Con-StPt30_Ins10mm_IMI.csv	19.3069	9.53483
			20	0.145	10.7835	33.2354					20	0.145	8.42409	40.3986					20	0.145	7.29366	38.0154										34b Bois_ResTYP_Con-StPt30_Ins15mm_IMI.csv	10.9391	11.6827
		26°C	0	4.45	175.775	37.136				26°C	0	4.45	175.775	37.136				26°C	0	4.45	175.775	37.136										34b Bois_ResTYP_Con-StPt30_Ins20mm_IMI.csv	7.12434	13.4755
			5	0.529	51.5991	20.1111					5	0.529	33.9999	29.1375					5	0.529	39.1846	25.0948									IMIM	34b Bois_ResTYP_Con-StPt22_Ins5mm_IMIM.csv	51.6638	44.9658
			10	0.281	26.8609	21.1455					10	0.281	16.7429	30.0847					10	0.281	18.4391	26.1698										34b Bois_ResTYP_Con-StPt22_Ins10mm_IMIM.csv	26.8823	42.6151
			15	0.191	16.4401	22.8504					15	0.191	11.0926	31.0384					15	0.191	10.6672	27.845										34b Bois_ResTYP_Con-StPt22_Ins15mm_IMIM.csv	16.515	42.7541
			20	0.145	10.7636	24.2918					20	0.145	8.38098	31.6697					20	0.145	7.24116	29.2889										34b Bois_ResTYP_Con-StPt22_Ins20mm_IMIM.csv	10.9133	43.2799
		28°C	0	4.45	175.757	22.4283				28°C	0	4.45	175.757	22.4283				28°C	0	4.45	175.757	22.4283										34b Bois_ResTYP_Con-StPt24_Ins5mm_IMIM.csv	51.6114	31.0141
			5	0.529	51.5945	11.7108					5	0.529	33.9977	20.1522					5	0.529	39.1825	16.2011										34b Bois_ResTYP_Con-StPt24_Ins10mm_IMIM.csv	26.8666	31.1068
			10	0.281	26.8576	13.3195					10	0.281	16.7409	21.8474					10	0.281	18.4345	17.9977										34b Bois_ResTYP_Con-StPt24_Ins15mm_IMIM.csv	16.4444	32.144
			15	0.191	16.4378	15.1049					15	0.191	11.0842	23.0718					15	0.191	10.6587	19.9185										34b Bois_ResTYP_Con-StPt24_Ins20mm_IMIM.csv	10.7835	33.2354
			20	0.145	10.7596	16.6361					20	0.145	8.35743	23.9028					20	0.145	7.22216	21.5169										34b Bois_ResTYP_Con-StPt26_Ins5mm_IMIM.csv	51.5991	20.1111
		30°C	0	4.45	175.751	12.0959				30°C	0	4.45	175.751	12.0959				30°C	0	4.45	175.751	12.0959										34b Bois_ResTYP_Con-StPt26_Ins10mm_IMIM.csv	26.8609	21.1455
			5	0.529	51.5945	6.37865					5	0.529	33.997	13.032					5	0.529	39.1817	9.42628										34b Bois_ResTYP_Con-StPt26_Ins15mm_IMIM.csv	16.4401	22.8504
			10	0.281	26.8567	7.78216					10	0.281	16.7401	15.0824					10	0.281	18.4325	11.5332										34b Bois_ResTYP_Con-StPt26_Ins20mm_IMIM.csv	10.7636	24.2918
			15	0.191	16.4367	9.14743					15	0.191	11.0819	16.371					15	0.191	10.6562	13.4037										34b Bois_ResTYP_Con-StPt28_Ins5mm_IMIM.csv	51.5945	11.7108
			20	0.145	10.7569	10.4488					20	0.145	8.34936	17.2622					20	0.145	7.21813	14.9424										34b Bois_ResTYP_Con-StPt28_Ins10mm_IMIM.csv	26.8576	13.3195
																																34b Bois_ResTYP_Con-StPt28_Ins15mm_IMIM.csv	16.4378	15.1049
																																34b Bois_ResTYP_Con-StPt28_Ins20mm_IMIM.csv	10.7596	16.6361
																																34b Bois_ResTYP_Con-StPt30_Ins5mm_IMIM.csv	51.5945	6.37865
																																34b Bois_ResTYP_Con-StPt30_Ins10mm_IMIM.csv	26.8567	7.78216
																																34b Bois_ResTYP_Con-StPt30_Ins15mm_IMIM.csv	16.4367	9.14743
																																34b Bois_ResTYP_Con-StPt30_Ins20mm_IMIM.csv	10.7569	10.4488
																															MI	34b Bois_ResTYP_Con-StPt22_Ins5mm_MI.csv	34.1129	52.9862
																																34b Bois_ResTYP_Con-StPt22_Ins10mm_MI.csv	16.8677	50.9163
																																34b Bois_ResTYP_Con-StPt22_Ins15mm_MI.csv	11.264	50.4483
																																34b Bois_ResTYP_Con-StPt22_Ins20mm_MI.csv	8.61559	50.282
																																34b Bois_ResTYP_Con-StPt24_Ins5mm_MI.csv	34.0056	40.0411
																																34b Bois_ResTYP_Con-StPt24_Ins10mm_MI.csv	16.7494	39.7809
																																34b Bois_ResTYP_Con-StPt24_Ins15mm_MI.csv	11.115	40.1999
																																34b Bois_ResTYP_Con-StPt24_Ins20mm_MI.csv	8.42409	40.3986
																																34b Bois_ResTYP_Con-StPt26_Ins5mm_MI.csv	33.9999	29.1375
																																34b Bois_ResTYP_Con-StPt26_Ins10mm_MI.csv	16.7429	30.0847
																																34b Bois_ResTYP_Con-StPt26_Ins15mm_MI.csv	11.0926	31.0384
																																34b Bois_ResTYP_Con-StPt26_Ins20mm_MI.csv	8.38098	31.6697
																																34b Bois_ResTYP_Con-StPt28_Ins5mm_MI.csv	33.9977	20.1522
																																34b Bois_ResTYP_Con-StPt28_Ins10mm_MI.csv	16.7409	21.8474
																																34b Bois_ResTYP_Con-StPt28_Ins15mm_MI.csv	11.0842	23.0718
																																34b Bois_ResTYP_Con-StPt28_Ins20mm_MI.csv	8.35743	23.9028
																																34b Bois_ResTYP_Con-StPt30_Ins5mm_MI.csv	33.997	13.032
																																34b Bois_ResTYP_Con-StPt30_Ins10mm_MI.csv	16.7401	15.0824
																																34b Bois_ResTYP_Con-StPt30_Ins15mm_MI.csv	11.0819	16.371
																																34b Bois_ResTYP_Con-StPt30_Ins20mm_MI.csv	8.34936	17.2622
																															MIMI	34b Bois_ResTYP_Con-StPt22_Ins5mm_MIMI.csv	39.3294	49.6462
																																34b Bois_ResTYP_Con-StPt22_Ins10mm_MIMI.csv	18.6154	47.1107
																																34b Bois_ResTYP_Con-StPt22_Ins15mm_MIMI.csv	10.9083	47.2162
																																34b Bois_ResTYP_Con-StPt22_Ins20mm_MIMI.csv	7.54447	47.8256
																																34b Bois_ResTYP_Con-StPt24_Ins5mm_MIMI.csv	39.1937	36.2294
																																34b Bois_ResTYP_Con-StPt24_Ins10mm_MIMI.csv	18.4575	35.9055
																																34b Bois_ResTYP_Con-StPt24_Ins15mm_MIMI.csv	10.7025	36.9777
																																34b Bois_ResTYP_Con-StPt24_Ins20mm_MIMI.csv	7.29366	38.0154
																																34b Bois_ResTYP_Con-StPt26_Ins5mm_MIMI.csv	39.1846	25.0948
																																34b Bois_ResTYP_Con-StPt26_Ins10mm_MIMI.csv	18.4391	26.1698
																																34b Bois_ResTYP_Con-StPt26_Ins15mm_MIMI.csv	10.6672	27.845
																																34b Bois_ResTYP_Con-StPt26_Ins20mm_MIMI.csv	7.24116	29.2889
																																34b Bois_ResTYP_Con-StPt28_Ins5mm_MIMI.csv	39.1825	16.2011
																																34b Bois_ResTYP_Con-StPt28_Ins10mm_MIMI.csv	18.4345	17.9977
																																34b Bois_ResTYP_Con-StPt28_Ins15mm_MIMI.csv	10.6587	19.9185
																																34b Bois_ResTYP_Con-StPt28_Ins20mm_MIMI.csv	7.22216	21.5169
																																34b Bois_ResTYP_Con-StPt30_Ins5mm_MIMI.csv	39.1817	9.42628
																																34b Bois_ResTYP_Con-StPt30_Ins10mm_MIMI.csv	18.4325	11.5332
																																34b Bois_ResTYP_Con-StPt30_Ins15mm_MIMI.csv	10.6562	13.4037
																																34b Bois_ResTYP_Con-StPt30_Ins20mm_MIMI.csv	7.21813	14.9424

## Sheet: M_I_M
34 Bois_ResTYP										point of thermal inflexion for various insulation thickneses
	CITY	CASE NUMBER	Setpoint	Insulation thickness	U-value (W/m².k)	Heating Load	Cooling Load (kWh/m².yr)			insulation Thickness	corrosponding Setpoint	0 mm Energy	0mm-(X)mm	(E) saving %			34 Bois_ResTYP	DFLT- MIM							M01 - 100mm brick	Insulation Board
	DFLT- MIM	TCSN-22-0	22°C	0	4.45	176.081	82.045			05cm	22	82.045	32.4871	0.395966			05 cm	xx	0					thick(m)	0.2	0.1
		TCSN-22-5		5	0.529	49.0947	49.558				24	56.6824	21.3833	0.377247			10 cm	xx	0					cond (W/m.K)	0.89	0.03
		TCSN-22-10		10	0.281	25.446	46.0329				26	37.136	13.4099	0.361102			15 cm	xx	0					R-value	0.224719	3.33333
		TCSN-22-15		15	0.191	15.6204	45.4628				28	22.4283	7.91243	0.352788			20 cm	30.4033	0
		TCSN-22-20		20	0.145	10.3864	45.4796				30	12.0959	3.99495	0.330273										ƩR-value	3.55805
		TCSN-24-0	24°C	0	4.45	175.84	56.6824			10cm	22	82.045	36.0121	0.438931										U-value	0.281053
		TCSN-24-5		5	0.529	49.0377	35.2991				24	56.6824	22.3276	0.393907
		TCSN-24-10		10	0.281	25.4116	34.3548				26	37.136	13.0388	0.35111
		TCSN-24-15		15	0.191	15.5403	34.7207				28	22.4283	6.51642	0.290545
		TCSN-24-20		20	0.145	10.2936	35.3674				30	12.0959	2.61857	0.216485
		TCSN-26-0	26°C	0	4.45	175.775	37.136			15cm	22	82.045	36.5822	0.445879
		TCSN-26-5		5	0.529	49.027	23.7261				24	56.6824	21.9617	0.387452
		TCSN-26-10		10	0.281	25.4097	24.0972				26	37.136	11.8614	0.319404
		TCSN-26-15		15	0.191	15.5384	25.2746				28	22.4283	5.12603	0.228552
		TCSN-26-20		20	0.145	10.2769	26.3359				30	12.0959	1.23463	0.10207
		TCSN-28-0	28°C	0	4.45	175.757	22.4283			20cm	22	82.045	36.5654	0.445675
		TCSN-28-5		5	0.529	49.0236	14.5159				24	56.6824	21.3149	0.376042
		TCSN-28-10		10	0.281	25.4086	15.9119				26	37.136	10.8001	0.290825
		TCSN-28-15		15	0.191	15.5376	17.3023				28	22.4283	3.90564	0.174139
		TCSN-28-20		20	0.145	10.2761	18.5227				30	12.0959	0.0150854	0.00124715
		TCSN-30-0	30°C	0	4.45	175.751	12.0959
		TCSN-30-5		5	0.529	49.023	8.10094				max		36.5822	0.445879
		TCSN-30-10		10	0.281	25.4081	9.47731				min		0.0150854	0.00124715
		TCSN-30-15		15	0.191	15.5372	10.8613						for PTI
		TCSN-30-20		20	0.145	10.2756	12.0808
					max	176.081	82.045
					Min	10.2756	8.10094
							For Load
								I	xx
																						xx	I
								I	xx
																						30.4033	II

## Sheet: I_M
										point of thermal inflexion for various insulation thickneses
	CITY	CASE NUMBER	Setpoint	Insulation thickness	U-value (W/m².k)	Heating Load	Cooling Load (kWh/m².yr)			insulation Thickness	corrosponding Setpoint	0 mm Energy	0mm-(X)mm	(E) saving %			34 Bois_ResTYP	IM							M01 - 100mm brick	Insulation Board
	IM	TCSN-22-0	22°C	0	4.45	176.081	82.045			05cm	22	82.045	37.7135	0.459669			05 cm	xx	0					thick(m)	0.2	0.1
		TCSN-22-5		5	0.529	51.6977	44.3315				24	56.6824	26.366	0.465153			10 cm	xx	0					cond (W/m.K)	0.89	0.03
		TCSN-22-10		10	0.281	26.7074	42.4704				26	37.136	17.7026	0.476695			15 cm	xx	0					R-value	0.224719	3.33333
		TCSN-22-15		15	0.191	16.2469	42.6689				28	22.4283	11.1806	0.498502			20 cm	xx	0
		TCSN-22-20		20	0.145	10.6603	43.2135				30	12.0959	6.0485	0.500046										ƩR-value	3.55805
		TCSN-24-0	24°C	0	4.45	175.84	56.6824			10cm	22	82.045	39.5746	0.482352										U-value	0.281053
		TCSN-24-5		5	0.529	51.6264	30.3164				24	56.6824	25.8196	0.455513
		TCSN-24-10		10	0.281	26.6703	30.8628				26	37.136	16.2599	0.437848
		TCSN-24-15		15	0.191	16.1269	31.986				28	22.4283	9.42971	0.420438
		TCSN-24-20		20	0.145	10.4423	33.0576				30	12.0959	4.50141	0.372144
		TCSN-26-0	26°C	0	4.45	175.775	37.136			15cm	22	82.045	39.3761	0.479933
		TCSN-26-5		5	0.529	51.6069	19.4335				24	56.6824	24.6964	0.435698
		TCSN-26-10		10	0.281	26.6531	20.8761				26	37.136	14.417	0.388222
		TCSN-26-15		15	0.191	16.109	22.719				28	22.4283	7.54984	0.336621
		TCSN-26-20		20	0.145	10.3961	24.1773				30	12.0959	3.0944	0.255822
		TCSN-28-0	28°C	0	4.45	175.757	22.4283			20cm	22	82.045	38.8315	0.473295
		TCSN-28-5		5	0.529	51.6008	11.2477				24	56.6824	23.6248	0.416793
		TCSN-28-10		10	0.281	26.6443	12.9986				26	37.136	12.9587	0.348952
		TCSN-28-15		15	0.191	16.0967	14.8785				28	22.4283	5.97709	0.266498
		TCSN-28-20		20	0.145	10.3763	16.4512				30	12.0959	1.80152	0.148937
		TCSN-30-0	30°C	0	4.45	175.751	12.0959
		TCSN-30-5		5	0.529	51.6007	6.04739				max		39.5746	0.500046
		TCSN-30-10		10	0.281	26.6426	7.59448				min		1.80152	0.148937
		TCSN-30-15		15	0.191	16.0904	9.00149						for PTI
		TCSN-30-20		20	0.145	10.3624	10.2944
					max	176.081	82.045
					Min	10.3624	6.04739
							For Load
								I	xx
																						xx	I
								I	xx
																						xx	I

## Sheet: I_M_I
										point of thermal inflexion for various insulation thickneses
	CITY	CASE NUMBER	Setpoint	Insulation thickness	U-value (W/m².k)	Heating Load	Cooling Load (kWh/m².yr)			insulation Thickness	corrosponding Setpoint	0 mm Energy	0mm-(X)mm	(E) saving %			34 Bois_ResTYP	IMI							M01 - 100mm brick	Insulation Board
	IMI	TCSN-22-0	22°C	0	4.45	176.081	82.045			05cm	22	82.045	36.7122	0.447464			05 cm	xx	0					thick(m)	0.2	0.1
		TCSN-22-5		5	0.529	41.2751	45.3329				24	56.6824	24.4733	0.431763			10 cm	xx	0					cond (W/m.K)	0.89	0.03
		TCSN-22-10		10	0.281	19.5413	44.1121				26	37.136	15.6346	0.421008			15 cm	xx	0					R-value	0.224719	3.33333
		TCSN-22-15		15	0.191	11.3266	44.8364				28	22.4283	9.17593	0.409123			20 cm	28.9933	0
		TCSN-22-20		20	0.145	7.47965	45.7657				30	12.0959	4.71385	0.389707										ƩR-value	3.55805
		TCSN-24-0	24°C	0	4.45	175.84	56.6824			10cm	22	82.045	37.933	0.462343										U-value	0.281053
		TCSN-24-5		5	0.529	41.1423	32.209				24	56.6824	23.6032	0.416412
		TCSN-24-10		10	0.281	19.3323	33.0792				26	37.136	13.6041	0.366333
		TCSN-24-15		15	0.191	10.9977	34.7795				28	22.4283	6.82956	0.304506
		TCSN-24-20		20	0.145	7.22984	36.1661				30	12.0959	2.56105	0.211729
		TCSN-26-0	26°C	0	4.45	175.775	37.136			15cm	22	82.045	37.2087	0.453515
		TCSN-26-5		5	0.529	41.1323	21.5014				24	56.6824	21.9029	0.386414
		TCSN-26-10		10	0.281	19.3134	23.5319				26	37.136	11.3746	0.306296
		TCSN-26-15		15	0.191	10.9535	25.7614				28	22.4283	4.43045	0.197538
		TCSN-26-20		20	0.145	7.16038	27.5497				30	12.0959	0.413195	0.0341599
		TCSN-28-0	28°C	0	4.45	175.757	22.4283			20cm	22	82.045	36.2793	0.442188
		TCSN-28-5		5	0.529	41.1289	13.2524				24	56.6824	20.5163	0.361951
		TCSN-28-10		10	0.281	19.3087	15.5987				26	37.136	9.58632	0.258141
		TCSN-28-15		15	0.191	10.9428	17.9979				28	22.4283	2.52985	0.112797
		TCSN-28-20		20	0.145	7.13225	19.8985				30	12.0959	-1.37961	-0.114056
		TCSN-30-0	30°C	0	4.45	175.751	12.0959
		TCSN-30-5		5	0.529	41.1279	7.38203				max		37.933	0.462343
		TCSN-30-10		10	0.281	19.3069	9.53483				min		-1.37961	-0.114056
		TCSN-30-15		15	0.191	10.9391	11.6827						for PTI
		TCSN-30-20		20	0.145	7.12434	13.4755
					max	176.081	82.045
					Min	7.12434	7.38203
							For Load
								I	xx
																						xx	I
								I	xx
																						28.9933
											IN SOME CASES //// the increase of insulation level in the infected cases exacerbatemakes the PTI { it even worse} --> meanign that a retrofit by adding insualtion is devistating

## Sheet: I_M_I_M
										point of thermal inflexion for various insulation thickneses
	CITY	CASE NUMBER	Setpoint	Insulation thickness	U-value (W/m².k)	Heating Load	Cooling Load (kWh/m².yr)			insulation Thickness	corrosponding Setpoint	0 mm Energy	0mm-(X)mm	(E) saving %			34 Bois_ResTYP	IMIM							M01 - 100mm brick	Insulation Board
	IMIM	TCSN-22-0	22°C	0	4.45	176.081	82.045			05cm	22	82.045	37.0792	0.451938			05 cm	xx	0					thick(m)	0.2	0.1
		TCSN-22-5		5	0.529	51.6638	44.9658				24	56.6824	25.6683	0.452844			10 cm	xx	0					cond (W/m.K)	0.89	0.03
		TCSN-22-10		10	0.281	26.8823	42.6151				26	37.136	17.0249	0.458446			15 cm	xx	0					R-value	0.224719	3.33333
		TCSN-22-15		15	0.191	16.515	42.7541				28	22.4283	10.7175	0.477855			20 cm	xx	0
		TCSN-22-20		20	0.145	10.9133	43.2799				30	12.0959	5.71723	0.472659										ƩR-value	3.55805
		TCSN-24-0	24°C	0	4.45	175.84	56.6824			10cm	22	82.045	39.4299	0.480589										U-value	0.281053
		TCSN-24-5		5	0.529	51.6114	31.0141				24	56.6824	25.5756	0.451209
		TCSN-24-10		10	0.281	26.8666	31.1068				26	37.136	15.9905	0.430593
		TCSN-24-15		15	0.191	16.4444	32.144				28	22.4283	9.10881	0.40613
		TCSN-24-20		20	0.145	10.7835	33.2354				30	12.0959	4.31373	0.356628
		TCSN-26-0	26°C	0	4.45	175.775	37.136			15cm	22	82.045	39.2909	0.478894
		TCSN-26-5		5	0.529	51.5991	20.1111				24	56.6824	24.5383	0.432909
		TCSN-26-10		10	0.281	26.8609	21.1455				26	37.136	14.2856	0.384683
		TCSN-26-15		15	0.191	16.4401	22.8504				28	22.4283	7.32336	0.326523
		TCSN-26-20		20	0.145	10.7636	24.2918				30	12.0959	2.94846	0.243757
		TCSN-28-0	28°C	0	4.45	175.757	22.4283			20cm	22	82.045	38.7652	0.472486
		TCSN-28-5		5	0.529	51.5945	11.7108				24	56.6824	23.447	0.413655
		TCSN-28-10		10	0.281	26.8576	13.3195				26	37.136	12.8442	0.345869
		TCSN-28-15		15	0.191	16.4378	15.1049				28	22.4283	5.79221	0.258255
		TCSN-28-20		20	0.145	10.7596	16.6361				30	12.0959	1.64708	0.136169
		TCSN-30-0	30°C	0	4.45	175.751	12.0959
		TCSN-30-5		5	0.529	51.5945	6.37865				max		39.4299	0.480589
		TCSN-30-10		10	0.281	26.8567	7.78216				min		1.64708	0.136169
		TCSN-30-15		15	0.191	16.4367	9.14743						for PTI
		TCSN-30-20		20	0.145	10.7569	10.4488
					max	176.081	82.045
					Min	10.7569	6.37865
							For Load
								I	xx
																						xx	I
								I	xx
																						xx	I

## Sheet: M_I
										point of thermal inflexion for various insulation thickneses
	CITY	CASE NUMBER	Setpoint	Insulation thickness	U-value (W/m².k)	Heating Load	Cooling Load (kWh/m².yr)			insulation Thickness	corrosponding Setpoint	0 mm Energy	0mm-(X)mm	(E) saving %			34 Bois_ResTYP	MI							M01 - 100mm brick	Insulation Board
	MI	TCSN-22-0	22°C	0	4.45	176.081	82.045			05cm	22	82.045	29.0589	0.354182			05 cm	29.1695	0					thick(m)	0.2	0.1
		TCSN-22-5		5	0.529	34.1129	52.9862				24	56.6824	16.6413	0.293589			10 cm	28.141	0					cond (W/m.K)	0.89	0.03
		TCSN-22-10		10	0.281	16.8677	50.9163				26	37.136	7.9985	0.215384			15 cm	27.6634	0					R-value	0.224719	3.33333
		TCSN-22-15		15	0.191	11.264	50.4483				28	22.4283	2.27612	0.101484			20 cm	27.4022	0
		TCSN-22-20		20	0.145	8.61559	50.282				30	12.0959	-0.936111	-0.0773908										ƩR-value	3.55805
		TCSN-24-0	24°C	0	4.45	175.84	56.6824			10cm	22	82.045	31.1287	0.37941										U-value	0.281053
		TCSN-24-5		5	0.529	34.0056	40.0411				24	56.6824	16.9015	0.298179
		TCSN-24-10		10	0.281	16.7494	39.7809				26	37.136	7.05136	0.189879
		TCSN-24-15		15	0.191	11.115	40.1999				28	22.4283	0.580896	0.0259001
		TCSN-24-20		20	0.145	8.42409	40.3986				30	12.0959	-2.98656	-0.246907
		TCSN-26-0	26°C	0	4.45	175.775	37.136			15cm	22	82.045	31.5967	0.385114
		TCSN-26-5		5	0.529	33.9999	29.1375				24	56.6824	16.4825	0.290787
		TCSN-26-10		10	0.281	16.7429	30.0847				26	37.136	6.09763	0.164197
		TCSN-26-15		15	0.191	11.0926	31.0384				28	22.4283	-0.643458	-0.0286896
		TCSN-26-20		20	0.145	8.38098	31.6697				30	12.0959	-4.27506	-0.353431
		TCSN-28-0	28°C	0	4.45	175.757	22.4283			20cm	22	82.045	31.763	0.387141
		TCSN-28-5		5	0.529	33.9977	20.1522				24	56.6824	16.2838	0.287281
		TCSN-28-10		10	0.281	16.7409	21.8474				26	37.136	5.46634	0.147198
		TCSN-28-15		15	0.191	11.0842	23.0718				28	22.4283	-1.47452	-0.0657436
		TCSN-28-20		20	0.145	8.35743	23.9028				30	12.0959	-5.16633	-0.427115
		TCSN-30-0	30°C	0	4.45	175.751	12.0959
		TCSN-30-5		5	0.529	33.997	13.032				max		31.763	0.387141
		TCSN-30-10		10	0.281	16.7401	15.0824				min		-5.16633	-0.427115
		TCSN-30-15		15	0.191	11.0819	16.371						for PTI
		TCSN-30-20		20	0.145	8.34936	17.2622
					max	176.081	82.045
					Min	8.34936	12.0959
							For Load
									29.1695
																						28.141
									27.6634
																						27.4022

## Sheet: M_I_M_I
										point of thermal inflexion for various insulation thickneses
	CITY	CASE NUMBER	Setpoint	Insulation thickness	U-value (W/m².k)	Heating Load	Cooling Load (kWh/m².yr)			insulation Thickness	corrosponding Setpoint	0 mm Energy	0mm-(X)mm	(E) saving %			34 Bois_ResTYP	MIMI							M01 - 100mm brick	Insulation Board
	MIMI	TCSN-22-0	22°C	0	4.45	176.081	82.045			05cm	22	82.045	32.3988	0.394891			05 cm	xx	0					thick(m)	0.2	0.1
		TCSN-22-5		5	0.529	39.3294	49.6462				24	56.6824	20.453	0.360835			10 cm	xx	0					cond (W/m.K)	0.89	0.03
		TCSN-22-10		10	0.281	18.6154	47.1107				26	37.136	12.0412	0.324245			15 cm	29.0555	0					R-value	0.224719	3.33333
		TCSN-22-15		15	0.191	10.9083	47.2162				28	22.4283	6.22716	0.277648			20 cm	28.2472	0
		TCSN-22-20		20	0.145	7.54447	47.8256				30	12.0959	2.6696	0.220704										ƩR-value	3.55805
		TCSN-24-0	24°C	0	4.45	175.84	56.6824			10cm	22	82.045	34.9344	0.425795										U-value	0.281053
		TCSN-24-5		5	0.529	39.1937	36.2294				24	56.6824	20.7769	0.36655
		TCSN-24-10		10	0.281	18.4575	35.9055				26	37.136	10.9662	0.295299
		TCSN-24-15		15	0.191	10.7025	36.9777				28	22.4283	4.43063	0.197546
		TCSN-24-20		20	0.145	7.29366	38.0154				30	12.0959	0.562713	0.0465211
		TCSN-26-0	26°C	0	4.45	175.775	37.136			15cm	22	82.045	34.8289	0.424509
		TCSN-26-5		5	0.529	39.1846	25.0948				24	56.6824	19.7047	0.347633
		TCSN-26-10		10	0.281	18.4391	26.1698				26	37.136	9.291	0.250188
		TCSN-26-15		15	0.191	10.6672	27.845				28	22.4283	2.50977	0.111902
		TCSN-26-20		20	0.145	7.24116	29.2889				30	12.0959	-1.3078	-0.108119
		TCSN-28-0	28°C	0	4.45	175.757	22.4283			20cm	22	82.045	34.2195	0.417081
		TCSN-28-5		5	0.529	39.1825	16.2011				24	56.6824	18.6669	0.329325
		TCSN-28-10		10	0.281	18.4345	17.9977				26	37.136	7.84713	0.211308
		TCSN-28-15		15	0.191	10.6587	19.9185				28	22.4283	0.911417	0.0406369
		TCSN-28-20		20	0.145	7.22216	21.5169				30	12.0959	-2.84649	-0.235327
		TCSN-30-0	30°C	0	4.45	175.751	12.0959
		TCSN-30-5		5	0.529	39.1817	9.42628				max		34.9344	0.425795
		TCSN-30-10		10	0.281	18.4325	11.5332				min		-2.84649	-0.235327
		TCSN-30-15		15	0.191	10.6562	13.4037						for PTI
		TCSN-30-20		20	0.145	7.21813	14.9424
					max	176.081	82.045
					Min	7.21813	9.42628
							For Load
								I	xx
																						xx	I
									29.0555
																						28.2472

## Sheet: SUMMARY OF PTI
	PTI for all configiration at different insualtion thicknesse							the A case [Tm~Ins~Tm] as arefrence
	Base M-I-M	I-M	I-M-I	I-M-I-M	M-I	M-I-M-I			Base M-I-M	I-M	I-M-I	I-M-I-M	M-I	M-I-M-I								Base M-I-M	I-M	I-M-I	I-M-I-M	M-I	M-I-M-I
5cm	xx	xx	xx	xx	29.1695	xx		5cm	#VALUE!	#VALUE!	#VALUE!	#VALUE!	#VALUE!	#VALUE!							5cm	xx	xx	xx	xx	29.1695	xx
10cm	xx	xx	xx	xx	28.141	xx		10cm	#VALUE!	#VALUE!	#VALUE!	#VALUE!	#VALUE!	#VALUE!							10cm	xx	xx	xx	xx	28.141	xx
15cm	xx	xx	xx	xx	27.6634	29.0555		15cm	#VALUE!	#VALUE!	#VALUE!	#VALUE!	#VALUE!	#VALUE!							15cm	xx	xx	xx	xx	27.6634	29.0555
20cm	30.4033	xx	28.9933	xx	27.4022	28.2472		20cm	0	#VALUE!	-1.41	#VALUE!	-3.0011	-2.1561							20cm	30.4033	xx	28.9933	xx	27.4022	28.2472
																														5cm	10cm	15cm	20cm
																													Base M-I-M	xx	xx	xx	30.4033
																													I-M	xx	xx	xx	xx
																													I-M-I	xx	xx	xx	28.9933
																													I-M-I-M	xx	xx	xx	xx
																													M-I	29.1695	28.141	27.6634	27.4022
																													M-I-M-I	xx	xx	29.0555	28.2472
