# Supplementary material for: Data on anti-insulation detection via Point of Thermal Inflexion (PTI) in 1248 cases; 13 climates, four occupancy profiles, six wall configurations and four insulation levels
Source: Data Brief. 2017 Apr 15;12:333–5. doi: 10.1016/j.dib.2017.04.016 (PMC5412003; doi:10.1016/j.dib.2017.04.016)
Supplement: Supplementary file 3 — Supplementary material [file mmc3.zip › all 52 cases/46 Bois_Ofc.xlsx]

## Sheet: 35 Bois_Ofc CONF DATA
CITY	CASE NUMBER	Setpoint	Insulation thickness	U-value (W/m².k)	Heating Load	Cooling Load (kWh/m².yr)		CITY	CASE NUMBER	Setpoint	Insulation thickness	U-value (W/m².k)	Heating Load	Cooling Load (kWh/m².yr)		CITY	CASE NUMBER	Setpoint	Insulation thickness	U-value (W/m².k)	Heating Load	Cooling Load (kWh/m².yr)										filename	heating(PXInsu)	cooling(PXInsu)
Dflt - MIM		22°C	0	4.45	94.6955	24.1149		out I-M		22°C	0	4.45	94.6955	24.1149		out I-M-I		22°C	0	4.45	94.6955	24.1149									IM	35 Bois_Ofc_Conf-StPt22_Ins5mm_IM.csv	47.569	19.1306
			5	0.529	45.1578	21.7293					5	0.529	47.569	19.1306					5	0.529	23.8965	19.1814										35 Bois_Ofc_Conf-StPt22_Ins10mm_IM.csv	34.2468	17.3155
			10	0.281	32.2978	19.5368					10	0.281	34.2468	17.3155					10	0.281	12.8889	19.144										35 Bois_Ofc_Conf-StPt22_Ins15mm_IM.csv	27.5719	16.4747
			15	0.191	26.0399	18.3542					15	0.191	27.5719	16.4747					15	0.191	8.8445	19.5516										35 Bois_Ofc_Conf-StPt22_Ins20mm_IM.csv	23.5805	15.9972
			20	0.145	22.3831	17.6481					20	0.145	23.5805	15.9972					20	0.145	7.10647	19.8543										35 Bois_Ofc_Conf-StPt24_Ins5mm_IM.csv	47.5001	12.2174
		24°C	0	4.45	94.676	15.3343				24°C	0	4.45	94.676	15.3343				24°C	0	4.45	94.676	15.3343										35 Bois_Ofc_Conf-StPt24_Ins10mm_IM.csv	34.1702	11.4445
			5	0.529	45.0916	14.4035					5	0.529	47.5001	12.2174					5	0.529	23.8042	13.3177										35 Bois_Ofc_Conf-StPt24_Ins15mm_IM.csv	27.4941	11.1177
			10	0.281	32.2314	13.3225					10	0.281	34.1702	11.4445					10	0.281	12.7829	14.1244										35 Bois_Ofc_Conf-StPt24_Ins20mm_IM.csv	23.4982	10.9689
			15	0.191	25.9888	12.7288					15	0.191	27.4941	11.1177					15	0.191	8.71208	14.8368										35 Bois_Ofc_Conf-StPt26_Ins5mm_IM.csv	47.4828	7.05545
			20	0.145	22.3348	12.3762					20	0.145	23.4982	10.9689					20	0.145	6.96358	15.3729										35 Bois_Ofc_Conf-StPt26_Ins10mm_IM.csv	34.1388	6.89994
		26°C	0	4.45	94.6712	8.90052				26°C	0	4.45	94.6712	8.90052				26°C	0	4.45	94.6712	8.90052										35 Bois_Ofc_Conf-StPt26_Ins15mm_IM.csv	27.4487	6.87629
			5	0.529	45.0736	8.73771					5	0.529	47.4828	7.05545					5	0.529	23.7972	8.77598										35 Bois_Ofc_Conf-StPt26_Ins20mm_IM.csv	23.4392	6.90663
			10	0.281	32.2053	8.36653					10	0.281	34.1388	6.89994					10	0.281	12.7691	9.93949										35 Bois_Ofc_Conf-StPt28_Ins5mm_IM.csv	47.4825	3.77747
			15	0.191	25.9638	8.18477					15	0.191	27.4487	6.87629					15	0.191	8.68964	10.9001										35 Bois_Ofc_Conf-StPt28_Ins10mm_IM.csv	34.1371	3.76753
			20	0.145	22.315	8.11557					20	0.145	23.4392	6.90663					20	0.145	6.93016	11.5312										35 Bois_Ofc_Conf-StPt28_Ins15mm_IM.csv	27.4433	3.78587
		28°C	0	4.45	94.6697	4.34551				28°C	0	4.45	94.6697	4.34551				28°C	0	4.45	94.6697	4.34551										35 Bois_Ofc_Conf-StPt28_Ins20mm_IM.csv	23.4279	3.8606
			5	0.529	45.0708	4.83817					5	0.529	47.4825	3.77747					5	0.529	23.7948	5.18811										35 Bois_Ofc_Conf-StPt30_Ins5mm_IM.csv	47.4825	1.63201
			10	0.281	32.2019	4.87061					10	0.281	34.1371	3.76753					10	0.281	12.763	6.63764										35 Bois_Ofc_Conf-StPt30_Ins10mm_IM.csv	34.137	1.79193
			15	0.191	25.9594	4.8875					15	0.191	27.4433	3.78587					15	0.191	8.67822	7.62897										35 Bois_Ofc_Conf-StPt30_Ins15mm_IM.csv	27.4424	1.88861
			20	0.145	22.3088	4.92442					20	0.145	23.4279	3.8606					20	0.145	6.91234	8.31184										35 Bois_Ofc_Conf-StPt30_Ins20mm_IM.csv	23.4256	1.96117
		30°C	0	4.45	94.6693	1.74962				30°C	0	4.45	94.6693	1.74962				30°C	0	4.45	94.6693	1.74962									IMI	35 Bois_Ofc_Conf-StPt22_Ins5mm_IMI.csv	23.8965	19.1814
			5	0.529	45.0708	2.39239					5	0.529	47.4825	1.63201					5	0.529	23.7945	2.84363										35 Bois_Ofc_Conf-StPt22_Ins10mm_IMI.csv	12.8889	19.144
			10	0.281	32.2019	2.61102					10	0.281	34.137	1.79193					10	0.281	12.7603	3.94356										35 Bois_Ofc_Conf-StPt22_Ins15mm_IMI.csv	8.8445	19.5516
			15	0.191	25.9594	2.71932					15	0.191	27.4424	1.88861					15	0.191	8.67294	5.00617										35 Bois_Ofc_Conf-StPt22_Ins20mm_IMI.csv	7.10647	19.8543
			20	0.145	22.3087	2.79455					20	0.145	23.4256	1.96117					20	0.145	6.90306	5.69207										35 Bois_Ofc_Conf-StPt24_Ins5mm_IMI.csv	23.8042	13.3177
																																35 Bois_Ofc_Conf-StPt24_Ins10mm_IMI.csv	12.7829	14.1244
																																35 Bois_Ofc_Conf-StPt24_Ins15mm_IMI.csv	8.71208	14.8368
																																35 Bois_Ofc_Conf-StPt24_Ins20mm_IMI.csv	6.96358	15.3729
CITY	CASE NUMBER	Setpoint	Insulation thickness	U-value (W/m².k)	Heating Load	Cooling Load (kWh/m².yr)		CITY	CASE NUMBER	Setpoint	Insulation thickness	U-value (W/m².k)	Heating Load	Cooling Load (kWh/m².yr)		CITY	CASE NUMBER	Setpoint	Insulation thickness	U-value (W/m².k)	Heating Load	Cooling Load (kWh/m².yr)										35 Bois_Ofc_Conf-StPt26_Ins5mm_IMI.csv	23.7972	8.77598
out I-M-I-M		22°C	0	4.45	94.6955	24.1149		out M-I		22°C	0	4.45	94.6955	24.1149		out M-I-M-I		22°C	0	4.45	94.6955	24.1149										35 Bois_Ofc_Conf-StPt26_Ins10mm_IMI.csv	12.7691	9.93949
			5	0.529	46.4437	20.091					5	0.529	17.1635	19.023					5	0.529	23.0429	20.3917										35 Bois_Ofc_Conf-StPt26_Ins15mm_IMI.csv	8.68964	10.9001
			10	0.281	33.4675	17.8885					10	0.281	9.93477	19.359					10	0.281	12.2812	20.2727										35 Bois_Ofc_Conf-StPt26_Ins20mm_IMI.csv	6.93016	11.5312
			15	0.191	27.0556	16.8708					15	0.191	8.11926	19.9674					15	0.191	8.45622	20.5604										35 Bois_Ofc_Conf-StPt28_Ins5mm_IMI.csv	23.7948	5.18811
			20	0.145	23.1883	16.2834					20	0.145	7.33867	20.493					20	0.145	6.90522	20.7882										35 Bois_Ofc_Conf-StPt28_Ins10mm_IMI.csv	12.763	6.63764
		24°C	0	4.45	94.676	15.3343				24°C	0	4.45	94.676	15.3343				24°C	0	4.45	94.676	15.3343										35 Bois_Ofc_Conf-StPt28_Ins15mm_IMI.csv	8.67822	7.62897
			5	0.529	46.3925	13.0071					5	0.529	17.0808	14.1076					5	0.529	22.9538	14.5074										35 Bois_Ofc_Conf-StPt28_Ins20mm_IMI.csv	6.91234	8.31184
			10	0.281	33.4146	11.9476					10	0.281	9.8488	14.8696					10	0.281	12.18	15.2138										35 Bois_Ofc_Conf-StPt30_Ins5mm_IMI.csv	23.7945	2.84363
			15	0.191	27.0049	11.4652					15	0.191	8.01934	15.4958					15	0.191	8.33201	15.7768										35 Bois_Ofc_Conf-StPt30_Ins10mm_IMI.csv	12.7603	3.94356
			20	0.145	23.142	11.2118					20	0.145	7.22073	15.9929					20	0.145	6.76975	16.2287										35 Bois_Ofc_Conf-StPt30_Ins15mm_IMI.csv	8.67294	5.00617
		26°C	0	4.45	94.6712	8.90052				26°C	0	4.45	94.6712	8.90052				26°C	0	4.45	94.6712	8.90052										35 Bois_Ofc_Conf-StPt30_Ins20mm_IMI.csv	6.90306	5.69207
			5	0.529	46.378	7.60435					5	0.529	17.0793	10.0738					5	0.529	22.9481	9.83478									IMIM	35 Bois_Ofc_Conf-StPt22_Ins5mm_IMIM.csv	46.4437	20.091
			10	0.281	33.3905	7.24854					10	0.281	9.84687	11.1697					10	0.281	12.169	10.9324										35 Bois_Ofc_Conf-StPt22_Ins10mm_IMIM.csv	33.4675	17.8885
			15	0.191	26.9801	7.17093					15	0.191	8.01365	11.8332					15	0.191	8.31278	11.7731										35 Bois_Ofc_Conf-StPt22_Ins15mm_IMIM.csv	27.0556	16.8708
			20	0.145	23.1128	7.1792					20	0.145	7.20565	12.306					20	0.145	6.74127	12.3106										35 Bois_Ofc_Conf-StPt22_Ins20mm_IMIM.csv	23.1883	16.2834
		28°C	0	4.45	94.6697	4.34551				28°C	0	4.45	94.6697	4.34551				28°C	0	4.45	94.6697	4.34551										35 Bois_Ofc_Conf-StPt24_Ins5mm_IMIM.csv	46.3925	13.0071
			5	0.529	46.3778	4.18406					5	0.529	17.0786	6.80574					5	0.529	22.9458	6.06479										35 Bois_Ofc_Conf-StPt24_Ins10mm_IMIM.csv	33.4146	11.9476
			10	0.281	33.3902	4.1559					10	0.281	9.84573	8.08005					10	0.281	12.1647	7.51279										35 Bois_Ofc_Conf-StPt24_Ins15mm_IMIM.csv	27.0049	11.4652
			15	0.191	26.9788	4.15006					15	0.191	8.01059	8.74031					15	0.191	8.30323	8.40435										35 Bois_Ofc_Conf-StPt24_Ins20mm_IMIM.csv	23.142	11.2118
			20	0.145	23.108	4.19118					20	0.145	7.19877	9.19819					20	0.145	6.72633	9.01625										35 Bois_Ofc_Conf-StPt26_Ins5mm_IMIM.csv	46.378	7.60435
		30°C	0	4.45	94.6693	1.74962				30°C	0	4.45	94.6693	1.74962				30°C	0	4.45	94.6693	1.74962										35 Bois_Ofc_Conf-StPt26_Ins10mm_IMIM.csv	33.3905	7.24854
			5	0.529	46.3778	1.91271					5	0.529	17.0784	4.25129					5	0.529	22.945	3.36617										35 Bois_Ofc_Conf-StPt26_Ins15mm_IMIM.csv	26.9801	7.17093
			10	0.281	33.3902	2.03201					10	0.281	9.8452	5.53284					10	0.281	12.1629	4.68318										35 Bois_Ofc_Conf-StPt26_Ins20mm_IMIM.csv	23.1128	7.1792
			15	0.191	26.9788	2.1295					15	0.191	8.00906	6.18829					15	0.191	8.29914	5.69506										35 Bois_Ofc_Conf-StPt28_Ins5mm_IMIM.csv	46.3778	4.18406
			20	0.145	23.1076	2.20184					20	0.145	7.19579	6.6188					20	0.145	6.71916	6.31842										35 Bois_Ofc_Conf-StPt28_Ins10mm_IMIM.csv	33.3902	4.1559
																																35 Bois_Ofc_Conf-StPt28_Ins15mm_IMIM.csv	26.9788	4.15006
																																35 Bois_Ofc_Conf-StPt28_Ins20mm_IMIM.csv	23.108	4.19118
																																35 Bois_Ofc_Conf-StPt30_Ins5mm_IMIM.csv	46.3778	1.91271
																																35 Bois_Ofc_Conf-StPt30_Ins10mm_IMIM.csv	33.3902	2.03201
																																35 Bois_Ofc_Conf-StPt30_Ins15mm_IMIM.csv	26.9788	2.1295
																																35 Bois_Ofc_Conf-StPt30_Ins20mm_IMIM.csv	23.1076	2.20184
																															MI	35 Bois_Ofc_Conf-StPt22_Ins5mm_MI.csv	17.1635	19.023
																																35 Bois_Ofc_Conf-StPt22_Ins10mm_MI.csv	9.93477	19.359
																																35 Bois_Ofc_Conf-StPt22_Ins15mm_MI.csv	8.11926	19.9674
																																35 Bois_Ofc_Conf-StPt22_Ins20mm_MI.csv	7.33867	20.493
																																35 Bois_Ofc_Conf-StPt24_Ins5mm_MI.csv	17.0808	14.1076
																																35 Bois_Ofc_Conf-StPt24_Ins10mm_MI.csv	9.8488	14.8696
																																35 Bois_Ofc_Conf-StPt24_Ins15mm_MI.csv	8.01934	15.4958
																																35 Bois_Ofc_Conf-StPt24_Ins20mm_MI.csv	7.22073	15.9929
																																35 Bois_Ofc_Conf-StPt26_Ins5mm_MI.csv	17.0793	10.0738
																																35 Bois_Ofc_Conf-StPt26_Ins10mm_MI.csv	9.84687	11.1697
																																35 Bois_Ofc_Conf-StPt26_Ins15mm_MI.csv	8.01365	11.8332
																																35 Bois_Ofc_Conf-StPt26_Ins20mm_MI.csv	7.20565	12.306
																																35 Bois_Ofc_Conf-StPt28_Ins5mm_MI.csv	17.0786	6.80574
																																35 Bois_Ofc_Conf-StPt28_Ins10mm_MI.csv	9.84573	8.08005
																																35 Bois_Ofc_Conf-StPt28_Ins15mm_MI.csv	8.01059	8.74031
																																35 Bois_Ofc_Conf-StPt28_Ins20mm_MI.csv	7.19877	9.19819
																																35 Bois_Ofc_Conf-StPt30_Ins5mm_MI.csv	17.0784	4.25129
																																35 Bois_Ofc_Conf-StPt30_Ins10mm_MI.csv	9.8452	5.53284
																																35 Bois_Ofc_Conf-StPt30_Ins15mm_MI.csv	8.00906	6.18829
																																35 Bois_Ofc_Conf-StPt30_Ins20mm_MI.csv	7.19579	6.6188
																															MIMI	35 Bois_Ofc_Conf-StPt22_Ins5mm_MIMI.csv	23.0429	20.3917
																																35 Bois_Ofc_Conf-StPt22_Ins10mm_MIMI.csv	12.2812	20.2727
																																35 Bois_Ofc_Conf-StPt22_Ins15mm_MIMI.csv	8.45622	20.5604
																																35 Bois_Ofc_Conf-StPt22_Ins20mm_MIMI.csv	6.90522	20.7882
																																35 Bois_Ofc_Conf-StPt24_Ins5mm_MIMI.csv	22.9538	14.5074
																																35 Bois_Ofc_Conf-StPt24_Ins10mm_MIMI.csv	12.18	15.2138
																																35 Bois_Ofc_Conf-StPt24_Ins15mm_MIMI.csv	8.33201	15.7768
																																35 Bois_Ofc_Conf-StPt24_Ins20mm_MIMI.csv	6.76975	16.2287
																																35 Bois_Ofc_Conf-StPt26_Ins5mm_MIMI.csv	22.9481	9.83478
																																35 Bois_Ofc_Conf-StPt26_Ins10mm_MIMI.csv	12.169	10.9324
																																35 Bois_Ofc_Conf-StPt26_Ins15mm_MIMI.csv	8.31278	11.7731
																																35 Bois_Ofc_Conf-StPt26_Ins20mm_MIMI.csv	6.74127	12.3106
																																35 Bois_Ofc_Conf-StPt28_Ins5mm_MIMI.csv	22.9458	6.06479
																																35 Bois_Ofc_Conf-StPt28_Ins10mm_MIMI.csv	12.1647	7.51279
																																35 Bois_Ofc_Conf-StPt28_Ins15mm_MIMI.csv	8.30323	8.40435
																																35 Bois_Ofc_Conf-StPt28_Ins20mm_MIMI.csv	6.72633	9.01625
																																35 Bois_Ofc_Conf-StPt30_Ins5mm_MIMI.csv	22.945	3.36617
																																35 Bois_Ofc_Conf-StPt30_Ins10mm_MIMI.csv	12.1629	4.68318
																																35 Bois_Ofc_Conf-StPt30_Ins15mm_MIMI.csv	8.29914	5.69506
																																35 Bois_Ofc_Conf-StPt30_Ins20mm_MIMI.csv	6.71916	6.31842

## Sheet: M_I_M
35 Bois_Ofc										point of thermal inflexion for various insulation thickneses
	CITY	CASE NUMBER	Setpoint	Insulation thickness	U-value (W/m².k)	Heating Load	Cooling Load (kWh/m².yr)			insulation Thickness	corrosponding Setpoint	0 mm Energy	0mm-(X)mm	(E) saving %			35 Bois_Ofc	DFLT- MIM							M01 - 100mm brick	Insulation Board
	DFLT- MIM	TCSN-22-0	22°C	0	4.45	94.6955	24.1149			05cm	22	24.1149	2.38565	0.0989285			05 cm	26.2104	0					thick(m)	0.2	0.1
		TCSN-22-5		5	0.529	45.1578	21.7293				24	15.3343	0.930825	0.0607021			10 cm	26.7164	0					cond (W/m.K)	0.89	0.03
		TCSN-22-10		10	0.281	32.2978	19.5368				26	8.90052	0.162818	0.018293			15 cm	26.8845	0					R-value	0.224719	3.33333
		TCSN-22-15		15	0.191	26.0399	18.3542				28	4.34551	-0.492655	-0.113371			20 cm	26.8775	0
		TCSN-22-20		20	0.145	22.3831	17.6481				30	1.74962	-0.642769	-0.367376										ƩR-value	3.55805
		TCSN-24-0	24°C	0	4.45	94.676	15.3343			10cm	22	24.1149	4.57807	0.189844										U-value	0.281053
		TCSN-24-5		5	0.529	45.0916	14.4035				24	15.3343	2.0118	0.131196
		TCSN-24-10		10	0.281	32.2314	13.3225				26	8.90052	0.533992	0.0599956
		TCSN-24-15		15	0.191	25.9888	12.7288				28	4.34551	-0.525096	-0.120836
		TCSN-24-20		20	0.145	22.3348	12.3762				30	1.74962	-0.861393	-0.492331
		TCSN-26-0	26°C	0	4.45	94.6712	8.90052			15cm	22	24.1149	5.76067	0.238884
		TCSN-26-5		5	0.529	45.0736	8.73771				24	15.3343	2.60554	0.169916
		TCSN-26-10		10	0.281	32.2053	8.36653				26	8.90052	0.715756	0.0804173
		TCSN-26-15		15	0.191	25.9638	8.18477				28	4.34551	-0.541991	-0.124724
		TCSN-26-20		20	0.145	22.315	8.11557				30	1.74962	-0.969695	-0.554231
		TCSN-28-0	28°C	0	4.45	94.6697	4.34551			20cm	22	24.1149	6.46682	0.268167
		TCSN-28-5		5	0.529	45.0708	4.83817				24	15.3343	2.95812	0.192908
		TCSN-28-10		10	0.281	32.2019	4.87061				26	8.90052	0.78495	0.0881915
		TCSN-28-15		15	0.191	25.9594	4.8875				28	4.34551	-0.578908	-0.13322
		TCSN-28-20		20	0.145	22.3088	4.92442				30	1.74962	-1.04492	-0.597228
		TCSN-30-0	30°C	0	4.45	94.6693	1.74962
		TCSN-30-5		5	0.529	45.0708	2.39239				max		6.46682	0.268167
		TCSN-30-10		10	0.281	32.2019	2.61102				min		-1.04492	-0.597228
		TCSN-30-15		15	0.191	25.9594	2.71932						for PTI
		TCSN-30-20		20	0.145	22.3087	2.79455
					max	94.6955	24.1149
					Min	22.3087	1.74962
							For Load
									26.2104
																						26.7164
									26.8845
																						26.8775

## Sheet: I_M
										point of thermal inflexion for various insulation thickneses
	CITY	CASE NUMBER	Setpoint	Insulation thickness	U-value (W/m².k)	Heating Load	Cooling Load (kWh/m².yr)			insulation Thickness	corrosponding Setpoint	0 mm Energy	0mm-(X)mm	(E) saving %			35 Bois_Ofc	IM							M01 - 100mm brick	Insulation Board
	IM	TCSN-22-0	22°C	0	4.45	94.6955	24.1149			05cm	22	24.1149	4.98435	0.206692			05 cm	30.3071	0					thick(m)	0.2	0.1
		TCSN-22-5		5	0.529	47.569	19.1306				24	15.3343	3.11692	0.203265			10 cm	29.8142	0					cond (W/m.K)	0.89	0.03
		TCSN-22-10		10	0.281	34.2468	17.3155				26	8.90052	1.84507	0.207299			15 cm	29.2725	0					R-value	0.224719	3.33333
		TCSN-22-15		15	0.191	27.5719	16.4747				28	4.34551	0.568044	0.13072			20 cm	28.8582	0
		TCSN-22-20		20	0.145	23.5805	15.9972				30	1.74962	0.11761	0.06722										ƩR-value	3.55805
		TCSN-24-0	24°C	0	4.45	94.676	15.3343			10cm	22	24.1149	6.79941	0.281959										U-value	0.281053
		TCSN-24-5		5	0.529	47.5001	12.2174				24	15.3343	3.88982	0.253668
		TCSN-24-10		10	0.281	34.1702	11.4445				26	8.90052	2.00059	0.224772
		TCSN-24-15		15	0.191	27.4941	11.1177				28	4.34551	0.577985	0.133007
		TCSN-24-20		20	0.145	23.4982	10.9689				30	1.74962	-0.0423066	-0.0241804
		TCSN-26-0	26°C	0	4.45	94.6712	8.90052			15cm	22	24.1149	7.64022	0.316826
		TCSN-26-5		5	0.529	47.4828	7.05545				24	15.3343	4.21662	0.274979
		TCSN-26-10		10	0.281	34.1388	6.89994				26	8.90052	2.02424	0.227429
		TCSN-26-15		15	0.191	27.4487	6.87629				28	4.34551	0.559644	0.128787
		TCSN-26-20		20	0.145	23.4392	6.90663				30	1.74962	-0.138989	-0.0794393
		TCSN-28-0	28°C	0	4.45	94.6697	4.34551			20cm	22	24.1149	8.11769	0.336626
		TCSN-28-5		5	0.529	47.4825	3.77747				24	15.3343	4.36538	0.28468
		TCSN-28-10		10	0.281	34.1371	3.76753				26	8.90052	1.99389	0.22402
		TCSN-28-15		15	0.191	27.4433	3.78587				28	4.34551	0.48491	0.111589
		TCSN-28-20		20	0.145	23.4279	3.8606				30	1.74962	-0.211551	-0.120912
		TCSN-30-0	30°C	0	4.45	94.6693	1.74962
		TCSN-30-5		5	0.529	47.4825	1.63201				max		8.11769	0.336626
		TCSN-30-10		10	0.281	34.137	1.79193				min		-0.211551	-0.120912
		TCSN-30-15		15	0.191	27.4424	1.88861						for PTI
		TCSN-30-20		20	0.145	23.4256	1.96117
					max	94.6955	24.1149
					Min	23.4256	1.63201
							For Load
								II	30.3071
																						29.8142
									29.2725
																						28.8582

## Sheet: I_M_I
										point of thermal inflexion for various insulation thickneses
	CITY	CASE NUMBER	Setpoint	Insulation thickness	U-value (W/m².k)	Heating Load	Cooling Load (kWh/m².yr)			insulation Thickness	corrosponding Setpoint	0 mm Energy	0mm-(X)mm	(E) saving %			35 Bois_Ofc	IMI							M01 - 100mm brick	Insulation Board
	IMI	TCSN-22-0	22°C	0	4.45	94.6955	24.1149			05cm	22	24.1149	4.93348	0.204582			05 cm	26.1747	0					thick(m)	0.2	0.1
		TCSN-22-5		5	0.529	23.8965	19.1814				24	15.3343	2.01657	0.131507			10 cm	24.9423	0					cond (W/m.K)	0.89	0.03
		TCSN-22-10		10	0.281	12.8889	19.144				26	8.90052	0.124547	0.0139932			15 cm	24.346	0					R-value	0.224719	3.33333
		TCSN-22-15		15	0.191	8.8445	19.5516				28	4.34551	-0.842594	-0.1939			20 cm	24.0225	0
		TCSN-22-20		20	0.145	7.10647	19.8543				30	1.74962	-1.09401	-0.625285										ƩR-value	3.55805
		TCSN-24-0	24°C	0	4.45	94.676	15.3343			10cm	22	24.1149	4.97087	0.206133										U-value	0.281053
		TCSN-24-5		5	0.529	23.8042	13.3177				24	15.3343	1.20988	0.0789
		TCSN-24-10		10	0.281	12.7829	14.1244				26	8.90052	-1.03896	-0.11673
		TCSN-24-15		15	0.191	8.71208	14.8368				28	4.34551	-2.29213	-0.52747
		TCSN-24-20		20	0.145	6.96358	15.3729				30	1.74962	-2.19393	-1.25395
		TCSN-26-0	26°C	0	4.45	94.6712	8.90052			15cm	22	24.1149	4.56333	0.189233
		TCSN-26-5		5	0.529	23.7972	8.77598				24	15.3343	0.497467	0.0324415
		TCSN-26-10		10	0.281	12.7691	9.93949				26	8.90052	-1.9996	-0.224661
		TCSN-26-15		15	0.191	8.68964	10.9001				28	4.34551	-3.28346	-0.755597
		TCSN-26-20		20	0.145	6.93016	11.5312				30	1.74962	-3.25655	-1.86129
		TCSN-28-0	28°C	0	4.45	94.6697	4.34551			20cm	22	24.1149	4.26061	0.17668
		TCSN-28-5		5	0.529	23.7948	5.18811				24	15.3343	-0.0385505	-0.002514
		TCSN-28-10		10	0.281	12.763	6.63764				26	8.90052	-2.63064	-0.29556
		TCSN-28-15		15	0.191	8.67822	7.62897				28	4.34551	-3.96633	-0.912741
		TCSN-28-20		20	0.145	6.91234	8.31184				30	1.74962	-3.94245	-2.25331
		TCSN-30-0	30°C	0	4.45	94.6693	1.74962
		TCSN-30-5		5	0.529	23.7945	2.84363				max		4.97087	0.206133
		TCSN-30-10		10	0.281	12.7603	3.94356				min		-3.96633	-2.25331
		TCSN-30-15		15	0.191	8.67294	5.00617						for PTI
		TCSN-30-20		20	0.145	6.90306	5.69207
					max	94.6955	24.1149
					Min	6.90306	1.74962
							For Load
									26.1747
																						24.9423
									24.346
																						24.0225

## Sheet: I_M_I_M
										point of thermal inflexion for various insulation thickneses
	CITY	CASE NUMBER	Setpoint	Insulation thickness	U-value (W/m².k)	Heating Load	Cooling Load (kWh/m².yr)			insulation Thickness	corrosponding Setpoint	0 mm Energy	0mm-(X)mm	(E) saving %			35 Bois_Ofc	IMIM							M01 - 100mm brick	Insulation Board
	IMIM	TCSN-22-0	22°C	0	4.45	94.6955	24.1149			05cm	22	24.1149	4.02386	0.166862			05 cm	29.1499	0					thick(m)	0.2	0.1
		TCSN-22-5		5	0.529	46.4437	20.091				24	15.3343	2.32725	0.151767			10 cm	28.5931	0					cond (W/m.K)	0.89	0.03
		TCSN-22-10		10	0.281	33.4675	17.8885				26	8.90052	1.29617	0.145628			15 cm	28.4268	0					R-value	0.224719	3.33333
		TCSN-22-15		15	0.191	27.0556	16.8708				28	4.34551	0.161452	0.0371537			20 cm	28.2476	0
		TCSN-22-20		20	0.145	23.1883	16.2834				30	1.74962	-0.163091	-0.0932147										ƩR-value	3.55805
		TCSN-24-0	24°C	0	4.45	94.676	15.3343			10cm	22	24.1149	6.22635	0.258195										U-value	0.281053
		TCSN-24-5		5	0.529	46.3925	13.0071				24	15.3343	3.3867	0.220858
		TCSN-24-10		10	0.281	33.4146	11.9476				26	8.90052	1.65199	0.185605
		TCSN-24-15		15	0.191	27.0049	11.4652				28	4.34551	0.189616	0.0436348
		TCSN-24-20		20	0.145	23.142	11.2118				30	1.74962	-0.282384	-0.161397
		TCSN-26-0	26°C	0	4.45	94.6712	8.90052			15cm	22	24.1149	7.24412	0.3004
		TCSN-26-5		5	0.529	46.378	7.60435				24	15.3343	3.86912	0.252318
		TCSN-26-10		10	0.281	33.3905	7.24854				26	8.90052	1.7296	0.194326
		TCSN-26-15		15	0.191	26.9801	7.17093				28	4.34551	0.195455	0.0449785
		TCSN-26-20		20	0.145	23.1128	7.1792				30	1.74962	-0.379879	-0.21712
		TCSN-28-0	28°C	0	4.45	94.6697	4.34551			20cm	22	24.1149	7.8315	0.324758
		TCSN-28-5		5	0.529	46.3778	4.18406				24	15.3343	4.12249	0.268841
		TCSN-28-10		10	0.281	33.3902	4.1559				26	8.90052	1.72133	0.193396
		TCSN-28-15		15	0.191	26.9788	4.15006				28	4.34551	0.154335	0.035516
		TCSN-28-20		20	0.145	23.108	4.19118				30	1.74962	-0.452216	-0.258465
		TCSN-30-0	30°C	0	4.45	94.6693	1.74962
		TCSN-30-5		5	0.529	46.3778	1.91271				max		7.8315	0.324758
		TCSN-30-10		10	0.281	33.3902	2.03201				min		-0.452216	-0.258465
		TCSN-30-15		15	0.191	26.9788	2.1295						for PTI
		TCSN-30-20		20	0.145	23.1076	2.20184
					max	94.6955	24.1149
					Min	23.1076	1.74962
							For Load
									29.1499
																						28.5931
									28.4268
																						28.2476

## Sheet: M_I
										point of thermal inflexion for various insulation thickneses
	CITY	CASE NUMBER	Setpoint	Insulation thickness	U-value (W/m².k)	Heating Load	Cooling Load (kWh/m².yr)			insulation Thickness	corrosponding Setpoint	0 mm Energy	0mm-(X)mm	(E) saving %			35 Bois_Ofc	MI							M01 - 100mm brick	Insulation Board
	MI	TCSN-22-0	22°C	0	4.45	94.6955	24.1149			05cm	22	24.1149	5.09195	0.211154			05 cm	24.8922	0					thick(m)	0.2	0.1
		TCSN-22-5		5	0.529	17.1635	19.023				24	15.3343	1.2267	0.0799971			10 cm	24.3079	0					cond (W/m.K)	0.89	0.03
		TCSN-22-10		10	0.281	9.93477	19.359				26	8.90052	-1.17331	-0.131825			15 cm	23.9301	0					R-value	0.224719	3.33333
		TCSN-22-15		15	0.191	8.11926	19.9674				28	4.34551	-2.46023	-0.566155			20 cm	23.6584	0
		TCSN-22-20		20	0.145	7.33867	20.493				30	1.74962	-2.50167	-1.42983										ƩR-value	3.55805
		TCSN-24-0	24°C	0	4.45	94.676	15.3343			10cm	22	24.1149	4.7559	0.197218										U-value	0.281053
		TCSN-24-5		5	0.529	17.0808	14.1076				24	15.3343	0.464734	0.0303068
		TCSN-24-10		10	0.281	9.8488	14.8696				26	8.90052	-2.26918	-0.254949
		TCSN-24-15		15	0.191	8.01934	15.4958				28	4.34551	-3.73453	-0.8594
		TCSN-24-20		20	0.145	7.22073	15.9929				30	1.74962	-3.78321	-2.1623
		TCSN-26-0	26°C	0	4.45	94.6712	8.90052			15cm	22	24.1149	4.14754	0.171991
		TCSN-26-5		5	0.529	17.0793	10.0738				24	15.3343	-0.161467	-0.0105298
		TCSN-26-10		10	0.281	9.84687	11.1697				26	8.90052	-2.93271	-0.329499
		TCSN-26-15		15	0.191	8.01365	11.8332				28	4.34551	-4.39479	-1.01134
		TCSN-26-20		20	0.145	7.20565	12.306				30	1.74962	-4.43867	-2.53693
		TCSN-28-0	28°C	0	4.45	94.6697	4.34551			20cm	22	24.1149	3.62194	0.150195
		TCSN-28-5		5	0.529	17.0786	6.80574				24	15.3343	-0.658559	-0.0429468
		TCSN-28-10		10	0.281	9.84573	8.08005				26	8.90052	-3.40548	-0.382615
		TCSN-28-15		15	0.191	8.01059	8.74031				28	4.34551	-4.85268	-1.11671
		TCSN-28-20		20	0.145	7.19877	9.19819				30	1.74962	-4.86918	-2.78299
		TCSN-30-0	30°C	0	4.45	94.6693	1.74962
		TCSN-30-5		5	0.529	17.0784	4.25129				max		5.09195	0.211154
		TCSN-30-10		10	0.281	9.8452	5.53284				min		-4.86918	-2.78299
		TCSN-30-15		15	0.191	8.00906	6.18829						for PTI
		TCSN-30-20		20	0.145	7.19579	6.6188
					max	94.6955	24.1149
					Min	7.19579	1.74962
							For Load
									24.8922
																						24.3079
									23.9301
																						23.6584

## Sheet: M_I_M_I
										point of thermal inflexion for various insulation thickneses
	CITY	CASE NUMBER	Setpoint	Insulation thickness	U-value (W/m².k)	Heating Load	Cooling Load (kWh/m².yr)			insulation Thickness	corrosponding Setpoint	0 mm Energy	0mm-(X)mm	(E) saving %			35 Bois_Ofc	MIMI							M01 - 100mm brick	Insulation Board
	MIMI	TCSN-22-0	22°C	0	4.45	94.6955	24.1149			05cm	22	24.1149	3.72319	0.154394			05 cm	24.8077	0					thick(m)	0.2	0.1
		TCSN-22-5		5	0.529	23.0429	20.3917				24	15.3343	0.82691	0.0539255			10 cm	24.1363	0					cond (W/m.K)	0.89	0.03
		TCSN-22-10		10	0.281	12.2812	20.2727				26	8.90052	-0.93425	-0.104966			15 cm	23.777	0					R-value	0.224719	3.33333
		TCSN-22-15		15	0.191	8.45622	20.5604				28	4.34551	-1.71927	-0.395643			20 cm	23.5517	0
		TCSN-22-20		20	0.145	6.90522	20.7882				30	1.74962	-1.61655	-0.923943										ƩR-value	3.55805
		TCSN-24-0	24°C	0	4.45	94.676	15.3343			10cm	22	24.1149	3.84217	0.159328										U-value	0.281053
		TCSN-24-5		5	0.529	22.9538	14.5074				24	15.3343	0.120539	0.00786075
		TCSN-24-10		10	0.281	12.18	15.2138				26	8.90052	-2.03185	-0.228284
		TCSN-24-15		15	0.191	8.33201	15.7768				28	4.34551	-3.16727	-0.728861
		TCSN-24-20		20	0.145	6.76975	16.2287				30	1.74962	-2.93356	-1.67668
		TCSN-26-0	26°C	0	4.45	94.6712	8.90052			15cm	22	24.1149	3.55448	0.147398
		TCSN-26-5		5	0.529	22.9481	9.83478				24	15.3343	-0.442449	-0.0288535
		TCSN-26-10		10	0.281	12.169	10.9324				26	8.90052	-2.87255	-0.322739
		TCSN-26-15		15	0.191	8.31278	11.7731				28	4.34551	-4.05884	-0.93403
		TCSN-26-20		20	0.145	6.74127	12.3106				30	1.74962	-3.94544	-2.25502
		TCSN-28-0	28°C	0	4.45	94.6697	4.34551			20cm	22	24.1149	3.32666	0.13795
		TCSN-28-5		5	0.529	22.9458	6.06479				24	15.3343	-0.894384	-0.0583257
		TCSN-28-10		10	0.281	12.1647	7.51279				26	8.90052	-3.41008	-0.383133
		TCSN-28-15		15	0.191	8.30323	8.40435				28	4.34551	-4.67074	-1.07484
		TCSN-28-20		20	0.145	6.72633	9.01625				30	1.74962	-4.5688	-2.6113
		TCSN-30-0	30°C	0	4.45	94.6693	1.74962
		TCSN-30-5		5	0.529	22.945	3.36617				max		3.84217	0.159328
		TCSN-30-10		10	0.281	12.1629	4.68318				min		-4.67074	-2.6113
		TCSN-30-15		15	0.191	8.29914	5.69506						for PTI
		TCSN-30-20		20	0.145	6.71916	6.31842
					max	94.6955	24.1149
					Min	6.71916	1.74962
							For Load
									24.8077
																						24.1363
									23.777
																						23.5517

## Sheet: SUMMARY OF PTI
	PTI for all configiration at different insualtion thicknesse							the A case [Tm~Ins~Tm] as arefrence
	Base M-I-M	I-M	I-M-I	I-M-I-M	M-I	M-I-M-I			Base M-I-M	I-M	I-M-I	I-M-I-M	M-I	M-I-M-I
5cm	26.2104	30.3071	26.1747	29.1499	24.8922	24.8077		5cm	0	4.09668	-0.0356533	2.93946	-1.31819	-1.40266
10cm	26.7164	29.8142	24.9423	28.5931	24.3079	24.1363		10cm	0	3.09778	-1.77419	1.87666	-2.40855	-2.58019
15cm	26.8845	29.2725	24.346	28.4268	23.9301	23.777		15cm	0	2.38795	-2.53851	1.54224	-2.95442	-3.10752
20cm	26.8775	28.8582	24.0225	28.2476	23.6584	23.5517		20cm	0	1.98069	-2.85495	1.37009	-3.21907	-3.32579
