# Supplementary material for: Data on anti-insulation detection via Point of Thermal Inflexion (PTI) in 1248 cases; 13 climates, four occupancy profiles, six wall configurations and four insulation levels
Source: Data Brief. 2017 Apr 15;12:333–5. doi: 10.1016/j.dib.2017.04.016 (PMC5412003; doi:10.1016/j.dib.2017.04.016)
Supplement: Supplementary file 3 — Supplementary material [file mmc3.zip › all 52 cases/47 Bois_ResConL.xlsx]

## Sheet: 34 Bois_ResWLoad CONF DATA
CITY	CASE NUMBER	Setpoint	Insulation thickness	U-value (W/m².k)	Heating Load	Cooling Load (kWh/m².yr)		CITY	CASE NUMBER	Setpoint	Insulation thickness	U-value (W/m².k)	Heating Load	Cooling Load (kWh/m².yr)		CITY	CASE NUMBER	Setpoint	Insulation thickness	U-value (W/m².k)	Heating Load	Cooling Load (kWh/m².yr)										filename	heating(PXInsu)	cooling(PXInsu)
Dflt - MIM		22°C	0	4.45	173.269	84.9844		out I-M		22°C	0	4.45	173.269	84.9844		out I-M-I		22°C	0	4.45	173.269	84.9844									IM	34 Bois_Res_Conf-StPt22_Ins5mm_IM.csv	45.3933	51.2887
			5	0.529	42.9365	56.7199					5	0.529	45.3933	51.2887					5	0.529	37.9551	49.493										34 Bois_Res_Conf-StPt22_Ins10mm_IM.csv	20.6693	51.4978
			10	0.281	19.5933	55.3246					10	0.281	20.6693	51.4978					10	0.281	16.3422	49.3014										34 Bois_Res_Conf-StPt22_Ins15mm_IM.csv	10.7178	53.0653
			15	0.191	10.2762	56.0664					15	0.191	10.7178	53.0653					15	0.191	8.27927	50.8959										34 Bois_Res_Conf-StPt22_Ins20mm_IM.csv	5.93691	54.5909
			20	0.145	5.92171	57.1312					20	0.145	5.93691	54.5909					20	0.145	4.64297	52.7162										34 Bois_Res_Conf-StPt24_Ins5mm_IM.csv	45.3598	36.157
		24°C	0	4.45	173.019	59.0516				24°C	0	4.45	173.019	59.0516				24°C	0	4.45	173.019	59.0516										34 Bois_Res_Conf-StPt24_Ins10mm_IM.csv	20.6093	38.6746
			5	0.529	42.901	41.3393					5	0.529	45.3598	36.157					5	0.529	37.8373	35.7289										34 Bois_Res_Conf-StPt24_Ins15mm_IM.csv	10.5232	41.205
			10	0.281	19.5349	42.3166					10	0.281	20.6093	38.6746					10	0.281	16.191	37.6211										34 Bois_Res_Conf-StPt24_Ins20mm_IM.csv	5.32453	43.3974
			15	0.191	10.1943	44.099					15	0.191	10.5232	41.205					15	0.191	8.06559	40.1752										34 Bois_Res_Conf-StPt26_Ins5mm_IM.csv	45.348	23.8535
			20	0.145	5.80903	45.767					20	0.145	5.32453	43.3974					20	0.145	4.53413	42.3531										34 Bois_Res_Conf-StPt26_Ins10mm_IM.csv	20.6005	27.4216
		26°C	0	4.45	172.949	39.0124				26°C	0	4.45	172.949	39.0124				26°C	0	4.45	172.949	39.0124										34 Bois_Res_Conf-StPt26_Ins15mm_IM.csv	10.4754	30.5351
			5	0.529	42.8983	28.4933					5	0.529	45.348	23.8535					5	0.529	37.8322	24.2453										34 Bois_Res_Conf-StPt26_Ins20mm_IM.csv	5.21625	32.9707
			10	0.281	19.534	30.8664					10	0.281	20.6005	27.4216					10	0.281	16.1844	27.2907										34 Bois_Res_Conf-StPt28_Ins5mm_IM.csv	45.343	14.3479
			15	0.191	10.1732	33.3407					15	0.191	10.4754	30.5351					15	0.191	8.04113	30.3821										34 Bois_Res_Conf-StPt28_Ins10mm_IM.csv	20.5951	18.0344
			20	0.145	5.75703	35.3683					20	0.145	5.21625	32.9707					20	0.145	4.49487	32.9559										34 Bois_Res_Conf-StPt28_Ins15mm_IM.csv	10.4637	21.3289
		28°C	0	4.45	172.931	23.8538				28°C	0	4.45	172.931	23.8538				28°C	0	4.45	172.931	23.8538										34 Bois_Res_Conf-StPt28_Ins20mm_IM.csv	5.19444	23.9682
			5	0.529	42.8977	18.2471					5	0.529	45.343	14.3479					5	0.529	37.8307	15.3087										34 Bois_Res_Conf-StPt30_Ins5mm_IM.csv	45.3427	8.09305
			10	0.281	19.5337	21.217					10	0.281	20.5951	18.0344					10	0.281	16.1835	18.5577										34 Bois_Res_Conf-StPt30_Ins10mm_IM.csv	20.5926	10.8973
			15	0.191	10.173	23.9275					15	0.191	10.4637	21.3289					15	0.191	8.03632	21.7759										34 Bois_Res_Conf-StPt30_Ins15mm_IM.csv	10.4555	13.6783
			20	0.145	5.75012	26.1583					20	0.145	5.19444	23.9682					20	0.145	4.47839	24.4218										34 Bois_Res_Conf-StPt30_Ins20mm_IM.csv	5.18315	16.1372
		30°C	0	4.45	172.925	13.0622				30°C	0	4.45	172.925	13.0622				30°C	0	4.45	172.925	13.0622									IMI	34 Bois_Res_Conf-StPt22_Ins5mm_IMI.csv	37.9551	49.493
			5	0.529	42.8975	10.5162					5	0.529	45.3427	8.09305					5	0.529	37.8303	8.73485										34 Bois_Res_Conf-StPt22_Ins10mm_IMI.csv	16.3422	49.3014
			10	0.281	19.5335	13.4766					10	0.281	20.5926	10.8973					10	0.281	16.1831	11.703										34 Bois_Res_Conf-StPt22_Ins15mm_IMI.csv	8.27927	50.8959
			15	0.191	10.1728	16.1487					15	0.191	10.4555	13.6783					15	0.191	8.03543	14.6143										34 Bois_Res_Conf-StPt22_Ins20mm_IMI.csv	4.64297	52.7162
			20	0.145	5.74966	18.291					20	0.145	5.18315	16.1372					20	0.145	4.47499	17.0915										34 Bois_Res_Conf-StPt24_Ins5mm_IMI.csv	37.8373	35.7289
																																34 Bois_Res_Conf-StPt24_Ins10mm_IMI.csv	16.191	37.6211
																																34 Bois_Res_Conf-StPt24_Ins15mm_IMI.csv	8.06559	40.1752
																																34 Bois_Res_Conf-StPt24_Ins20mm_IMI.csv	4.53413	42.3531
CITY	CASE NUMBER	Setpoint	Insulation thickness	U-value (W/m².k)	Heating Load	Cooling Load (kWh/m².yr)		CITY	CASE NUMBER	Setpoint	Insulation thickness	U-value (W/m².k)	Heating Load	Cooling Load (kWh/m².yr)		CITY	CASE NUMBER	Setpoint	Insulation thickness	U-value (W/m².k)	Heating Load	Cooling Load (kWh/m².yr)										34 Bois_Res_Conf-StPt26_Ins5mm_IMI.csv	37.8322	24.2453
out I-M-I-M		22°C	0	4.45	173.269	84.9844		out M-I		22°C	0	4.45	173.269	84.9844		out M-I-M-I		22°C	0	4.45	173.269	84.9844										34 Bois_Res_Conf-StPt26_Ins10mm_IMI.csv	16.1844	27.2907
			5	0.529	45.3062	51.9082					5	0.529	32.37	55.7347					5	0.529	36.0099	53.9128										34 Bois_Res_Conf-StPt26_Ins15mm_IMI.csv	8.04113	30.3821
			10	0.281	20.8417	51.6829					10	0.281	14.2176	54.945					10	0.281	15.4102	52.4273										34 Bois_Res_Conf-StPt26_Ins20mm_IMI.csv	4.49487	32.9559
			15	0.191	10.9033	53.1729					15	0.191	7.96137	55.9361					15	0.191	7.88329	53.4254										34 Bois_Res_Conf-StPt28_Ins5mm_IMI.csv	37.8307	15.3087
			20	0.145	5.6586	54.6595					20	0.145	5.17271	57.1286					20	0.145	4.61768	54.9586										34 Bois_Res_Conf-StPt28_Ins10mm_IMI.csv	16.1835	18.5577
		24°C	0	4.45	173.019	59.0516				24°C	0	4.45	173.019	59.0516				24°C	0	4.45	173.019	59.0516										34 Bois_Res_Conf-StPt28_Ins15mm_IMI.csv	8.03632	21.7759
			5	0.529	45.291	36.847					5	0.529	32.3047	42.3911					5	0.529	35.9344	39.8801										34 Bois_Res_Conf-StPt28_Ins20mm_IMI.csv	4.47839	24.4218
			10	0.281	20.7947	38.9433					10	0.281	14.1601	43.3131					10	0.281	15.3417	40.5482										34 Bois_Res_Conf-StPt30_Ins5mm_IMI.csv	37.8303	8.73485
			15	0.191	10.7909	41.4027					15	0.191	7.9096	45.0558					15	0.191	7.78119	42.4766										34 Bois_Res_Conf-StPt30_Ins10mm_IMI.csv	16.1831	11.703
			20	0.145	5.94884	43.552					20	0.145	5.11898	46.4342					20	0.145	4.53959	44.3344										34 Bois_Res_Conf-StPt30_Ins15mm_IMI.csv	8.03543	14.6143
		26°C	0	4.45	172.949	39.0124				26°C	0	4.45	172.949	39.0124				26°C	0	4.45	172.949	39.0124										34 Bois_Res_Conf-StPt30_Ins20mm_IMI.csv	4.47499	17.0915
			5	0.529	45.2876	24.5376					5	0.529	32.2995	31.0867					5	0.529	35.9287	28.0232									IMIM	34 Bois_Res_Conf-StPt22_Ins5mm_IMIM.csv	45.3062	51.9082
			10	0.281	20.7928	27.6583					10	0.281	14.1567	33.049					10	0.281	15.3348	30.0548										34 Bois_Res_Conf-StPt22_Ins10mm_IMIM.csv	20.8417	51.6829
			15	0.191	10.7684	30.7398					15	0.191	7.90663	35.202					15	0.191	7.76827	32.5797										34 Bois_Res_Conf-StPt22_Ins15mm_IMIM.csv	10.9033	53.1729
			20	0.145	5.88301	33.2071					20	0.145	5.11384	36.9346					20	0.145	4.51854	34.7945										34 Bois_Res_Conf-StPt22_Ins20mm_IMIM.csv	5.6586	54.6595
		28°C	0	4.45	172.931	23.8538				28°C	0	4.45	172.931	23.8538				28°C	0	4.45	172.931	23.8538										34 Bois_Res_Conf-StPt24_Ins5mm_IMIM.csv	45.291	36.847
			5	0.529	45.2864	14.9211					5	0.529	32.2974	21.7179					5	0.529	35.9278	18.469										34 Bois_Res_Conf-StPt24_Ins10mm_IMIM.csv	20.7947	38.9433
			10	0.281	20.7916	18.3641					10	0.281	14.1555	24.2798					10	0.281	15.3344	21.1131										34 Bois_Res_Conf-StPt24_Ins15mm_IMIM.csv	10.7909	41.4027
			15	0.191	10.7665	21.5305					15	0.191	7.90593	26.5394					15	0.191	7.76544	23.8158										34 Bois_Res_Conf-StPt24_Ins20mm_IMIM.csv	5.94884	43.552
			20	0.145	5.87463	24.128					20	0.145	5.11237	28.3434					20	0.145	4.51151	26.1683										34 Bois_Res_Conf-StPt26_Ins5mm_IMIM.csv	45.2876	24.5376
		30°C	0	4.45	172.925	13.0622				30°C	0	4.45	172.925	13.0622				30°C	0	4.45	172.925	13.0622										34 Bois_Res_Conf-StPt26_Ins10mm_IMIM.csv	20.7928	27.6583
			5	0.529	45.2863	8.41155					5	0.529	32.2967	14.2382					5	0.529	35.9274	11.0464										34 Bois_Res_Conf-StPt26_Ins15mm_IMIM.csv	10.7684	30.7398
			10	0.281	20.791	11.104					10	0.281	14.155	17.0116					10	0.281	15.3344	13.9059										34 Bois_Res_Conf-StPt26_Ins20mm_IMIM.csv	5.88301	33.2071
			15	0.191	10.7652	13.9251					15	0.191	7.90564	19.1709					15	0.191	7.76537	16.4781										34 Bois_Res_Conf-StPt28_Ins5mm_IMIM.csv	45.2864	14.9211
			20	0.145	5.87226	16.3696					20	0.145	5.11169	20.8892					20	0.145	4.51055	18.6818										34 Bois_Res_Conf-StPt28_Ins10mm_IMIM.csv	20.7916	18.3641
																																34 Bois_Res_Conf-StPt28_Ins15mm_IMIM.csv	10.7665	21.5305
																																34 Bois_Res_Conf-StPt28_Ins20mm_IMIM.csv	5.87463	24.128
																																34 Bois_Res_Conf-StPt30_Ins5mm_IMIM.csv	45.2863	8.41155
																																34 Bois_Res_Conf-StPt30_Ins10mm_IMIM.csv	20.791	11.104
																																34 Bois_Res_Conf-StPt30_Ins15mm_IMIM.csv	10.7652	13.9251
																																34 Bois_Res_Conf-StPt30_Ins20mm_IMIM.csv	5.87226	16.3696
																															MI	34 Bois_Res_Conf-StPt22_Ins5mm_MI.csv	32.37	55.7347
																																34 Bois_Res_Conf-StPt22_Ins10mm_MI.csv	14.2176	54.945
																																34 Bois_Res_Conf-StPt22_Ins15mm_MI.csv	7.96137	55.9361
																																34 Bois_Res_Conf-StPt22_Ins20mm_MI.csv	5.17271	57.1286
																																34 Bois_Res_Conf-StPt24_Ins5mm_MI.csv	32.3047	42.3911
																																34 Bois_Res_Conf-StPt24_Ins10mm_MI.csv	14.1601	43.3131
																																34 Bois_Res_Conf-StPt24_Ins15mm_MI.csv	7.9096	45.0558
																																34 Bois_Res_Conf-StPt24_Ins20mm_MI.csv	5.11898	46.4342
																																34 Bois_Res_Conf-StPt26_Ins5mm_MI.csv	32.2995	31.0867
																																34 Bois_Res_Conf-StPt26_Ins10mm_MI.csv	14.1567	33.049
																																34 Bois_Res_Conf-StPt26_Ins15mm_MI.csv	7.90663	35.202
																																34 Bois_Res_Conf-StPt26_Ins20mm_MI.csv	5.11384	36.9346
																																34 Bois_Res_Conf-StPt28_Ins5mm_MI.csv	32.2974	21.7179
																																34 Bois_Res_Conf-StPt28_Ins10mm_MI.csv	14.1555	24.2798
																																34 Bois_Res_Conf-StPt28_Ins15mm_MI.csv	7.90593	26.5394
																																34 Bois_Res_Conf-StPt28_Ins20mm_MI.csv	5.11237	28.3434
																																34 Bois_Res_Conf-StPt30_Ins5mm_MI.csv	32.2967	14.2382
																																34 Bois_Res_Conf-StPt30_Ins10mm_MI.csv	14.155	17.0116
																																34 Bois_Res_Conf-StPt30_Ins15mm_MI.csv	7.90564	19.1709
																																34 Bois_Res_Conf-StPt30_Ins20mm_MI.csv	5.11169	20.8892
																															MIMI	34 Bois_Res_Conf-StPt22_Ins5mm_MIMI.csv	36.0099	53.9128
																																34 Bois_Res_Conf-StPt22_Ins10mm_MIMI.csv	15.4102	52.4273
																																34 Bois_Res_Conf-StPt22_Ins15mm_MIMI.csv	7.88329	53.4254
																																34 Bois_Res_Conf-StPt22_Ins20mm_MIMI.csv	4.61768	54.9586
																																34 Bois_Res_Conf-StPt24_Ins5mm_MIMI.csv	35.9344	39.8801
																																34 Bois_Res_Conf-StPt24_Ins10mm_MIMI.csv	15.3417	40.5482
																																34 Bois_Res_Conf-StPt24_Ins15mm_MIMI.csv	7.78119	42.4766
																																34 Bois_Res_Conf-StPt24_Ins20mm_MIMI.csv	4.53959	44.3344
																																34 Bois_Res_Conf-StPt26_Ins5mm_MIMI.csv	35.9287	28.0232
																																34 Bois_Res_Conf-StPt26_Ins10mm_MIMI.csv	15.3348	30.0548
																																34 Bois_Res_Conf-StPt26_Ins15mm_MIMI.csv	7.76827	32.5797
																																34 Bois_Res_Conf-StPt26_Ins20mm_MIMI.csv	4.51854	34.7945
																																34 Bois_Res_Conf-StPt28_Ins5mm_MIMI.csv	35.9278	18.469
																																34 Bois_Res_Conf-StPt28_Ins10mm_MIMI.csv	15.3344	21.1131
																																34 Bois_Res_Conf-StPt28_Ins15mm_MIMI.csv	7.76544	23.8158
																																34 Bois_Res_Conf-StPt28_Ins20mm_MIMI.csv	4.51151	26.1683
																																34 Bois_Res_Conf-StPt30_Ins5mm_MIMI.csv	35.9274	11.0464
																																34 Bois_Res_Conf-StPt30_Ins10mm_MIMI.csv	15.3344	13.9059
																																34 Bois_Res_Conf-StPt30_Ins15mm_MIMI.csv	7.76537	16.4781
																																34 Bois_Res_Conf-StPt30_Ins20mm_MIMI.csv	4.51055	18.6818

## Sheet: M_I_M
34 Bois_ResWLoad										point of thermal inflexion for various insulation thickneses
	CITY	CASE NUMBER	Setpoint	Insulation thickness	U-value (W/m².k)	Heating Load	Cooling Load (kWh/m².yr)			insulation Thickness	corrosponding Setpoint	0 mm Energy	0mm-(X)mm	(E) saving %			34 Bois_ResWLoad	DFLT- MIM							M01 - 100mm brick	Insulation Board
	DFLT- MIM	TCSN-22-0	22°C	0	4.45	173.269	84.9844			05cm	22	84.9844	28.2646	0.332585			05 cm	xxx	0					thick(m)	0.2	0.1
		TCSN-22-5		5	0.529	42.9365	56.7199				24	59.0516	17.7123	0.299946			10 cm	29.5827	0					cond (W/m.K)	0.89	0.03
		TCSN-22-10		10	0.281	19.5933	55.3246				26	39.0124	10.5191	0.269635			15 cm	27.807	0					R-value	0.224719	3.33333
		TCSN-22-15		15	0.191	10.2762	56.0664				28	23.8538	5.60672	0.235045			20 cm	26.9985	0
		TCSN-22-20		20	0.145	5.92171	57.1312				30	13.0622	2.54598	0.194912										ƩR-value	3.55805
		TCSN-24-0	24°C	0	4.45	173.019	59.0516			10cm	22	84.9844	29.6598	0.349003										U-value	0.281053
		TCSN-24-5		5	0.529	42.901	41.3393				24	59.0516	16.735	0.283396
		TCSN-24-10		10	0.281	19.5349	42.3166				26	39.0124	8.14599	0.208805
		TCSN-24-15		15	0.191	10.1943	44.099				28	23.8538	2.63687	0.110543
		TCSN-24-20		20	0.145	5.80903	45.767				30	13.0622	-0.414395	-0.0317248
		TCSN-26-0	26°C	0	4.45	172.949	39.0124			15cm	22	84.9844	28.9181	0.340275
		TCSN-26-5		5	0.529	42.8983	28.4933				24	59.0516	14.9525	0.253212
		TCSN-26-10		10	0.281	19.534	30.8664				26	39.0124	5.67175	0.145383
		TCSN-26-15		15	0.191	10.1732	33.3407				28	23.8538	-0.073701	-0.00308969
		TCSN-26-20		20	0.145	5.75703	35.3683				30	13.0622	-3.08647	-0.236291
		TCSN-28-0	28°C	0	4.45	172.931	23.8538			20cm	22	84.9844	27.8533	0.327746
		TCSN-28-5		5	0.529	42.8977	18.2471				24	59.0516	13.2845	0.224965
		TCSN-28-10		10	0.281	19.5337	21.217				26	39.0124	3.64408	0.0934082
		TCSN-28-15		15	0.191	10.173	23.9275				28	23.8538	-2.3045	-0.096609
		TCSN-28-20		20	0.145	5.75012	26.1583				30	13.0622	-5.22883	-0.400303
		TCSN-30-0	30°C	0	4.45	172.925	13.0622
		TCSN-30-5		5	0.529	42.8975	10.5162				max		29.6598	0.349003
		TCSN-30-10		10	0.281	19.5335	13.4766				min		-5.22883	-0.400303
		TCSN-30-15		15	0.191	10.1728	16.1487						for PTI
		TCSN-30-20		20	0.145	5.74966	18.291
					max	173.269	84.9844
					Min	5.74966	10.5162
							For Load
								I	xxx
																						29.5827
									27.807
																						26.9985

## Sheet: I_M
										point of thermal inflexion for various insulation thickneses
	CITY	CASE NUMBER	Setpoint	Insulation thickness	U-value (W/m².k)	Heating Load	Cooling Load (kWh/m².yr)			insulation Thickness	corrosponding Setpoint	0 mm Energy	0mm-(X)mm	(E) saving %			34 Bois_ResWLoad	IM							M01 - 100mm brick	Insulation Board
	IM	TCSN-22-0	22°C	0	4.45	173.269	84.9844			05cm	22	84.9844	33.6957	0.396492			05 cm	xxx	0					thick(m)	0.2	0.1
		TCSN-22-5		5	0.529	45.3933	51.2887				24	59.0516	22.8946	0.387705			10 cm	xxx	0					cond (W/m.K)	0.89	0.03
		TCSN-22-10		10	0.281	20.6693	51.4978				26	39.0124	15.1589	0.388567			15 cm	29.3372	0					R-value	0.224719	3.33333
		TCSN-22-15		15	0.191	10.7178	53.0653				28	23.8538	9.50598	0.39851			20 cm	27.8251	0
		TCSN-22-20		20	0.145	5.93691	54.5909				30	13.0622	4.96914	0.380422										ƩR-value	3.55805
		TCSN-24-0	24°C	0	4.45	173.019	59.0516			10cm	22	84.9844	33.4866	0.394032										U-value	0.281053
		TCSN-24-5		5	0.529	45.3598	36.157				24	59.0516	20.377	0.345071
		TCSN-24-10		10	0.281	20.6093	38.6746				26	39.0124	11.5909	0.297107
		TCSN-24-15		15	0.191	10.5232	41.205				28	23.8538	5.81947	0.243964
		TCSN-24-20		20	0.145	5.32453	43.3974				30	13.0622	2.16487	0.165735
		TCSN-26-0	26°C	0	4.45	172.949	39.0124			15cm	22	84.9844	31.9191	0.375588
		TCSN-26-5		5	0.529	45.348	23.8535				24	59.0516	17.8466	0.302221
		TCSN-26-10		10	0.281	20.6005	27.4216				26	39.0124	8.47728	0.217297
		TCSN-26-15		15	0.191	10.4754	30.5351				28	23.8538	2.5249	0.105849
		TCSN-26-20		20	0.145	5.21625	32.9707				30	13.0622	-0.616084	-0.0471655
		TCSN-28-0	28°C	0	4.45	172.931	23.8538			20cm	22	84.9844	30.3935	0.357636
		TCSN-28-5		5	0.529	45.343	14.3479				24	59.0516	15.6542	0.265093
		TCSN-28-10		10	0.281	20.5951	18.0344				26	39.0124	6.04177	0.154868
		TCSN-28-15		15	0.191	10.4637	21.3289				28	23.8538	-0.114407	-0.00479618
		TCSN-28-20		20	0.145	5.19444	23.9682				30	13.0622	-3.07503	-0.235415
		TCSN-30-0	30°C	0	4.45	172.925	13.0622
		TCSN-30-5		5	0.529	45.3427	8.09305				max		33.6957	0.39851
		TCSN-30-10		10	0.281	20.5926	10.8973				min		-3.07503	-0.235415
		TCSN-30-15		15	0.191	10.4555	13.6783						for PTI
		TCSN-30-20		20	0.145	5.18315	16.1372
					max	173.269	84.9844
					Min	5.18315	8.09305
							For Load
								I	xxx
																						xxx	I
									29.3372
																						27.8251

## Sheet: I_M_I
										point of thermal inflexion for various insulation thickneses
	CITY	CASE NUMBER	Setpoint	Insulation thickness	U-value (W/m².k)	Heating Load	Cooling Load (kWh/m².yr)			insulation Thickness	corrosponding Setpoint	0 mm Energy	0mm-(X)mm	(E) saving %			34 Bois_ResWLoad	IMI							M01 - 100mm brick	Insulation Board
	IMI	TCSN-22-0	22°C	0	4.45	173.269	84.9844			05cm	22	84.9844	35.4915	0.417623			05 cm	xxx	0					thick(m)	0.2	0.1
		TCSN-22-5		5	0.529	37.9551	49.493				24	59.0516	23.3227	0.394955			10 cm	xxx	0					cond (W/m.K)	0.89	0.03
		TCSN-22-10		10	0.281	16.3422	49.3014				26	39.0124	14.7672	0.378525			15 cm	28.8123	0					R-value	0.224719	3.33333
		TCSN-22-15		15	0.191	8.27927	50.8959				28	23.8538	8.5451	0.358228			20 cm	27.6546	0
		TCSN-22-20		20	0.145	4.64297	52.7162				30	13.0622	4.32734	0.331288										ƩR-value	3.55805
		TCSN-24-0	24°C	0	4.45	173.019	59.0516			10cm	22	84.9844	35.683	0.419877										U-value	0.281053
		TCSN-24-5		5	0.529	37.8373	35.7289				24	59.0516	21.4304	0.362911
		TCSN-24-10		10	0.281	16.191	37.6211				26	39.0124	11.7217	0.300462
		TCSN-24-15		15	0.191	8.06559	40.1752				28	23.8538	5.29618	0.222026
		TCSN-24-20		20	0.145	4.53413	42.3531				30	13.0622	1.35922	0.104058
		TCSN-26-0	26°C	0	4.45	172.949	39.0124			15cm	22	84.9844	34.0885	0.401115
		TCSN-26-5		5	0.529	37.8322	24.2453				24	59.0516	18.8764	0.31966
		TCSN-26-10		10	0.281	16.1844	27.2907				26	39.0124	8.63037	0.221221
		TCSN-26-15		15	0.191	8.04113	30.3821				28	23.8538	2.07795	0.0871116
		TCSN-26-20		20	0.145	4.49487	32.9559				30	13.0622	-1.55209	-0.118823
		TCSN-28-0	28°C	0	4.45	172.931	23.8538			20cm	22	84.9844	32.2682	0.379695
		TCSN-28-5		5	0.529	37.8307	15.3087				24	59.0516	16.6985	0.282778
		TCSN-28-10		10	0.281	16.1835	18.5577				26	39.0124	6.05648	0.155245
		TCSN-28-15		15	0.191	8.03632	21.7759				28	23.8538	-0.567996	-0.0238115
		TCSN-28-20		20	0.145	4.47839	24.4218				30	13.0622	-4.02927	-0.308468
		TCSN-30-0	30°C	0	4.45	172.925	13.0622
		TCSN-30-5		5	0.529	37.8303	8.73485				max		35.683	0.419877
		TCSN-30-10		10	0.281	16.1831	11.703				min		-4.02927	-0.308468
		TCSN-30-15		15	0.191	8.03543	14.6143						for PTI
		TCSN-30-20		20	0.145	4.47499	17.0915
					max	173.269	84.9844
					Min	4.47499	8.73485
							For Load
								I	xxx
																						xxx	I
									28.8123
																						27.6546

## Sheet: I_M_I_M
										point of thermal inflexion for various insulation thickneses
	CITY	CASE NUMBER	Setpoint	Insulation thickness	U-value (W/m².k)	Heating Load	Cooling Load (kWh/m².yr)			insulation Thickness	corrosponding Setpoint	0 mm Energy	0mm-(X)mm	(E) saving %			34 Bois_ResWLoad	IMIM							M01 - 100mm brick	Insulation Board
	IMIM	TCSN-22-0	22°C	0	4.45	173.269	84.9844			05cm	22	84.9844	33.0762	0.389204			05 cm	xxx	0					thick(m)	0.2	0.1
		TCSN-22-5		5	0.529	45.3062	51.9082				24	59.0516	22.2046	0.37602			10 cm	xxx	0					cond (W/m.K)	0.89	0.03
		TCSN-22-10		10	0.281	20.8417	51.6829				26	39.0124	14.4749	0.371032			15 cm	29.1374	0					R-value	0.224719	3.33333
		TCSN-22-15		15	0.191	10.9033	53.1729				28	23.8538	8.93273	0.374478			20 cm	27.7286	0
		TCSN-22-20		20	0.145	5.6586	54.6595				30	13.0622	4.65064	0.356039										ƩR-value	3.55805
		TCSN-24-0	24°C	0	4.45	173.019	59.0516			10cm	22	84.9844	33.3015	0.391854										U-value	0.281053
		TCSN-24-5		5	0.529	45.291	36.847				24	59.0516	20.1082	0.34052
		TCSN-24-10		10	0.281	20.7947	38.9433				26	39.0124	11.3541	0.291039
		TCSN-24-15		15	0.191	10.7909	41.4027				28	23.8538	5.48973	0.23014
		TCSN-24-20		20	0.145	5.94884	43.552				30	13.0622	1.95821	0.149914
		TCSN-26-0	26°C	0	4.45	172.949	39.0124			15cm	22	84.9844	31.8116	0.374322
		TCSN-26-5		5	0.529	45.2876	24.5376				24	59.0516	17.6489	0.298873
		TCSN-26-10		10	0.281	20.7928	27.6583				26	39.0124	8.27262	0.212051
		TCSN-26-15		15	0.191	10.7684	30.7398				28	23.8538	2.32333	0.0973988
		TCSN-26-20		20	0.145	5.88301	33.2071				30	13.0622	-0.862928	-0.0660631
		TCSN-28-0	28°C	0	4.45	172.931	23.8538			20cm	22	84.9844	30.3249	0.356829
		TCSN-28-5		5	0.529	45.2864	14.9211				24	59.0516	15.4996	0.262475
		TCSN-28-10		10	0.281	20.7916	18.3641				26	39.0124	5.80533	0.148807
		TCSN-28-15		15	0.191	10.7665	21.5305				28	23.8538	-0.27413	-0.0114921
		TCSN-28-20		20	0.145	5.87463	24.128				30	13.0622	-3.30741	-0.253205
		TCSN-30-0	30°C	0	4.45	172.925	13.0622
		TCSN-30-5		5	0.529	45.2863	8.41155				max		33.3015	0.391854
		TCSN-30-10		10	0.281	20.791	11.104				min		-3.30741	-0.253205
		TCSN-30-15		15	0.191	10.7652	13.9251						for PTI
		TCSN-30-20		20	0.145	5.87226	16.3696
					max	173.269	84.9844
					Min	5.6586	8.41155
							For Load
								I	xxx
																						xxx	I
									29.1374
																						27.7286

## Sheet: M_I
										point of thermal inflexion for various insulation thickneses
	CITY	CASE NUMBER	Setpoint	Insulation thickness	U-value (W/m².k)	Heating Load	Cooling Load (kWh/m².yr)			insulation Thickness	corrosponding Setpoint	0 mm Energy	0mm-(X)mm	(E) saving %			34 Bois_ResWLoad	MI							M01 - 100mm brick	Insulation Board
	MI	TCSN-22-0	22°C	0	4.45	173.269	84.9844			05cm	22	84.9844	29.2497	0.344177			05 cm	29.0088	0					thick(m)	0.2	0.1
		TCSN-22-5		5	0.529	32.37	55.7347				24	59.0516	16.6604	0.282134			10 cm	27.7309	0					cond (W/m.K)	0.89	0.03
		TCSN-22-10		10	0.281	14.2176	54.945				26	39.0124	7.92575	0.20316			15 cm	26.9659	0					R-value	0.224719	3.33333
		TCSN-22-15		15	0.191	7.96137	55.9361				28	23.8538	2.13592	0.089542			20 cm	26.5038	0
		TCSN-22-20		20	0.145	5.17271	57.1286				30	13.0622	-1.17602	-0.090032										ƩR-value	3.55805
		TCSN-24-0	24°C	0	4.45	173.019	59.0516			10cm	22	84.9844	30.0394	0.35347										U-value	0.281053
		TCSN-24-5		5	0.529	32.3047	42.3911				24	59.0516	15.7385	0.266521
		TCSN-24-10		10	0.281	14.1601	43.3131				26	39.0124	5.96342	0.152859
		TCSN-24-15		15	0.191	7.9096	45.0558				28	23.8538	-0.425978	-0.0178578
		TCSN-24-20		20	0.145	5.11898	46.4342				30	13.0622	-3.9494	-0.302354
		TCSN-26-0	26°C	0	4.45	172.949	39.0124			15cm	22	84.9844	29.0483	0.341807
		TCSN-26-5		5	0.529	32.2995	31.0867				24	59.0516	13.9957	0.237008
		TCSN-26-10		10	0.281	14.1567	33.049				26	39.0124	3.81043	0.0976722
		TCSN-26-15		15	0.191	7.90663	35.202				28	23.8538	-2.6856	-0.112586
		TCSN-26-20		20	0.145	5.11384	36.9346				30	13.0622	-6.10875	-0.467666
		TCSN-28-0	28°C	0	4.45	172.931	23.8538			20cm	22	84.9844	27.8558	0.327775
		TCSN-28-5		5	0.529	32.2974	21.7179				24	59.0516	12.6174	0.213667
		TCSN-28-10		10	0.281	14.1555	24.2798				26	39.0124	2.0778	0.0532599
		TCSN-28-15		15	0.191	7.90593	26.5394				28	23.8538	-4.4896	-0.188213
		TCSN-28-20		20	0.145	5.11237	28.3434				30	13.0622	-7.82697	-0.599208
		TCSN-30-0	30°C	0	4.45	172.925	13.0622
		TCSN-30-5		5	0.529	32.2967	14.2382				max		30.0394	0.35347
		TCSN-30-10		10	0.281	14.155	17.0116				min		-7.82697	-0.599208
		TCSN-30-15		15	0.191	7.90564	19.1709						for PTI
		TCSN-30-20		20	0.145	5.11169	20.8892
					max	173.269	84.9844
					Min	5.11169	13.0622
							For Load
									29.0088
																						27.7309
									26.9659
																						26.5038

## Sheet: M_I_M_I
										point of thermal inflexion for various insulation thickneses
	CITY	CASE NUMBER	Setpoint	Insulation thickness	U-value (W/m².k)	Heating Load	Cooling Load (kWh/m².yr)			insulation Thickness	corrosponding Setpoint	0 mm Energy	0mm-(X)mm	(E) saving %			34 Bois_ResWLoad	MIMI							M01 - 100mm brick	Insulation Board
	MIMI	TCSN-22-0	22°C	0	4.45	173.269	84.9844			05cm	22	84.9844	31.0716	0.365615			05 cm	xxx	0					thick(m)	0.2	0.1
		TCSN-22-5		5	0.529	36.0099	53.9128				24	59.0516	19.1715	0.324656			10 cm	29.2821	0					cond (W/m.K)	0.89	0.03
		TCSN-22-10		10	0.281	15.4102	52.4273				26	39.0124	10.9892	0.281685			15 cm	27.8685	0					R-value	0.224719	3.33333
		TCSN-22-15		15	0.191	7.88329	53.4254				28	23.8538	5.38487	0.225744			20 cm	27.0774	0
		TCSN-22-20		20	0.145	4.61768	54.9586				30	13.0622	2.01583	0.154325										ƩR-value	3.55805
		TCSN-24-0	24°C	0	4.45	173.019	59.0516			10cm	22	84.9844	32.5571	0.383095										U-value	0.281053
		TCSN-24-5		5	0.529	35.9344	39.8801				24	59.0516	18.5034	0.313343
		TCSN-24-10		10	0.281	15.3417	40.5482				26	39.0124	8.95767	0.229611
		TCSN-24-15		15	0.191	7.78119	42.4766				28	23.8538	2.74072	0.114896
		TCSN-24-20		20	0.145	4.53959	44.3344				30	13.0622	-0.84375	-0.0645948
		TCSN-26-0	26°C	0	4.45	172.949	39.0124			15cm	22	84.9844	31.559	0.371351
		TCSN-26-5		5	0.529	35.9287	28.0232				24	59.0516	16.5749	0.280686
		TCSN-26-10		10	0.281	15.3348	30.0548				26	39.0124	6.43268	0.164888
		TCSN-26-15		15	0.191	7.76827	32.5797				28	23.8538	0.0380557	0.00159537
		TCSN-26-20		20	0.145	4.51854	34.7945				30	13.0622	-3.41594	-0.261514
		TCSN-28-0	28°C	0	4.45	172.931	23.8538			20cm	22	84.9844	30.0258	0.353309
		TCSN-28-5		5	0.529	35.9278	18.469				24	59.0516	14.7171	0.249225
		TCSN-28-10		10	0.281	15.3344	21.1131				26	39.0124	4.21792	0.108117
		TCSN-28-15		15	0.191	7.76544	23.8158				28	23.8538	-2.31445	-0.0970264
		TCSN-28-20		20	0.145	4.51151	26.1683				30	13.0622	-5.6196	-0.430218
		TCSN-30-0	30°C	0	4.45	172.925	13.0622
		TCSN-30-5		5	0.529	35.9274	11.0464				max		32.5571	0.383095
		TCSN-30-10		10	0.281	15.3344	13.9059				min		-5.6196	-0.430218
		TCSN-30-15		15	0.191	7.76537	16.4781						for PTI
		TCSN-30-20		20	0.145	4.51055	18.6818
					max	173.269	84.9844
					Min	4.51055	11.0464
							For Load
								I	xxx
																						29.2821
									27.8685
																						27.0774

## Sheet: SUMMARY OF PTI
	PTI for all configiration at different insualtion thicknesse							the A case [Tm~Ins~Tm] as arefrence
	Base M-I-M	I-M	I-M-I	I-M-I-M	M-I	M-I-M-I			Base M-I-M	I-M	I-M-I	I-M-I-M	M-I	M-I-M-I
5cm	xxx	xxx	xxx	xxx	29.0088	xxx		5cm	#VALUE!	#VALUE!	#VALUE!	#VALUE!	#VALUE!	#VALUE!
10cm	29.5827	xxx	xxx	xxx	27.7309	29.2821		10cm	0	#VALUE!	#VALUE!	#VALUE!	-1.8518	-0.30062
15cm	27.807	29.3372	28.8123	29.1374	26.9659	27.8685		15cm	0	1.53024	1.00527	1.33041	-0.84114	0.0614769
20cm	26.9985	27.8251	27.6546	27.7286	26.5038	27.0774		20cm	0	0.826611	0.656169	0.730154	-0.494641	0.0788949
