# Supplementary material for: Data on anti-insulation detection via Point of Thermal Inflexion (PTI) in 1248 cases; 13 climates, four occupancy profiles, six wall configurations and four insulation levels
Source: Data Brief. 2017 Apr 15;12:333–5. doi: 10.1016/j.dib.2017.04.016 (PMC5412003; doi:10.1016/j.dib.2017.04.016)
Supplement: Supplementary file 3 — Supplementary material [file mmc3.zip › all 52 cases/48 Bois_OfcConL.xlsx]

## Sheet: 36 Bois_OfMod CONF DATA
CITY	CASE NUMBER	Setpoint	Insulation thickness	U-value (W/m².k)	Heating Load	Cooling Load (kWh/m².yr)		CITY	CASE NUMBER	Setpoint	Insulation thickness	U-value (W/m².k)	Heating Load	Cooling Load (kWh/m².yr)		CITY	CASE NUMBER	Setpoint	Insulation thickness	U-value (W/m².k)	Heating Load	Cooling Load (kWh/m².yr)										filename	heating(PXInsu)	cooling(PXInsu)
Dflt - MIM		22°C	0	4.45	91.4015	25.7989		out I-M		22°C	0	4.45	91.4015	25.7989		out I-M-I		22°C	0	4.45	91.4015	25.7989									IM	36 Bois_OfMd_Conf-StPt22_Ins5mm_IM.csv	36.5109	27.962
			5	0.529	34.4198	30.7076					5	0.529	36.5109	27.962					5	0.529	20.019	23.1913										36 Bois_OfMd_Conf-StPt22_Ins10mm_IM.csv	21.4182	29.676
			10	0.281	20.0202	32.0761					10	0.281	21.4182	29.676					10	0.281	9.02196	24.1993										36 Bois_OfMd_Conf-StPt22_Ins15mm_IM.csv	14.147	31.1403
			15	0.191	13.3475	33.2375					15	0.191	14.147	31.1403					15	0.191	4.91562	25.3046										36 Bois_OfMd_Conf-StPt22_Ins20mm_IM.csv	9.80201	32.4259
			20	0.145	9.46311	34.2662					20	0.145	9.80201	32.4259					20	0.145	3.1799	26.3297										36 Bois_OfMd_Conf-StPt24_Ins5mm_IM.csv	36.4842	18.961
		24°C	0	4.45	91.3822	16.4966				24°C	0	4.45	91.3822	16.4966				24°C	0	4.45	91.3822	16.4966										36 Bois_OfMd_Conf-StPt24_Ins10mm_IM.csv	21.3969	21.3552
			5	0.529	34.4007	21.551					5	0.529	36.4842	18.961					5	0.529	19.9687	16.5704										36 Bois_OfMd_Conf-StPt24_Ins15mm_IM.csv	14.0914	23.2042
			10	0.281	20.0073	23.7283					10	0.281	21.3969	21.3552					10	0.281	8.96381	18.3631										36 Bois_OfMd_Conf-StPt24_Ins20mm_IM.csv	9.68187	24.6453
			15	0.191	13.3193	25.2849					15	0.191	14.0914	23.2042					15	0.191	4.85532	19.859										36 Bois_OfMd_Conf-StPt26_Ins5mm_IM.csv	36.4709	11.9883
			20	0.145	9.39623	26.5119					20	0.145	9.68187	24.6453					20	0.145	3.11964	21.051										36 Bois_OfMd_Conf-StPt26_Ins10mm_IM.csv	21.3898	14.5398
		26°C	0	4.45	91.3777	9.68514				26°C	0	4.45	91.3777	9.68514				26°C	0	4.45	91.3777	9.68514										36 Bois_OfMd_Conf-StPt26_Ins15mm_IM.csv	14.0785	16.5047
			5	0.529	34.3916	14.2122					5	0.529	36.4709	11.9883					5	0.529	19.9659	11.2547										36 Bois_OfMd_Conf-StPt26_Ins20mm_IM.csv	9.65739	18.0536
			10	0.281	20.0054	16.6404					10	0.281	21.3898	14.5398					10	0.281	8.96028	13.3933										36 Bois_OfMd_Conf-StPt28_Ins5mm_IM.csv	36.468	6.88615
			15	0.191	13.3188	18.3656					15	0.191	14.0785	16.5047					15	0.191	4.84737	15.0372										36 Bois_OfMd_Conf-StPt28_Ins10mm_IM.csv	21.3861	9.1233
			20	0.145	9.39308	19.7925					20	0.145	9.65739	18.0536					20	0.145	3.10755	16.3198										36 Bois_OfMd_Conf-StPt28_Ins15mm_IM.csv	14.0701	11.0385
		28°C	0	4.45	91.3764	4.75748				28°C	0	4.45	91.3764	4.75748				28°C	0	4.45	91.3764	4.75748										36 Bois_OfMd_Conf-StPt28_Ins20mm_IM.csv	9.64506	12.5409
			5	0.529	34.3883	8.48811					5	0.529	36.468	6.88615					5	0.529	19.9646	7.01249										36 Bois_OfMd_Conf-StPt30_Ins5mm_IM.csv	36.468	3.6375
			10	0.281	20.0038	10.8893					10	0.281	21.3861	9.1233					10	0.281	8.9593	9.28095										36 Bois_OfMd_Conf-StPt30_Ins10mm_IM.csv	21.3857	5.23512
			15	0.191	13.3184	12.7304					15	0.191	14.0701	11.0385					15	0.191	4.8455	10.9434										36 Bois_OfMd_Conf-StPt30_Ins15mm_IM.csv	14.0652	6.76103
			20	0.145	9.39244	14.1273					20	0.145	9.64506	12.5409					20	0.145	3.10303	12.2258										36 Bois_OfMd_Conf-StPt30_Ins20mm_IM.csv	9.63595	8.03068
		30°C	0	4.45	91.3761	1.93059				30°C	0	4.45	91.3761	1.93059				30°C	0	4.45	91.3761	1.93059									IMI	36 Bois_OfMd_Conf-StPt22_Ins5mm_IMI.csv	20.019	23.1913
			5	0.529	34.3881	4.70102					5	0.529	36.468	3.6375					5	0.529	19.9644	3.94437										36 Bois_OfMd_Conf-StPt22_Ins10mm_IMI.csv	9.02196	24.1993
			10	0.281	20.0033	6.50332					10	0.281	21.3857	5.23512					10	0.281	8.95881	5.94688										36 Bois_OfMd_Conf-StPt22_Ins15mm_IMI.csv	4.91562	25.3046
			15	0.191	13.3181	8.05377					15	0.191	14.0652	6.76103					15	0.191	4.84496	7.54103										36 Bois_OfMd_Conf-StPt22_Ins20mm_IMI.csv	3.1799	26.3297
			20	0.145	9.3919	9.3472					20	0.145	9.63595	8.03068					20	0.145	3.10176	8.73191										36 Bois_OfMd_Conf-StPt24_Ins5mm_IMI.csv	19.9687	16.5704
																																36 Bois_OfMd_Conf-StPt24_Ins10mm_IMI.csv	8.96381	18.3631
																																36 Bois_OfMd_Conf-StPt24_Ins15mm_IMI.csv	4.85532	19.859
																																36 Bois_OfMd_Conf-StPt24_Ins20mm_IMI.csv	3.11964	21.051
CITY	CASE NUMBER	Setpoint	Insulation thickness	U-value (W/m².k)	Heating Load	Cooling Load (kWh/m².yr)		CITY	CASE NUMBER	Setpoint	Insulation thickness	U-value (W/m².k)	Heating Load	Cooling Load (kWh/m².yr)		CITY	CASE NUMBER	Setpoint	Insulation thickness	U-value (W/m².k)	Heating Load	Cooling Load (kWh/m².yr)										36 Bois_OfMd_Conf-StPt26_Ins5mm_IMI.csv	19.9659	11.2547
out I-M-I-M		22°C	0	4.45	91.4015	25.7989		out M-I		22°C	0	4.45	91.4015	25.7989		out M-I-M-I		22°C	0	4.45	91.4015	25.7989										36 Bois_OfMd_Conf-StPt26_Ins10mm_IMI.csv	8.96028	13.3933
			5	0.529	35.5597	29.0202					5	0.529	15.4375	20.6297					5	0.529	19.2324	24.4407										36 Bois_OfMd_Conf-StPt26_Ins15mm_IMI.csv	4.84737	15.0372
			10	0.281	21.0075	30.3109					10	0.281	7.37139	21.8752					10	0.281	8.5327	25.4265										36 Bois_OfMd_Conf-StPt26_Ins20mm_IMI.csv	3.10755	16.3198
			15	0.191	14.0639	31.5858					15	0.191	4.72183	23.9043					15	0.191	4.70652	26.4568										36 Bois_OfMd_Conf-StPt28_Ins5mm_IMI.csv	19.9646	7.01249
			20	0.145	9.94401	32.7409					20	0.145	3.44795	26.0372					20	0.145	3.1765	27.436										36 Bois_OfMd_Conf-StPt28_Ins10mm_IMI.csv	8.9593	9.28095
		24°C	0	4.45	91.3822	16.4966				24°C	0	4.45	91.3822	16.4966				24°C	0	4.45	91.3822	16.4966										36 Bois_OfMd_Conf-StPt28_Ins15mm_IMI.csv	4.8455	10.9434
			5	0.529	35.5402	19.9121					5	0.529	15.3906	15.3838					5	0.529	19.1819	17.8326										36 Bois_OfMd_Conf-StPt28_Ins20mm_IMI.csv	3.10303	12.2258
			10	0.281	20.997	22.0088					10	0.281	7.32542	16.9505					10	0.281	8.47952	19.5467										36 Bois_OfMd_Conf-StPt30_Ins5mm_IMI.csv	19.9644	3.94437
			15	0.191	14.034	23.6613					15	0.191	4.67399	18.8763					15	0.191	4.65224	20.9309										36 Bois_OfMd_Conf-StPt30_Ins10mm_IMI.csv	8.95881	5.94688
			20	0.145	9.8704	25.0161					20	0.145	3.39914	20.8295					20	0.145	3.12261	22.055										36 Bois_OfMd_Conf-StPt30_Ins15mm_IMI.csv	4.84496	7.54103
		26°C	0	4.45	91.3777	9.68514				26°C	0	4.45	91.3777	9.68514				26°C	0	4.45	91.3777	9.68514										36 Bois_OfMd_Conf-StPt30_Ins20mm_IMI.csv	3.10176	8.73191
			5	0.529	35.5304	12.7911					5	0.529	15.3899	11.0119					5	0.529	19.1785	12.42									IMIM	36 Bois_OfMd_Conf-StPt22_Ins5mm_IMIM.csv	35.5597	29.0202
			10	0.281	20.993	15.0825					10	0.281	7.32491	12.8117					10	0.281	8.47646	14.5242										36 Bois_OfMd_Conf-StPt22_Ins10mm_IMIM.csv	21.0075	30.3109
			15	0.191	14.0317	16.9114					15	0.191	4.67257	14.6131					15	0.191	4.64613	16.0518										36 Bois_OfMd_Conf-StPt22_Ins15mm_IMIM.csv	14.0639	31.5858
			20	0.145	9.86288	18.3698					20	0.145	3.39499	16.3703					20	0.145	3.11332	17.2498										36 Bois_OfMd_Conf-StPt22_Ins20mm_IMIM.csv	9.94401	32.7409
		28°C	0	4.45	91.3764	4.75748				28°C	0	4.45	91.3764	4.75748				28°C	0	4.45	91.3764	4.75748										36 Bois_OfMd_Conf-StPt24_Ins5mm_IMIM.csv	35.5402	19.9121
			5	0.529	35.5275	7.42787					5	0.529	15.3897	7.44349					5	0.529	19.1773	8.06085										36 Bois_OfMd_Conf-StPt24_Ins10mm_IMIM.csv	20.997	22.0088
			10	0.281	20.99	9.58717					10	0.281	7.32471	9.3077					10	0.281	8.47564	10.3032										36 Bois_OfMd_Conf-StPt24_Ins15mm_IMIM.csv	14.034	23.6613
			15	0.191	14.0303	11.3938					15	0.191	4.67225	10.9571					15	0.191	4.64482	11.87										36 Bois_OfMd_Conf-StPt24_Ins20mm_IMIM.csv	9.8704	25.0161
			20	0.145	9.86028	12.8323					20	0.145	3.39419	12.563					20	0.145	3.1104	13.0837										36 Bois_OfMd_Conf-StPt26_Ins5mm_IMIM.csv	35.5304	12.7911
		30°C	0	4.45	91.3761	1.93059				30°C	0	4.45	91.3761	1.93059				30°C	0	4.45	91.3761	1.93059										36 Bois_OfMd_Conf-StPt26_Ins10mm_IMIM.csv	20.993	15.0825
			5	0.529	35.5275	4.0652					5	0.529	15.3896	4.64838					5	0.529	19.177	4.62801										36 Bois_OfMd_Conf-StPt26_Ins15mm_IMIM.csv	14.0317	16.9114
			10	0.281	20.9895	5.59808					10	0.281	7.32464	6.40466					10	0.281	8.47521	6.8595										36 Bois_OfMd_Conf-StPt26_Ins20mm_IMIM.csv	9.86288	18.3698
			15	0.191	14.0294	7.07825					15	0.191	4.67212	7.89413					15	0.191	4.64458	8.38604										36 Bois_OfMd_Conf-StPt28_Ins5mm_IMIM.csv	35.5275	7.42787
			20	0.145	9.85832	8.32839					20	0.145	3.39396	9.29145					20	0.145	3.10969	9.51331										36 Bois_OfMd_Conf-StPt28_Ins10mm_IMIM.csv	20.99	9.58717
																																36 Bois_OfMd_Conf-StPt28_Ins15mm_IMIM.csv	14.0303	11.3938
																																36 Bois_OfMd_Conf-StPt28_Ins20mm_IMIM.csv	9.86028	12.8323
																																36 Bois_OfMd_Conf-StPt30_Ins5mm_IMIM.csv	35.5275	4.0652
																																36 Bois_OfMd_Conf-StPt30_Ins10mm_IMIM.csv	20.9895	5.59808
																																36 Bois_OfMd_Conf-StPt30_Ins15mm_IMIM.csv	14.0294	7.07825
																																36 Bois_OfMd_Conf-StPt30_Ins20mm_IMIM.csv	9.85832	8.32839
																															MI	36 Bois_OfMd_Conf-StPt22_Ins5mm_MI.csv	15.4375	20.6297
																																36 Bois_OfMd_Conf-StPt22_Ins10mm_MI.csv	7.37139	21.8752
																																36 Bois_OfMd_Conf-StPt22_Ins15mm_MI.csv	4.72183	23.9043
																																36 Bois_OfMd_Conf-StPt22_Ins20mm_MI.csv	3.44795	26.0372
																																36 Bois_OfMd_Conf-StPt24_Ins5mm_MI.csv	15.3906	15.3838
																																36 Bois_OfMd_Conf-StPt24_Ins10mm_MI.csv	7.32542	16.9505
																																36 Bois_OfMd_Conf-StPt24_Ins15mm_MI.csv	4.67399	18.8763
																																36 Bois_OfMd_Conf-StPt24_Ins20mm_MI.csv	3.39914	20.8295
																																36 Bois_OfMd_Conf-StPt26_Ins5mm_MI.csv	15.3899	11.0119
																																36 Bois_OfMd_Conf-StPt26_Ins10mm_MI.csv	7.32491	12.8117
																																36 Bois_OfMd_Conf-StPt26_Ins15mm_MI.csv	4.67257	14.6131
																																36 Bois_OfMd_Conf-StPt26_Ins20mm_MI.csv	3.39499	16.3703
																																36 Bois_OfMd_Conf-StPt28_Ins5mm_MI.csv	15.3897	7.44349
																																36 Bois_OfMd_Conf-StPt28_Ins10mm_MI.csv	7.32471	9.3077
																																36 Bois_OfMd_Conf-StPt28_Ins15mm_MI.csv	4.67225	10.9571
																																36 Bois_OfMd_Conf-StPt28_Ins20mm_MI.csv	3.39419	12.563
																																36 Bois_OfMd_Conf-StPt30_Ins5mm_MI.csv	15.3896	4.64838
																																36 Bois_OfMd_Conf-StPt30_Ins10mm_MI.csv	7.32464	6.40466
																																36 Bois_OfMd_Conf-StPt30_Ins15mm_MI.csv	4.67212	7.89413
																																36 Bois_OfMd_Conf-StPt30_Ins20mm_MI.csv	3.39396	9.29145
																															MIMI	36 Bois_OfMd_Conf-StPt22_Ins5mm_MIMI.csv	19.2324	24.4407
																																36 Bois_OfMd_Conf-StPt22_Ins10mm_MIMI.csv	8.5327	25.4265
																																36 Bois_OfMd_Conf-StPt22_Ins15mm_MIMI.csv	4.70652	26.4568
																																36 Bois_OfMd_Conf-StPt22_Ins20mm_MIMI.csv	3.1765	27.436
																																36 Bois_OfMd_Conf-StPt24_Ins5mm_MIMI.csv	19.1819	17.8326
																																36 Bois_OfMd_Conf-StPt24_Ins10mm_MIMI.csv	8.47952	19.5467
																																36 Bois_OfMd_Conf-StPt24_Ins15mm_MIMI.csv	4.65224	20.9309
																																36 Bois_OfMd_Conf-StPt24_Ins20mm_MIMI.csv	3.12261	22.055
																																36 Bois_OfMd_Conf-StPt26_Ins5mm_MIMI.csv	19.1785	12.42
																																36 Bois_OfMd_Conf-StPt26_Ins10mm_MIMI.csv	8.47646	14.5242
																																36 Bois_OfMd_Conf-StPt26_Ins15mm_MIMI.csv	4.64613	16.0518
																																36 Bois_OfMd_Conf-StPt26_Ins20mm_MIMI.csv	3.11332	17.2498
																																36 Bois_OfMd_Conf-StPt28_Ins5mm_MIMI.csv	19.1773	8.06085
																																36 Bois_OfMd_Conf-StPt28_Ins10mm_MIMI.csv	8.47564	10.3032
																																36 Bois_OfMd_Conf-StPt28_Ins15mm_MIMI.csv	4.64482	11.87
																																36 Bois_OfMd_Conf-StPt28_Ins20mm_MIMI.csv	3.1104	13.0837
																																36 Bois_OfMd_Conf-StPt30_Ins5mm_MIMI.csv	19.177	4.62801
																																36 Bois_OfMd_Conf-StPt30_Ins10mm_MIMI.csv	8.47521	6.8595
																																36 Bois_OfMd_Conf-StPt30_Ins15mm_MIMI.csv	4.64458	8.38604
																																36 Bois_OfMd_Conf-StPt30_Ins20mm_MIMI.csv	3.10969	9.51331

## Sheet: M_I_M
36 Bois_OfMod										point of thermal inflexion for various insulation thickneses
	CITY	CASE NUMBER	Setpoint	Insulation thickness	U-value (W/m².k)	Heating Load	Cooling Load (kWh/m².yr)			insulation Thickness	corrosponding Setpoint	0 mm Energy	0mm-(X)mm	(E) saving %			36 Bois_OfMod	DFLT- MIM							M01 - 100mm brick	Insulation Board
	DFLT- MIM	TCSN-22-0	22°C	0	4.45	91.4015	25.7989			05cm	22	25.7989	-4.90873	-0.190269			05 cm	-33.4596	12.2198					thick(m)	0.2	0.1
		TCSN-22-5		5	0.529	34.4198	30.7076				24	16.4966	-5.05442	-0.306392			10 cm	-33.3733	0					cond (W/m.K)	0.89	0.03
		TCSN-22-10		10	0.281	20.0202	32.0761				26	9.68514	-4.52703	-0.46742			15 cm	-33.7162	0					R-value	0.224719	3.33333
		TCSN-22-15		15	0.191	13.3475	33.2375				28	4.75748	-3.73063	-0.784162			20 cm	-34.039	0
		TCSN-22-20		20	0.145	9.46311	34.2662				30	1.93059	-2.77043	-1.43502										ƩR-value	3.55805
		TCSN-24-0	24°C	0	4.45	91.3822	16.4966			10cm	22	25.7989	-6.27719	-0.243312										U-value	0.281053
		TCSN-24-5		5	0.529	34.4007	21.551				24	16.4966	-7.23175	-0.438379
		TCSN-24-10		10	0.281	20.0073	23.7283				26	9.68514	-6.95524	-0.718135
		TCSN-24-15		15	0.191	13.3193	25.2849				28	4.75748	-6.13177	-1.28887
		TCSN-24-20		20	0.145	9.39623	26.5119				30	1.93059	-4.57273	-2.36857
		TCSN-26-0	26°C	0	4.45	91.3777	9.68514			15cm	22	25.7989	-7.43863	-0.288331
		TCSN-26-5		5	0.529	34.3916	14.2122				24	16.4966	-8.78834	-0.532737
		TCSN-26-10		10	0.281	20.0054	16.6404				26	9.68514	-8.68044	-0.896264
		TCSN-26-15		15	0.191	13.3188	18.3656				28	4.75748	-7.97291	-1.67587
		TCSN-26-20		20	0.145	9.39308	19.7925				30	1.93059	-6.12318	-3.17167
		TCSN-28-0	28°C	0	4.45	91.3764	4.75748			20cm	22	25.7989	-8.46734	-0.328206
		TCSN-28-5		5	0.529	34.3883	8.48811				24	16.4966	-10.0153	-0.607112
		TCSN-28-10		10	0.281	20.0038	10.8893				26	9.68514	-10.1073	-1.04359
		TCSN-28-15		15	0.191	13.3184	12.7304				28	4.75748	-9.3698	-1.96949
		TCSN-28-20		20	0.145	9.39244	14.1273				30	1.93059	-7.41662	-3.84163
		TCSN-30-0	30°C	0	4.45	91.3761	1.93059
		TCSN-30-5		5	0.529	34.3881	4.70102				max		-2.77043	-0.190269
		TCSN-30-10		10	0.281	20.0033	6.50332				min		-10.1073	-3.84163
		TCSN-30-15		15	0.191	13.3181	8.05377						for PTI
		TCSN-30-20		20	0.145	9.3919	9.3472
					max	91.4015	34.2662
					Min	9.3919	1.93059
							For Load
								VII	-33.4596
									12.2198													-33.3733	VII
								VII	-33.7162
																						-34.039	VII

## Sheet: I_M
										point of thermal inflexion for various insulation thickneses
	CITY	CASE NUMBER	Setpoint	Insulation thickness	U-value (W/m².k)	Heating Load	Cooling Load (kWh/m².yr)			insulation Thickness	corrosponding Setpoint	0 mm Energy	0mm-(X)mm	(E) saving %			36 Bois_OfMod	IM							M01 - 100mm brick	Insulation Board
	IM	TCSN-22-0	22°C	0	4.45	91.4015	25.7989			05cm	22	25.7989	-2.16311	-0.0838451			05 cm	-34.3004	0					thick(m)	0.2	0.1
		TCSN-22-5		5	0.529	36.5109	27.962				24	16.4966	-2.4644	-0.149389			10 cm	-33.2818	0					cond (W/m.K)	0.89	0.03
		TCSN-22-10		10	0.281	21.4182	29.676				26	9.68514	-2.30317	-0.237805			15 cm	-33.5313	0					R-value	0.224719	3.33333
		TCSN-22-15		15	0.191	14.147	31.1403				28	4.75748	-2.12868	-0.447438			20 cm	-33.8413	0
		TCSN-22-20		20	0.145	9.80201	32.4259				30	1.93059	-1.70691	-0.884142										ƩR-value	3.55805
		TCSN-24-0	24°C	0	4.45	91.3822	16.4966			10cm	22	25.7989	-3.87711	-0.150282										U-value	0.281053
		TCSN-24-5		5	0.529	36.4842	18.961				24	16.4966	-4.85862	-0.294523
		TCSN-24-10		10	0.281	21.3969	21.3552				26	9.68514	-4.8547	-0.501253
		TCSN-24-15		15	0.191	14.0914	23.2042				28	4.75748	-4.36582	-0.917675
		TCSN-24-20		20	0.145	9.68187	24.6453				30	1.93059	-3.30453	-1.71167
		TCSN-26-0	26°C	0	4.45	91.3777	9.68514			15cm	22	25.7989	-5.34146	-0.207042
		TCSN-26-5		5	0.529	36.4709	11.9883				24	16.4966	-6.70757	-0.406604
		TCSN-26-10		10	0.281	21.3898	14.5398				26	9.68514	-6.81956	-0.704126
		TCSN-26-15		15	0.191	14.0785	16.5047				28	4.75748	-6.28105	-1.32025
		TCSN-26-20		20	0.145	9.65739	18.0536				30	1.93059	-4.83044	-2.50205
		TCSN-28-0	28°C	0	4.45	91.3764	4.75748			20cm	22	25.7989	-6.62697	-0.25687
		TCSN-28-5		5	0.529	36.468	6.88615				24	16.4966	-8.14869	-0.493962
		TCSN-28-10		10	0.281	21.3861	9.1233				26	9.68514	-8.36841	-0.864046
		TCSN-28-15		15	0.191	14.0701	11.0385				28	4.75748	-7.78338	-1.63603
		TCSN-28-20		20	0.145	9.64506	12.5409				30	1.93059	-6.10009	-3.15971
		TCSN-30-0	30°C	0	4.45	91.3761	1.93059
		TCSN-30-5		5	0.529	36.468	3.6375				max		-1.70691	-0.0838451
		TCSN-30-10		10	0.281	21.3857	5.23512				min		-8.36841	-3.15971
		TCSN-30-15		15	0.191	14.0652	6.76103						for PTI
		TCSN-30-20		20	0.145	9.63595	8.03068
					max	91.4015	32.4259
					Min	9.63595	1.93059
							For Load
								VII	-34.3004
																						-33.2818	VII
								VII	-33.5313
																						-33.8413	VII

## Sheet: I_M_I
										point of thermal inflexion for various insulation thickneses
	CITY	CASE NUMBER	Setpoint	Insulation thickness	U-value (W/m².k)	Heating Load	Cooling Load (kWh/m².yr)			insulation Thickness	corrosponding Setpoint	0 mm Energy	0mm-(X)mm	(E) saving %			36 Bois_OfMod	IMI							M01 - 100mm brick	Insulation Board
	IMI	TCSN-22-0	22°C	0	4.45	91.4015	25.7989			05cm	22	25.7989	2.6076	0.101074			05 cm	24.0335	0					thick(m)	0.2	0.1
		TCSN-22-5		5	0.529	20.019	23.1913				24	16.4966	-0.0738393	-0.00447604			10 cm	22.8387	0					cond (W/m.K)	0.89	0.03
		TCSN-22-10		10	0.281	9.02196	24.1993				26	9.68514	-1.56956	-0.162058			15 cm	22.198	0					R-value	0.224719	3.33333
		TCSN-22-15		15	0.191	4.91562	25.3046				28	4.75748	-2.25501	-0.473993			20 cm	21.7565	0
		TCSN-22-20		20	0.145	3.1799	26.3297				30	1.93059	-2.01378	-1.04309										ƩR-value	3.55805
		TCSN-24-0	24°C	0	4.45	91.3822	16.4966			10cm	22	25.7989	1.59959	0.0620021										U-value	0.281053
		TCSN-24-5		5	0.529	19.9687	16.5704				24	16.4966	-1.86647	-0.113143
		TCSN-24-10		10	0.281	8.96381	18.3631				26	9.68514	-3.70815	-0.38287
		TCSN-24-15		15	0.191	4.85532	19.859				28	4.75748	-4.52347	-0.950813
		TCSN-24-20		20	0.145	3.11964	21.051				30	1.93059	-4.01629	-2.08034
		TCSN-26-0	26°C	0	4.45	91.3777	9.68514			15cm	22	25.7989	0.494291	0.0191594
		TCSN-26-5		5	0.529	19.9659	11.2547				24	16.4966	-3.36246	-0.203828
		TCSN-26-10		10	0.281	8.96028	13.3933				26	9.68514	-5.35208	-0.552607
		TCSN-26-15		15	0.191	4.84737	15.0372				28	4.75748	-6.18591	-1.30025
		TCSN-26-20		20	0.145	3.10755	16.3198				30	1.93059	-5.61044	-2.90608
		TCSN-28-0	28°C	0	4.45	91.3764	4.75748			20cm	22	25.7989	-0.530776	-0.0205736
		TCSN-28-5		5	0.529	19.9646	7.01249				24	16.4966	-4.5544	-0.276082
		TCSN-28-10		10	0.281	8.9593	9.28095				26	9.68514	-6.63463	-0.685031
		TCSN-28-15		15	0.191	4.8455	10.9434				28	4.75748	-7.46834	-1.56981
		TCSN-28-20		20	0.145	3.10303	12.2258				30	1.93059	-6.80132	-3.52293
		TCSN-30-0	30°C	0	4.45	91.3761	1.93059
		TCSN-30-5		5	0.529	19.9644	3.94437				max		2.6076	0.101074
		TCSN-30-10		10	0.281	8.95881	5.94688				min		-7.46834	-3.52293
		TCSN-30-15		15	0.191	4.84496	7.54103						for PTI
		TCSN-30-20		20	0.145	3.10176	8.73191
					max	91.4015	26.3297
					Min	3.10176	1.93059
							For Load
									24.0335
																						22.8387
									22.198
																						21.7565	VI

## Sheet: I_M_I_M
										point of thermal inflexion for various insulation thickneses
	CITY	CASE NUMBER	Setpoint	Insulation thickness	U-value (W/m².k)	Heating Load	Cooling Load (kWh/m².yr)			insulation Thickness	corrosponding Setpoint	0 mm Energy	0mm-(X)mm	(E) saving %			36 Bois_OfMod	IMIM							M01 - 100mm brick	Insulation Board
	IMIM	TCSN-22-0	22°C	0	4.45	91.4015	25.7989			05cm	22	25.7989	-3.22134	-0.124864			05 cm	-34.2993	0					thick(m)	0.2	0.1
		TCSN-22-5		5	0.529	35.5597	29.0202				24	16.4966	-3.41553	-0.207045			10 cm	-33.3505	0					cond (W/m.K)	0.89	0.03
		TCSN-22-10		10	0.281	21.0075	30.3109				26	9.68514	-3.106	-0.320697			15 cm	-33.6195	0					R-value	0.224719	3.33333
		TCSN-22-15		15	0.191	14.0639	31.5858				28	4.75748	-2.67039	-0.561304			20 cm	-33.9027	0
		TCSN-22-20		20	0.145	9.94401	32.7409				30	1.93059	-2.13461	-1.10568										ƩR-value	3.55805
		TCSN-24-0	24°C	0	4.45	91.3822	16.4966			10cm	22	25.7989	-4.51204	-0.174893										U-value	0.281053
		TCSN-24-5		5	0.529	35.5402	19.9121				24	16.4966	-5.51221	-0.334142
		TCSN-24-10		10	0.281	20.997	22.0088				26	9.68514	-5.39735	-0.557282
		TCSN-24-15		15	0.191	14.034	23.6613				28	4.75748	-4.82969	-1.01518
		TCSN-24-20		20	0.145	9.8704	25.0161				30	1.93059	-3.66749	-1.89967
		TCSN-26-0	26°C	0	4.45	91.3777	9.68514			15cm	22	25.7989	-5.78694	-0.22431
		TCSN-26-5		5	0.529	35.5304	12.7911				24	16.4966	-7.16468	-0.434313
		TCSN-26-10		10	0.281	20.993	15.0825				26	9.68514	-7.22622	-0.746114
		TCSN-26-15		15	0.191	14.0317	16.9114				28	4.75748	-6.63628	-1.39491
		TCSN-26-20		20	0.145	9.86288	18.3698				30	1.93059	-5.14766	-2.66637
		TCSN-28-0	28°C	0	4.45	91.3764	4.75748			20cm	22	25.7989	-6.94205	-0.269083
		TCSN-28-5		5	0.529	35.5275	7.42787				24	16.4966	-8.51947	-0.516438
		TCSN-28-10		10	0.281	20.99	9.58717				26	9.68514	-8.68463	-0.896696
		TCSN-28-15		15	0.191	14.0303	11.3938				28	4.75748	-8.07478	-1.69728
		TCSN-28-20		20	0.145	9.86028	12.8323				30	1.93059	-6.3978	-3.31391
		TCSN-30-0	30°C	0	4.45	91.3761	1.93059
		TCSN-30-5		5	0.529	35.5275	4.0652				max		-2.13461	-0.124864
		TCSN-30-10		10	0.281	20.9895	5.59808				min		-8.68463	-3.31391
		TCSN-30-15		15	0.191	14.0294	7.07825						for PTI
		TCSN-30-20		20	0.145	9.85832	8.32839
					max	91.4015	32.7409
					Min	9.85832	1.93059
							For Load
								VII	-34.2993
																						-33.3505	VII
								VII	-33.6195
																						-33.9027	VII

## Sheet: M_I
										point of thermal inflexion for various insulation thickneses
	CITY	CASE NUMBER	Setpoint	Insulation thickness	U-value (W/m².k)	Heating Load	Cooling Load (kWh/m².yr)			insulation Thickness	corrosponding Setpoint	0 mm Energy	0mm-(X)mm	(E) saving %			36 Bois_OfMod	MI							M01 - 100mm brick	Insulation Board
	MI	TCSN-22-0	22°C	0	4.45	91.4015	25.7989			05cm	22	25.7989	5.1692	0.200365			05 cm	24.8002	0					thick(m)	0.2	0.1
		TCSN-22-5		5	0.529	15.4375	20.6297				24	16.4966	1.11277	0.0674543			10 cm	23.7964	0					cond (W/m.K)	0.89	0.03
		TCSN-22-10		10	0.281	7.37139	21.8752				26	9.68514	-1.32673	-0.136986			15 cm	22.809	0					R-value	0.224719	3.33333
		TCSN-22-15		15	0.191	4.72183	23.9043				28	4.75748	-2.68602	-0.564588			20 cm	21.8842	0
		TCSN-22-20		20	0.145	3.44795	26.0372				30	1.93059	-2.71779	-1.40775										ƩR-value	3.55805
		TCSN-24-0	24°C	0	4.45	91.3822	16.4966			10cm	22	25.7989	3.92366	0.152086										U-value	0.281053
		TCSN-24-5		5	0.529	15.3906	15.3838				24	16.4966	-0.453961	-0.0275185
		TCSN-24-10		10	0.281	7.32542	16.9505				26	9.68514	-3.12651	-0.322815
		TCSN-24-15		15	0.191	4.67399	18.8763				28	4.75748	-4.55022	-0.956435
		TCSN-24-20		20	0.145	3.39914	20.8295				30	1.93059	-4.47407	-2.31746
		TCSN-26-0	26°C	0	4.45	91.3777	9.68514			15cm	22	25.7989	1.8946	0.0734372
		TCSN-26-5		5	0.529	15.3899	11.0119				24	16.4966	-2.37969	-0.144253
		TCSN-26-10		10	0.281	7.32491	12.8117				26	9.68514	-4.928	-0.508821
		TCSN-26-15		15	0.191	4.67257	14.6131				28	4.75748	-6.19958	-1.30312
		TCSN-26-20		20	0.145	3.39499	16.3703				30	1.93059	-5.96354	-3.08897
		TCSN-28-0	28°C	0	4.45	91.3764	4.75748			20cm	22	25.7989	-0.238341	-0.00923842
		TCSN-28-5		5	0.529	15.3897	7.44349				24	16.4966	-4.33295	-0.262657
		TCSN-28-10		10	0.281	7.32471	9.3077				26	9.68514	-6.68515	-0.690248
		TCSN-28-15		15	0.191	4.67225	10.9571				28	4.75748	-7.80555	-1.64069
		TCSN-28-20		20	0.145	3.39419	12.563				30	1.93059	-7.36086	-3.81275
		TCSN-30-0	30°C	0	4.45	91.3761	1.93059
		TCSN-30-5		5	0.529	15.3896	4.64838				max		5.1692	0.200365
		TCSN-30-10		10	0.281	7.32464	6.40466				min		-7.80555	-3.81275
		TCSN-30-15		15	0.191	4.67212	7.89413						for PTI
		TCSN-30-20		20	0.145	3.39396	9.29145
					max	91.4015	26.0372
					Min	3.39396	1.93059
							For Load
									24.8002
																						23.7964
									22.809
																						21.8842	VI

## Sheet: M_I_M_I
										point of thermal inflexion for various insulation thickneses
	CITY	CASE NUMBER	Setpoint	Insulation thickness	U-value (W/m².k)	Heating Load	Cooling Load (kWh/m².yr)			insulation Thickness	corrosponding Setpoint	0 mm Energy	0mm-(X)mm	(E) saving %			36 Bois_OfMod	MIMI							M01 - 100mm brick	Insulation Board
	MIMI	TCSN-22-0	22°C	0	4.45	91.4015	25.7989			05cm	22	25.7989	1.35823	0.0526468			05 cm	22.9287	0					thick(m)	0.2	0.1
		TCSN-22-5		5	0.529	19.2324	24.4407				24	16.4966	-1.33599	-0.0809859			10 cm	22.1725	0					cond (W/m.K)	0.89	0.03
		TCSN-22-10		10	0.281	8.5327	25.4265				26	9.68514	-2.73488	-0.282379			15 cm	21.6697	0					R-value	0.224719	3.33333
		TCSN-22-15		15	0.191	4.70652	26.4568				28	4.75748	-3.30337	-0.694354			20 cm	21.2837	0
		TCSN-22-20		20	0.145	3.1765	27.436				30	1.93059	-2.69743	-1.3972										ƩR-value	3.55805
		TCSN-24-0	24°C	0	4.45	91.3822	16.4966			10cm	22	25.7989	0.372392	0.0144344										U-value	0.281053
		TCSN-24-5		5	0.529	19.1819	17.8326				24	16.4966	-3.05007	-0.184891
		TCSN-24-10		10	0.281	8.47952	19.5467				26	9.68514	-4.83903	-0.499634
		TCSN-24-15		15	0.191	4.65224	20.9309				28	4.75748	-5.54567	-1.16567
		TCSN-24-20		20	0.145	3.12261	22.055				30	1.93059	-4.92891	-2.55306
		TCSN-26-0	26°C	0	4.45	91.3777	9.68514			15cm	22	25.7989	-0.657897	-0.025501
		TCSN-26-5		5	0.529	19.1785	12.42				24	16.4966	-4.43432	-0.268802
		TCSN-26-10		10	0.281	8.47646	14.5242				26	9.68514	-6.36669	-0.657366
		TCSN-26-15		15	0.191	4.64613	16.0518				28	4.75748	-7.11252	-1.49502
		TCSN-26-20		20	0.145	3.11332	17.2498				30	1.93059	-6.45545	-3.34377
		TCSN-28-0	28°C	0	4.45	91.3764	4.75748			20cm	22	25.7989	-1.63715	-0.0634581
		TCSN-28-5		5	0.529	19.1773	8.06085				24	16.4966	-5.55843	-0.336944
		TCSN-28-10		10	0.281	8.47564	10.3032				26	9.68514	-7.56468	-0.78106
		TCSN-28-15		15	0.191	4.64482	11.87				28	4.75748	-8.32625	-1.75014
		TCSN-28-20		20	0.145	3.1104	13.0837				30	1.93059	-7.58272	-3.92767
		TCSN-30-0	30°C	0	4.45	91.3761	1.93059
		TCSN-30-5		5	0.529	19.177	4.62801				max		1.35823	0.0526468
		TCSN-30-10		10	0.281	8.47521	6.8595				min		-8.32625	-3.92767
		TCSN-30-15		15	0.191	4.64458	8.38604						for PTI
		TCSN-30-20		20	0.145	3.10969	9.51331
					max	91.4015	27.436
					Min	3.10969	1.93059
							For Load
									22.9287
																						22.1725
								VI	21.6697
																						21.2837	VI
											IN SOME CASES //// the increase of insulation level in the infected cases exacerbatemakes the PTI { it even worse} --> meanign that a retrofit by adding insualtion is devistating

## Sheet: SUMMARY OF PTI
	PTI for all configiration at different insualtion thicknesse							the A case [Tm~Ins~Tm] as arefrence
	Base M-I-M	I-M	I-M-I	I-M-I-M	M-I	M-I-M-I			Base M-I-M	I-M	I-M-I	I-M-I-M	M-I	M-I-M-I
5cm	-33.4596	-34.3004	24.0335	-34.2993	24.8002	22.9287		5cm	0	-0.840833	57.4931	-0.839694	58.2598	56.3883
10cm	-33.3733	-33.2818	22.8387	-33.3505	23.7964	22.1725		10cm	0	0.0915459	56.2121	0.0227973	57.1697	55.5459
15cm	-33.7162	-33.5313	22.198	-33.6195	22.809	21.6697		15cm	0	0.184932	55.9143	0.0966871	56.5252	55.3859
20cm	-34.039	-33.8413	21.7565	-33.9027	21.8842	21.2837		20cm	0	0.197731	55.7955	0.136352	55.9233	55.3227
