# Supplementary material for: Data on anti-insulation detection via Point of Thermal Inflexion (PTI) in 1248 cases; 13 climates, four occupancy profiles, six wall configurations and four insulation levels
Source: Data Brief. 2017 Apr 15;12:333–5. doi: 10.1016/j.dib.2017.04.016 (PMC5412003; doi:10.1016/j.dib.2017.04.016)
Supplement: Supplementary file 3 — Supplementary material [file mmc3.zip › all 52 cases/49 Vcvr_Res.xlsx]

## Sheet: 37 Vcvr_ResTYP CONF DATA
CITY	CASE NUMBER	Setpoint	Insulation thickness	U-value (W/m².k)	Heating Load	Cooling Load (kWh/m².yr)		CITY	CASE NUMBER	Setpoint	Insulation thickness	U-value (W/m².k)	Heating Load	Cooling Load (kWh/m².yr)		CITY	CASE NUMBER	Setpoint	Insulation thickness	U-value (W/m².k)	Heating Load	Cooling Load (kWh/m².yr)			filename	heating(PXInsu)	cooling(PXInsu)					filename	heating(PXInsu)	cooling(PXInsu)
Dflt - MIM		22°C	0	4.45	209.692	30.6558		out I-M		22°C	0	4.45	209.692	30.6558		out I-M-I		22°C	0	4.45	209.692	30.6558		MIM	37b Vcvr_ResTYP_xxIns-StPt22_Ins5mm.csv	53.8513	25.175				IM	37b Vcvr_ResTYP_Con-StPt22_Ins5mm_IM.csv	54.4669	22.5451
			5	0.529	53.8513	25.175					5	0.529	54.4669	22.5451					5	0.529	43.0305	25.2811			37b Vcvr_ResTYP_xxIns-StPt22_Ins10mm.csv	26.5036	27.249					37b Vcvr_ResTYP_Con-StPt22_Ins10mm_IM.csv	26.7177	25.4826
			10	0.281	26.5036	27.249					10	0.281	26.7177	25.4826					10	0.281	19.1045	29.0694			37b Vcvr_ResTYP_xxIns-StPt22_Ins15mm.csv	15.5507	29.2848					37b Vcvr_ResTYP_Con-StPt22_Ins15mm_IM.csv	15.5371	27.7887
			15	0.191	15.5507	29.2848					15	0.191	15.5371	27.7887					15	0.191	11.1142	32.3141			37b Vcvr_ResTYP_xxIns-StPt22_Ins20mm.csv	10.006	31.0023					37b Vcvr_ResTYP_Con-StPt22_Ins20mm_IM.csv	9.45208	29.7026
			20	0.145	10.006	31.0023					20	0.145	9.45208	29.7026					20	0.145	8.15001	35.244			37b Vcvr_ResTYP_xxIns-StPt24_Ins5mm.csv	53.766	13.1322					37b Vcvr_ResTYP_Con-StPt24_Ins5mm_IM.csv	54.3906	10.8402
		24°C	0	4.45	209.497	16.2124				24°C	0	4.45	209.497	16.2124				24°C	0	4.45	209.497	16.2124			37b Vcvr_ResTYP_xxIns-StPt24_Ins10mm.csv	26.4757	16.8429					37b Vcvr_ResTYP_Con-StPt24_Ins10mm_IM.csv	26.6918	15.0951
			5	0.529	53.766	13.1322					5	0.529	54.3906	10.8402					5	0.529	42.8044	13.8862			37b Vcvr_ResTYP_xxIns-StPt24_Ins15mm.csv	15.5063	19.3603					37b Vcvr_ResTYP_Con-StPt24_Ins15mm_IM.csv	15.4713	17.9175
			10	0.281	26.4757	16.8429					10	0.281	26.6918	15.0951					10	0.281	18.8111	18.8806			37b Vcvr_ResTYP_xxIns-StPt24_Ins20mm.csv	9.77234	21.1553					37b Vcvr_ResTYP_Con-StPt24_Ins20mm_IM.csv	9.26064	19.9984
			15	0.191	15.5063	19.3603					15	0.191	15.4713	17.9175					15	0.191	10.7483	22.3253			37b Vcvr_ResTYP_xxIns-StPt26_Ins5mm.csv	53.7495	4.54551					37b Vcvr_ResTYP_Con-StPt26_Ins5mm_IM.csv	54.3751	2.68101
			20	0.145	9.77234	21.1553					20	0.145	9.26064	19.9984					20	0.145	7.77109	24.8873			37b Vcvr_ResTYP_xxIns-StPt26_Ins10mm.csv	26.4703	7.90775					37b Vcvr_ResTYP_Con-StPt26_Ins10mm_IM.csv	26.6805	6.39595
		26°C	0	4.45	209.443	7.21181				26°C	0	4.45	209.443	7.21181				26°C	0	4.45	209.443	7.21181			37b Vcvr_ResTYP_xxIns-StPt26_Ins15mm.csv	15.5054	10.7053					37b Vcvr_ResTYP_Con-StPt26_Ins15mm_IM.csv	15.4549	9.46543
			5	0.529	53.7495	4.54551					5	0.529	54.3751	2.68101					5	0.529	42.7918	4.94668			37b Vcvr_ResTYP_xxIns-StPt26_Ins20mm.csv	9.76786	12.7753					37b Vcvr_ResTYP_Con-StPt26_Ins20mm_IM.csv	9.24186	11.6766
			10	0.281	26.4703	7.90775					10	0.281	26.6805	6.39595					10	0.281	18.79	10.1752			37b Vcvr_ResTYP_xxIns-StPt28_Ins5mm.csv	53.7494	0.459289					37b Vcvr_ResTYP_Con-StPt28_Ins5mm_IM.csv	54.375	0.0533186
			15	0.191	15.5054	10.7053					15	0.191	15.4549	9.46543					15	0.191	10.7008	13.8777			37b Vcvr_ResTYP_xxIns-StPt28_Ins10mm.csv	26.4681	1.96422					37b Vcvr_ResTYP_Con-StPt28_Ins10mm_IM.csv	26.6777	1.09702
			20	0.145	9.76786	12.7753					20	0.145	9.24186	11.6766					20	0.145	7.70358	16.4539			37b Vcvr_ResTYP_xxIns-StPt28_Ins15mm.csv	15.505	3.885					37b Vcvr_ResTYP_Con-StPt28_Ins15mm_IM.csv	15.4471	2.91436
		28°C	0	4.45	209.428	2.22139				28°C	0	4.45	209.428	2.22139				28°C	0	4.45	209.428	2.22139			37b Vcvr_ResTYP_xxIns-StPt28_Ins20mm.csv	9.76728	5.7786					37b Vcvr_ResTYP_Con-StPt28_Ins20mm_IM.csv	9.23429	4.76619
			5	0.529	53.7494	0.459289					5	0.529	54.375	0.0533186					5	0.529	42.7906	0.75122			37b Vcvr_ResTYP_xxIns-StPt30_Ins5mm.csv	53.7494	2.17945e-12					37b Vcvr_ResTYP_Con-StPt30_Ins5mm_IM.csv	54.375	2.21898e-12
			10	0.281	26.4681	1.96422					10	0.281	26.6777	1.09702					10	0.281	18.786	3.59214			37b Vcvr_ResTYP_xxIns-StPt30_Ins10mm.csv	26.4681	0.0461041					37b Vcvr_ResTYP_Con-StPt30_Ins10mm_IM.csv	26.6776	1.105e-12
			15	0.191	15.505	3.885					15	0.191	15.4471	2.91436					15	0.191	10.6887	6.7921			37b Vcvr_ResTYP_xxIns-StPt30_Ins15mm.csv	15.505	0.521222					37b Vcvr_ResTYP_Con-StPt30_Ins15mm_IM.csv	15.4464	0.127737
			20	0.145	9.76728	5.7786					20	0.145	9.23429	4.76619					20	0.145	7.67855	9.28308			37b Vcvr_ResTYP_xxIns-StPt30_Ins20mm.csv	9.76706	1.24343					37b Vcvr_ResTYP_Con-StPt30_Ins20mm_IM.csv	9.23213	0.804048
		30°C	0	4.45	209.426	0.255184				30°C	0	4.45	209.426	0.255184				30°C	0	4.45	209.426	0.255184									IMI	37b Vcvr_ResTYP_Con-StPt22_Ins5mm_IMI.csv	43.0305	25.2811
			5	0.529	53.7494	2.17945e-12					5	0.529	54.375	2.21898e-12					5	0.529	42.7905	0.0151707										37b Vcvr_ResTYP_Con-StPt22_Ins10mm_IMI.csv	19.1045	29.0694
			10	0.281	26.4681	0.0461041					10	0.281	26.6776	1.105e-12					10	0.281	18.7855	0.505703										37b Vcvr_ResTYP_Con-StPt22_Ins15mm_IMI.csv	11.1142	32.3141
			15	0.191	15.505	0.521222					15	0.191	15.4464	0.127737					15	0.191	10.6863	2.12692										37b Vcvr_ResTYP_Con-StPt22_Ins20mm_IMI.csv	8.15001	35.244
			20	0.145	9.76706	1.24343					20	0.145	9.23213	0.804048					20	0.145	7.67215	3.85688										37b Vcvr_ResTYP_Con-StPt24_Ins5mm_IMI.csv	42.8044	13.8862
																																37b Vcvr_ResTYP_Con-StPt24_Ins10mm_IMI.csv	18.8111	18.8806
																																37b Vcvr_ResTYP_Con-StPt24_Ins15mm_IMI.csv	10.7483	22.3253
																																37b Vcvr_ResTYP_Con-StPt24_Ins20mm_IMI.csv	7.77109	24.8873
CITY	CASE NUMBER	Setpoint	Insulation thickness	U-value (W/m².k)	Heating Load	Cooling Load (kWh/m².yr)		CITY	CASE NUMBER	Setpoint	Insulation thickness	U-value (W/m².k)	Heating Load	Cooling Load (kWh/m².yr)		CITY	CASE NUMBER	Setpoint	Insulation thickness	U-value (W/m².k)	Heating Load	Cooling Load (kWh/m².yr)										37b Vcvr_ResTYP_Con-StPt26_Ins5mm_IMI.csv	42.7918	4.94668
out I-M-I-M		22°C	0	4.45	209.692	30.6558		out M-I		22°C	0	4.45	209.692	30.6558		out M-I-M-I		22°C	0	4.45	209.692	30.6558		00mm Insulation	37b Vcvr_ResTYP_00Insu-StPt22_Ins00mm.csv	209.692	30.6558					37b Vcvr_ResTYP_Con-StPt26_Ins10mm_IMI.csv	18.79	10.1752
			5	0.529	54.668	22.9045					5	0.529	37.2398	30.4609					5	0.529	42.5847	27.4273			37b Vcvr_ResTYP_00Insu-StPt24_Ins00mm.csv	209.497	16.2124					37b Vcvr_ResTYP_Con-StPt26_Ins15mm_IMI.csv	10.7008	13.8777
			10	0.281	27.0383	25.6011					10	0.281	17.6216	33.8145					10	0.281	18.8738	30.6033			37b Vcvr_ResTYP_00Insu-StPt26_Ins00mm.csv	209.443	7.21181					37b Vcvr_ResTYP_Con-StPt26_Ins20mm_IMI.csv	7.70358	16.4539
			15	0.191	15.5026	27.8743					15	0.191	12.1573	36.5063					15	0.191	11.1284	33.5307			37b Vcvr_ResTYP_00Insu-StPt28_Ins00mm.csv	209.428	2.22139					37b Vcvr_ResTYP_Con-StPt28_Ins5mm_IMI.csv	42.7906	0.75122
			20	0.145	9.87788	29.7685					20	0.145	9.64799	38.5656					20	0.145	8.3047	36.3296			37b Vcvr_ResTYP_00Insu-StPt30_Ins00mm.csv	209.426	0.255184					37b Vcvr_ResTYP_Con-StPt28_Ins10mm_IMI.csv	18.786	3.59214
		24°C	0	4.45	209.497	16.2124				24°C	0	4.45	209.497	16.2124				24°C	0	4.45	209.497	16.2124										37b Vcvr_ResTYP_Con-StPt28_Ins15mm_IMI.csv	10.6887	6.7921
			5	0.529	54.624	11.2008					5	0.529	37.0703	19.2759					5	0.529	42.383	15.8943										37b Vcvr_ResTYP_Con-StPt28_Ins20mm_IMI.csv	7.67855	9.28308
			10	0.281	27.0065	15.2218					10	0.281	17.4328	23.5804					10	0.281	18.6318	20.2839										37b Vcvr_ResTYP_Con-StPt30_Ins5mm_IMI.csv	42.7905	0.0151707
			15	0.191	15.8105	18.0148					15	0.191	11.9061	26.08					15	0.191	10.8534	23.4623										37b Vcvr_ResTYP_Con-StPt30_Ins10mm_IMI.csv	18.7855	0.505703
			20	0.145	9.57197	20.1108					20	0.145	9.32325	27.8425					20	0.145	7.95519	25.8465										37b Vcvr_ResTYP_Con-StPt30_Ins15mm_IMI.csv	10.6863	2.12692
		26°C	0	4.45	209.443	7.21181				26°C	0	4.45	209.443	7.21181				26°C	0	4.45	209.443	7.21181										37b Vcvr_ResTYP_Con-StPt30_Ins20mm_IMI.csv	7.67215	3.85688
			5	0.529	54.6173	2.91669					5	0.529	37.0666	10.6368					5	0.529	42.3654	6.76109									IMIM	37b Vcvr_ResTYP_Con-StPt22_Ins5mm_IMIM.csv	54.668	22.9045
			10	0.281	27.003	6.57238					10	0.281	17.4261	14.8903					10	0.281	18.6121	11.5619										37b Vcvr_ResTYP_Con-StPt22_Ins10mm_IMIM.csv	27.0383	25.6011
			15	0.191	15.8069	9.56159					15	0.191	11.8769	17.5628					15	0.191	10.8136	14.9453										37b Vcvr_ResTYP_Con-StPt22_Ins15mm_IMIM.csv	15.5026	27.8743
			20	0.145	9.5622	11.7717					20	0.145	9.2501	19.2101					20	0.145	7.88704	17.3598										37b Vcvr_ResTYP_Con-StPt22_Ins20mm_IMIM.csv	9.87788	29.7685
		28°C	0	4.45	209.428	2.22139				28°C	0	4.45	209.428	2.22139				28°C	0	4.45	209.428	2.22139										37b Vcvr_ResTYP_Con-StPt24_Ins5mm_IMIM.csv	54.624	11.2008
			5	0.529	54.6173	0.0859663					5	0.529	37.0652	4.85846					5	0.529	42.3608	1.66616										37b Vcvr_ResTYP_Con-StPt24_Ins10mm_IMIM.csv	27.0065	15.2218
			10	0.281	27.0022	1.1323					10	0.281	17.4236	7.91556					10	0.281	18.6064	4.5345										37b Vcvr_ResTYP_Con-StPt24_Ins15mm_IMIM.csv	15.8105	18.0148
			15	0.191	15.8054	3.06151					15	0.191	11.866	10.3312					15	0.191	10.8026	7.74342										37b Vcvr_ResTYP_Con-StPt24_Ins20mm_IMIM.csv	9.57197	20.1108
			20	0.145	9.55995	4.92431					20	0.145	9.22294	11.935					20	0.145	7.86625	10.1041										37b Vcvr_ResTYP_Con-StPt26_Ins5mm_IMIM.csv	54.6173	2.91669
		30°C	0	4.45	209.426	0.255184				30°C	0	4.45	209.426	0.255184				30°C	0	4.45	209.426	0.255184										37b Vcvr_ResTYP_Con-StPt26_Ins10mm_IMIM.csv	27.003	6.57238
			5	0.529	54.6173	2.22115e-12					5	0.529	37.0646	1.70164					5	0.529	42.3603	0.0684657										37b Vcvr_ResTYP_Con-StPt26_Ins15mm_IMIM.csv	15.8069	9.56159
			10	0.281	27.0022	3.62238e-05					10	0.281	17.4228	3.27261					10	0.281	18.6052	0.919836										37b Vcvr_ResTYP_Con-StPt26_Ins20mm_IMIM.csv	9.5622	11.7717
			15	0.191	15.8053	0.19442					15	0.191	11.8625	4.85386					15	0.191	10.8004	2.6422										37b Vcvr_ResTYP_Con-StPt28_Ins5mm_IMIM.csv	54.6173	0.0859663
			20	0.145	9.55936	0.902547					20	0.145	9.21417	6.1452					20	0.145	7.86159	4.45574										37b Vcvr_ResTYP_Con-StPt28_Ins10mm_IMIM.csv	27.0022	1.1323
																																37b Vcvr_ResTYP_Con-StPt28_Ins15mm_IMIM.csv	15.8054	3.06151
																																37b Vcvr_ResTYP_Con-StPt28_Ins20mm_IMIM.csv	9.55995	4.92431
																																37b Vcvr_ResTYP_Con-StPt30_Ins5mm_IMIM.csv	54.6173	2.22115e-12
																																37b Vcvr_ResTYP_Con-StPt30_Ins10mm_IMIM.csv	27.0022	3.62238e-05
																																37b Vcvr_ResTYP_Con-StPt30_Ins15mm_IMIM.csv	15.8053	0.19442
																																37b Vcvr_ResTYP_Con-StPt30_Ins20mm_IMIM.csv	9.55936	0.902547
																															MI	37b Vcvr_ResTYP_Con-StPt22_Ins5mm_MI.csv	37.2398	30.4609
																																37b Vcvr_ResTYP_Con-StPt22_Ins10mm_MI.csv	17.6216	33.8145
																																37b Vcvr_ResTYP_Con-StPt22_Ins15mm_MI.csv	12.1573	36.5063
																																37b Vcvr_ResTYP_Con-StPt22_Ins20mm_MI.csv	9.64799	38.5656
																																37b Vcvr_ResTYP_Con-StPt24_Ins5mm_MI.csv	37.0703	19.2759
																																37b Vcvr_ResTYP_Con-StPt24_Ins10mm_MI.csv	17.4328	23.5804
																																37b Vcvr_ResTYP_Con-StPt24_Ins15mm_MI.csv	11.9061	26.08
																																37b Vcvr_ResTYP_Con-StPt24_Ins20mm_MI.csv	9.32325	27.8425
																																37b Vcvr_ResTYP_Con-StPt26_Ins5mm_MI.csv	37.0666	10.6368
																																37b Vcvr_ResTYP_Con-StPt26_Ins10mm_MI.csv	17.4261	14.8903
																																37b Vcvr_ResTYP_Con-StPt26_Ins15mm_MI.csv	11.8769	17.5628
																																37b Vcvr_ResTYP_Con-StPt26_Ins20mm_MI.csv	9.2501	19.2101
																																37b Vcvr_ResTYP_Con-StPt28_Ins5mm_MI.csv	37.0652	4.85846
																																37b Vcvr_ResTYP_Con-StPt28_Ins10mm_MI.csv	17.4236	7.91556
																																37b Vcvr_ResTYP_Con-StPt28_Ins15mm_MI.csv	11.866	10.3312
																																37b Vcvr_ResTYP_Con-StPt28_Ins20mm_MI.csv	9.22294	11.935
																																37b Vcvr_ResTYP_Con-StPt30_Ins5mm_MI.csv	37.0646	1.70164
																																37b Vcvr_ResTYP_Con-StPt30_Ins10mm_MI.csv	17.4228	3.27261
																																37b Vcvr_ResTYP_Con-StPt30_Ins15mm_MI.csv	11.8625	4.85386
																																37b Vcvr_ResTYP_Con-StPt30_Ins20mm_MI.csv	9.21417	6.1452
																															MIMI	37b Vcvr_ResTYP_Con-StPt22_Ins5mm_MIMI.csv	42.5847	27.4273
																																37b Vcvr_ResTYP_Con-StPt22_Ins10mm_MIMI.csv	18.8738	30.6033
																																37b Vcvr_ResTYP_Con-StPt22_Ins15mm_MIMI.csv	11.1284	33.5307
																																37b Vcvr_ResTYP_Con-StPt22_Ins20mm_MIMI.csv	8.3047	36.3296
																																37b Vcvr_ResTYP_Con-StPt24_Ins5mm_MIMI.csv	42.383	15.8943
																																37b Vcvr_ResTYP_Con-StPt24_Ins10mm_MIMI.csv	18.6318	20.2839
																																37b Vcvr_ResTYP_Con-StPt24_Ins15mm_MIMI.csv	10.8534	23.4623
																																37b Vcvr_ResTYP_Con-StPt24_Ins20mm_MIMI.csv	7.95519	25.8465
																																37b Vcvr_ResTYP_Con-StPt26_Ins5mm_MIMI.csv	42.3654	6.76109
																																37b Vcvr_ResTYP_Con-StPt26_Ins10mm_MIMI.csv	18.6121	11.5619
																																37b Vcvr_ResTYP_Con-StPt26_Ins15mm_MIMI.csv	10.8136	14.9453
																																37b Vcvr_ResTYP_Con-StPt26_Ins20mm_MIMI.csv	7.88704	17.3598
																																37b Vcvr_ResTYP_Con-StPt28_Ins5mm_MIMI.csv	42.3608	1.66616
																																37b Vcvr_ResTYP_Con-StPt28_Ins10mm_MIMI.csv	18.6064	4.5345
																																37b Vcvr_ResTYP_Con-StPt28_Ins15mm_MIMI.csv	10.8026	7.74342
																																37b Vcvr_ResTYP_Con-StPt28_Ins20mm_MIMI.csv	7.86625	10.1041
																																37b Vcvr_ResTYP_Con-StPt30_Ins5mm_MIMI.csv	42.3603	0.0684657
																																37b Vcvr_ResTYP_Con-StPt30_Ins10mm_MIMI.csv	18.6052	0.919836
																																37b Vcvr_ResTYP_Con-StPt30_Ins15mm_MIMI.csv	10.8004	2.6422
																																37b Vcvr_ResTYP_Con-StPt30_Ins20mm_MIMI.csv	7.86159	4.45574

## Sheet: M_I_M
37 Vcvr_ResTYP										point of thermal inflexion for various insulation thickneses
	CITY	CASE NUMBER	Setpoint	Insulation thickness	U-value (W/m².k)	Heating Load	Cooling Load (kWh/m².yr)			insulation Thickness	corrosponding Setpoint	0 mm Energy	0mm-(X)mm	(E) saving %			37 Vcvr_ResTYP	DFLT- MIM							M01 - 100mm brick	Insulation Board
	DFLT- MIM	For this table refer to article: Y. Idris, M. Mae, Anti-insulation Mitigation by Altering the Envelope Layers’ Configuration, Energy Build. 141 (2017) 186–204. doi:10.1016/j.enbuild.2017.02.025.								05cm	22	30.6558	5.48081	0.178786			05 cm	31.3977	0					thick(m)	0.2	0.1
											24	16.2124	3.08018	0.189989			10 cm	24.5267	29.1746					cond (W/m.K)	0.89	0.03
											26	7.21181	2.6663	0.369714			15 cm	22.4572	29.9099					R-value	0.224719	3.33333
											28	2.22139	1.7621	0.793242			20 cm	21.7293	0
											30	0.255184	0.255184	1										ƩR-value	3.55805
										10cm	22	30.6558	3.40683	0.111132										U-value	0.281053
											24	16.2124	-0.630468	-0.038888
											26	7.21181	-0.695938	-0.0964998
											28	2.22139	0.257163	0.115767
											30	0.255184	0.20908	0.81933
										15cm	22	30.6558	1.37098	0.0447217
											24	16.2124	-3.14793	-0.194168
											26	7.21181	-3.49345	-0.484407
											28	2.22139	-1.66361	-0.748905
											30	0.255184	-0.266039	-1.04254
										20cm	22	30.6558	-0.346552	-0.0113046
											24	16.2124	-4.94288	-0.304882
											26	7.21181	-5.56349	-0.771442
											28	2.22139	-3.55721	-1.60135
											30	0.255184	-0.98825	-3.8727
											max		5.48081	1
											min		-5.56349	-3.8727
													for PTI
					max	0	0
					Min	0	0
							For Load
								II	31.3977
																						24.5267	VIII
																						29.1746
								VIII	22.4572
									29.9099													21.7293	VI
											IN SOME CASES //// the increase of insulation level in the infected cases exacerbatemakes the PTI { it even worse} --> meanign that a retrofit by adding insualtion is devistating

## Sheet: I_M
										point of thermal inflexion for various insulation thickneses
	CITY	CASE NUMBER	Setpoint	Insulation thickness	U-value (W/m².k)	Heating Load	Cooling Load (kWh/m².yr)			insulation Thickness	corrosponding Setpoint	0 mm Energy	0mm-(X)mm	(E) saving %			37 Vcvr_ResTYP	IM							M01 - 100mm brick	Insulation Board
	IM	TCSN-22-0	22°C	0	4.45	209.692	30.6558			05cm	22	30.6558	8.1107	0.264573			05 cm	30.331	0					thick(m)	0.2	0.1
		TCSN-22-5		5	0.529	54.4669	22.5451				24	16.2124	5.37223	0.331365			10 cm	xx	0					cond (W/m.K)	0.89	0.03
		TCSN-22-10		10	0.281	26.7177	25.4826				26	7.21181	4.5308	0.628247			15 cm	23.3882	29.5731					R-value	0.224719	3.33333
		TCSN-22-15		15	0.191	15.5371	27.7887				28	2.22139	2.16807	0.975998			20 cm	22.2381	0
		TCSN-22-20		20	0.145	9.45208	29.7026				30	0.255184	0.255184	1										ƩR-value	3.55805
		TCSN-24-0	24°C	0	4.45	209.497	16.2124			10cm	22	30.6558	5.17323	0.168752										U-value	0.281053
		TCSN-24-5		5	0.529	54.3906	10.8402				24	16.2124	1.11729	0.0689158
		TCSN-24-10		10	0.281	26.6918	15.0951				26	7.21181	0.815861	0.113128
		TCSN-24-15		15	0.191	15.4713	17.9175				28	2.22139	1.12436	0.506153
		TCSN-24-20		20	0.145	9.26064	19.9984				30	0.255184	0.255184	1
		TCSN-26-0	26°C	0	4.45	209.443	7.21181			15cm	22	30.6558	2.86712	0.0935262
		TCSN-26-5		5	0.529	54.3751	2.68101				24	16.2124	-1.70513	-0.105174
		TCSN-26-10		10	0.281	26.6805	6.39595				26	7.21181	-2.25362	-0.31249
		TCSN-26-15		15	0.191	15.4549	9.46543				28	2.22139	-0.692971	-0.311954
		TCSN-26-20		20	0.145	9.24186	11.6766				30	0.255184	0.127446	0.49943
		TCSN-28-0	28°C	0	4.45	209.428	2.22139			20cm	22	30.6558	0.953215	0.0310941
		TCSN-28-5		5	0.529	54.375	0.0533186				24	16.2124	-3.78596	-0.233522
		TCSN-28-10		10	0.281	26.6777	1.09702				26	7.21181	-4.46481	-0.619096
		TCSN-28-15		15	0.191	15.4471	2.91436				28	2.22139	-2.5448	-1.14559
		TCSN-28-20		20	0.145	9.23429	4.76619				30	0.255184	-0.548864	-2.15086
		TCSN-30-0	30°C	0	4.45	209.426	0.255184
		TCSN-30-5		5	0.529	54.375	2.21898e-12				max		8.1107	1
		TCSN-30-10		10	0.281	26.6776	1.105e-12				min		-4.46481	-2.15086
		TCSN-30-15		15	0.191	15.4464	0.127737						for PTI
		TCSN-30-20		20	0.145	9.23213	0.804048
					max	209.692	30.6558
					Min	9.23213	1.105e-12
							For Load
								II	30.331
																						xx	I
								VIII	23.3882
									29.5731													22.2381

## Sheet: I_M_I
										point of thermal inflexion for various insulation thickneses
	CITY	CASE NUMBER	Setpoint	Insulation thickness	U-value (W/m².k)	Heating Load	Cooling Load (kWh/m².yr)			insulation Thickness	corrosponding Setpoint	0 mm Energy	0mm-(X)mm	(E) saving %			37 Vcvr_ResTYP	IMI							M01 - 100mm brick	Insulation Board
	IMI	TCSN-22-0	22°C	0	4.45	209.692	30.6558			05cm	22	30.6558	5.3747	0.175324			05 cm	xx	0					thick(m)	0.2	0.1
		TCSN-22-5		5	0.529	43.0305	25.2811				24	16.2124	2.32618	0.143482			10 cm	22.6476	29.8735					cond (W/m.K)	0.89	0.03
		TCSN-22-10		10	0.281	19.1045	29.0694				26	7.21181	2.26513	0.314087			15 cm	21.2476	0					R-value	0.224719	3.33333
		TCSN-22-15		15	0.191	11.1142	32.3141				28	2.22139	1.47017	0.661824			20 cm	20.3453	0
		TCSN-22-20		20	0.145	8.15001	35.244				30	0.255184	0.240013	0.94055										ƩR-value	3.55805
		TCSN-24-0	24°C	0	4.45	209.497	16.2124			10cm	22	30.6558	1.58638	0.051748										U-value	0.281053
		TCSN-24-5		5	0.529	42.8044	13.8862				24	16.2124	-2.66816	-0.164575
		TCSN-24-10		10	0.281	18.8111	18.8806				26	7.21181	-2.96337	-0.410905
		TCSN-24-15		15	0.191	10.7483	22.3253				28	2.22139	-1.37076	-0.617072
		TCSN-24-20		20	0.145	7.77109	24.8873				30	0.255184	-0.250519	-0.98172
		TCSN-26-0	26°C	0	4.45	209.443	7.21181			15cm	22	30.6558	-1.6583	-0.0540942
		TCSN-26-5		5	0.529	42.7918	4.94668				24	16.2124	-6.11286	-0.377048
		TCSN-26-10		10	0.281	18.79	10.1752				26	7.21181	-6.66592	-0.924306
		TCSN-26-15		15	0.191	10.7008	13.8777				28	2.22139	-4.57071	-2.05759
		TCSN-26-20		20	0.145	7.70358	16.4539				30	0.255184	-1.87174	-7.33487
		TCSN-28-0	28°C	0	4.45	209.428	2.22139			20cm	22	30.6558	-4.58825	-0.14967
		TCSN-28-5		5	0.529	42.7906	0.75122				24	16.2124	-8.67487	-0.535076
		TCSN-28-10		10	0.281	18.786	3.59214				26	7.21181	-9.24212	-1.28153
		TCSN-28-15		15	0.191	10.6887	6.7921				28	2.22139	-7.06169	-3.17896
		TCSN-28-20		20	0.145	7.67855	9.28308				30	0.255184	-3.6017	-14.1141
		TCSN-30-0	30°C	0	4.45	209.426	0.255184
		TCSN-30-5		5	0.529	42.7905	0.0151707				max		5.3747	0.94055
		TCSN-30-10		10	0.281	18.7855	0.505703				min		-9.24212	-14.1141
		TCSN-30-15		15	0.191	10.6863	2.12692						for PTI
		TCSN-30-20		20	0.145	7.67215	3.85688
					max	209.692	35.244
					Min	7.67215	0.0151707
							For Load
								I	xx
																						22.6476	VIII
																						29.8735
								VI	21.2476
																						20.3453	VI

## Sheet: I_M_I_M
										point of thermal inflexion for various insulation thickneses
	CITY	CASE NUMBER	Setpoint	Insulation thickness	U-value (W/m².k)	Heating Load	Cooling Load (kWh/m².yr)			insulation Thickness	corrosponding Setpoint	0 mm Energy	0mm-(X)mm	(E) saving %			37 Vcvr_ResTYP	IMIM							M01 - 100mm brick	Insulation Board
	IMIM	TCSN-22-0	22°C	0	4.45	209.692	30.6558			05cm	22	30.6558	7.75132	0.25285			05 cm	30.3937	0					thick(m)	0.2	0.1
		TCSN-22-5		5	0.529	54.668	22.9045				24	16.2124	5.01163	0.309123			10 cm	xx	0					cond (W/m.K)	0.89	0.03
		TCSN-22-10		10	0.281	27.0383	25.6011				26	7.21181	4.29512	0.595568			15 cm	23.3001	29.6663					R-value	0.224719	3.33333
		TCSN-22-15		15	0.191	15.5026	27.8743				28	2.22139	2.13542	0.961301			20 cm	22.2207	0
		TCSN-22-20		20	0.145	9.87788	29.7685				30	0.255184	0.255184	1										ƩR-value	3.55805
		TCSN-24-0	24°C	0	4.45	209.497	16.2124			10cm	22	30.6558	5.05469	0.164885										U-value	0.281053
		TCSN-24-5		5	0.529	54.624	11.2008				24	16.2124	0.990576	0.0610999
		TCSN-24-10		10	0.281	27.0065	15.2218				26	7.21181	0.639435	0.0886649
		TCSN-24-15		15	0.191	15.8105	18.0148				28	2.22139	1.08909	0.490274
		TCSN-24-20		20	0.145	9.57197	20.1108				30	0.255184	0.255148	0.999858
		TCSN-26-0	26°C	0	4.45	209.443	7.21181			15cm	22	30.6558	2.78154	0.0907345
		TCSN-26-5		5	0.529	54.6173	2.91669				24	16.2124	-1.8024	-0.111174
		TCSN-26-10		10	0.281	27.003	6.57238				26	7.21181	-2.34978	-0.325824
		TCSN-26-15		15	0.191	15.8069	9.56159				28	2.22139	-0.840122	-0.378197
		TCSN-26-20		20	0.145	9.5622	11.7717				30	0.255184	0.0607634	0.238116
		TCSN-28-0	28°C	0	4.45	209.428	2.22139			20cm	22	30.6558	0.887315	0.0289444
		TCSN-28-5		5	0.529	54.6173	0.0859663				24	16.2124	-3.89835	-0.240455
		TCSN-28-10		10	0.281	27.0022	1.1323				26	7.21181	-4.55984	-0.632274
		TCSN-28-15		15	0.191	15.8054	3.06151				28	2.22139	-2.70292	-1.21677
		TCSN-28-20		20	0.145	9.55995	4.92431				30	0.255184	-0.647364	-2.53685
		TCSN-30-0	30°C	0	4.45	209.426	0.255184
		TCSN-30-5		5	0.529	54.6173	2.22115e-12				max		7.75132	1
		TCSN-30-10		10	0.281	27.0022	3.62238e-05				min		-4.55984	-2.53685
		TCSN-30-15		15	0.191	15.8053	0.19442						for PTI
		TCSN-30-20		20	0.145	9.55936	0.902547
					max	209.692	30.6558
					Min	9.55936	2.22115e-12
							For Load
								II	30.3937
																						xx	I
								VIII	23.3001
									29.6663													22.2207

## Sheet: M_I
										point of thermal inflexion for various insulation thickneses
	CITY	CASE NUMBER	Setpoint	Insulation thickness	U-value (W/m².k)	Heating Load	Cooling Load (kWh/m².yr)			insulation Thickness	corrosponding Setpoint	0 mm Energy	0mm-(X)mm	(E) saving %			37 Vcvr_ResTYP	MI							M01 - 100mm brick	Insulation Board
	MI	TCSN-22-0	22°C	0	4.45	209.692	30.6558			05cm	22	30.6558	0.194909	0.00635797			05 cm	21.9511	0					thick(m)	0.2	0.1
		TCSN-22-5		5	0.529	37.2398	30.4609				24	16.2124	-3.06348	-0.188959			10 cm	20.6557	0					cond (W/m.K)	0.89	0.03
		TCSN-22-10		10	0.281	17.6216	33.8145				26	7.21181	-3.42502	-0.474918			15 cm	19.9585	0					R-value	0.224719	3.33333
		TCSN-22-15		15	0.191	12.1573	36.5063				28	2.22139	-2.63707	-1.18713			20 cm	19.3657	0
		TCSN-22-20		20	0.145	9.64799	38.5656				30	0.255184	-1.44646	-5.6683										ƩR-value	3.55805
		TCSN-24-0	24°C	0	4.45	209.497	16.2124			10cm	22	30.6558	-3.15874	-0.103039										U-value	0.281053
		TCSN-24-5		5	0.529	37.0703	19.2759				24	16.2124	-7.36795	-0.454464
		TCSN-24-10		10	0.281	17.4328	23.5804				26	7.21181	-7.6785	-1.06471
		TCSN-24-15		15	0.191	11.9061	26.08				28	2.22139	-5.69418	-2.56334
		TCSN-24-20		20	0.145	9.32325	27.8425				30	0.255184	-3.01743	-11.8245
		TCSN-26-0	26°C	0	4.45	209.443	7.21181			15cm	22	30.6558	-5.85055	-0.190846
		TCSN-26-5		5	0.529	37.0666	10.6368				24	16.2124	-9.86763	-0.608647
		TCSN-26-10		10	0.281	17.4261	14.8903				26	7.21181	-10.351	-1.43528
		TCSN-26-15		15	0.191	11.8769	17.5628				28	2.22139	-8.10982	-3.65079
		TCSN-26-20		20	0.145	9.2501	19.2101				30	0.255184	-4.59868	-18.021
		TCSN-28-0	28°C	0	4.45	209.428	2.22139			20cm	22	30.6558	-7.90978	-0.258019
		TCSN-28-5		5	0.529	37.0652	4.85846				24	16.2124	-11.6301	-0.717359
		TCSN-28-10		10	0.281	17.4236	7.91556				26	7.21181	-11.9983	-1.6637
		TCSN-28-15		15	0.191	11.866	10.3312				28	2.22139	-9.71364	-4.37278
		TCSN-28-20		20	0.145	9.22294	11.935				30	0.255184	-5.89002	-23.0815
		TCSN-30-0	30°C	0	4.45	209.426	0.255184
		TCSN-30-5		5	0.529	37.0646	1.70164				max		0.194909	0.00635797
		TCSN-30-10		10	0.281	17.4228	3.27261				min		-11.9983	-23.0815
		TCSN-30-15		15	0.191	11.8625	4.85386						for PTI
		TCSN-30-20		20	0.145	9.21417	6.1452
					max	209.692	38.5656
					Min	9.21417	0.255184
							For Load
									21.9511
																						20.6557	VI
								VI	19.9585
																						19.3657	VI

## Sheet: M_I_M_I
										point of thermal inflexion for various insulation thickneses
	CITY	CASE NUMBER	Setpoint	Insulation thickness	U-value (W/m².k)	Heating Load	Cooling Load (kWh/m².yr)			insulation Thickness	corrosponding Setpoint	0 mm Energy	0mm-(X)mm	(E) saving %			37 Vcvr_ResTYP	MIMI							M01 - 100mm brick	Insulation Board
	MIMI	TCSN-22-0	22°C	0	4.45	209.692	30.6558			05cm	22	30.6558	3.22851	0.105315			05 cm	xx	0					thick(m)	0.2	0.1
		TCSN-22-5		5	0.529	42.5847	27.4273				24	16.2124	0.31806	0.0196183			10 cm	21.8266	0					cond (W/m.K)	0.89	0.03
		TCSN-22-10		10	0.281	18.8738	30.6033				26	7.21181	0.450724	0.062498			15 cm	20.8519	0					R-value	0.224719	3.33333
		TCSN-22-15		15	0.191	11.1284	33.5307				28	2.22139	0.555225	0.249945			20 cm	20.0331	0
		TCSN-22-20		20	0.145	8.3047	36.3296				30	0.255184	0.186718	0.7317										ƩR-value	3.55805
		TCSN-24-0	24°C	0	4.45	209.497	16.2124			10cm	22	30.6558	0.052526	0.00171341										U-value	0.281053
		TCSN-24-5		5	0.529	42.383	15.8943				24	16.2124	-4.07147	-0.251133
		TCSN-24-10		10	0.281	18.6318	20.2839				26	7.21181	-4.35008	-0.603188
		TCSN-24-15		15	0.191	10.8534	23.4623				28	2.22139	-2.31312	-1.04129
		TCSN-24-20		20	0.145	7.95519	25.8465				30	0.255184	-0.664652	-2.6046
		TCSN-26-0	26°C	0	4.45	209.443	7.21181			15cm	22	30.6558	-2.87495	-0.0937816
		TCSN-26-5		5	0.529	42.3654	6.76109				24	16.2124	-7.24992	-0.447183
		TCSN-26-10		10	0.281	18.6121	11.5619				26	7.21181	-7.73347	-1.07233
		TCSN-26-15		15	0.191	10.8136	14.9453				28	2.22139	-5.52203	-2.48585
		TCSN-26-20		20	0.145	7.88704	17.3598				30	0.255184	-2.38702	-9.35411
		TCSN-28-0	28°C	0	4.45	209.428	2.22139			20cm	22	30.6558	-5.67377	-0.18508
		TCSN-28-5		5	0.529	42.3608	1.66616				24	16.2124	-9.63409	-0.594242
		TCSN-28-10		10	0.281	18.6064	4.5345				26	7.21181	-10.148	-1.40714
		TCSN-28-15		15	0.191	10.8026	7.74342				28	2.22139	-7.8827	-3.54855
		TCSN-28-20		20	0.145	7.86625	10.1041				30	0.255184	-4.20056	-16.4609
		TCSN-30-0	30°C	0	4.45	209.426	0.255184
		TCSN-30-5		5	0.529	42.3603	0.0684657				max		3.22851	0.7317
		TCSN-30-10		10	0.281	18.6052	0.919836				min		-10.148	-16.4609
		TCSN-30-15		15	0.191	10.8004	2.6422						for PTI
		TCSN-30-20		20	0.145	7.86159	4.45574
					max	209.692	36.3296
					Min	7.86159	0.0684657
							For Load
								I	xx
																						21.8266	VI
								VI	20.8519
																						20.0331	VI

## Sheet: SUMMARY OF PTI
	PTI for all configiration at different insualtion thicknesse							the A case [Tm~Ins~Tm] as arefrence
	Base M-I-M	I-M	I-M-I	I-M-I-M	M-I	M-I-M-I			Base M-I-M	I-M	I-M-I	I-M-I-M	M-I	M-I-M-I						Base M-I-M	I-M	I-M-I	I-M-I-M	M-I	M-I-M-I
5cm	31.3977	30.331	xx	30.3937	21.9511	xx		5cm	0	-1.06665	#VALUE!	-1.00395	-9.44655	#VALUE!					5cm	31.3977	30.331	xx	30.3937	21.9511	xx
10cm	24.5267	xx	22.6476	xx	20.6557	21.8266		10cm	0	#VALUE!	-1.8791	#VALUE!	-3.871	-2.7001					10cm	24.5267	xx	22.6476	xx	20.6557	21.8266
15cm	22.4572	23.3882	21.2476	23.3001	19.9585	20.8519		15cm	0	0.931	-1.2096	0.8429	-2.4987	-1.6053					15cm	22.4572	23.3882	21.2476	23.3001	19.9585	20.8519
20cm	21.7293	22.2381	20.3453	22.2207	19.3657	20.0331		20cm	0	0.508756	-1.384	0.4914	-2.36359	-1.6962					20cm	21.7293	22.2381	20.3453	22.2207	19.3657	20.0331
																												5cm	10cm	15cm	20cm
																											Base M-I-M	31.3977	24.5267	22.4572	21.7293
																											I-M	30.331	xx	23.3882	22.2381
																											I-M-I	xx	22.6476	21.2476	20.3453
																											I-M-I-M	30.3937	xx	23.3001	22.2207
																											M-I	21.9511	20.6557	19.9585	19.3657
																											M-I-M-I	xx	21.8266	20.8519	20.0331
