# Supplementary material for: Data on anti-insulation detection via Point of Thermal Inflexion (PTI) in 1248 cases; 13 climates, four occupancy profiles, six wall configurations and four insulation levels
Source: Data Brief. 2017 Apr 15;12:333–5. doi: 10.1016/j.dib.2017.04.016 (PMC5412003; doi:10.1016/j.dib.2017.04.016)
Supplement: Supplementary file 3 — Supplementary material [file mmc3.zip › all 52 cases/50 Vcvr_Ofc.xlsx]

## Sheet: 38 Vcvr_Ofc CONF DATA
CITY	CASE NUMBER	Setpoint	Insulation thickness	U-value (W/m².k)	Heating Load	Cooling Load (kWh/m².yr)		CITY	CASE NUMBER	Setpoint	Insulation thickness	U-value (W/m².k)	Heating Load	Cooling Load (kWh/m².yr)		CITY	CASE NUMBER	Setpoint	Insulation thickness	U-value (W/m².k)	Heating Load	Cooling Load (kWh/m².yr)										filename	heating(PXInsu)	cooling(PXInsu)
Dflt - MIM		22°C	0	4.45	107.001	8.42951		out I-M		22°C	0	4.45	107.001	8.42951		out I-M-I		22°C	0	4.45	107.001	8.42951									IM	38 Vcvr_Ofc_Conf-StPt22_Ins5mm_IM.csv	51.6544	6.73855
			5	0.529	50.7885	7.73897					5	0.529	51.6544	6.73855					5	0.529	26.1236	9.57501										38 Vcvr_Ofc_Conf-StPt22_Ins10mm_IM.csv	36.6201	6.9271
			10	0.281	35.9101	7.82649					10	0.281	36.6201	6.9271					10	0.281	13.6495	11.2738										38 Vcvr_Ofc_Conf-StPt22_Ins15mm_IM.csv	29.1115	7.11717
			15	0.191	28.5985	7.91445					15	0.191	29.1115	7.11717					15	0.191	9.22651	12.4541										38 Vcvr_Ofc_Conf-StPt22_Ins20mm_IM.csv	24.5491	7.26104
			20	0.145	24.2585	8.00904					20	0.145	24.5491	7.26104					20	0.145	7.47718	13.3764										38 Vcvr_Ofc_Conf-StPt24_Ins5mm_IM.csv	51.6141	1.77486
		24°C	0	4.45	106.983	3.6523				24°C	0	4.45	106.983	3.6523				24°C	0	4.45	106.983	3.6523										38 Vcvr_Ofc_Conf-StPt24_Ins10mm_IM.csv	36.5563	2.19321
			5	0.529	50.7434	2.62885					5	0.529	51.6141	1.77486					5	0.529	25.9872	4.50152										38 Vcvr_Ofc_Conf-StPt24_Ins15mm_IM.csv	29.0323	2.54892
			10	0.281	35.8605	2.87541					10	0.281	36.5563	2.19321					10	0.281	13.4955	6.61515										38 Vcvr_Ofc_Conf-StPt24_Ins20mm_IM.csv	24.453	2.81494
			15	0.191	28.5436	3.22357					15	0.191	29.0323	2.54892					15	0.191	9.04795	7.93245										38 Vcvr_Ofc_Conf-StPt26_Ins5mm_IM.csv	51.6138	0.0268969
			20	0.145	24.203	3.48735					20	0.145	24.453	2.81494					20	0.145	7.27473	8.79128										38 Vcvr_Ofc_Conf-StPt26_Ins10mm_IM.csv	36.5534	0.0394816
		26°C	0	4.45	106.98	1.11369				26°C	0	4.45	106.98	1.11369				26°C	0	4.45	106.98	1.11369										38 Vcvr_Ofc_Conf-StPt26_Ins15mm_IM.csv	29.0229	0.105282
			5	0.529	50.7416	0.284602					5	0.529	51.6138	0.0268969					5	0.529	25.984	1.23483										38 Vcvr_Ofc_Conf-StPt26_Ins20mm_IM.csv	24.4343	0.21217
			10	0.281	35.8579	0.400094					10	0.281	36.5534	0.0394816					10	0.281	13.4848	2.98206										38 Vcvr_Ofc_Conf-StPt28_Ins5mm_IM.csv	51.6138	1.76186e-12
			15	0.191	28.539	0.536564					15	0.191	29.0229	0.105282					15	0.191	9.02858	4.34543										38 Vcvr_Ofc_Conf-StPt28_Ins10mm_IM.csv	36.5534	1.35377e-12
			20	0.145	24.196	0.665207					20	0.145	24.4343	0.21217					20	0.145	7.24647	5.23513										38 Vcvr_Ofc_Conf-StPt28_Ins15mm_IM.csv	29.0226	1.1084e-12
		28°C	0	4.45	106.979	0.13031				28°C	0	4.45	106.979	0.13031				28°C	0	4.45	106.979	0.13031										38 Vcvr_Ofc_Conf-StPt28_Ins20mm_IM.csv	24.4335	9.51253e-13
			5	0.529	50.7416	1.739e-12					5	0.529	51.6138	1.76186e-12					5	0.529	25.9837	0.0638889										38 Vcvr_Ofc_Conf-StPt30_Ins5mm_IM.csv	51.6138	1.76186e-12
			10	0.281	35.8579	1.32044e-12					10	0.281	36.5534	1.35377e-12					10	0.281	13.4816	0.69227										38 Vcvr_Ofc_Conf-StPt30_Ins10mm_IM.csv	36.5534	1.35377e-12
			15	0.191	28.539	1.08107e-12					15	0.191	29.0226	1.1084e-12					15	0.191	9.02018	1.7068										38 Vcvr_Ofc_Conf-StPt30_Ins15mm_IM.csv	29.0226	1.1084e-12
			20	0.145	24.196	9.32319e-13					20	0.145	24.4335	9.51253e-13					20	0.145	7.23182	2.47049										38 Vcvr_Ofc_Conf-StPt30_Ins20mm_IM.csv	24.4335	9.51253e-13
		30°C	0	4.45	106.979	0.00138611				30°C	0	4.45	106.979	0.00138611				30°C	0	4.45	106.979	0.00138611									IMI	38 Vcvr_Ofc_Conf-StPt22_Ins5mm_IMI.csv	26.1236	9.57501
			5	0.529	50.7416	1.739e-12					5	0.529	51.6138	1.76186e-12					5	0.529	25.9837	9.66562e-13										38 Vcvr_Ofc_Conf-StPt22_Ins10mm_IMI.csv	13.6495	11.2738
			10	0.281	35.8579	1.32044e-12					10	0.281	36.5534	1.35377e-12					10	0.281	13.4814	0.0165498										38 Vcvr_Ofc_Conf-StPt22_Ins15mm_IMI.csv	9.22651	12.4541
			15	0.191	28.539	1.08107e-12					15	0.191	29.0226	1.1084e-12					15	0.191	9.01773	0.263603										38 Vcvr_Ofc_Conf-StPt22_Ins20mm_IMI.csv	7.47718	13.3764
			20	0.145	24.196	9.32319e-13					20	0.145	24.4335	9.51253e-13					20	0.145	7.22615	0.714683										38 Vcvr_Ofc_Conf-StPt24_Ins5mm_IMI.csv	25.9872	4.50152
																																38 Vcvr_Ofc_Conf-StPt24_Ins10mm_IMI.csv	13.4955	6.61515
																																38 Vcvr_Ofc_Conf-StPt24_Ins15mm_IMI.csv	9.04795	7.93245
																																38 Vcvr_Ofc_Conf-StPt24_Ins20mm_IMI.csv	7.27473	8.79128
CITY	CASE NUMBER	Setpoint	Insulation thickness	U-value (W/m².k)	Heating Load	Cooling Load (kWh/m².yr)		CITY	CASE NUMBER	Setpoint	Insulation thickness	U-value (W/m².k)	Heating Load	Cooling Load (kWh/m².yr)		CITY	CASE NUMBER	Setpoint	Insulation thickness	U-value (W/m².k)	Heating Load	Cooling Load (kWh/m².yr)										38 Vcvr_Ofc_Conf-StPt26_Ins5mm_IMI.csv	25.984	1.23483
out I-M-I-M		22°C	0	4.45	107.001	8.42951		out M-I		22°C	0	4.45	107.001	8.42951		out M-I-M-I		22°C	0	4.45	107.001	8.42951										38 Vcvr_Ofc_Conf-StPt26_Ins10mm_IMI.csv	13.4848	2.98206
			5	0.529	50.8452	7.23267					5	0.529	19.0082	10.7309					5	0.529	26.1083	10.0264										38 Vcvr_Ofc_Conf-StPt26_Ins15mm_IMI.csv	9.02858	4.34543
			10	0.281	36.1134	7.24612					10	0.281	10.8652	12.3904					10	0.281	13.6113	11.7667										38 Vcvr_Ofc_Conf-StPt26_Ins20mm_IMI.csv	7.24647	5.23513
			15	0.191	28.7996	7.36642					15	0.191	8.94032	13.4369					15	0.191	9.24593	12.9564										38 Vcvr_Ofc_Conf-StPt28_Ins5mm_IMI.csv	25.9837	0.0638889
			20	0.145	24.4296	7.45489					20	0.145	8.09848	14.0821					20	0.145	7.55695	13.8374										38 Vcvr_Ofc_Conf-StPt28_Ins10mm_IMI.csv	13.4816	0.69227
		24°C	0	4.45	106.983	3.6523				24°C	0	4.45	106.983	3.6523				24°C	0	4.45	106.983	3.6523										38 Vcvr_Ofc_Conf-StPt28_Ins15mm_IMI.csv	9.02018	1.7068
			5	0.529	50.8103	2.11773					5	0.529	18.8623	6.26772					5	0.529	25.9747	4.93133										38 Vcvr_Ofc_Conf-StPt28_Ins20mm_IMI.csv	7.23182	2.47049
			10	0.281	36.0686	2.45259					10	0.281	10.713	8.03203					10	0.281	13.4634	7.11634										38 Vcvr_Ofc_Conf-StPt30_Ins5mm_IMI.csv	25.9837	9.66562e-13
			15	0.191	28.7457	2.76371					15	0.191	8.7739	8.86776					15	0.191	9.07545	8.37161										38 Vcvr_Ofc_Conf-StPt30_Ins10mm_IMI.csv	13.4814	0.0165498
			20	0.145	24.3691	3.01244					20	0.145	7.91422	9.38058					20	0.145	7.36308	9.20503										38 Vcvr_Ofc_Conf-StPt30_Ins15mm_IMI.csv	9.01773	0.263603
		26°C	0	4.45	106.98	1.11369				26°C	0	4.45	106.98	1.11369				26°C	0	4.45	106.98	1.11369										38 Vcvr_Ofc_Conf-StPt30_Ins20mm_IMI.csv	7.22615	0.714683
			5	0.529	50.8099	0.0803646					5	0.529	18.8605	3.13841					5	0.529	25.9716	1.6482									IMIM	38 Vcvr_Ofc_Conf-StPt22_Ins5mm_IMIM.csv	50.8452	7.23267
			10	0.281	36.0676	0.117599					10	0.281	10.7104	4.64601					10	0.281	13.4535	3.36973										38 Vcvr_Ofc_Conf-StPt22_Ins10mm_IMIM.csv	36.1134	7.24612
			15	0.191	28.7421	0.239181					15	0.191	8.76617	5.42253					15	0.191	9.05971	4.74265										38 Vcvr_Ofc_Conf-StPt22_Ins15mm_IMIM.csv	28.7996	7.36642
			20	0.145	24.3616	0.379851					20	0.145	7.89481	5.83726					20	0.145	7.33947	5.60341										38 Vcvr_Ofc_Conf-StPt22_Ins20mm_IMIM.csv	24.4296	7.45489
		28°C	0	4.45	106.979	0.13031				28°C	0	4.45	106.979	0.13031				28°C	0	4.45	106.979	0.13031										38 Vcvr_Ofc_Conf-StPt24_Ins5mm_IMIM.csv	50.8103	2.11773
			5	0.529	50.8099	1.74061e-12					5	0.529	18.8597	1.22913					5	0.529	25.9712	0.213865										38 Vcvr_Ofc_Conf-StPt24_Ins10mm_IMIM.csv	36.0686	2.45259
			10	0.281	36.0676	1.32894e-12					10	0.281	10.709	2.24213					10	0.281	13.4507	0.986954										38 Vcvr_Ofc_Conf-StPt24_Ins15mm_IMIM.csv	28.7457	2.76371
			15	0.191	28.7421	1.09399e-12					15	0.191	8.76172	2.77873					15	0.191	9.05302	1.95722										38 Vcvr_Ofc_Conf-StPt24_Ins20mm_IMIM.csv	24.3691	3.01244
			20	0.145	24.3614	9.43442e-13					20	0.145	7.88467	3.09446					20	0.145	7.32803	2.74359										38 Vcvr_Ofc_Conf-StPt26_Ins5mm_IMIM.csv	50.8099	0.0803646
		30°C	0	4.45	106.979	0.00138611				30°C	0	4.45	106.979	0.00138611				30°C	0	4.45	106.979	0.00138611										38 Vcvr_Ofc_Conf-StPt26_Ins10mm_IMIM.csv	36.0676	0.117599
			5	0.529	50.8099	1.74061e-12					5	0.529	18.8594	0.327865					5	0.529	25.9711	5.5e-05										38 Vcvr_Ofc_Conf-StPt26_Ins15mm_IMIM.csv	28.7421	0.239181
			10	0.281	36.0676	1.32894e-12					10	0.281	10.7084	0.820023					10	0.281	13.4504	0.0797222										38 Vcvr_Ofc_Conf-StPt26_Ins20mm_IMIM.csv	24.3616	0.379851
			15	0.191	28.7421	1.09399e-12					15	0.191	8.75983	1.11886					15	0.191	9.05122	0.423917										38 Vcvr_Ofc_Conf-StPt28_Ins5mm_IMIM.csv	50.8099	1.74061e-12
			20	0.145	24.3614	9.43442e-13					20	0.145	7.88067	1.27852					20	0.145	7.32401	0.881701										38 Vcvr_Ofc_Conf-StPt28_Ins10mm_IMIM.csv	36.0676	1.32894e-12
																																38 Vcvr_Ofc_Conf-StPt28_Ins15mm_IMIM.csv	28.7421	1.09399e-12
																																38 Vcvr_Ofc_Conf-StPt28_Ins20mm_IMIM.csv	24.3614	9.43442e-13
																																38 Vcvr_Ofc_Conf-StPt30_Ins5mm_IMIM.csv	50.8099	1.74061e-12
																																38 Vcvr_Ofc_Conf-StPt30_Ins10mm_IMIM.csv	36.0676	1.32894e-12
																																38 Vcvr_Ofc_Conf-StPt30_Ins15mm_IMIM.csv	28.7421	1.09399e-12
																																38 Vcvr_Ofc_Conf-StPt30_Ins20mm_IMIM.csv	24.3614	9.43442e-13
																															MI	38 Vcvr_Ofc_Conf-StPt22_Ins5mm_MI.csv	19.0082	10.7309
																																38 Vcvr_Ofc_Conf-StPt22_Ins10mm_MI.csv	10.8652	12.3904
																																38 Vcvr_Ofc_Conf-StPt22_Ins15mm_MI.csv	8.94032	13.4369
																																38 Vcvr_Ofc_Conf-StPt22_Ins20mm_MI.csv	8.09848	14.0821
																																38 Vcvr_Ofc_Conf-StPt24_Ins5mm_MI.csv	18.8623	6.26772
																																38 Vcvr_Ofc_Conf-StPt24_Ins10mm_MI.csv	10.713	8.03203
																																38 Vcvr_Ofc_Conf-StPt24_Ins15mm_MI.csv	8.7739	8.86776
																																38 Vcvr_Ofc_Conf-StPt24_Ins20mm_MI.csv	7.91422	9.38058
																																38 Vcvr_Ofc_Conf-StPt26_Ins5mm_MI.csv	18.8605	3.13841
																																38 Vcvr_Ofc_Conf-StPt26_Ins10mm_MI.csv	10.7104	4.64601
																																38 Vcvr_Ofc_Conf-StPt26_Ins15mm_MI.csv	8.76617	5.42253
																																38 Vcvr_Ofc_Conf-StPt26_Ins20mm_MI.csv	7.89481	5.83726
																																38 Vcvr_Ofc_Conf-StPt28_Ins5mm_MI.csv	18.8597	1.22913
																																38 Vcvr_Ofc_Conf-StPt28_Ins10mm_MI.csv	10.709	2.24213
																																38 Vcvr_Ofc_Conf-StPt28_Ins15mm_MI.csv	8.76172	2.77873
																																38 Vcvr_Ofc_Conf-StPt28_Ins20mm_MI.csv	7.88467	3.09446
																																38 Vcvr_Ofc_Conf-StPt30_Ins5mm_MI.csv	18.8594	0.327865
																																38 Vcvr_Ofc_Conf-StPt30_Ins10mm_MI.csv	10.7084	0.820023
																																38 Vcvr_Ofc_Conf-StPt30_Ins15mm_MI.csv	8.75983	1.11886
																																38 Vcvr_Ofc_Conf-StPt30_Ins20mm_MI.csv	7.88067	1.27852
																															MIMI	38 Vcvr_Ofc_Conf-StPt22_Ins5mm_MIMI.csv	26.1083	10.0264
																																38 Vcvr_Ofc_Conf-StPt22_Ins10mm_MIMI.csv	13.6113	11.7667
																																38 Vcvr_Ofc_Conf-StPt22_Ins15mm_MIMI.csv	9.24593	12.9564
																																38 Vcvr_Ofc_Conf-StPt22_Ins20mm_MIMI.csv	7.55695	13.8374
																																38 Vcvr_Ofc_Conf-StPt24_Ins5mm_MIMI.csv	25.9747	4.93133
																																38 Vcvr_Ofc_Conf-StPt24_Ins10mm_MIMI.csv	13.4634	7.11634
																																38 Vcvr_Ofc_Conf-StPt24_Ins15mm_MIMI.csv	9.07545	8.37161
																																38 Vcvr_Ofc_Conf-StPt24_Ins20mm_MIMI.csv	7.36308	9.20503
																																38 Vcvr_Ofc_Conf-StPt26_Ins5mm_MIMI.csv	25.9716	1.6482
																																38 Vcvr_Ofc_Conf-StPt26_Ins10mm_MIMI.csv	13.4535	3.36973
																																38 Vcvr_Ofc_Conf-StPt26_Ins15mm_MIMI.csv	9.05971	4.74265
																																38 Vcvr_Ofc_Conf-StPt26_Ins20mm_MIMI.csv	7.33947	5.60341
																																38 Vcvr_Ofc_Conf-StPt28_Ins5mm_MIMI.csv	25.9712	0.213865
																																38 Vcvr_Ofc_Conf-StPt28_Ins10mm_MIMI.csv	13.4507	0.986954
																																38 Vcvr_Ofc_Conf-StPt28_Ins15mm_MIMI.csv	9.05302	1.95722
																																38 Vcvr_Ofc_Conf-StPt28_Ins20mm_MIMI.csv	7.32803	2.74359
																																38 Vcvr_Ofc_Conf-StPt30_Ins5mm_MIMI.csv	25.9711	5.5e-05
																																38 Vcvr_Ofc_Conf-StPt30_Ins10mm_MIMI.csv	13.4504	0.0797222
																																38 Vcvr_Ofc_Conf-StPt30_Ins15mm_MIMI.csv	9.05122	0.423917
																																38 Vcvr_Ofc_Conf-StPt30_Ins20mm_MIMI.csv	7.32401	0.881701

## Sheet: M_I_M
38 Vcvr_Ofc										point of thermal inflexion for various insulation thickneses
	CITY	CASE NUMBER	Setpoint	Insulation thickness	U-value (W/m².k)	Heating Load	Cooling Load (kWh/m².yr)			insulation Thickness	corrosponding Setpoint	0 mm Energy	0mm-(X)mm	(E) saving %			38 Vcvr_Ofc	DFLT- MIM							M01 - 100mm brick	Insulation Board
	DFLT- MIM	TCSN-22-0	22°C	0	4.45	107.001	8.42951			05cm	22	8.42951	0.690542	0.0819195			05 cm	29.6031	0					thick(m)	0.2	0.1
		TCSN-22-5		5	0.529	50.7885	7.73897				24	3.6523	1.02345	0.280222			10 cm	29.6508	0					cond (W/m.K)	0.89	0.03
		TCSN-22-10		10	0.281	35.9101	7.82649				26	1.11369	0.829092	0.744452			15 cm	29.5188	0					R-value	0.224719	3.33333
		TCSN-22-15		15	0.191	28.5985	7.91445				28	0.13031	0.13031	1			20 cm	30.3244	0
		TCSN-22-20		20	0.145	24.2585	8.00904				30	0.00138611	0.00138611	1										ƩR-value	3.55805
		TCSN-24-0	24°C	0	4.45	106.983	3.6523			10cm	22	8.42951	0.603026	0.0715375										U-value	0.281053
		TCSN-24-5		5	0.529	50.7434	2.62885				24	3.6523	0.77689	0.212713
		TCSN-24-10		10	0.281	35.8605	2.87541				26	1.11369	0.7136	0.64075
		TCSN-24-15		15	0.191	28.5436	3.22357				28	0.13031	0.13031	1
		TCSN-24-20		20	0.145	24.203	3.48735				30	0.00138611	0.00138611	1
		TCSN-26-0	26°C	0	4.45	106.98	1.11369			15cm	22	8.42951	0.515058	0.0611018
		TCSN-26-5		5	0.529	50.7416	0.284602				24	3.6523	0.428731	0.117387
		TCSN-26-10		10	0.281	35.8579	0.400094				26	1.11369	0.57713	0.518212
		TCSN-26-15		15	0.191	28.539	0.536564				28	0.13031	0.13031	1
		TCSN-26-20		20	0.145	24.196	0.665207				30	0.00138611	0.00138611	1
		TCSN-28-0	28°C	0	4.45	106.979	0.13031			20cm	22	8.42951	0.420471	0.0498809
		TCSN-28-5		5	0.529	50.7416	1.739e-12				24	3.6523	0.164947	0.0451626
		TCSN-28-10		10	0.281	35.8579	1.32044e-12				26	1.11369	0.448487	0.402702
		TCSN-28-15		15	0.191	28.539	1.08107e-12				28	0.13031	0.13031	1
		TCSN-28-20		20	0.145	24.196	9.32319e-13				30	0.00138611	0.00138611	1
		TCSN-30-0	30°C	0	4.45	106.979	0.00138611
		TCSN-30-5		5	0.529	50.7416	1.739e-12				max		1.02345	1
		TCSN-30-10		10	0.281	35.8579	1.32044e-12				min		0.00138611	0.0451626
		TCSN-30-15		15	0.191	28.539	1.08107e-12						for PTI
		TCSN-30-20		20	0.145	24.196	9.32319e-13
					max	107.001	8.42951
					Min	24.196	9.32319e-13
							For Load
									29.6031
																						29.6508
									29.5188
																						30.3244	II

## Sheet: I_M
										point of thermal inflexion for various insulation thickneses
	CITY	CASE NUMBER	Setpoint	Insulation thickness	U-value (W/m².k)	Heating Load	Cooling Load (kWh/m².yr)			insulation Thickness	corrosponding Setpoint	0 mm Energy	0mm-(X)mm	(E) saving %			38 Vcvr_Ofc	IM							M01 - 100mm brick	Insulation Board
	IM	TCSN-22-0	22°C	0	4.45	107.001	8.42951			05cm	22	8.42951	1.69097	0.200601			05 cm	29.5604	0					thick(m)	0.2	0.1
		TCSN-22-5		5	0.529	51.6544	6.73855				24	3.6523	1.87744	0.514044			10 cm	29.6758	0					cond (W/m.K)	0.89	0.03
		TCSN-22-10		10	0.281	36.6201	6.9271				26	1.11369	1.0868	0.975849			15 cm	29.7217	0					R-value	0.224719	3.33333
		TCSN-22-15		15	0.191	29.1115	7.11717				28	0.13031	0.13031	1			20 cm	29.6978	0
		TCSN-22-20		20	0.145	24.5491	7.26104				30	0.00138611	0.00138611	1										ƩR-value	3.55805
		TCSN-24-0	24°C	0	4.45	106.983	3.6523			10cm	22	8.42951	1.50242	0.178233										U-value	0.281053
		TCSN-24-5		5	0.529	51.6141	1.77486				24	3.6523	1.45909	0.399499
		TCSN-24-10		10	0.281	36.5563	2.19321				26	1.11369	1.07421	0.964549
		TCSN-24-15		15	0.191	29.0323	2.54892				28	0.13031	0.13031	1
		TCSN-24-20		20	0.145	24.453	2.81494				30	0.00138611	0.00138611	1
		TCSN-26-0	26°C	0	4.45	106.98	1.11369			15cm	22	8.42951	1.31235	0.155685
		TCSN-26-5		5	0.529	51.6138	0.0268969				24	3.6523	1.10338	0.302107
		TCSN-26-10		10	0.281	36.5534	0.0394816				26	1.11369	1.00841	0.905466
		TCSN-26-15		15	0.191	29.0229	0.105282				28	0.13031	0.13031	1
		TCSN-26-20		20	0.145	24.4343	0.21217				30	0.00138611	0.00138611	1
		TCSN-28-0	28°C	0	4.45	106.979	0.13031			20cm	22	8.42951	1.16847	0.138617
		TCSN-28-5		5	0.529	51.6138	1.76186e-12				24	3.6523	0.837361	0.229269
		TCSN-28-10		10	0.281	36.5534	1.35377e-12				26	1.11369	0.901525	0.80949
		TCSN-28-15		15	0.191	29.0226	1.1084e-12				28	0.13031	0.13031	1
		TCSN-28-20		20	0.145	24.4335	9.51253e-13				30	0.00138611	0.00138611	1
		TCSN-30-0	30°C	0	4.45	106.979	0.00138611
		TCSN-30-5		5	0.529	51.6138	1.76186e-12				max		1.87744	1
		TCSN-30-10		10	0.281	36.5534	1.35377e-12				min		0.00138611	0.138617
		TCSN-30-15		15	0.191	29.0226	1.1084e-12						for PTI
		TCSN-30-20		20	0.145	24.4335	9.51253e-13
					max	107.001	8.42951
					Min	24.4335	9.51253e-13
							For Load
									29.5604
																						29.6758
									29.7217
																						29.6978

## Sheet: I_M_I
										point of thermal inflexion for various insulation thickneses
	CITY	CASE NUMBER	Setpoint	Insulation thickness	U-value (W/m².k)	Heating Load	Cooling Load (kWh/m².yr)			insulation Thickness	corrosponding Setpoint	0 mm Energy	0mm-(X)mm	(E) saving %			38 Vcvr_Ofc	IMI							M01 - 100mm brick	Insulation Board
	IMI	TCSN-22-0	22°C	0	4.45	107.001	8.42951			05cm	22	8.42951	-1.1455	-0.135891			05 cm	-28.5916	0					thick(m)	0.2	0.1
		TCSN-22-5		5	0.529	26.1236	9.57501				24	3.6523	-0.849224	-0.232518			10 cm	-29.7705	0					cond (W/m.K)	0.89	0.03
		TCSN-22-10		10	0.281	13.6495	11.2738				26	1.11369	-0.121133	-0.108767			15 cm	-30.0902	0					R-value	0.224719	3.33333
		TCSN-22-15		15	0.191	9.22651	12.4541				28	0.13031	0.0664215	0.509718			20 cm	-30.464	0
		TCSN-22-20		20	0.145	7.47718	13.3764				30	0.00138611	0.00138611	1										ƩR-value	3.55805
		TCSN-24-0	24°C	0	4.45	106.983	3.6523			10cm	22	8.42951	-2.84433	-0.337425										U-value	0.281053
		TCSN-24-5		5	0.529	25.9872	4.50152				24	3.6523	-2.96285	-0.811228
		TCSN-24-10		10	0.281	13.4955	6.61515				26	1.11369	-1.86837	-1.67763
		TCSN-24-15		15	0.191	9.04795	7.93245				28	0.13031	-0.56196	-4.31247
		TCSN-24-20		20	0.145	7.27473	8.79128				30	0.00138611	-0.0151637	-10.9397
		TCSN-26-0	26°C	0	4.45	106.98	1.11369			15cm	22	8.42951	-4.02463	-0.477445
		TCSN-26-5		5	0.529	25.984	1.23483				24	3.6523	-4.28015	-1.17191
		TCSN-26-10		10	0.281	13.4848	2.98206				26	1.11369	-3.23174	-2.90182
		TCSN-26-15		15	0.191	9.02858	4.34543				28	0.13031	-1.57649	-12.0979
		TCSN-26-20		20	0.145	7.24647	5.23513				30	0.00138611	-0.262217	-189.174
		TCSN-28-0	28°C	0	4.45	106.979	0.13031			20cm	22	8.42951	-4.94692	-0.586857
		TCSN-28-5		5	0.529	25.9837	0.0638889				24	3.6523	-5.13898	-1.40705
		TCSN-28-10		10	0.281	13.4816	0.69227				26	1.11369	-4.12143	-3.70068
		TCSN-28-15		15	0.191	9.02018	1.7068				28	0.13031	-2.34018	-17.9585
		TCSN-28-20		20	0.145	7.23182	2.47049				30	0.00138611	-0.713296	-514.601
		TCSN-30-0	30°C	0	4.45	106.979	0.00138611
		TCSN-30-5		5	0.529	25.9837	9.66562e-13				max		0.0664215	1
		TCSN-30-10		10	0.281	13.4814	0.0165498				min		-5.13898	-514.601
		TCSN-30-15		15	0.191	9.01773	0.263603						for PTI
		TCSN-30-20		20	0.145	7.22615	0.714683
					max	107.001	13.3764
					Min	7.22615	9.66562e-13
							For Load
								VII	-28.5916
																						-29.7705	VII
								VII	-30.0902
																						-30.464	VII

## Sheet: I_M_I_M
										point of thermal inflexion for various insulation thickneses
	CITY	CASE NUMBER	Setpoint	Insulation thickness	U-value (W/m².k)	Heating Load	Cooling Load (kWh/m².yr)			insulation Thickness	corrosponding Setpoint	0 mm Energy	0mm-(X)mm	(E) saving %			38 Vcvr_Ofc	IMIM							M01 - 100mm brick	Insulation Board
	IMIM	TCSN-22-0	22°C	0	4.45	107.001	8.42951			05cm	22	8.42951	1.19685	0.141983			05 cm	29.64	0					thick(m)	0.2	0.1
		TCSN-22-5		5	0.529	50.8452	7.23267				24	3.6523	1.53457	0.420164			10 cm	29.6303	0					cond (W/m.K)	0.89	0.03
		TCSN-22-10		10	0.281	36.1134	7.24612				26	1.11369	1.03333	0.92784			15 cm	29.7058	0					R-value	0.224719	3.33333
		TCSN-22-15		15	0.191	28.7996	7.36642				28	0.13031	0.13031	1			20 cm	29.7974	0
		TCSN-22-20		20	0.145	24.4296	7.45489				30	0.00138611	0.00138611	1										ƩR-value	3.55805
		TCSN-24-0	24°C	0	4.45	106.983	3.6523			10cm	22	8.42951	1.18339	0.140387										U-value	0.281053
		TCSN-24-5		5	0.529	50.8103	2.11773				24	3.6523	1.19971	0.328481
		TCSN-24-10		10	0.281	36.0686	2.45259				26	1.11369	0.996095	0.894406
		TCSN-24-15		15	0.191	28.7457	2.76371				28	0.13031	0.13031	1
		TCSN-24-20		20	0.145	24.3691	3.01244				30	0.00138611	0.00138611	1
		TCSN-26-0	26°C	0	4.45	106.98	1.11369			15cm	22	8.42951	1.0631	0.126116
		TCSN-26-5		5	0.529	50.8099	0.0803646				24	3.6523	0.88859	0.243296
		TCSN-26-10		10	0.281	36.0676	0.117599				26	1.11369	0.874514	0.785237
		TCSN-26-15		15	0.191	28.7421	0.239181				28	0.13031	0.13031	1
		TCSN-26-20		20	0.145	24.3616	0.379851				30	0.00138611	0.00138611	1
		TCSN-28-0	28°C	0	4.45	106.979	0.13031			20cm	22	8.42951	0.974619	0.11562
		TCSN-28-5		5	0.529	50.8099	1.74061e-12				24	3.6523	0.63986	0.175194
		TCSN-28-10		10	0.281	36.0676	1.32894e-12				26	1.11369	0.733844	0.658927
		TCSN-28-15		15	0.191	28.7421	1.09399e-12				28	0.13031	0.13031	1
		TCSN-28-20		20	0.145	24.3614	9.43442e-13				30	0.00138611	0.00138611	1
		TCSN-30-0	30°C	0	4.45	106.979	0.00138611
		TCSN-30-5		5	0.529	50.8099	1.74061e-12				max		1.53457	1
		TCSN-30-10		10	0.281	36.0676	1.32894e-12				min		0.00138611	0.11562
		TCSN-30-15		15	0.191	28.7421	1.09399e-12						for PTI
		TCSN-30-20		20	0.145	24.3614	9.43442e-13
					max	107.001	8.42951
					Min	24.3614	9.43442e-13
							For Load
									29.64
																						29.6303
									29.7058
																						29.7974

## Sheet: M_I
										point of thermal inflexion for various insulation thickneses
	CITY	CASE NUMBER	Setpoint	Insulation thickness	U-value (W/m².k)	Heating Load	Cooling Load (kWh/m².yr)			insulation Thickness	corrosponding Setpoint	0 mm Energy	0mm-(X)mm	(E) saving %			38 Vcvr_Ofc	MI							M01 - 100mm brick	Insulation Board
	MI	TCSN-22-0	22°C	0	4.45	107.001	8.42951			05cm	22	8.42951	-2.30135	-0.273011			05 cm	-30.3261	0					thick(m)	0.2	0.1
		TCSN-22-5		5	0.529	19.0082	10.7309				24	3.6523	-2.61542	-0.716104			10 cm	-30.6297	0					cond (W/m.K)	0.89	0.03
		TCSN-22-10		10	0.281	10.8652	12.3904				26	1.11369	-2.02472	-1.81802			15 cm	-30.8094	0					R-value	0.224719	3.33333
		TCSN-22-15		15	0.191	8.94032	13.4369				28	0.13031	-1.09882	-8.4323			20 cm	-30.9417	0
		TCSN-22-20		20	0.145	8.09848	14.0821				30	0.00138611	-0.326479	-235.535										ƩR-value	3.55805
		TCSN-24-0	24°C	0	4.45	106.983	3.6523			10cm	22	8.42951	-3.96088	-0.469882										U-value	0.281053
		TCSN-24-5		5	0.529	18.8623	6.26772				24	3.6523	-4.37973	-1.19917
		TCSN-24-10		10	0.281	10.713	8.03203				26	1.11369	-3.53232	-3.17171
		TCSN-24-15		15	0.191	8.7739	8.86776				28	0.13031	-2.11182	-16.2061
		TCSN-24-20		20	0.145	7.91422	9.38058				30	0.00138611	-0.818637	-590.598
		TCSN-26-0	26°C	0	4.45	106.98	1.11369			15cm	22	8.42951	-5.00736	-0.594027
		TCSN-26-5		5	0.529	18.8605	3.13841				24	3.6523	-5.21546	-1.42799
		TCSN-26-10		10	0.281	10.7104	4.64601				26	1.11369	-4.30884	-3.86896
		TCSN-26-15		15	0.191	8.76617	5.42253				28	0.13031	-2.64842	-20.3239
		TCSN-26-20		20	0.145	7.89481	5.83726				30	0.00138611	-1.11747	-806.188
		TCSN-28-0	28°C	0	4.45	106.979	0.13031			20cm	22	8.42951	-5.65257	-0.670569
		TCSN-28-5		5	0.529	18.8597	1.22913				24	3.6523	-5.72828	-1.5684
		TCSN-28-10		10	0.281	10.709	2.24213				26	1.11369	-4.72357	-4.24135
		TCSN-28-15		15	0.191	8.76172	2.77873				28	0.13031	-2.96415	-22.7468
		TCSN-28-20		20	0.145	7.88467	3.09446				30	0.00138611	-1.27713	-921.377
		TCSN-30-0	30°C	0	4.45	106.979	0.00138611
		TCSN-30-5		5	0.529	18.8594	0.327865				max		-0.326479	-0.273011
		TCSN-30-10		10	0.281	10.7084	0.820023				min		-5.72828	-921.377
		TCSN-30-15		15	0.191	8.75983	1.11886						for PTI
		TCSN-30-20		20	0.145	7.88067	1.27852
					max	107.001	14.0821
					Min	7.88067	0.00138611
							For Load
								VII	-30.3261
																						-30.6297	VII
								VII	-30.8094
																						-30.9417	VII

## Sheet: M_I_M_I
										point of thermal inflexion for various insulation thickneses
	CITY	CASE NUMBER	Setpoint	Insulation thickness	U-value (W/m².k)	Heating Load	Cooling Load (kWh/m².yr)			insulation Thickness	corrosponding Setpoint	0 mm Energy	0mm-(X)mm	(E) saving %			38 Vcvr_Ofc	MIMI							M01 - 100mm brick	Insulation Board
	MIMI	TCSN-22-0	22°C	0	4.45	107.001	8.42951			05cm	22	8.42951	-1.59691	-0.189443			05 cm	-29.6566	0					thick(m)	0.2	0.1
		TCSN-22-5		5	0.529	26.1083	10.0264				24	3.6523	-1.27903	-0.3502			10 cm	-29.9022	0					cond (W/m.K)	0.89	0.03
		TCSN-22-10		10	0.281	13.6113	11.7667				26	1.11369	-0.534508	-0.479941			15 cm	-30.2482	0					R-value	0.224719	3.33333
		TCSN-22-15		15	0.191	9.24593	12.9564				28	0.13031	-0.0835544	-0.641195			20 cm	-30.5613	0
		TCSN-22-20		20	0.145	7.55695	13.8374				30	0.00138611	0.00133111	0.960321										ƩR-value	3.55805
		TCSN-24-0	24°C	0	4.45	106.983	3.6523			10cm	22	8.42951	-3.33716	-0.39589										U-value	0.281053
		TCSN-24-5		5	0.529	25.9747	4.93133				24	3.6523	-3.46404	-0.948456
		TCSN-24-10		10	0.281	13.4634	7.11634				26	1.11369	-2.25603	-2.02572
		TCSN-24-15		15	0.191	9.07545	8.37161				28	0.13031	-0.856644	-6.57387
		TCSN-24-20		20	0.145	7.36308	9.20503				30	0.00138611	-0.0783361	-56.5149
		TCSN-26-0	26°C	0	4.45	106.98	1.11369			15cm	22	8.42951	-4.52687	-0.537027
		TCSN-26-5		5	0.529	25.9716	1.6482				24	3.6523	-4.71931	-1.29215
		TCSN-26-10		10	0.281	13.4535	3.36973				26	1.11369	-3.62895	-3.25848
		TCSN-26-15		15	0.191	9.05971	4.74265				28	0.13031	-1.82691	-14.0197
		TCSN-26-20		20	0.145	7.33947	5.60341				30	0.00138611	-0.422531	-304.831
		TCSN-28-0	28°C	0	4.45	106.979	0.13031			20cm	22	8.42951	-5.40786	-0.641539
		TCSN-28-5		5	0.529	25.9712	0.213865				24	3.6523	-5.55273	-1.52034
		TCSN-28-10		10	0.281	13.4507	0.986954				26	1.11369	-4.48971	-4.03137
		TCSN-28-15		15	0.191	9.05302	1.95722				28	0.13031	-2.61328	-20.0542
		TCSN-28-20		20	0.145	7.32803	2.74359				30	0.00138611	-0.880315	-635.095
		TCSN-30-0	30°C	0	4.45	106.979	0.00138611
		TCSN-30-5		5	0.529	25.9711	5.5e-05				max		0.00133111	0.960321
		TCSN-30-10		10	0.281	13.4504	0.0797222				min		-5.55273	-635.095
		TCSN-30-15		15	0.191	9.05122	0.423917						for PTI
		TCSN-30-20		20	0.145	7.32401	0.881701
					max	107.001	13.8374
					Min	7.32401	5.5e-05
							For Load
								VII	-29.6566
																						-29.9022	VII
								VII	-30.2482
																						-30.5613	VII

## Sheet: SUMMARY OF PTI
	PTI for all configiration at different insualtion thicknesse							the A case [Tm~Ins~Tm] as arefrence
	Base M-I-M	I-M	I-M-I	I-M-I-M	M-I	M-I-M-I			Base M-I-M	I-M	I-M-I	I-M-I-M	M-I	M-I-M-I
5cm	29.6031	29.5604	-28.5916	29.64	-30.3261	-29.6566		5cm	0	-0.042717	-58.1947	0.0368918	-59.9292	-59.2597
10cm	29.6508	29.6758	-29.7705	29.6303	-30.6297	-29.9022		10cm	0	0.0249664	-59.4213	-0.0204671	-60.2805	-59.553
15cm	29.5188	29.7217	-30.0902	29.7058	-30.8094	-30.2482		15cm	0	0.202941	-59.609	0.186996	-60.3281	-59.767
20cm	30.3244	29.6978	-30.464	29.7974	-30.9417	-30.5613		20cm	0	-0.626594	-60.7884	-0.527056	-61.2662	-60.8857
