# Supplementary material for: Data on anti-insulation detection via Point of Thermal Inflexion (PTI) in 1248 cases; 13 climates, four occupancy profiles, six wall configurations and four insulation levels
Source: Data Brief. 2017 Apr 15;12:333–5. doi: 10.1016/j.dib.2017.04.016 (PMC5412003; doi:10.1016/j.dib.2017.04.016)
Supplement: Supplementary file 3 — Supplementary material [file mmc3.zip › all 52 cases/51 Vcvr_ResConL.xlsx]

## Sheet: 37 Vcvr_ResWLoad CONF DATA
CITY	CASE NUMBER	Setpoint	Insulation thickness	U-value (W/m².k)	Heating Load	Cooling Load (kWh/m².yr)		CITY	CASE NUMBER	Setpoint	Insulation thickness	U-value (W/m².k)	Heating Load	Cooling Load (kWh/m².yr)		CITY	CASE NUMBER	Setpoint	Insulation thickness	U-value (W/m².k)	Heating Load	Cooling Load (kWh/m².yr)										filename	heating(PXInsu)	cooling(PXInsu)
Dflt - MIM		22°C	0	4.45	206.485	32.7986		out I-M		22°C	0	4.45	206.485	32.7986		out I-M-I		22°C	0	4.45	206.485	32.7986									IM	37 Vcvr_Res_Conf-StPt22_Ins5mm_IM.csv	46.9525	28.2767
			5	0.529	46.3577	30.983					5	0.529	46.9525	28.2767					5	0.529	39.0101	28.7191										37 Vcvr_Res_Conf-StPt22_Ins10mm_IM.csv	19.7664	33.2428
			10	0.281	19.53	35.2625					10	0.281	19.7664	33.2428					10	0.281	15.3128	33.5992										37 Vcvr_Res_Conf-StPt22_Ins15mm_IM.csv	9.19006	37.2657
			15	0.191	9.50024	38.9085					15	0.191	9.19006	37.2657					15	0.191	7.64652	37.8359										37 Vcvr_Res_Conf-StPt22_Ins20mm_IM.csv	4.92482	40.5306
			20	0.145	5.35736	41.899					20	0.145	4.92482	40.5306					20	0.145	4.88527	41.9322										37 Vcvr_Res_Conf-StPt24_Ins5mm_IM.csv	46.9013	15.2941
		24°C	0	4.45	206.291	17.7063				24°C	0	4.45	206.291	17.7063				24°C	0	4.45	206.291	17.7063										37 Vcvr_Res_Conf-StPt24_Ins10mm_IM.csv	19.7233	21.5469
			5	0.529	46.3035	17.7367					5	0.529	46.9013	15.2941					5	0.529	38.897	16.6437										37 Vcvr_Res_Conf-StPt24_Ins15mm_IM.csv	9.02769	25.7767
			10	0.281	19.4997	23.4468					10	0.281	19.7233	21.5469					10	0.281	15.1596	22.5571										37 Vcvr_Res_Conf-StPt24_Ins20mm_IM.csv	4.69498	28.9485
			15	0.191	9.39317	27.2891					15	0.191	9.02769	25.7767					15	0.191	7.54692	26.865										37 Vcvr_Res_Conf-StPt26_Ins5mm_IM.csv	46.8901	5.17966
			20	0.145	5.18271	30.3158					20	0.145	4.69498	28.9485					20	0.145	4.64353	30.2985										37 Vcvr_Res_Conf-StPt26_Ins10mm_IM.csv	19.7165	11.4685
		26°C	0	4.45	206.236	8.13609				26°C	0	4.45	206.236	8.13609				26°C	0	4.45	206.236	8.13609										37 Vcvr_Res_Conf-StPt26_Ins15mm_IM.csv	9.01808	15.904
			5	0.529	46.2941	7.32429					5	0.529	46.8901	5.17966					5	0.529	38.8891	6.70716										37 Vcvr_Res_Conf-StPt26_Ins20mm_IM.csv	4.67148	19.0488
			10	0.281	19.4995	13.1162					10	0.281	19.7165	11.4685					10	0.281	15.1514	13.0639										37 Vcvr_Res_Conf-StPt28_Ins5mm_IM.csv	46.8898	0.508328
			15	0.191	9.38323	17.3385					15	0.191	9.01808	15.904					15	0.191	7.52813	17.5329										37 Vcvr_Res_Conf-StPt28_Ins10mm_IM.csv	19.7135	3.62341
			20	0.145	5.15244	20.307					20	0.145	4.67148	19.0488					20	0.145	4.55971	20.809										37 Vcvr_Res_Conf-StPt28_Ins15mm_IM.csv	9.0148	7.52298
		28°C	0	4.45	206.219	2.6431				28°C	0	4.45	206.219	2.6431				28°C	0	4.45	206.219	2.6431										37 Vcvr_Res_Conf-StPt28_Ins20mm_IM.csv	4.6673	10.6466
			5	0.529	46.2931	1.50931					5	0.529	46.8898	0.508328					5	0.529	38.8881	1.36633										37 Vcvr_Res_Conf-StPt30_Ins5mm_IM.csv	46.8898	1.94331e-12
			10	0.281	19.4994	4.99483					10	0.281	19.7135	3.62341					10	0.281	15.1501	5.40626										37 Vcvr_Res_Conf-StPt30_Ins10mm_IM.csv	19.7133	0.254291
			15	0.191	9.38301	8.8144					15	0.191	9.0148	7.52298					15	0.191	7.52481	9.51185										37 Vcvr_Res_Conf-StPt30_Ins15mm_IM.csv	9.01365	1.87148
			20	0.145	5.15235	11.7822					20	0.145	4.6673	10.6466					20	0.145	4.55203	12.6984										37 Vcvr_Res_Conf-StPt30_Ins20mm_IM.csv	4.66528	3.94946
		30°C	0	4.45	206.217	0.361263				30°C	0	4.45	206.217	0.361263				30°C	0	4.45	206.217	0.361263									IMI	37 Vcvr_Res_Conf-StPt22_Ins5mm_IMI.csv	39.0101	28.7191
			5	0.529	46.2931	0.0343341					5	0.529	46.8898	1.94331e-12					5	0.529	38.8881	0.0538178										37 Vcvr_Res_Conf-StPt22_Ins10mm_IMI.csv	15.3128	33.5992
			10	0.281	19.4994	0.77123					10	0.281	19.7133	0.254291					10	0.281	15.1499	1.12254										37 Vcvr_Res_Conf-StPt22_Ins15mm_IMI.csv	7.64652	37.8359
			15	0.191	9.38292	2.61305					15	0.191	9.01365	1.87148					15	0.191	7.52434	3.62878										37 Vcvr_Res_Conf-StPt22_Ins20mm_IMI.csv	4.88527	41.9322
			20	0.145	5.15234	4.92583					20	0.145	4.66528	3.94946					20	0.145	4.55071	6.1123										37 Vcvr_Res_Conf-StPt24_Ins5mm_IMI.csv	38.897	16.6437
																																37 Vcvr_Res_Conf-StPt24_Ins10mm_IMI.csv	15.1596	22.5571
																																37 Vcvr_Res_Conf-StPt24_Ins15mm_IMI.csv	7.54692	26.865
																																37 Vcvr_Res_Conf-StPt24_Ins20mm_IMI.csv	4.64353	30.2985
CITY	CASE NUMBER	Setpoint	Insulation thickness	U-value (W/m².k)	Heating Load	Cooling Load (kWh/m².yr)		CITY	CASE NUMBER	Setpoint	Insulation thickness	U-value (W/m².k)	Heating Load	Cooling Load (kWh/m².yr)		CITY	CASE NUMBER	Setpoint	Insulation thickness	U-value (W/m².k)	Heating Load	Cooling Load (kWh/m².yr)										37 Vcvr_Res_Conf-StPt26_Ins5mm_IMI.csv	38.8891	6.70716
out I-M-I-M		22°C	0	4.45	206.485	32.7986		out M-I		22°C	0	4.45	206.485	32.7986		out M-I-M-I		22°C	0	4.45	206.485	32.7986										37 Vcvr_Res_Conf-StPt26_Ins10mm_IMI.csv	15.1514	13.0639
			5	0.529	47.0704	28.6379					5	0.529	35.0278	32.7831					5	0.529	38.5376	30.9049										37 Vcvr_Res_Conf-StPt26_Ins15mm_IMI.csv	7.52813	17.5329
			10	0.281	19.993	33.4019					10	0.281	14.3292	37.2371					10	0.281	15.0464	35.1887										37 Vcvr_Res_Conf-StPt26_Ins20mm_IMI.csv	4.55971	20.809
			15	0.191	9.49328	37.3876					15	0.191	8.18397	41.3532					15	0.191	7.71001	39.166										37 Vcvr_Res_Conf-StPt28_Ins5mm_IMI.csv	38.8881	1.36633
			20	0.145	5.19001	40.6497					20	0.145	5.62393	44.8239					20	0.145	4.99309	43.1193										37 Vcvr_Res_Conf-StPt28_Ins10mm_IMI.csv	15.1501	5.40626
		24°C	0	4.45	206.291	17.7063				24°C	0	4.45	206.291	17.7063				24°C	0	4.45	206.291	17.7063										37 Vcvr_Res_Conf-StPt28_Ins15mm_IMI.csv	7.52481	9.51185
			5	0.529	47.0288	15.6528					5	0.529	34.9327	21.1087					5	0.529	38.4387	18.7418										37 Vcvr_Res_Conf-StPt28_Ins20mm_IMI.csv	4.55203	12.6984
			10	0.281	19.9726	21.7123					10	0.281	14.2528	26.3912					10	0.281	14.9477	24.0296										37 Vcvr_Res_Conf-StPt30_Ins5mm_IMI.csv	38.8881	0.0538178
			15	0.191	9.28169	25.9026					15	0.191	8.10051	30.0573					15	0.191	7.61689	28.0768										37 Vcvr_Res_Conf-StPt30_Ins10mm_IMI.csv	15.1499	1.12254
			20	0.145	4.95316	29.0816					20	0.145	5.52858	33.0368					20	0.145	4.86515	31.3525										37 Vcvr_Res_Conf-StPt30_Ins15mm_IMI.csv	7.52434	3.62878
		26°C	0	4.45	206.236	8.13609				26°C	0	4.45	206.236	8.13609				26°C	0	4.45	206.236	8.13609										37 Vcvr_Res_Conf-StPt30_Ins20mm_IMI.csv	4.55071	6.1123
			5	0.529	47.0212	5.45752					5	0.529	34.9298	11.946					5	0.529	38.4277	8.62846									IMIM	37 Vcvr_Res_Conf-StPt22_Ins5mm_IMIM.csv	47.0704	28.6379
			10	0.281	19.9716	11.6106					10	0.281	14.2509	17.0608					10	0.281	14.9477	14.5356										37 Vcvr_Res_Conf-StPt22_Ins10mm_IMIM.csv	19.993	33.4019
			15	0.191	9.27522	16.0287					15	0.191	8.09614	20.7587					15	0.191	7.60361	18.664										37 Vcvr_Res_Conf-StPt22_Ins15mm_IMIM.csv	9.49328	37.3876
			20	0.145	4.92868	19.1994					20	0.145	5.51514	23.4085					20	0.145	4.83777	21.8056										37 Vcvr_Res_Conf-StPt22_Ins20mm_IMIM.csv	5.19001	40.6497
		28°C	0	4.45	206.219	2.6431				28°C	0	4.45	206.219	2.6431				28°C	0	4.45	206.219	2.6431										37 Vcvr_Res_Conf-StPt24_Ins5mm_IMIM.csv	47.0288	15.6528
			5	0.529	47.021	0.568378					5	0.529	34.9288	5.65394					5	0.529	38.4244	2.50222										37 Vcvr_Res_Conf-StPt24_Ins10mm_IMIM.csv	19.9726	21.7123
			10	0.281	19.9712	3.79907					10	0.281	14.2503	9.42576					10	0.281	14.9462	6.551										37 Vcvr_Res_Conf-StPt24_Ins15mm_IMIM.csv	9.28169	25.9026
			15	0.191	9.2744	7.66937					15	0.191	8.09528	12.7757					15	0.191	7.60143	10.5781										37 Vcvr_Res_Conf-StPt24_Ins20mm_IMIM.csv	4.95316	29.0816
			20	0.145	4.92818	10.7771					20	0.145	5.5134	15.2752					20	0.145	4.83306	13.6114										37 Vcvr_Res_Conf-StPt26_Ins5mm_IMIM.csv	47.0212	5.45752
		30°C	0	4.45	206.217	0.361263				30°C	0	4.45	206.217	0.361263				30°C	0	4.45	206.217	0.361263										37 Vcvr_Res_Conf-StPt26_Ins10mm_IMIM.csv	19.9716	11.6106
			5	0.529	47.021	1.93555e-12					5	0.529	34.9283	2.06557					5	0.529	38.4241	0.191943										37 Vcvr_Res_Conf-StPt26_Ins15mm_IMIM.csv	9.27522	16.0287
			10	0.281	19.9712	0.298842					10	0.281	14.25	4.16032					10	0.281	14.9459	1.70085										37 Vcvr_Res_Conf-StPt26_Ins20mm_IMIM.csv	4.92868	19.1994
			15	0.191	9.27413	1.9692					15	0.191	8.09482	6.42531					15	0.191	7.60105	4.3262										37 Vcvr_Res_Conf-StPt28_Ins5mm_IMIM.csv	47.021	0.568378
			20	0.145	4.92801	4.13551					20	0.145	5.51311	8.5039					20	0.145	4.83232	6.86998										37 Vcvr_Res_Conf-StPt28_Ins10mm_IMIM.csv	19.9712	3.79907
																																37 Vcvr_Res_Conf-StPt28_Ins15mm_IMIM.csv	9.2744	7.66937
																																37 Vcvr_Res_Conf-StPt28_Ins20mm_IMIM.csv	4.92818	10.7771
																																37 Vcvr_Res_Conf-StPt30_Ins5mm_IMIM.csv	47.021	1.93555e-12
																																37 Vcvr_Res_Conf-StPt30_Ins10mm_IMIM.csv	19.9712	0.298842
																																37 Vcvr_Res_Conf-StPt30_Ins15mm_IMIM.csv	9.27413	1.9692
																																37 Vcvr_Res_Conf-StPt30_Ins20mm_IMIM.csv	4.92801	4.13551
																															MI	37 Vcvr_Res_Conf-StPt22_Ins5mm_MI.csv	35.0278	32.7831
																																37 Vcvr_Res_Conf-StPt22_Ins10mm_MI.csv	14.3292	37.2371
																																37 Vcvr_Res_Conf-StPt22_Ins15mm_MI.csv	8.18397	41.3532
																																37 Vcvr_Res_Conf-StPt22_Ins20mm_MI.csv	5.62393	44.8239
																																37 Vcvr_Res_Conf-StPt24_Ins5mm_MI.csv	34.9327	21.1087
																																37 Vcvr_Res_Conf-StPt24_Ins10mm_MI.csv	14.2528	26.3912
																																37 Vcvr_Res_Conf-StPt24_Ins15mm_MI.csv	8.10051	30.0573
																																37 Vcvr_Res_Conf-StPt24_Ins20mm_MI.csv	5.52858	33.0368
																																37 Vcvr_Res_Conf-StPt26_Ins5mm_MI.csv	34.9298	11.946
																																37 Vcvr_Res_Conf-StPt26_Ins10mm_MI.csv	14.2509	17.0608
																																37 Vcvr_Res_Conf-StPt26_Ins15mm_MI.csv	8.09614	20.7587
																																37 Vcvr_Res_Conf-StPt26_Ins20mm_MI.csv	5.51514	23.4085
																																37 Vcvr_Res_Conf-StPt28_Ins5mm_MI.csv	34.9288	5.65394
																																37 Vcvr_Res_Conf-StPt28_Ins10mm_MI.csv	14.2503	9.42576
																																37 Vcvr_Res_Conf-StPt28_Ins15mm_MI.csv	8.09528	12.7757
																																37 Vcvr_Res_Conf-StPt28_Ins20mm_MI.csv	5.5134	15.2752
																																37 Vcvr_Res_Conf-StPt30_Ins5mm_MI.csv	34.9283	2.06557
																																37 Vcvr_Res_Conf-StPt30_Ins10mm_MI.csv	14.25	4.16032
																																37 Vcvr_Res_Conf-StPt30_Ins15mm_MI.csv	8.09482	6.42531
																																37 Vcvr_Res_Conf-StPt30_Ins20mm_MI.csv	5.51311	8.5039
																															MIMI	37 Vcvr_Res_Conf-StPt22_Ins5mm_MIMI.csv	38.5376	30.9049
																																37 Vcvr_Res_Conf-StPt22_Ins10mm_MIMI.csv	15.0464	35.1887
																																37 Vcvr_Res_Conf-StPt22_Ins15mm_MIMI.csv	7.71001	39.166
																																37 Vcvr_Res_Conf-StPt22_Ins20mm_MIMI.csv	4.99309	43.1193
																																37 Vcvr_Res_Conf-StPt24_Ins5mm_MIMI.csv	38.4387	18.7418
																																37 Vcvr_Res_Conf-StPt24_Ins10mm_MIMI.csv	14.9477	24.0296
																																37 Vcvr_Res_Conf-StPt24_Ins15mm_MIMI.csv	7.61689	28.0768
																																37 Vcvr_Res_Conf-StPt24_Ins20mm_MIMI.csv	4.86515	31.3525
																																37 Vcvr_Res_Conf-StPt26_Ins5mm_MIMI.csv	38.4277	8.62846
																																37 Vcvr_Res_Conf-StPt26_Ins10mm_MIMI.csv	14.9477	14.5356
																																37 Vcvr_Res_Conf-StPt26_Ins15mm_MIMI.csv	7.60361	18.664
																																37 Vcvr_Res_Conf-StPt26_Ins20mm_MIMI.csv	4.83777	21.8056
																																37 Vcvr_Res_Conf-StPt28_Ins5mm_MIMI.csv	38.4244	2.50222
																																37 Vcvr_Res_Conf-StPt28_Ins10mm_MIMI.csv	14.9462	6.551
																																37 Vcvr_Res_Conf-StPt28_Ins15mm_MIMI.csv	7.60143	10.5781
																																37 Vcvr_Res_Conf-StPt28_Ins20mm_MIMI.csv	4.83306	13.6114
																																37 Vcvr_Res_Conf-StPt30_Ins5mm_MIMI.csv	38.4241	0.191943
																																37 Vcvr_Res_Conf-StPt30_Ins10mm_MIMI.csv	14.9459	1.70085
																																37 Vcvr_Res_Conf-StPt30_Ins15mm_MIMI.csv	7.60105	4.3262
																																37 Vcvr_Res_Conf-StPt30_Ins20mm_MIMI.csv	4.83232	6.86998

## Sheet: M_I_M
37 Vcvr_ResWLoad										point of thermal inflexion for various insulation thickneses
	CITY	CASE NUMBER	Setpoint	Insulation thickness	U-value (W/m².k)	Heating Load	Cooling Load (kWh/m².yr)			insulation Thickness	corrosponding Setpoint	0 mm Energy	0mm-(X)mm	(E) saving %			37 Vcvr_ResWLoad	DFLT- MIM							M01 - 100mm brick	Insulation Board
	DFLT- MIM	TCSN-22-0	22°C	0	4.45	206.485	32.7986			05cm	22	32.7986	1.81562	0.0553567			05 cm	xxx	0					thick(m)	0.2	0.1
		TCSN-22-5		5	0.529	46.3577	30.983				24	17.7063	-0.030373	-0.00171538			10 cm	-29.9812	0					cond (W/m.K)	0.89	0.03
		TCSN-22-10		10	0.281	19.53	35.2625				26	8.13609	0.811805	0.0997783			15 cm	-30.618	0					R-value	0.224719	3.33333
		TCSN-22-15		15	0.191	9.50024	38.9085				28	2.6431	1.13379	0.428961			20 cm	-31.1681	0
		TCSN-22-20		20	0.145	5.35736	41.899				30	0.361263	0.326929	0.904961										ƩR-value	3.55805
		TCSN-24-0	24°C	0	4.45	206.291	17.7063			10cm	22	32.7986	-2.46386	-0.0751209										U-value	0.281053
		TCSN-24-5		5	0.529	46.3035	17.7367				24	17.7063	-5.74046	-0.324204
		TCSN-24-10		10	0.281	19.4997	23.4468				26	8.13609	-4.98007	-0.612096
		TCSN-24-15		15	0.191	9.39317	27.2891				28	2.6431	-2.35173	-0.889762
		TCSN-24-20		20	0.145	5.18271	30.3158				30	0.361263	-0.409967	-1.13481
		TCSN-26-0	26°C	0	4.45	206.236	8.13609			15cm	22	32.7986	-6.10983	-0.186283
		TCSN-26-5		5	0.529	46.2941	7.32429				24	17.7063	-9.58276	-0.541206
		TCSN-26-10		10	0.281	19.4995	13.1162				26	8.13609	-9.20237	-1.13106
		TCSN-26-15		15	0.191	9.38323	17.3385				28	2.6431	-6.1713	-2.33487
		TCSN-26-20		20	0.145	5.15244	20.307				30	0.361263	-2.25179	-6.2331
		TCSN-28-0	28°C	0	4.45	206.219	2.6431			20cm	22	32.7986	-9.10039	-0.277462
		TCSN-28-5		5	0.529	46.2931	1.50931				24	17.7063	-12.6095	-0.712147
		TCSN-28-10		10	0.281	19.4994	4.99483				26	8.13609	-12.1709	-1.49592
		TCSN-28-15		15	0.191	9.38301	8.8144				28	2.6431	-9.13914	-3.45774
		TCSN-28-20		20	0.145	5.15235	11.7822				30	0.361263	-4.56457	-12.635
		TCSN-30-0	30°C	0	4.45	206.217	0.361263
		TCSN-30-5		5	0.529	46.2931	0.0343341				max		1.81562	0.904961
		TCSN-30-10		10	0.281	19.4994	0.77123				min		-12.6095	-12.635
		TCSN-30-15		15	0.191	9.38292	2.61305						for PTI
		TCSN-30-20		20	0.145	5.15234	4.92583
					max	206.485	41.899
					Min	5.15234	0.0343341
							For Load
								1	xxx
																						-29.9812	VII
								VII	-30.618
																						-31.1681	VII

## Sheet: I_M
										point of thermal inflexion for various insulation thickneses
	CITY	CASE NUMBER	Setpoint	Insulation thickness	U-value (W/m².k)	Heating Load	Cooling Load (kWh/m².yr)			insulation Thickness	corrosponding Setpoint	0 mm Energy	0mm-(X)mm	(E) saving %			37 Vcvr_ResWLoad	IM							M01 - 100mm brick	Insulation Board
	IM	TCSN-22-0	22°C	0	4.45	206.485	32.7986			05cm	22	32.7986	4.52189	0.137868			05 cm	31.1856	0					thick(m)	0.2	0.1
		TCSN-22-5		5	0.529	46.9525	28.2767				24	17.7063	2.41219	0.136234			10 cm	-29.5937	0					cond (W/m.K)	0.89	0.03
		TCSN-22-10		10	0.281	19.7664	33.2428				26	8.13609	2.95644	0.363373			15 cm	-30.4021	0					R-value	0.224719	3.33333
		TCSN-22-15		15	0.191	9.19006	37.2657				28	2.6431	2.13477	0.807677			20 cm	-30.9592	0
		TCSN-22-20		20	0.145	4.92482	40.5306				30	0.361263	0.361263	1										ƩR-value	3.55805
		TCSN-24-0	24°C	0	4.45	206.291	17.7063			10cm	22	32.7986	-0.444121	-0.0135408										U-value	0.281053
		TCSN-24-5		5	0.529	46.9013	15.2941				24	17.7063	-3.84064	-0.216908
		TCSN-24-10		10	0.281	19.7233	21.5469				26	8.13609	-3.33241	-0.409584
		TCSN-24-15		15	0.191	9.02769	25.7767				28	2.6431	-0.980309	-0.370894
		TCSN-24-20		20	0.145	4.69498	28.9485				30	0.361263	0.106972	0.296105
		TCSN-26-0	26°C	0	4.45	206.236	8.13609			15cm	22	32.7986	-4.46703	-0.136196
		TCSN-26-5		5	0.529	46.8901	5.17966				24	17.7063	-8.07036	-0.45579
		TCSN-26-10		10	0.281	19.7165	11.4685				26	8.13609	-7.76793	-0.95475
		TCSN-26-15		15	0.191	9.01808	15.904				28	2.6431	-4.87989	-1.84628
		TCSN-26-20		20	0.145	4.67148	19.0488				30	0.361263	-1.51022	-4.18038
		TCSN-28-0	28°C	0	4.45	206.219	2.6431			20cm	22	32.7986	-7.73193	-0.235739
		TCSN-28-5		5	0.529	46.8898	0.508328				24	17.7063	-11.2422	-0.634928
		TCSN-28-10		10	0.281	19.7135	3.62341				26	8.13609	-10.9127	-1.34127
		TCSN-28-15		15	0.191	9.0148	7.52298				28	2.6431	-8.00355	-3.02809
		TCSN-28-20		20	0.145	4.6673	10.6466				30	0.361263	-3.58819	-9.93236
		TCSN-30-0	30°C	0	4.45	206.217	0.361263
		TCSN-30-5		5	0.529	46.8898	1.94331e-12				max		4.52189	1
		TCSN-30-10		10	0.281	19.7133	0.254291				min		-11.2422	-9.93236
		TCSN-30-15		15	0.191	9.01365	1.87148						for PTI
		TCSN-30-20		20	0.145	4.66528	3.94946
					max	206.485	40.5306
					Min	4.66528	1.94331e-12
							For Load
								II	31.1856
																						-29.5937	VII
								VII	-30.4021
																						-30.9592	VII

## Sheet: I_M_I
										point of thermal inflexion for various insulation thickneses
	CITY	CASE NUMBER	Setpoint	Insulation thickness	U-value (W/m².k)	Heating Load	Cooling Load (kWh/m².yr)			insulation Thickness	corrosponding Setpoint	0 mm Energy	0mm-(X)mm	(E) saving %			37 Vcvr_ResWLoad	IMI							M01 - 100mm brick	Insulation Board
	IMI	TCSN-22-0	22°C	0	4.45	206.485	32.7986			05cm	22	32.7986	4.0795	0.12438			05 cm	xxx	0					thick(m)	0.2	0.1
		TCSN-22-5		5	0.529	39.0101	28.7191				24	17.7063	1.06257	0.060011			10 cm	-30.1457	0					cond (W/m.K)	0.89	0.03
		TCSN-22-10		10	0.281	15.3128	33.5992				26	8.13609	1.42893	0.175628			15 cm	-30.9295	0					R-value	0.224719	3.33333
		TCSN-22-15		15	0.191	7.64652	37.8359				28	2.6431	1.27677	0.483057			20 cm	-31.5633	0
		TCSN-22-20		20	0.145	4.88527	41.9322				30	0.361263	0.307445	0.851029										ƩR-value	3.55805
		TCSN-24-0	24°C	0	4.45	206.291	17.7063			10cm	22	32.7986	-0.800608	-0.0244098										U-value	0.281053
		TCSN-24-5		5	0.529	38.897	16.6437				24	17.7063	-4.85081	-0.27396
		TCSN-24-10		10	0.281	15.1596	22.5571				26	8.13609	-4.92784	-0.605676
		TCSN-24-15		15	0.191	7.54692	26.865				28	2.6431	-2.76316	-1.04543
		TCSN-24-20		20	0.145	4.64353	30.2985				30	0.361263	-0.761274	-2.10726
		TCSN-26-0	26°C	0	4.45	206.236	8.13609			15cm	22	32.7986	-5.03724	-0.153581
		TCSN-26-5		5	0.529	38.8891	6.70716				24	17.7063	-9.15873	-0.517258
		TCSN-26-10		10	0.281	15.1514	13.0639				26	8.13609	-9.39686	-1.15496
		TCSN-26-15		15	0.191	7.52813	17.5329				28	2.6431	-6.86875	-2.59875
		TCSN-26-20		20	0.145	4.55971	20.809				30	0.361263	-3.26752	-9.04471
		TCSN-28-0	28°C	0	4.45	206.219	2.6431			20cm	22	32.7986	-9.13352	-0.278473
		TCSN-28-5		5	0.529	38.8881	1.36633				24	17.7063	-12.5922	-0.711168
		TCSN-28-10		10	0.281	15.1501	5.40626				26	8.13609	-12.6729	-1.55762
		TCSN-28-15		15	0.191	7.52481	9.51185				28	2.6431	-10.0553	-3.80436
		TCSN-28-20		20	0.145	4.55203	12.6984				30	0.361263	-5.75103	-15.9192
		TCSN-30-0	30°C	0	4.45	206.217	0.361263
		TCSN-30-5		5	0.529	38.8881	0.0538178				max		4.0795	0.851029
		TCSN-30-10		10	0.281	15.1499	1.12254				min		-12.6729	-15.9192
		TCSN-30-15		15	0.191	7.52434	3.62878						for PTI
		TCSN-30-20		20	0.145	4.55071	6.1123
					max	206.485	41.9322
					Min	4.55071	0.0538178
							For Load
								I	xxx													21.4273
																						-30.1457	VII
								VII	-30.9295
																						-31.5633	VII

## Sheet: I_M_I_M
										point of thermal inflexion for various insulation thickneses
	CITY	CASE NUMBER	Setpoint	Insulation thickness	U-value (W/m².k)	Heating Load	Cooling Load (kWh/m².yr)			insulation Thickness	corrosponding Setpoint	0 mm Energy	0mm-(X)mm	(E) saving %			37 Vcvr_ResWLoad	IMIM							M01 - 100mm brick	Insulation Board
	IMIM	TCSN-22-0	22°C	0	4.45	206.485	32.7986			05cm	22	32.7986	4.16069	0.126856			05 cm	31.4758	0					thick(m)	0.2	0.1
		TCSN-22-5		5	0.529	47.0704	28.6379				24	17.7063	2.05347	0.115974			10 cm	-29.6328	0					cond (W/m.K)	0.89	0.03
		TCSN-22-10		10	0.281	19.993	33.4019				26	8.13609	2.67857	0.329221			15 cm	-30.4162	0					R-value	0.224719	3.33333
		TCSN-22-15		15	0.191	9.49328	37.3876				28	2.6431	2.07472	0.784958			20 cm	-31.0015	0
		TCSN-22-20		20	0.145	5.19001	40.6497				30	0.361263	0.361263	1										ƩR-value	3.55805
		TCSN-24-0	24°C	0	4.45	206.291	17.7063			10cm	22	32.7986	-0.603258	-0.0183928										U-value	0.281053
		TCSN-24-5		5	0.529	47.0288	15.6528				24	17.7063	-4.00603	-0.226249
		TCSN-24-10		10	0.281	19.9726	21.7123				26	8.13609	-3.47452	-0.427051
		TCSN-24-15		15	0.191	9.28169	25.9026				28	2.6431	-1.15597	-0.437356
		TCSN-24-20		20	0.145	4.95316	29.0816				30	0.361263	0.0624211	0.172786
		TCSN-26-0	26°C	0	4.45	206.236	8.13609			15cm	22	32.7986	-4.58901	-0.139915
		TCSN-26-5		5	0.529	47.0212	5.45752				24	17.7063	-8.19626	-0.462901
		TCSN-26-10		10	0.281	19.9716	11.6106				26	8.13609	-7.89256	-0.970068
		TCSN-26-15		15	0.191	9.27522	16.0287				28	2.6431	-5.02627	-1.90166
		TCSN-26-20		20	0.145	4.92868	19.1994				30	0.361263	-1.60794	-4.45088
		TCSN-28-0	28°C	0	4.45	206.219	2.6431			20cm	22	32.7986	-7.85103	-0.239371
		TCSN-28-5		5	0.529	47.021	0.568378				24	17.7063	-11.3753	-0.642445
		TCSN-28-10		10	0.281	19.9712	3.79907				26	8.13609	-11.0633	-1.35978
		TCSN-28-15		15	0.191	9.2744	7.66937				28	2.6431	-8.134	-3.07745
		TCSN-28-20		20	0.145	4.92818	10.7771				30	0.361263	-3.77425	-10.4474
		TCSN-30-0	30°C	0	4.45	206.217	0.361263
		TCSN-30-5		5	0.529	47.021	1.93555e-12				max		4.16069	1
		TCSN-30-10		10	0.281	19.9712	0.298842				min		-11.3753	-10.4474
		TCSN-30-15		15	0.191	9.27413	1.9692						for PTI
		TCSN-30-20		20	0.145	4.92801	4.13551
					max	206.485	40.6497
					Min	4.92801	1.93555e-12
							For Load
								II	31.4758
																						-29.6328	VII
								VII	-30.4162
																						-31.0015	VII

## Sheet: M_I
										point of thermal inflexion for various insulation thickneses
	CITY	CASE NUMBER	Setpoint	Insulation thickness	U-value (W/m².k)	Heating Load	Cooling Load (kWh/m².yr)			insulation Thickness	corrosponding Setpoint	0 mm Energy	0mm-(X)mm	(E) saving %			37 Vcvr_ResWLoad	MI							M01 - 100mm brick	Insulation Board
	MI	TCSN-22-0	22°C	0	4.45	206.485	32.7986			05cm	22	32.7986	0.0155438	0.000473918			05 cm	-30.936	#REF!					thick(m)	0.2	0.1
		TCSN-22-5		5	0.529	35.0278	32.7831				24	17.7063	-3.40243	-0.192159			10 cm	-31.2069	0					cond (W/m.K)	0.89	0.03
		TCSN-22-10		10	0.281	14.3292	37.2371				26	8.13609	-3.80989	-0.46827			15 cm	-31.6572	0					R-value	0.224719	3.33333
		TCSN-22-15		15	0.191	8.18397	41.3532				28	2.6431	-3.01084	-1.13913			20 cm	-32.0971	0
		TCSN-22-20		20	0.145	5.62393	44.8239				30	0.361263	-1.7043	-4.71763										ƩR-value	3.55805
		TCSN-24-0	24°C	0	4.45	206.291	17.7063			10cm	22	32.7986	-4.43843	-0.135324										U-value	0.281053
		TCSN-24-5		5	0.529	34.9327	21.1087				24	17.7063	-8.68495	-0.4905
		TCSN-24-10		10	0.281	14.2528	26.3912				26	8.13609	-8.92468	-1.09693
		TCSN-24-15		15	0.191	8.10051	30.0573				28	2.6431	-6.78266	-2.56618
		TCSN-24-20		20	0.145	5.52858	33.0368				30	0.361263	-3.79905	-10.516
		TCSN-26-0	26°C	0	4.45	206.236	8.13609			15cm	22	32.7986	-8.55457	-0.260821
		TCSN-26-5		5	0.529	34.9298	11.946				24	17.7063	-12.351	-0.697546
		TCSN-26-10		10	0.281	14.2509	17.0608				26	8.13609	-12.6226	-1.55144
		TCSN-26-15		15	0.191	8.09614	20.7587				28	2.6431	-10.1326	-3.8336
		TCSN-26-20		20	0.145	5.51514	23.4085				30	0.361263	-6.06405	-16.7857
		TCSN-28-0	28°C	0	4.45	206.219	2.6431			20cm	22	32.7986	-12.0253	-0.36664
		TCSN-28-5		5	0.529	34.9288	5.65394				24	17.7063	-15.3305	-0.86582
		TCSN-28-10		10	0.281	14.2503	9.42576				26	8.13609	-15.2724	-1.87712
		TCSN-28-15		15	0.191	8.09528	12.7757				28	2.6431	-12.6321	-4.77929
		TCSN-28-20		20	0.145	5.5134	15.2752				30	0.361263	-8.14264	-22.5394
		TCSN-30-0	30°C	0	4.45	206.217	0.361263
		TCSN-30-5		5	0.529	34.9283	2.06557				max		0.0155438	0.000473918
		TCSN-30-10		10	0.281	14.25	4.16032				min		-15.3305	-22.5394
		TCSN-30-15		15	0.191	8.09482	6.42531						for PTI
		TCSN-30-20		20	0.145	5.51311	8.5039
					max	206.485	44.8239
					Min	5.51311	0.361263
							For Load
								VII	-30.936
									-21.8596													-31.2069	VII
								VII	-31.6572
																						-32.0971	VII

## Sheet: M_I_M_I
										point of thermal inflexion for various insulation thickneses
	CITY	CASE NUMBER	Setpoint	Insulation thickness	U-value (W/m².k)	Heating Load	Cooling Load (kWh/m².yr)			insulation Thickness	corrosponding Setpoint	0 mm Energy	0mm-(X)mm	(E) saving %			37 Vcvr_ResWLoad	MIMI							M01 - 100mm brick	Insulation Board
	MIMI	TCSN-22-0	22°C	0	4.45	206.485	32.7986			05cm	22	32.7986	1.89371	0.0577375			05 cm	23.8394	29.2399					thick(m)	0.2	0.1
		TCSN-22-5		5	0.529	38.5376	30.9049				24	17.7063	-1.03545	-0.0584794			10 cm	-30.3913	0					cond (W/m.K)	0.89	0.03
		TCSN-22-10		10	0.281	15.0464	35.1887				26	8.13609	-0.492372	-0.0605171			15 cm	-31.0834	0					R-value	0.224719	3.33333
		TCSN-22-15		15	0.191	7.71001	39.166				28	2.6431	0.140873	0.0532986			20 cm	-31.7204	0
		TCSN-22-20		20	0.145	4.99309	43.1193				30	0.361263	0.16932	0.46869										ƩR-value	3.55805
		TCSN-24-0	24°C	0	4.45	206.291	17.7063			10cm	22	32.7986	-2.39005	-0.0728705										U-value	0.281053
		TCSN-24-5		5	0.529	38.4387	18.7418				24	17.7063	-6.32326	-0.357119
		TCSN-24-10		10	0.281	14.9477	24.0296				26	8.13609	-6.39946	-0.786552
		TCSN-24-15		15	0.191	7.61689	28.0768				28	2.6431	-3.9079	-1.47853
		TCSN-24-20		20	0.145	4.86515	31.3525				30	0.361263	-1.33959	-3.70806
		TCSN-26-0	26°C	0	4.45	206.236	8.13609			15cm	22	32.7986	-6.36741	-0.194136
		TCSN-26-5		5	0.529	38.4277	8.62846				24	17.7063	-10.3705	-0.585697
		TCSN-26-10		10	0.281	14.9477	14.5356				26	8.13609	-10.5279	-1.29398
		TCSN-26-15		15	0.191	7.60361	18.664				28	2.6431	-7.93497	-3.00215
		TCSN-26-20		20	0.145	4.83777	21.8056				30	0.361263	-3.96494	-10.9752
		TCSN-28-0	28°C	0	4.45	206.219	2.6431			20cm	22	32.7986	-10.3207	-0.314667
		TCSN-28-5		5	0.529	38.4244	2.50222				24	17.7063	-13.6462	-0.770695
		TCSN-28-10		10	0.281	14.9462	6.551				26	8.13609	-13.6695	-1.68011
		TCSN-28-15		15	0.191	7.60143	10.5781				28	2.6431	-10.9683	-4.14978
		TCSN-28-20		20	0.145	4.83306	13.6114				30	0.361263	-6.50871	-18.0165
		TCSN-30-0	30°C	0	4.45	206.217	0.361263
		TCSN-30-5		5	0.529	38.4241	0.191943				max		1.89371	0.46869
		TCSN-30-10		10	0.281	14.9459	1.70085				min		-13.6695	-18.0165
		TCSN-30-15		15	0.191	7.60105	4.3262						for PTI
		TCSN-30-20		20	0.145	4.83232	6.86998
					max	206.485	43.1193
					Min	4.83232	0.191943
							For Load
								VII	23.8394
									29.2399													-30.3913	VII
								VII	-31.0834
																						-31.7204	VII

## Sheet: SUMMARY OF PTI
	PTI for all configiration at different insualtion thicknesse							the A case [Tm~Ins~Tm] as arefrence
	Base M-I-M	I-M	I-M-I	I-M-I-M	M-I	M-I-M-I			Base M-I-M	I-M	I-M-I	I-M-I-M	M-I	M-I-M-I
5cm	xxx	31.1856	xxx	31.4758	-30.936	23.8394		5cm	#VALUE!	#VALUE!	#VALUE!	#VALUE!	#VALUE!	#VALUE!
10cm	-29.9812	-29.5937	-30.1457	-29.6328	-31.2069	-30.3913		10cm	0	0.387445	-0.164505	0.348399	-1.22568	-0.410078
15cm	-30.618	-30.4021	-30.9295	-30.4162	-31.6572	-31.0834		15cm	0	0.215889	-0.311523	0.201799	-1.0392	-0.465415
20cm	-31.1681	-30.9592	-31.5633	-31.0015	-32.0971	-31.7204		20cm	0	0.208876	-0.395227	0.166621	-0.928989	-0.552279
