# Supplementary material for: Data on anti-insulation detection via Point of Thermal Inflexion (PTI) in 1248 cases; 13 climates, four occupancy profiles, six wall configurations and four insulation levels
Source: Data Brief. 2017 Apr 15;12:333–5. doi: 10.1016/j.dib.2017.04.016 (PMC5412003; doi:10.1016/j.dib.2017.04.016)
Supplement: Supplementary file 3 — Supplementary material [file mmc3.zip › all 52 cases/52 Vcvr_OfcConL.xlsx]

## Sheet: 39 Vcvr_ofMod CONF DATA
CITY	CASE NUMBER	Setpoint	Insulation thickness	U-value (W/m².k)	Heating Load	Cooling Load (kWh/m².yr)		CITY	CASE NUMBER	Setpoint	Insulation thickness	U-value (W/m².k)	Heating Load	Cooling Load (kWh/m².yr)		CITY	CASE NUMBER	Setpoint	Insulation thickness	U-value (W/m².k)	Heating Load	Cooling Load (kWh/m².yr)										filename	heating(PXInsu)	cooling(PXInsu)
Dflt - MIM		22°C	0	4.45	103.492	9.18274		out I-M		22°C	0	4.45	103.492	9.18274		out I-M-I		22°C	0	4.45	103.492	9.18274									IM	39 Vcvr_OfMd_Conf-StPt22_Ins5mm_IM.csv	38.5635	13.1004
			5	0.529	38.0258	14.2801					5	0.529	38.5635	13.1004					5	0.529	21.4748	12.643										39 Vcvr_OfMd_Conf-StPt22_Ins10mm_IM.csv	21.1327	16.4647
			10	0.281	21.0055	17.6187					10	0.281	21.1327	16.4647					10	0.281	9.10579	15.3341										39 Vcvr_OfMd_Conf-StPt22_Ins15mm_IM.csv	12.9295	18.7125
			15	0.191	13.2213	19.7736					15	0.191	12.9295	18.7125					15	0.191	4.8187	17.3866										39 Vcvr_OfMd_Conf-StPt22_Ins20mm_IM.csv	8.27545	20.4444
			20	0.145	8.87172	21.5293					20	0.145	8.27545	20.4444					20	0.145	3.10986	19.2509										39 Vcvr_OfMd_Conf-StPt24_Ins5mm_IM.csv	38.5349	5.94533
		24°C	0	4.45	103.48	4.02068				24°C	0	4.45	103.48	4.02068				24°C	0	4.45	103.48	4.02068										39 Vcvr_OfMd_Conf-StPt24_Ins10mm_IM.csv	21.111	9.30234
			5	0.529	38.0015	6.97011					5	0.529	38.5349	5.94533					5	0.529	21.4027	6.76845										39 Vcvr_OfMd_Conf-StPt24_Ins15mm_IM.csv	12.9057	11.7368
			10	0.281	20.9761	10.349					10	0.281	21.111	9.30234					10	0.281	9.03766	9.80984										39 Vcvr_OfMd_Conf-StPt24_Ins20mm_IM.csv	8.23895	13.5555
			15	0.191	13.2132	12.7326					15	0.191	12.9057	11.7368					15	0.191	4.75053	11.8349										39 Vcvr_OfMd_Conf-StPt26_Ins5mm_IM.csv	38.5313	1.2893
			20	0.145	8.85629	14.456					20	0.145	8.23895	13.5555					20	0.145	3.04062	13.4142										39 Vcvr_OfMd_Conf-StPt26_Ins10mm_IM.csv	21.1047	3.62638
		26°C	0	4.45	103.478	1.27115				26°C	0	4.45	103.478	1.27115				26°C	0	4.45	103.478	1.27115										39 Vcvr_OfMd_Conf-StPt26_Ins15mm_IM.csv	12.8968	5.91644
			5	0.529	37.999	2.07326					5	0.529	38.5313	1.2893					5	0.529	21.4016	2.36339										39 Vcvr_OfMd_Conf-StPt26_Ins20mm_IM.csv	8.22796	7.66578
			10	0.281	20.9695	4.58351					10	0.281	21.1047	3.62638					10	0.281	9.03405	5.30314										39 Vcvr_OfMd_Conf-StPt28_Ins5mm_IM.csv	38.5313	0.00345639
			15	0.191	13.2124	6.79464					15	0.191	12.8968	5.91644					15	0.191	4.7468	7.33667										39 Vcvr_OfMd_Conf-StPt28_Ins10mm_IM.csv	21.1039	0.487233
			20	0.145	8.85551	8.53484					20	0.145	8.22796	7.66578					20	0.145	3.03217	8.78939										39 Vcvr_OfMd_Conf-StPt28_Ins15mm_IM.csv	12.8932	1.64932
		28°C	0	4.45	103.478	0.166629				28°C	0	4.45	103.478	0.166629				28°C	0	4.45	103.478	0.166629										39 Vcvr_OfMd_Conf-StPt28_Ins20mm_IM.csv	8.22287	2.92366
			5	0.529	37.9989	0.125475					5	0.529	38.5313	0.00345639					5	0.529	21.4015	0.343726										39 Vcvr_OfMd_Conf-StPt30_Ins5mm_IM.csv	38.5313	1.37617e-12
			10	0.281	20.969	0.976781					10	0.281	21.1039	0.487233					10	0.281	9.03311	1.92903										39 Vcvr_OfMd_Conf-StPt30_Ins10mm_IM.csv	21.1039	8.39667e-13
			15	0.191	13.2121	2.21788					15	0.191	12.8932	1.64932					15	0.191	4.74601	3.67598										39 Vcvr_OfMd_Conf-StPt30_Ins15mm_IM.csv	12.8928	0.00423357
			20	0.145	8.85518	3.68015					20	0.145	8.22287	2.92366					20	0.145	3.03098	5.02915										39 Vcvr_OfMd_Conf-StPt30_Ins20mm_IM.csv	8.22163	0.313808
		30°C	0	4.45	103.478	0.00268392				30°C	0	4.45	103.478	0.00268392				30°C	0	4.45	103.478	0.00268392									IMI	39 Vcvr_OfMd_Conf-StPt22_Ins5mm_IMI.csv	21.4748	12.643
			5	0.529	37.9989	1.36628e-12					5	0.529	38.5313	1.37617e-12					5	0.529	21.4015	5.111e-05										39 Vcvr_OfMd_Conf-StPt22_Ins10mm_IMI.csv	9.10579	15.3341
			10	0.281	20.969	0.0022758					10	0.281	21.1039	8.39667e-13					10	0.281	9.033	0.265504										39 Vcvr_OfMd_Conf-StPt22_Ins15mm_IMI.csv	4.8187	17.3866
			15	0.191	13.2121	0.205751					15	0.191	12.8928	0.00423357					15	0.191	4.74586	1.18378										39 Vcvr_OfMd_Conf-StPt22_Ins20mm_IMI.csv	3.10986	19.2509
			20	0.145	8.85511	0.674616					20	0.145	8.22163	0.313808					20	0.145	3.03071	2.17848										39 Vcvr_OfMd_Conf-StPt24_Ins5mm_IMI.csv	21.4027	6.76845
																																39 Vcvr_OfMd_Conf-StPt24_Ins10mm_IMI.csv	9.03766	9.80984
																																39 Vcvr_OfMd_Conf-StPt24_Ins15mm_IMI.csv	4.75053	11.8349
																																39 Vcvr_OfMd_Conf-StPt24_Ins20mm_IMI.csv	3.04062	13.4142
CITY	CASE NUMBER	Setpoint	Insulation thickness	U-value (W/m².k)	Heating Load	Cooling Load (kWh/m².yr)		CITY	CASE NUMBER	Setpoint	Insulation thickness	U-value (W/m².k)	Heating Load	Cooling Load (kWh/m².yr)		CITY	CASE NUMBER	Setpoint	Insulation thickness	U-value (W/m².k)	Heating Load	Cooling Load (kWh/m².yr)										39 Vcvr_OfMd_Conf-StPt26_Ins5mm_IMI.csv	21.4016	2.36339
out I-M-I-M		22°C	0	4.45	103.492	9.18274		out M-I		22°C	0	4.45	103.492	9.18274		out M-I-M-I		22°C	0	4.45	103.492	9.18274										39 Vcvr_OfMd_Conf-StPt26_Ins10mm_IMI.csv	9.03405	5.30314
			5	0.529	37.9821	13.7504					5	0.529	16.9331	11.7015					5	0.529	21.56	13.109										39 Vcvr_OfMd_Conf-StPt26_Ins15mm_IMI.csv	4.7468	7.33667
			10	0.281	21.0342	16.8762					10	0.281	7.82159	14.1945					10	0.281	9.11695	15.9631										39 Vcvr_OfMd_Conf-StPt26_Ins20mm_IMI.csv	3.03217	8.78939
			15	0.191	13.1888	18.9995					15	0.191	4.98559	16.6573					15	0.191	4.92837	18.0126										39 Vcvr_OfMd_Conf-StPt28_Ins5mm_IMI.csv	21.4015	0.343726
			20	0.145	8.77488	20.6789					20	0.145	3.65522	18.9339					20	0.145	3.25859	19.8487										39 Vcvr_OfMd_Conf-StPt28_Ins10mm_IMI.csv	9.03311	1.92903
		24°C	0	4.45	103.48	4.02068				24°C	0	4.45	103.48	4.02068				24°C	0	4.45	103.48	4.02068										39 Vcvr_OfMd_Conf-StPt28_Ins15mm_IMI.csv	4.74601	3.67598
			5	0.529	37.9633	6.5027					5	0.529	16.8515	6.86798					5	0.529	21.4908	7.26004										39 Vcvr_OfMd_Conf-StPt28_Ins20mm_IMI.csv	3.03098	5.02915
			10	0.281	21.0232	9.70598					10	0.281	7.75287	9.32144					10	0.281	9.05252	10.3917										39 Vcvr_OfMd_Conf-StPt30_Ins5mm_IMI.csv	21.4015	5.111e-05
			15	0.191	13.1801	12.0693					15	0.191	4.92412	11.3715					15	0.191	4.86247	12.4017										39 Vcvr_OfMd_Conf-StPt30_Ins10mm_IMI.csv	9.033	0.265504
			20	0.145	8.75779	13.8114					20	0.145	3.59823	13.3218					20	0.145	3.19357	13.9804										39 Vcvr_OfMd_Conf-StPt30_Ins15mm_IMI.csv	4.74586	1.18378
		26°C	0	4.45	103.478	1.27115				26°C	0	4.45	103.478	1.27115				26°C	0	4.45	103.478	1.27115										39 Vcvr_OfMd_Conf-StPt30_Ins20mm_IMI.csv	3.03071	2.17848
			5	0.529	37.9613	1.58147					5	0.529	16.8511	3.45052					5	0.529	21.4895	2.85503									IMIM	39 Vcvr_OfMd_Conf-StPt22_Ins5mm_IMIM.csv	37.9821	13.7504
			10	0.281	21.0213	3.95147					10	0.281	7.75234	5.4412					10	0.281	9.04954	5.8295										39 Vcvr_OfMd_Conf-StPt22_Ins10mm_IMIM.csv	21.0342	16.8762
			15	0.191	13.1781	6.20305					15	0.191	4.92293	7.19493					15	0.191	4.8582	7.85291										39 Vcvr_OfMd_Conf-StPt22_Ins15mm_IMIM.csv	13.1888	18.9995
			20	0.145	8.75474	7.92341					20	0.145	3.5941	8.81729					20	0.145	3.1873	9.29642										39 Vcvr_OfMd_Conf-StPt22_Ins20mm_IMIM.csv	8.77488	20.6789
		28°C	0	4.45	103.478	0.166629				28°C	0	4.45	103.478	0.166629				28°C	0	4.45	103.478	0.166629										39 Vcvr_OfMd_Conf-StPt24_Ins5mm_IMIM.csv	37.9633	6.5027
			5	0.529	37.9613	0.0202772					5	0.529	16.8511	1.35018					5	0.529	21.4894	0.621107										39 Vcvr_OfMd_Conf-StPt24_Ins10mm_IMIM.csv	21.0232	9.70598
			10	0.281	21.0211	0.623237					10	0.281	7.75219	2.64528					10	0.281	9.04881	2.27891										39 Vcvr_OfMd_Conf-StPt24_Ins15mm_IMIM.csv	13.1801	12.0693
			15	0.191	13.1774	1.82953					15	0.191	4.92264	3.88747					15	0.191	4.8568	4.08104										39 Vcvr_OfMd_Conf-StPt24_Ins20mm_IMIM.csv	8.75779	13.8114
			20	0.145	8.75358	3.15834					20	0.145	3.59361	5.15924					20	0.145	3.1866	5.44852										39 Vcvr_OfMd_Conf-StPt26_Ins5mm_IMIM.csv	37.9613	1.58147
		30°C	0	4.45	103.478	0.00268392				30°C	0	4.45	103.478	0.00268392				30°C	0	4.45	103.478	0.00268392										39 Vcvr_OfMd_Conf-StPt26_Ins10mm_IMIM.csv	21.0213	3.95147
			5	0.529	37.9613	1.36216e-12					5	0.529	16.8511	0.366315					5	0.529	21.4894	0.0187891										39 Vcvr_OfMd_Conf-StPt26_Ins15mm_IMIM.csv	13.1781	6.20305
			10	0.281	21.0211	8.24422e-13					10	0.281	7.75217	0.953606					10	0.281	9.04875	0.477125										39 Vcvr_OfMd_Conf-StPt26_Ins20mm_IMIM.csv	8.75474	7.92341
			15	0.191	13.1774	0.0271524					15	0.191	4.9226	1.64068					15	0.191	4.85651	1.43654										39 Vcvr_OfMd_Conf-StPt28_Ins5mm_IMIM.csv	37.9613	0.0202772
			20	0.145	8.75337	0.449246					20	0.145	3.59345	2.44707					20	0.145	3.18649	2.46178										39 Vcvr_OfMd_Conf-StPt28_Ins10mm_IMIM.csv	21.0211	0.623237
																																39 Vcvr_OfMd_Conf-StPt28_Ins15mm_IMIM.csv	13.1774	1.82953
																																39 Vcvr_OfMd_Conf-StPt28_Ins20mm_IMIM.csv	8.75358	3.15834
																																39 Vcvr_OfMd_Conf-StPt30_Ins5mm_IMIM.csv	37.9613	1.36216e-12
																																39 Vcvr_OfMd_Conf-StPt30_Ins10mm_IMIM.csv	21.0211	8.24422e-13
																																39 Vcvr_OfMd_Conf-StPt30_Ins15mm_IMIM.csv	13.1774	0.0271524
																																39 Vcvr_OfMd_Conf-StPt30_Ins20mm_IMIM.csv	8.75337	0.449246
																															MI	39 Vcvr_OfMd_Conf-StPt22_Ins5mm_MI.csv	16.9331	11.7015
																																39 Vcvr_OfMd_Conf-StPt22_Ins10mm_MI.csv	7.82159	14.1945
																																39 Vcvr_OfMd_Conf-StPt22_Ins15mm_MI.csv	4.98559	16.6573
																																39 Vcvr_OfMd_Conf-StPt22_Ins20mm_MI.csv	3.65522	18.9339
																																39 Vcvr_OfMd_Conf-StPt24_Ins5mm_MI.csv	16.8515	6.86798
																																39 Vcvr_OfMd_Conf-StPt24_Ins10mm_MI.csv	7.75287	9.32144
																																39 Vcvr_OfMd_Conf-StPt24_Ins15mm_MI.csv	4.92412	11.3715
																																39 Vcvr_OfMd_Conf-StPt24_Ins20mm_MI.csv	3.59823	13.3218
																																39 Vcvr_OfMd_Conf-StPt26_Ins5mm_MI.csv	16.8511	3.45052
																																39 Vcvr_OfMd_Conf-StPt26_Ins10mm_MI.csv	7.75234	5.4412
																																39 Vcvr_OfMd_Conf-StPt26_Ins15mm_MI.csv	4.92293	7.19493
																																39 Vcvr_OfMd_Conf-StPt26_Ins20mm_MI.csv	3.5941	8.81729
																																39 Vcvr_OfMd_Conf-StPt28_Ins5mm_MI.csv	16.8511	1.35018
																																39 Vcvr_OfMd_Conf-StPt28_Ins10mm_MI.csv	7.75219	2.64528
																																39 Vcvr_OfMd_Conf-StPt28_Ins15mm_MI.csv	4.92264	3.88747
																																39 Vcvr_OfMd_Conf-StPt28_Ins20mm_MI.csv	3.59361	5.15924
																																39 Vcvr_OfMd_Conf-StPt30_Ins5mm_MI.csv	16.8511	0.366315
																																39 Vcvr_OfMd_Conf-StPt30_Ins10mm_MI.csv	7.75217	0.953606
																																39 Vcvr_OfMd_Conf-StPt30_Ins15mm_MI.csv	4.9226	1.64068
																																39 Vcvr_OfMd_Conf-StPt30_Ins20mm_MI.csv	3.59345	2.44707
																															MIMI	39 Vcvr_OfMd_Conf-StPt22_Ins5mm_MIMI.csv	21.56	13.109
																																39 Vcvr_OfMd_Conf-StPt22_Ins10mm_MIMI.csv	9.11695	15.9631
																																39 Vcvr_OfMd_Conf-StPt22_Ins15mm_MIMI.csv	4.92837	18.0126
																																39 Vcvr_OfMd_Conf-StPt22_Ins20mm_MIMI.csv	3.25859	19.8487
																																39 Vcvr_OfMd_Conf-StPt24_Ins5mm_MIMI.csv	21.4908	7.26004
																																39 Vcvr_OfMd_Conf-StPt24_Ins10mm_MIMI.csv	9.05252	10.3917
																																39 Vcvr_OfMd_Conf-StPt24_Ins15mm_MIMI.csv	4.86247	12.4017
																																39 Vcvr_OfMd_Conf-StPt24_Ins20mm_MIMI.csv	3.19357	13.9804
																																39 Vcvr_OfMd_Conf-StPt26_Ins5mm_MIMI.csv	21.4895	2.85503
																																39 Vcvr_OfMd_Conf-StPt26_Ins10mm_MIMI.csv	9.04954	5.8295
																																39 Vcvr_OfMd_Conf-StPt26_Ins15mm_MIMI.csv	4.8582	7.85291
																																39 Vcvr_OfMd_Conf-StPt26_Ins20mm_MIMI.csv	3.1873	9.29642
																																39 Vcvr_OfMd_Conf-StPt28_Ins5mm_MIMI.csv	21.4894	0.621107
																																39 Vcvr_OfMd_Conf-StPt28_Ins10mm_MIMI.csv	9.04881	2.27891
																																39 Vcvr_OfMd_Conf-StPt28_Ins15mm_MIMI.csv	4.8568	4.08104
																																39 Vcvr_OfMd_Conf-StPt28_Ins20mm_MIMI.csv	3.1866	5.44852
																																39 Vcvr_OfMd_Conf-StPt30_Ins5mm_MIMI.csv	21.4894	0.0187891
																																39 Vcvr_OfMd_Conf-StPt30_Ins10mm_MIMI.csv	9.04875	0.477125
																																39 Vcvr_OfMd_Conf-StPt30_Ins15mm_MIMI.csv	4.85651	1.43654
																																39 Vcvr_OfMd_Conf-StPt30_Ins20mm_MIMI.csv	3.18649	2.46178

## Sheet: M_I_M
39 Vcvr_ofMod										point of thermal inflexion for various insulation thickneses
	CITY	CASE NUMBER	Setpoint	Insulation thickness	U-value (W/m².k)	Heating Load	Cooling Load (kWh/m².yr)			insulation Thickness	corrosponding Setpoint	0 mm Energy	0mm-(X)mm	(E) saving %			39 Vcvr_ofMod	DFLT- MIM							M01 - 100mm brick	Insulation Board
	DFLT- MIM	TCSN-22-0	22°C	0	4.45	103.492	9.18274			05cm	22	9.18274	-5.09736	-0.555102			05 cm	-28.258	0					thick(m)	0.2	0.1
		TCSN-22-5		5	0.529	38.0258	14.2801				24	4.02068	-2.94943	-0.733563			10 cm	-29.6321	0					cond (W/m.K)	0.89	0.03
		TCSN-22-10		10	0.281	21.0055	17.6187				26	1.27115	-0.802106	-0.631008			15 cm	-29.9075	0					R-value	0.224719	3.33333
		TCSN-22-15		15	0.191	13.2213	19.7736				28	0.166629	0.0411535	0.246977			20 cm	-30.2172	0
		TCSN-22-20		20	0.145	8.87172	21.5293				30	0.00268392	0.00268392	1										ƩR-value	3.55805
		TCSN-24-0	24°C	0	4.45	103.48	4.02068			10cm	22	9.18274	-8.43596	-0.918677										U-value	0.281053
		TCSN-24-5		5	0.529	38.0015	6.97011				24	4.02068	-6.32827	-1.57393
		TCSN-24-10		10	0.281	20.9761	10.349				26	1.27115	-3.31236	-2.6058
		TCSN-24-15		15	0.191	13.2132	12.7326				28	0.166629	-0.810152	-4.86202
		TCSN-24-20		20	0.145	8.85629	14.456				30	0.00268392	0.000408123	0.152062
		TCSN-26-0	26°C	0	4.45	103.478	1.27115			15cm	22	9.18274	-10.5909	-1.15335
		TCSN-26-5		5	0.529	37.999	2.07326				24	4.02068	-8.7119	-2.16677
		TCSN-26-10		10	0.281	20.9695	4.58351				26	1.27115	-5.52349	-4.34527
		TCSN-26-15		15	0.191	13.2124	6.79464				28	0.166629	-2.05125	-12.3103
		TCSN-26-20		20	0.145	8.85551	8.53484				30	0.00268392	-0.203067	-75.6606
		TCSN-28-0	28°C	0	4.45	103.478	0.166629			20cm	22	9.18274	-12.3465	-1.34454
		TCSN-28-5		5	0.529	37.9989	0.125475				24	4.02068	-10.4353	-2.5954
		TCSN-28-10		10	0.281	20.969	0.976781				26	1.27115	-7.26369	-5.71427
		TCSN-28-15		15	0.191	13.2121	2.21788				28	0.166629	-3.51352	-21.0859
		TCSN-28-20		20	0.145	8.85518	3.68015				30	0.00268392	-0.671932	-250.354
		TCSN-30-0	30°C	0	4.45	103.478	0.00268392
		TCSN-30-5		5	0.529	37.9989	1.36628e-12				max		0.0411535	1
		TCSN-30-10		10	0.281	20.969	0.0022758				min		-12.3465	-250.354
		TCSN-30-15		15	0.191	13.2121	0.205751						for PTI
		TCSN-30-20		20	0.145	8.85511	0.674616
					max	103.492	21.5293
					Min	8.85511	1.36628e-12
							For Load
								VII	-28.258
																						-29.6321	VII
								VII	-29.9075
																						-30.2172	VII

## Sheet: I_M
										point of thermal inflexion for various insulation thickneses
	CITY	CASE NUMBER	Setpoint	Insulation thickness	U-value (W/m².k)	Heating Load	Cooling Load (kWh/m².yr)			insulation Thickness	corrosponding Setpoint	0 mm Energy	0mm-(X)mm	(E) saving %			39 Vcvr_ofMod	IM							M01 - 100mm brick	Insulation Board
	IM	TCSN-22-0	22°C	0	4.45	103.492	9.18274			05cm	22	9.18274	-3.91765	-0.426632			05 cm	#REF!	30					thick(m)	0.2	0.1
		TCSN-22-5		5	0.529	38.5635	13.1004				24	4.02068	-1.92465	-0.478686			10 cm	-29.3632	0					cond (W/m.K)	0.89	0.03
		TCSN-22-10		10	0.281	21.1327	16.4647				26	1.27115	-0.0181489	-0.0142775			15 cm	-29.7204	0					R-value	0.224719	3.33333
		TCSN-22-15		15	0.191	12.9295	18.7125				28	0.166629	0.163172	0.979257			20 cm	-30.0029	0
		TCSN-22-20		20	0.145	8.27545	20.4444				30	0.00268392	0.00268392	1										ƩR-value	3.55805
		TCSN-24-0	24°C	0	4.45	103.48	4.02068			10cm	22	9.18274	-7.28193	-0.793002										U-value	0.281053
		TCSN-24-5		5	0.529	38.5349	5.94533				24	4.02068	-5.28166	-1.31362
		TCSN-24-10		10	0.281	21.111	9.30234				26	1.27115	-2.35523	-1.85284
		TCSN-24-15		15	0.191	12.9057	11.7368				28	0.166629	-0.320604	-1.92406
		TCSN-24-20		20	0.145	8.23895	13.5555				30	0.00268392	0.00268392	1
		TCSN-26-0	26°C	0	4.45	103.478	1.27115			15cm	22	9.18274	-9.52974	-1.03779
		TCSN-26-5		5	0.529	38.5313	1.2893				24	4.02068	-7.71611	-1.9191
		TCSN-26-10		10	0.281	21.1047	3.62638				26	1.27115	-4.64529	-3.6544
		TCSN-26-15		15	0.191	12.8968	5.91644				28	0.166629	-1.48269	-8.89819
		TCSN-26-20		20	0.145	8.22796	7.66578				30	0.00268392	-0.00154964	-0.57738
		TCSN-28-0	28°C	0	4.45	103.478	0.166629			20cm	22	9.18274	-11.2617	-1.22639
		TCSN-28-5		5	0.529	38.5313	0.00345639				24	4.02068	-9.53481	-2.37144
		TCSN-28-10		10	0.281	21.1039	0.487233				26	1.27115	-6.39463	-5.03059
		TCSN-28-15		15	0.191	12.8932	1.64932				28	0.166629	-2.75703	-16.5459
		TCSN-28-20		20	0.145	8.22287	2.92366				30	0.00268392	-0.311124	-115.921
		TCSN-30-0	30°C	0	4.45	103.478	0.00268392
		TCSN-30-5		5	0.529	38.5313	1.37617e-12				max		0.163172	1
		TCSN-30-10		10	0.281	21.1039	8.39667e-13				min		-11.2617	-115.921
		TCSN-30-15		15	0.191	12.8928	0.00423357						for PTI
		TCSN-30-20		20	0.145	8.22163	0.313808
					max	103.492	20.4444
					Min	8.22163	8.39667e-13
							For Load
								IV	30
									26.6175													-29.3632	VII
								VII	-29.7204
																						-30.0029	VII

## Sheet: I_M_I
										point of thermal inflexion for various insulation thickneses
	CITY	CASE NUMBER	Setpoint	Insulation thickness	U-value (W/m².k)	Heating Load	Cooling Load (kWh/m².yr)			insulation Thickness	corrosponding Setpoint	0 mm Energy	0mm-(X)mm	(E) saving %			39 Vcvr_ofMod	IMI							M01 - 100mm brick	Insulation Board
	IMI	TCSN-22-0	22°C	0	4.45	103.492	9.18274			05cm	22	9.18274	-3.4603	-0.376827			05 cm	-29.2201	0					thick(m)	0.2	0.1
		TCSN-22-5		5	0.529	21.4748	12.643				24	4.02068	-2.74776	-0.683407			10 cm	-30.0107	0					cond (W/m.K)	0.89	0.03
		TCSN-22-10		10	0.281	9.10579	15.3341				26	1.27115	-1.09224	-0.859256			15 cm	-30.5942	0					R-value	0.224719	3.33333
		TCSN-22-15		15	0.191	4.8187	17.3866				28	0.166629	-0.177097	-1.06282			20 cm	-31.1388	0
		TCSN-22-20		20	0.145	3.10986	19.2509				30	0.00268392	0.00263281	0.980957										ƩR-value	3.55805
		TCSN-24-0	24°C	0	4.45	103.48	4.02068			10cm	22	9.18274	-6.15141	-0.669888										U-value	0.281053
		TCSN-24-5		5	0.529	21.4027	6.76845				24	4.02068	-5.78916	-1.43984
		TCSN-24-10		10	0.281	9.03766	9.80984				26	1.27115	-4.03199	-3.17193
		TCSN-24-15		15	0.191	4.75053	11.8349				28	0.166629	-1.76241	-10.5768
		TCSN-24-20		20	0.145	3.04062	13.4142				30	0.00268392	-0.26282	-97.9239
		TCSN-26-0	26°C	0	4.45	103.478	1.27115			15cm	22	9.18274	-8.20385	-0.893399
		TCSN-26-5		5	0.529	21.4016	2.36339				24	4.02068	-7.81418	-1.94349
		TCSN-26-10		10	0.281	9.03405	5.30314				26	1.27115	-6.06552	-4.77168
		TCSN-26-15		15	0.191	4.7468	7.33667				28	0.166629	-3.50935	-21.0609
		TCSN-26-20		20	0.145	3.03217	8.78939				30	0.00268392	-1.1811	-440.064
		TCSN-28-0	28°C	0	4.45	103.478	0.166629			20cm	22	9.18274	-10.0682	-1.09642
		TCSN-28-5		5	0.529	21.4015	0.343726				24	4.02068	-9.39352	-2.3363
		TCSN-28-10		10	0.281	9.03311	1.92903				26	1.27115	-7.51824	-5.91452
		TCSN-28-15		15	0.191	4.74601	3.67598				28	0.166629	-4.86252	-29.1817
		TCSN-28-20		20	0.145	3.03098	5.02915				30	0.00268392	-2.17579	-810.675
		TCSN-30-0	30°C	0	4.45	103.478	0.00268392
		TCSN-30-5		5	0.529	21.4015	5.111e-05				max		0.00263281	0.980957
		TCSN-30-10		10	0.281	9.033	0.265504				min		-10.0682	-810.675
		TCSN-30-15		15	0.191	4.74586	1.18378						for PTI
		TCSN-30-20		20	0.145	3.03071	2.17848
					max	103.492	19.2509
					Min	3.03071	5.111e-05
							For Load
								VII	-29.2201
																						-30.0107	VII
								VII	-30.5942
																						-31.1388	VII

## Sheet: I_M_I_M
										point of thermal inflexion for various insulation thickneses
	CITY	CASE NUMBER	Setpoint	Insulation thickness	U-value (W/m².k)	Heating Load	Cooling Load (kWh/m².yr)			insulation Thickness	corrosponding Setpoint	0 mm Energy	0mm-(X)mm	(E) saving %			39 Vcvr_ofMod	IMIM							M01 - 100mm brick	Insulation Board
	IMIM	TCSN-22-0	22°C	0	4.45	103.492	9.18274			05cm	22	9.18274	-4.56763	-0.497415			05 cm	-27.1412	30.219					thick(m)	0.2	0.1
		TCSN-22-5		5	0.529	37.9821	13.7504				24	4.02068	-2.48201	-0.617312			10 cm	-29.5292	0					cond (W/m.K)	0.89	0.03
		TCSN-22-10		10	0.281	21.0342	16.8762				26	1.27115	-0.310323	-0.244128			15 cm	-29.7711	0					R-value	0.224719	3.33333
		TCSN-22-15		15	0.191	13.1888	18.9995				28	0.166629	0.146352	0.878309			20 cm	-30.1083	0
		TCSN-22-20		20	0.145	8.77488	20.6789				30	0.00268392	0.00268392	1										ƩR-value	3.55805
		TCSN-24-0	24°C	0	4.45	103.48	4.02068			10cm	22	9.18274	-7.69345	-0.837817										U-value	0.281053
		TCSN-24-5		5	0.529	37.9633	6.5027				24	4.02068	-5.68529	-1.41401
		TCSN-24-10		10	0.281	21.0232	9.70598				26	1.27115	-2.68032	-2.10858
		TCSN-24-15		15	0.191	13.1801	12.0693				28	0.166629	-0.456608	-2.74027
		TCSN-24-20		20	0.145	8.75779	13.8114				30	0.00268392	0.00268392	1
		TCSN-26-0	26°C	0	4.45	103.478	1.27115			15cm	22	9.18274	-9.81672	-1.06904
		TCSN-26-5		5	0.529	37.9613	1.58147				24	4.02068	-8.04858	-2.00179
		TCSN-26-10		10	0.281	21.0213	3.95147				26	1.27115	-4.9319	-3.87987
		TCSN-26-15		15	0.191	13.1781	6.20305				28	0.166629	-1.66291	-9.9797
		TCSN-26-20		20	0.145	8.75474	7.92341				30	0.00268392	-0.0244685	-9.11668
		TCSN-28-0	28°C	0	4.45	103.478	0.166629			20cm	22	9.18274	-11.4962	-1.25193
		TCSN-28-5		5	0.529	37.9613	0.0202772				24	4.02068	-9.7907	-2.43508
		TCSN-28-10		10	0.281	21.0211	0.623237				26	1.27115	-6.65226	-5.23326
		TCSN-28-15		15	0.191	13.1774	1.82953				28	0.166629	-2.99171	-17.9544
		TCSN-28-20		20	0.145	8.75358	3.15834				30	0.00268392	-0.446562	-166.384
		TCSN-30-0	30°C	0	4.45	103.478	0.00268392
		TCSN-30-5		5	0.529	37.9613	1.36216e-12				max		0.146352	1
		TCSN-30-10		10	0.281	21.0211	8.24422e-13				min		-11.4962	-166.384
		TCSN-30-15		15	0.191	13.1774	0.0271524						for PTI
		TCSN-30-20		20	0.145	8.75337	0.449246
					max	103.492	20.6789
					Min	8.75337	8.24422e-13
							For Load
								VII	-27.1412
									30.219													-29.5292	VII
								VII	-29.7711
																						-30.1083	VII

## Sheet: M_I
										point of thermal inflexion for various insulation thickneses
	CITY	CASE NUMBER	Setpoint	Insulation thickness	U-value (W/m².k)	Heating Load	Cooling Load (kWh/m².yr)			insulation Thickness	corrosponding Setpoint	0 mm Energy	0mm-(X)mm	(E) saving %			39 Vcvr_ofMod	MI							M01 - 100mm brick	Insulation Board
	MI	TCSN-22-0	22°C	0	4.45	103.492	9.18274			05cm	22	9.18274	-2.51876	-0.274293			05 cm	-30.3229	0					thick(m)	0.2	0.1
		TCSN-22-5		5	0.529	16.9331	11.7015				24	4.02068	-2.84729	-0.708161			10 cm	-30.6605	0					cond (W/m.K)	0.89	0.03
		TCSN-22-10		10	0.281	7.82159	14.1945				26	1.27115	-2.17937	-1.71448			15 cm	-30.9949	0					R-value	0.224719	3.33333
		TCSN-22-15		15	0.191	4.98559	16.6573				28	0.166629	-1.18355	-7.10289			20 cm	-31.2986	0
		TCSN-22-20		20	0.145	3.65522	18.9339				30	0.00268392	-0.363631	-135.485										ƩR-value	3.55805
		TCSN-24-0	24°C	0	4.45	103.48	4.02068			10cm	22	9.18274	-5.01173	-0.545777										U-value	0.281053
		TCSN-24-5		5	0.529	16.8515	6.86798				24	4.02068	-5.30076	-1.31837
		TCSN-24-10		10	0.281	7.75287	9.32144				26	1.27115	-4.17005	-3.28054
		TCSN-24-15		15	0.191	4.92412	11.3715				28	0.166629	-2.47865	-14.8753
		TCSN-24-20		20	0.145	3.59823	13.3218				30	0.00268392	-0.950923	-354.303
		TCSN-26-0	26°C	0	4.45	103.478	1.27115			15cm	22	9.18274	-7.47455	-0.813978
		TCSN-26-5		5	0.529	16.8511	3.45052				24	4.02068	-7.35078	-1.82824
		TCSN-26-10		10	0.281	7.75234	5.4412				26	1.27115	-5.92378	-4.66017
		TCSN-26-15		15	0.191	4.92293	7.19493				28	0.166629	-3.72084	-22.3301
		TCSN-26-20		20	0.145	3.5941	8.81729				30	0.00268392	-1.638	-610.299
		TCSN-28-0	28°C	0	4.45	103.478	0.166629			20cm	22	9.18274	-9.75114	-1.0619
		TCSN-28-5		5	0.529	16.8511	1.35018				24	4.02068	-9.30109	-2.31331
		TCSN-28-10		10	0.281	7.75219	2.64528				26	1.27115	-7.54614	-5.93647
		TCSN-28-15		15	0.191	4.92264	3.88747				28	0.166629	-4.99261	-29.9624
		TCSN-28-20		20	0.145	3.59361	5.15924				30	0.00268392	-2.44439	-910.751
		TCSN-30-0	30°C	0	4.45	103.478	0.00268392
		TCSN-30-5		5	0.529	16.8511	0.366315				max		-0.363631	-0.274293
		TCSN-30-10		10	0.281	7.75217	0.953606				min		-9.75114	-910.751
		TCSN-30-15		15	0.191	4.9226	1.64068						for PTI
		TCSN-30-20		20	0.145	3.59345	2.44707
					max	103.492	18.9339
					Min	3.59345	0.00268392
							For Load
								VII	-30.3229
																						-30.6605	VII
								VII	-30.9949
																						-31.2986	VII

## Sheet: M_I_M_I
										point of thermal inflexion for various insulation thickneses
	CITY	CASE NUMBER	Setpoint	Insulation thickness	U-value (W/m².k)	Heating Load	Cooling Load (kWh/m².yr)			insulation Thickness	corrosponding Setpoint	0 mm Energy	0mm-(X)mm	(E) saving %			39 Vcvr_ofMod	MIMI							M01 - 100mm brick	Insulation Board
	MIMI	TCSN-22-0	22°C	0	4.45	103.492	9.18274			05cm	22	9.18274	-3.92627	-0.427571			05 cm	-29.734	0					thick(m)	0.2	0.1
		TCSN-22-5		5	0.529	21.56	13.109				24	4.02068	-3.23936	-0.805674			10 cm	-30.1775	0					cond (W/m.K)	0.89	0.03
		TCSN-22-10		10	0.281	9.11695	15.9631				26	1.27115	-1.58388	-1.24602			15 cm	-30.7157	0					R-value	0.224719	3.33333
		TCSN-22-15		15	0.191	4.92837	18.0126				28	0.166629	-0.454478	-2.72749			20 cm	-31.2588	0
		TCSN-22-20		20	0.145	3.25859	19.8487				30	0.00268392	-0.0161052	-6.00062										ƩR-value	3.55805
		TCSN-24-0	24°C	0	4.45	103.48	4.02068			10cm	22	9.18274	-6.78035	-0.73838										U-value	0.281053
		TCSN-24-5		5	0.529	21.4908	7.26004				24	4.02068	-6.37097	-1.58455
		TCSN-24-10		10	0.281	9.05252	10.3917				26	1.27115	-4.55835	-3.586
		TCSN-24-15		15	0.191	4.86247	12.4017				28	0.166629	-2.11228	-12.6765
		TCSN-24-20		20	0.145	3.19357	13.9804				30	0.00268392	-0.474441	-176.771
		TCSN-26-0	26°C	0	4.45	103.478	1.27115			15cm	22	9.18274	-8.82984	-0.961569
		TCSN-26-5		5	0.529	21.4895	2.85503				24	4.02068	-8.38102	-2.08448
		TCSN-26-10		10	0.281	9.04954	5.8295				26	1.27115	-6.58176	-5.1778
		TCSN-26-15		15	0.191	4.8582	7.85291				28	0.166629	-3.91441	-23.4918
		TCSN-26-20		20	0.145	3.1873	9.29642				30	0.00268392	-1.43385	-534.237
		TCSN-28-0	28°C	0	4.45	103.478	0.166629			20cm	22	9.18274	-10.6659	-1.16152
		TCSN-28-5		5	0.529	21.4894	0.621107				24	4.02068	-9.95973	-2.47712
		TCSN-28-10		10	0.281	9.04881	2.27891				26	1.27115	-8.02527	-6.3134
		TCSN-28-15		15	0.191	4.8568	4.08104				28	0.166629	-5.28189	-31.6986
		TCSN-28-20		20	0.145	3.1866	5.44852				30	0.00268392	-2.4591	-916.233
		TCSN-30-0	30°C	0	4.45	103.478	0.00268392
		TCSN-30-5		5	0.529	21.4894	0.0187891				max		-0.0161052	-0.427571
		TCSN-30-10		10	0.281	9.04875	0.477125				min		-10.6659	-916.233
		TCSN-30-15		15	0.191	4.85651	1.43654						for PTI
		TCSN-30-20		20	0.145	3.18649	2.46178
					max	103.492	19.8487
					Min	3.18649	0.00268392
							For Load
								VII	-29.734
																						-30.1775	VII
								VII	-30.7157
																						-31.2588	VII

## Sheet: SUMMARY OF PTI
	PTI for all configiration at different insualtion thicknesse							the A case [Tm~Ins~Tm] as arefrence
	Base M-I-M	I-M	I-M-I	I-M-I-M	M-I	M-I-M-I			Base M-I-M	I-M	I-M-I	I-M-I-M	M-I	M-I-M-I
5cm	-28.258	#REF!	-29.2201	-27.1412	-30.3229	-29.734		5cm	0	#REF!	-0.962105	1.11679	-2.06491	-1.47594
10cm	-29.6321	-29.3632	-30.0107	-29.5292	-30.6605	-30.1775		10cm	0	0.268959	-0.378526	0.102957	-1.02836	-0.545371
15cm	-29.9075	-29.7204	-30.5942	-29.7711	-30.9949	-30.7157		15cm	0	0.187042	-0.686705	0.13637	-1.0874	-0.808191
20cm	-30.2172	-30.0029	-31.1388	-30.1083	-31.2986	-31.2588		20cm	0	0.214267	-0.921633	0.108845	-1.08143	-1.04163
